# Supplementary material for: Inferring phylogenies with incomplete data sets: a 5-gene, 567-taxon analysis of angiosperms
Source: BMC Evol Biol. 2009 Mar 17;9:61. doi: 10.1186/1471-2148-9-61 (PMC2674047; doi:10.1186/1471-2148-9-61)
Supplement: Additional file 1 — 26S.accession. Accession table for 26SrDNA sequences used in this study. [file 1471-2148-9-61-S1.txt]

Below is an accession table for the 26S rDNA sequences used in the manuscript "Inferring phylogenies with incomplete data sets: a 5-gene, 567-taxon analysis of angiosperms" by Burleigh, Hilu, and Soltis.  Listed are the taxa, and their Genbank accessions.  In 4 cases, sequences are not yet in Genbank.  For these, taxa and herbarium voucher information is listed.

Abelia triflora 	AF479200
Acorus gramineus	AF036490
Aesculus pavia		AF479138
Aextoxicon punctatum	AF389239
Afrostyrax sp.		AF479115
Alnus glutinosa		AF479106
Altingia excelsa	AF479208
Amborella trichopoda	AF479238
Akebia quinata		AF389253
Alangium sp.		AF479162
Anagallis tenella	AF479149
Austrobaileya scandens	AY095452
Averrhoa carmbola	AF479127
Asteropeia micraster	AF479090
Asimina triloba		AY095451
Aristolochia macrophylla	AY095450
Apium graveolens	AF479195
Aphloia theiformis	AF479132
Androstachys johnsonii	AF479123
Androsace spinulifera	AF479150
Alseuosmia macrophylla (Morgan 2141 WS)	
Boopis graminea		AF479184
Buxus sempervirens	AF389243
Bursera inaguensis	AY177421
Bulbine succulenta	AY095471
Brexia madagascariensis	AF479112
Brassica napus		D10840
Borago officinalis	AF479179
Bombax ceiba		AF479134
Bixa orellana		AF479229
Berberidopsis corallina	AF389242
Begonia metallica x Begonia sanguinea	AF479109
Barnadesia caryophylla	AF479246
Barleria prionitis	AF479166
Cinnamodendron sp.	AY095458
Chrysolepis sempervirens	AF479107
Chrysobalanus icaco	AF479119
Chloranthus japonicus	AF479245
Cercidiphyllum japonicum	AF274639
Ceratophyllum demersum	AF479228
Celtis yunnanensis	AF479098
Celosia argentea	AF479094
Ceanothus sanguineus	AF479102
Caulophyllum thalictroides	AF389240
Carica papaya	AF479145
Capparis sandwichiana	AF479140
Canella winterana	AY095455
Campanula trachelium	AF479191
Calycanthus occidentalis	AY095454
Cabomba caroliniana	AF479239
Cupaniopsis anacardioides	AF479139
Cucurbita pepo	AF479108
Crossosoma californicum	AF479131
Crassula marnierana	AF479210
Corynocarpus laevigatus	AF479110
Corylopsis sinensis	AF274642
Corokia cotoneaster	AF479187
Cornus officinalis	AF479163
Coriaria myrtifolia (Chase 245 NCU)	
Coptis trifolia		AF389266
Convolvulus arvensis	AF479176
Codonopsis pilosula	AF479190
Clavija eggersiana	AF479151
Clarkia xantiana	AF479148
Citrus aurantium	AY177420
Circaeaster agrestis	AF389246
Gunnera hamiltonii	AF479204
Griselinia lucida	AF479197
Greyia radlkoferi	AF479227
Gonocaryum litorale	AF479201
Gomortega keule		AY095460
Gnetum gnemon		AF036488
Glaucidium palmatum	AF389267
Ginkgo biloba		AY095475
Gilia capitata		AF479155
Geranium sanguineum	AF479129
Garrya elliptica	AF479181
Galbulimima belgraveana	AY095459
Galax urceolata		AF479158
Floerkea proserpnacoides	AF479143
Exbucklandia populnea	AF479219
Exacum affine		AF479180
Euptelea polyandra	AF389249
Euphorbia polychroma	AF479125
Euonymus alatus		AF479113
Eucryphia lucida	AF036494
Eubrachion ambiguum	AF389273
Ephedra distachya	AF036489
Elaeocarpus sphaericus	AY177422
Elaeagnus sp.		AF479235
Durio zibethinus	AF479136
Dudleya viscida		AF274646
Drosera capensis	AF389248
Drimys winteri		AF036491
Donatia sp.		AF479189
Disanthus cercidifolia	AF479218
Dipsacus sativus	AF479231
Dillenia retusa		AF479096
Didymeles perrieri	AF389247
Dicentra eximia		AF389262
Delarbrea michieana	AF479196
Decaisnea fargesii	AF389254
Daphniphyllum sp.	AF479215
Kingdonia uniflora	AF389245
Krameria ixine		AF479116
Kalanchoe daigremontiana	AF274651
Justicia americana	AF479165
Juglans nigra		AF479105
Itea virginica		AF479216
Irvingbaileya sp.	AF479202
Impatiens auricoma	AY727936
Ilex opaca		AF479203
Idria (Fouquieria columnaris)	AF479159			
Idesia polycarpa	AF479117
Hypericum perforatum	AF479122
Hypecoum imberbe	AF389263
Hydrolea ovata		AF479177
Hydrastis canadensis	AF389268
Hydnocarpus heterophylla	AF479121
Hippocratea barbata	AF479111
Heuchera micrantha	AF479211
Hedyosmum arborescens	AF479226
Helianthus annuus	AF479183
Hedera helix		AF479194
Hamamelis virginiana	AF036495
Haloragis aspera	AF479209
Halesia diptera		AF479157
Oxalis dillenii		AF479230
Osyris lanceolata	AF389274
Oryza sativa		M11585
Opilia amentacea	AF479095
Olea europaea		AF479171
Ochroma pyramidale	AF479135
Nymphoides geminata	AF479186
Nymphaea sp. 		AY095465
Nicotiana tabacum	AF479172
Neurada procumbens	AF479225
Nerium oleander		AF479178
Nepenthes sp.		AF389260
Nelumbo lutea		AF389259
Nandina domestica	AF389241
Myrothamnusflabellifolius	AF479223
Myriophyllum exalbescens	AF274655
Myrica (Morella cerifera)	AF479247			
Myoporum mauritianum	AF479170
Morus nigra		AF479232
Montinia caryophyllacea	AF479175
Mollugo verticillata	AF479088
Mirabilis jalapa	AF479086
Menyanthes trifoliata	AF479185
Menispermum canadense	AF389257
Medusagyne oppositifolia	AF479120
Meliosma veitchiorum	AF389271
Manikara zapota		AF479160
Magnolia denudata	AF479244
Maesa myrsinoides	AF479152
Lythrum salicaria	AF479240
Lycopersicon (tomato)	X13557
Liriodendron chinense	AY095464
Liquidambar styraciflua	AF479217
Leea guineensis		AF274653
Lactoris fernandeziana	AY095463
Sarracenia purpurea	AF389276
Saururus cernuus	AY095468
Sabia swinhoei		AF389272
Roussea simplex		AF479243
Roupala macrophylla	AF389265
Ribes speciosum		AF479214
Rhychoglossum notonianum	AF479164
Reinwardtia indica	AF479124
Ranunculus keniensis	AF389269
Pterostemon rotundifolius	AF274663
Pteridophyllum racemosum	AF479220
Portulaca grandiflora	AF479093
Populus tremuloides	AF479118
Polygonum sachalinense	AF479085
Polygala cruciata	AF479233
Plumbago auriculata	AF036492
Pleea tenuifolia	AY095472
Platanus occidentalis	AF274662
Pittosporum fairchildii	AF479192
Piper betle		AY095467
Pinus (Larix sp.)	AY095476			
Pilea cadierei (Nickrent 2971 SIU)			
Phytolacca dioica	AF479089
Photinia fraseri	AF479101
Philadelphus lewisii	AF389252
Phelline comosa		AF479188
Peumus boldus		AY095466
Petunia axillaris	AF479174
Petalonyx nitidus	AF479161
Pereskia aculeata	AF479092
Penthorum sedoides	AF274661
Peltoboykinia tellimoides	AF036499
Parnassia fimbriata	AF036496
Panax quinquefolius	AF479193
Paeonia tenuifolia	AF274660
Pachysandra procumbens	AF389244
Zelkova serrata		AF479099
Xanthorhiza simplicissima	AF389270
Viviania marifolia	AF479130
Vitis aestivalis	AF479207
Viscum album		AF389275
Veronica anagallis-aquatica	AF479169
Verbena scabrido-glandulosa	AF479167
Verbascum thapsus	AF479168
Valeriana officinalis	AF479199
Vahlia capensis		AF479182
Tropaeolum tricolor	AF479144
Trochodendron aralioides	AF479205
Triphyophyllum peltatum	AF479091
Tragopogon dubius	AF036493
Tinospora caffra	AF389258
Thymelaea hirsuta	AF479234
Tetramerista sp.	AF479153
Tetracera asiatica	AF479097
Trochodendron aralioides	AF479205
Tetracarpaea tasmanica	AF274669
Terminalia boivinii	AF479147
Tasmannia insipida	AY095469
Tapiscia sinensis	AF479146
Tamarix pentandra	AF479083
Tagetes sp. (Nickrent 3061 SIU)			
Tacca chantieri		AY095474
Symphoricarpos albus	AF479242
Swietenia macrophylla	AF479241
Sullivantia oregana	AF479212
Styrax japonicus	AF479156
Sterculia apetala	AF479137
Stellaria media		AF479084
Staphylea trifolia	AF479133
Spiraea betulifolia	AF479103
Spathiphyllum wallisii	AY095473
Sedum nudum		AF274667
Sloanea berteriana	AF479126
Sinofranchetia chinensis	AF389255
Shepherdia canadensis	AF479100
Securidaca diversifolia	AF479104
Schoepfia schreberi	AF389261
Schizanthus pinnatus	AF479173
Scabiosa ap.		AF479198
Saxifraga mertensiana	AF479224
Stackhousia minima 	AF479114
