# Supplementary material for: Inferring phylogenies with incomplete data sets: a 5-gene, 567-taxon analysis of angiosperms
Source: BMC Evol Biol. 2009 Mar 17;9:61. doi: 10.1186/1471-2148-9-61 (PMC2674047; doi:10.1186/1471-2148-9-61)
Supplement: Additional file 2 — matK.accession. Accession table for matK sequences used in this study. [file 1471-2148-9-61-S2.txt]

matK sequences used in the manuscript "Inferring phylogenies with incomplete data sets: a 5-gene, 567-taxon analysis of angiosperms" by Burleigh, Hilu, and Soltis.  Listed are the taxa, and their Genbank gene ID number.  One sequence is not yet in Genbank. 

Taxon Name	GeneID
Abelia_x_grandiflora	20530892	
Acer_pseudoplatanus	19571690	
Acorus_gramineus	10862904	
Actinidia_kolomikta	22795480	
Aechmea_nudicaulis_var_nudicaulis	53831277	
Aesculus_hippocastanum	51996945	
Aextoxicon_punctatum	33333409	
Ailanthus_altissima	32815185	
Akebia_quinata	23495345	
Alangium_platanifolium	4090661	
Albizia_sinaloensis     27923095		
Allium_grayi	5832656	
Alnus_firma	16151694	
Alseuosmia_macrophylla	22795868	
Altingia_takhtajanii	18032608	
Amborella_trichopoda	33333411	
Ancistrocladus_abbreviatus	14193652	
Androsace_sempervivoides        49364278		
Androstachys_johnsonii  51831255		
Anisoptera_laevis	4210551	
Annona_muricata	33333413	
Apium_graveolens	22795488	
Apocynum_androsaemifolium	2266403	
Aponogeton_fenestralis	47604599	
Arbutus_canariensis	2734713	
Arctostaphylos_uva_ursi	33312244	
Aristolochia_pistolochia	33333417	
Asarum_yakusimense	15128247	
Asimina_triloba	33333419	
Asparagus_filicinus	5731695	
Asteropeia_micraster    15340893		
Aucuba_japonica	22795484	
Austrobaileya_scandens	18419684	
Balanops_vieillardii	45758355	
Barclaya_longifolia	4160602	
Batis_maritima	45775517	
Bauhinia_tomentosa	37518681	
Begonia_grandis_subsp_evansiana	5688926	
Berberidopsis_corallina	15340903	
Berzelia_cordifolia     45548858		
Betula_schmidtii	38532055	
Blandfordia_punicea	51831271	
Boehmeria_platanifolia	15987453	
Bombax_buonopozense	35187188	
Boopis_graminea	22795874	
Borago_officinalis	22795832	
Borya_laciniata	37222959	
Bowiea_volubilis	47604621	
Brasenia_schreberi	4164570	
Brassica_villosa_subsp_drepanensis	44888706	
Bretschneidera_sinensis	45775519	
Bruguiera_gymnorrhiza	11995652	
Buddleja_alternifolia	32811711	
Bulbine_frutescens	33635928	
Buxus_sempervirens      33333425		
Byblis_gigantea	32811715	
Cabomba_caroliniana	33333427	
Caiophora_macrocarpa    66276186		
Calathea_warscewiczii	37720143	
Callitriche_sp_Albach_491       45644405		
Calycanthus_chinensis	41584486	
Camellia_sinensis	18140650	
Campanula_elatines      22795953		
Campsis_radicans	32811717	
Camptotheca_acuminata	4090677	
Canella_winterana	33333431	
Capparis_hastata	45775535	
Carallia_brachiata	11493570	
Carica_papaya	45775521	
Carya_tomentosa	6010456	
Casuarina_cunninghamiana_subsp_cunninghamiana	31788947	
Caulophyllum_robustum	23495307	
Ceanothus_americanus	4836032	
Celosia_trigyna	47498847	
Celtis_sinensis	16224055	
Cephalanthus_occidentalis	48237492	
Ceratophyllum_demersum	33333433	
Cercidiphyllum_japonicum	9963685	
Chamaelirium_luteum	10862999	
Chloranthus_brachystachys	33333435	
Chlorophytum_laxum	5731699	
Chrysolepis_sempervirens	2149827	
Cinnamomum_verum	9931058	
Citrus_maxima	19352054	
Cleome_viridiflora	45775543	
Clethra_alnifolia	22795818	
Clintonia_borealis	5917574	
Clivia_miniata	5832579	
Cobaea_scandens	6655009	
Colchicum_speciosum	22122044	
Convallaria_majalis	5731627	
Coriaria_arborea	5688902	
Cornus_sessilis	4090701	
Corokia_cotoneaster	45758353	
Corylopsis_sinensis	9587604	
Corynocarpus_laevigatus	45758365	
Costus_pulverulentus	24634941	
Crassula_falcata	13568484	
Crinodendron_hookerianum	45758371	
Cucumis_sativus 68164782		
Cupaniopsis_flagelliformis	51996977	
Cyperus_alternifolius   62511844		
Cypripedium_calceolus	48527434	
Cyrilla_racemiflora	18140656	
Daphniphyllum_sp_Qiu_94162	9864096	
Datisca_cannabina	5688928	
Davidsonia_pruriens	2149793	
Degeneria_roseiflora	15990972	
Delarbrea_michieana	2281244	
Delosperma_echinatum	15340945	
Dendrophylax_barrettiae	28376324	
Dicella_nucifera	14599664	
Dicentra_eximia	33333437	
Digitalis_obscura       45644415		
Dillenia_philippinensis 15340949		
Dioscorea_alata	10863023	
Diospyros_kaki	22795951	
Dipsacus_mitis	20530900	
Disanthus_cercidifolius_var_longipes	12661159	
Donatia_fascicularis	22795878	
Drimys_winteri	41393765	
Drosera_regia	8568032	
Drypetes_madagascariensis       51831249		
Dudleya_viscida	9864100	
Durio_zibethinus	35187222	
Elaeagnus_umbellata	30421069	
Ephedra_sinica  45685198		
Ercilla_volubilis	15340961	
Eremosyne_pectinata     22795862		
Escallonia_rubra	22795864	
Eucnide_cordata	33867416	
Eucommia_ulmoides	22795838	
Euphorbia_esula	2707339	
Euptelea_polyandra	18419698	
Eurya_japonica	18140658	
Exacum_tetragonum       21388261		
Exbucklandia_populnea	12661169	
Fagus_sylvatica_var_atropunicea	18265318	35187232
Fendlera_rupicola	33867417	
Ficus_carica	30421071	
Flagellaria_indica	22122064	
Frankenia_laevis	47498931	
Freycinetia_formosana	22122058	
Galax_urceolata 18654241		
Galbulimima_belgraveana	32483765	
Galphimia_gracilis	14599672	
Garrya_elliptica	22796273	
Gelsemium_sempervirens	22796275	
Gerbera_jamesonii	32364851	
Gilia_brecciarum	6644301	
Ginkgo_biloba   14579038		
Gladiolus_caucasicus	58219797	
Glaucidium_palmatum	23495343	
Globba_flagellaris	38112179	
Glomeropitcairnia_erectiflora	53831287	
Gnetum_gnemon   42529073		
Gossypium_hirsutum	35187162	
Grewia_biloba		
Greyia_radlkoferi	33332532	
Griselinia_littoralis	22796281	
Gunnera_perpensa        XXXXXXX		
Gymnostachys_anceps	10862959	
Gyrocarpus_americanus	18419702	
Halesia_carolina	22796564	
Haloragis_aspera	9864104	
Hamamelis_virginiana	9587620	
Hedera_helix    18073978		
Hedycarya_arborea       59932895		
Hedychium_spicatum	18253086	
Hedyosmum_arborescens	18419704	
Helianthus_annuus	22796588	
Heliconia_irrasa	24634943	
Helwingia_japonica	22796639	
Heteropyxis_natalensis	41324112	
Heuchera_hirsutissima	845501	
Hippeastrum_stylosum	5832597	
Houttuynia_cordata	33333443	
Humulus_lupulus	16224063	47498947
Hydrangea_aspera	22796554	
Hydrastis_canadensis	23495341	
Hydrolea_ovata	22796580	
Hydrostachys_multifida	35384647	
Icacina_senegalensis	22796566	
Idiospermum_australiense	41584492	
Illicium_angustisepalum	32892197	
Impatiens_capensis	22796558	
Ipomoea_batatas 22796578		
Itea_virginica	9864107	
Ixonanthes_sp_Bogor	13359410	
Japonolirion_osense	10862916	
Jasminum_nudiflorum	32811725	
Juglans_regia	6010455	
Juncus_effusus	47604647	
Kerria_japonica	20372986	
Knema_laurina	32483783	
Koeberlinia_spinosa	45775523	
Koelreuteria_paniculata	51997029	
Lactoris_fernandeziana	33333447	
Lamium_maculatum        32811727		
Lantana_camara	24430457	
Laurelia_sempervirens   59932897		
Leea_guineensis	9864113	
Lilium_japonicum_var_abeanum	13488714	
Limonium_latifolium		
Linum_perenne	18146897	
Liquidambar_acalycina	4205093	
Liriodendron_tulipifera	7239757	
Liriope_spicata	5731655	
Lobelia_fenestralis     38455816		
Maesa_tenera	22797100	
Magnolia_schiedeana	15990976	
Manglietia_conifera	15990958	
Manilkara_zapota	22797106	
Maranta_leuconeura	37720179	
Marathrum_schiedeanum   18146923		
Marcgravia_sp_Anderberg_sn	22797102	
Melanophylla_sp_Thulin_et_al_10282	22797126	
Menyanthes_trifoliata	22797128	
Mesua_ferrea    47570923		
Mirabilis_jalapa        15341023		
Montinia_caryophyllacea	22796584	
Moringa_oleifera	45775525	
Morus_alba	18146899	
Musa_beccarii	33314637	
Musella_lasiocarpa	24634945	
Myoporum_montanum	32811783	
Myrica_gale	31788949	
Myriophyllum_heterophyllum	38425132	
Myristica_maingayi	32483787	
Myrothamnus_moschatus	33332530	
Nandina_domestica	23495303	
Nelumbo_nucifera	33333449	
Nepenthes_sp_HHM_2001_1	14193650	
Nerium_oleander 60207430		
Nicotiana_fragrans	15553022	
Nolana_albescens	10567101	
Nolina_recurvata	5731683	
Nuphar_variegata	4160600	
Nymphaea_odorata	4160604	
Nyssa_ogeche	4090673	
Ochroma_pyramidale	35187190	
Olea_europaea	22797114	
Oncidium_serratum	18027072	
Oncotheca_balansae	22797112	
Opilia_sp_Chase_1903    15341037		
Orchidantha_fimbriata	24634947	
Oryza_brachyantha	7140878	
Osyris_quadripartita    15341041		
Oxalis_stricta	33332558	
Pachysandra_terminalis  33332510		
Paeonia_veitchii	22797561	
Panax_pseudoginseng	33563021	
Passiflora_tulae        33286842		
Paulownia_tomentosa	6650066	
Pedicularis_sylvatica	32811729	
Peltoboykinia_tellimoides       57208006		
Penthorum_sedoides	9864127	
Peperomia_graveolens	33332496	
Pereskia_stenantha	15054114	
Petalonyx_linearis	33867468	
Petrosavia_sakuraii	10862906	
Petunia_axillaris	47057127	
Peumus_boldus	9931172	
Phelline_lucida	22797488	
Phenakospermum_guyanense	24634949	
Philadelphus_hirsutus	4090663	
Philydrella_pygmaea	33314639	
Phlox_stansburyi	17028314	
Phoenix_dactylifera	10863029	
Photinia_serrulata	17154824	
Phyllonoma_ruscifolia	22797484	
Phytolacca_dioica	15341057	
Pinguicula_vulgaris	32811781	
Pinus_thunbergii        7524593		
Piper_nigrum	22122038	
Pittosporum_undulatum	22797482	
Plantago_media	57901542	
Platanus_occidentalis	33333463	
Pleea_tenuifolia	54144416	
Plumbago_indica	8568050	
Podocarpus_macrophyllus 8572662		
Polygala_californica    37518579		
Polygonum_bistorta	8568054	
Poncirus_trifoliata	19352084	
Pontederia_cordata	33314643	
Populus_tremula	51507620	
Portulaca_oleracea	8568070	
Proboscidea_louisianica	32811785	
Prunus_dulcis	17154832	
Pterostemon_rotundifolius	9864130	
Puya_laxa	53831273	
Qualea_grandiflora	17226036	
Quercus_robur	21628674	
Ranunculus_silerifolius	23495337	
Ravenala_madagascariensis	33314645	
Reinwardtia_indica	13359408	
Reseda_lutea	45775561	
Restio_similis	50512058	
Rhabdodendron_macrophyllum	15341079	
Rhamnus_cathartica	30421077	
Rhodohypoxis_milloides	37222963	
Ribes_aureum	845659	
Riedelia_sp_LMP_2002	24634899	
Rogiera_suffrutescens	48237576	
Roridula_gorgonias	22797436	
Roussea_simplex	22797490	
Ruscus_aculeatus        5731687		
Salix_purpurea	50345555	
Sambucus_racemosa	20530881	
Santalum_album  15341095		
Sarracenia_purpurea	22797438	
Saruma_henryi	33333465	
Sassafras_tzumu	19850025	
Saururus_cernuus	33333467	
Saxifraga_integrifolia  310355		
Saxifraga_mertensiana   845669		
Scabiosa_columbaria	20530901	
Scaevola_sp_Lundberg_55	22797486	
Schinus_sp_Chase_171	45758351	
Schisandra_viridis	32892211	
Scilla_scilloides	5832688	
Scoliopus_bigelovii	5917562	
Scrophularia_peregrina	20339406	
Sedum_sexangular	13568584	
Sesamum_indicum	22797464	
Simmondsia_chinensis	47498933	
Smilacina_japonica	5731621	
Smilax_china	10863015	
Sollya_heterophylla     2281280		
Sparganium_stoloniferum	47604645	
Spathiphyllum_floribundum	33332498	
Spinacia_oleracea       11497503		
Spiraea_cantoniensis	17154856	
Staphylea_pinnata	33332512	
Stemona_japonica	22122060	
Sterculia_tragacantha	35187202	
Strelitzia_alba	33314647	
Streptocarpus_bindseilii	32811787	
Stylidium_bulbiferum	22797492	
Styrax_officinalis	22797444	
Sullivantia_sullivantii 310651		
Swietenia_macrophylla	32815169	
Symphoricarpos_orbiculatus	20530887	
Symplocos_sp_Prince_sn	18140710	
Tacca_sp_14312	47604625	
Tagetes_patula	21629875	
Tamarix_gallica	8568058	
Taxus_baccata   21311491		
Ternstroemia_gymnanthera	18140714	
Tetracarpaea_tasmanica	847691	
Tetracentron_sinense	9864135	
Tetracera_asiatica      15341125		
Tetramerista_sp_Coode_7925	22797801	
Theobroma_cacao	35187236	
Thunbergia_alata	32811789	
Tilia_americana	35187228	
Tofieldia_coccinea	54144410	
Tragopogon_porrifolius	54021623	
Trema_tomentosa	16224085	
Trichilia_emetica	32815173	
Tricyrtis_hirta_x_Tricyrtis_formosana	10863011	
Trillium_vaseyi		
Triphyophyllum_peltatum	14193654	
Trochodendron_aralioides	33333471	
Tropaeolum_majus	45775527	
Utricularia_spiralis	32811869	
Vahlia_capensis	22797805	
Valeriana_hirtella	22797817	
Vallisneria_asiatica    11527538		
Verbascum_thapsus	6650076	
Verbena_rigida	22797809	
Veronica_arvensis	6650078	
Viburnum_acerifolium	20530880	
Vitis_vinifera	22797797	
Welwitschia_mirabilis   45685210		
Xanthoceras_sorbifolium	51997091	
Xanthorhiza_simplicissima	23495339	
Zea_mays        11994090		
Zelkova_schneideriana	16224094	
Zingiber_mioga	44885313	
Zostera_japonica	39979340	
