# Supplementary material for: Inferring phylogenies with incomplete data sets: a 5-gene, 567-taxon analysis of angiosperms
Source: BMC Evol Biol. 2009 Mar 17;9:61. doi: 10.1186/1471-2148-9-61 (PMC2674047; doi:10.1186/1471-2148-9-61)
Supplement: Additional file 3 — 5gene. Text file in nexus format with the sequence alignment used for analyses in this study. [file 1471-2148-9-61-S3.nex]

#NEXUS 

[This is the 5-locus angiosperm data set assembled by Gordon Burleigh. It includes the 3-locus (rbcL, atpB, 18S) data set from Soltis et al. 1999 that is essentially complete for all 567 taxa. The full 3-gene alignment is 4811 sites- but there are numerous sites that are removed in the original matrix "combined567.nex".  I did not include these removed sites in this alignment- and thus the 3-gene alignment is only 4592 sites long (see assumptions block below.) ]
[It also includes a matK data set with Genbank sequences from 379 characters.  The sequences were downloaded by Burleigh and aligned by the Hilu lab.  There were a few small sections of the alignment that had very questionable alignments- and I removed them from this alignment. ]
[Finally, it also includes 26S sequences from 243 taxa.  This data set was put together by Burleigh by combining 2 26S alignments provided by Doug Soltis. Burleigh made some adjustments to the alignmentment. He also excluded some sites from the 26S alignment. ]
[The assumptions block below the data matrix tells which sequences correspond to which loci.]


Begin data;
	Dimensions ntax=567 nchar=10399;
	Format datatype=dna gap=-;
	Matrix
Cucumis        GACTAAGCCATGCATGTGTAAGTATGAACTAATT-CAGACTGTGAAACTGCGAATGGCTCATTAAATCAGTTATAGTTTGTTTGATGGTATCT-GC-TACTCGGATAACCGTAGTAATTCTAGAGCTAATACGTGCAACAAA-CCCCGACTTTCTGGAAGGGACGCATTTATTAGATAAAAGGTCGACACGGCCCGTTGCTCTGATGATT-CATGATAACTCGACGGATCGCAC-GGCCATCGTGCTGGCGACGCATCATTCAAATTTCTGCCCTATCAACTTTCGATGGTAGGATAGTGNCCTACTATGGTGGTGACGGGTGACGGAGAATTAGGGTTCGATTCCGGAGAGGGAG-CCTGAGAAACGGCTACCACATCCAAGGAAGGCAGCAGGCGCGCAAATTACCCAATCCTGACACGGGGAGGTAGTGACAATAAATAACAATACCGGGCTGAGTCTGGTAATTGGAATGAGTACAATCTAAATCCCTTAACGAGGATCAATTGGAGGGCAAGTCTGGTGCCAGCAGCCGCGGTAATTCCAGCTCCAATAGCGTATATTTAAGTTGTTGCAGTTAAAAAGCTCGTAGTTGGACCTTGGGTTGGGT-CGA-TCGGTCCGCGTGAGCACCGGTCGGCTCGTCCCTT-CTGCCGGCGATGCGCTCCTGGCCTTAACTGGCCGGGT-CGTGCCTCCGGCGCTGTTACTTTGAAGAAATTAGAGTGCTCAAAGCAAGCCT-ACGCTCTGTATACATTAGCATGGGATAACGTCATAGGATTTCGATCCTATTTTGTTGGCCTTCGGGATCGGAGTAATGATTAACAGGGACAGTCGGGGGCATTCGTATTTCATAGTCAGAGGTGAAATTCTTGGATTTATGAAAGACGAACAACTGC-GAAAGCATTTGCCAAGGATGTTTTCATTAATCAAGAACGAAAGTTGGGGGNTCGAAGACGATCAGATACCGTCCTAGTCTCAACCATAAACGATGCCGACCAGGGATTGGCGGATGTTGCTTTAAGGACTCCGCCAG-CACCTTATGAGAAATCAAAGTC-TTTGGGTTCCGGGGGGAGTATGG-TCGCNAGGCTGAAACTTAAAGGAATTGACGGAAGGGCACCACCAGGAGTGGAG-CCTGCGGCTTAA-TTTGACTCAACACGGGGAAACTTACCAGGTCCAGACATAGTAAGGATTGACAGACTGAGAGCTCTTTCTTGATTCTATGGGTGGTGGTGCATGGCCGTTCTTAGTTGGTGGAGCGATTTGTCTGGTTAATTCCGTTAACGAACGAGACCTCAGCCTGCTAA-CTAGCTATGCGG-ACCTCCGCGGCC-A-GCTTCTTAGAGGGACTATGGCCGCTTA-GGCCAAGGAAGTTT-GAGGCAATAACAGGTCTGTGAT-GCCCTTAGATGTTCTGGGCCGCACGCGCGCTACACTGATGTATTCAACGAGTCTATA-GCCTTGG-CCGACAGGCCCGGGTAATCTTT-GAAA-TTTCATCGTGATGGGGATAGATCATTGCAATTGTTGGTCTTCAACGAGGAATTCCTAGTAAGC-GCGAGTCATCAGCTCGCGTTGACTACGTCCCTGCCCTTTGTACACACCGCCCGTCGCT-CCTACCGATTG-AATGGTCCGGTGAAGTGTTCGGATCGCGGCGACNTNGGCGGTTC-GCTGCC-NNCGAN-GTCNCGAGAAGTCCACTGANCCTTATCATTGTTGGATTCAAAGCTGGTGTTAAAGATTATAAATTGACTTATTATACTCCTGAATATGAAACCAAAGATACTGATATCTTGGCAGCATTCCGAGTAACTCCTCAACCGGGAGTTCCACCTGAGGAAGCAGGGGCCGCTGTAGCTGCTGAATCTTCTACTGGTACATGGACAACTGTGTGGACCGATGGGCTTACCAGTCTTGATCGTTACAAAGGACGATGCTATGGAATCGAGCCTGTTGCTGGAGAAGAAAATCAATATATTGCTTATGTAGCTTATCCTCTAGACCTTTTTGAAGAAGGTTCTGTAACTAACATGGTTACTTCCATTGTGGGTAATGTATTTGGATTCAAGGCTCTACGTGCTCTACGTCTGGAGGATTTGCGAATCCCTACTGCTTATATTAAAACTTTCCAAGGCCCGCCTCATGGTATCCAGGTTGAAAGAGATAAATTGAACAAGTATGGTCGCCCTCTATTGGGATGTACTATTAAACCAAAATTGGGATTATCCGCTAAGAATTATGGTAGAGCAGTTTATGAATGTCTACGCGGTGGACTTGATTTTACCAAAGATGATGAAAACGTGAATTCCCAACCATTTATGCGTTGGAGAGACCGTTTCCTATTTTGTGCGGAAGCTATTTTTAAATCACAGGCTGAAACAGGTGAAATCAAAGGACATTACTTGAATGCTACTGCGGGTACATGCGAAGAAATGATGAAAAGGGCTATATTTGCCCGAGAATTGGGAGCTCCTATCGTAATGCATGACTACTTAACAGGTGGATTCACTGCAAATACTAGCTTGGCTCATTATTGCCGAGATAATGGTCTACTTCTTCACATTCACCGTGCAATGCATGCTGTTATTGATAGACAGAAGAATCATGGTATGCACTTCCGTGTACTAGCTAAAGCGTTACGTATGTCTGGTGGAGACCATATTCACGCTGGTACCGTAGTAGGTAAACTTGAAGGGGAAAGAGAAATCACTTTAGGCTTTGTTGATTTACTACGTGATGATTTTGTTGAAAAAGACCGAAGCCGCGGTATTTATTTCACTCAAGATTGGGTCTCTTTACCAGGTGTTCTGCCAGTGGCTTCCGGTGGTATTCACGTTTGGCATATGCCTGCTCTAACCGAGATTTTTGGAGATGATTCTGTACTACAATTCGGCGGAGGAACTTTGGGGCACCCTTGGGGTAATGCACCTGGTGCCGTAGCTAACCGAGTAGCTCTAGAAGCATGTGTACAAGCTCGTAATGAGGGACGTGATCTTGCTCGTGAGGGTAATGAAATTATCCGTGAGGCTAGTAAATGGAGTCCTGAACTAGCTGCTGCTTGTGAAGTATGGAAGGAGATCAAATTTGAATTTGAGGCAATGGATACTTTGTAANNNNNNNNNNNNNNNNNNNNTTCTGATCCTGGGGTTTCCACACTTGAAAAAAACWACTTGGGACGTATCGCTCAAATAATTGGTCCGGTACTAGATGTAGCTTTTCCCCCGGGCAAAATGCCTAATATTTACAACGCTTTGATAGTTAAAGGTCAAGATATTTCCGGTCAAGAAATTAATGTGACTTGTGAAGTACAGCAATTATTAGGAAATAATCGAGTTAGAGCTGTAGCTATGAGTGCTACAGATGGTCTAACGAGAGGAATGGAAGTGGTTGACACGAGAGCTCCTCTAAGTGTTCCAGTCGGCGGAGCGACTCTCGGCCGAATTTTCAACGTGCTTGGAGAGCCTATTGATAATTTGGGTCCTGTAGATACTCGCACAACATCTCCTATTCATAGATCCGCCCCTGCTTTTATCCAGTTAGATACAAAATTATCTATTTTTGAAACAGGAATTAAAGTAGTGGATCTGTTAGCCCCTTATCGACGTGGAGGAAAAATAGGACTATTCGGAGGGGCTGGAGTGGGTAAAACAGTACTCATTATGGAATTGATCAACAACATTGCCAAAGCTCATGGAGGTGTATCTGTATTTGGAGGAGTAGGTGAACGTACTCGTGAAGGAAATGATCTTTACATGGAAATGAAAGAATCCGGAGTAATTAATGAAGAAAATTTTGCAGAATCAAAAGTGGCTCTAGTCTACGGTCAGATGAATGAACCGCCGGGAGCTCGTATGAGAGTTGGTTTAACTGCCCTAACTATGGCGGAATATTTCCGAGATGTTAATGAACAAGACGTGCTTCTATTTATCGACAATATCTTTCGTTTCGTTCAAGCGGGATCCGAAGTATCCGCGTTACTGGGTAGAATGCCTTCGGCTGTGGGTTATCAACCCACTCTTAGTACCGAAATGGGTTCCTTACAAGAAAGAATTACTTCTACCAAGGAAGGGTCCATAACTTCTATTCAAGCTGTTTATGTACCTGCGGACGATTTGACCGATCCTGCTCCTGCCACCACATTTGCACATTTGGATGCTACTACCGTACTATCAAGAGGATTAGCTGCCAAAGGTATCTATCCAGCAGTAGATCCTTTAGATTCAACCTCAACTATGCTACAACCGAGAATCGTTGGTGAAGAACATTATGAAACTGCGCAAAGAGTTAAACAAACCTTACAACGTTACAAAGAACTGCAAGACATTATAGCTATCCTTGGGTTGGACGAATTATCCGAAAAGGATCGCTTAACCGTAGCACGAGCACGAAAAATTGAACGTGTCTTATCACAACCTTTTTTCGTAGCAGAAGTATTTACCGGCTCCCCGGGGAAATACGTTGGCCTAGCAGAAACAATTAGAGGGTTTAAATTAATCCTTTCCGGAGAATTAGATGGTCTTCCCGAACAAGCCTTTTATTTGGTAGGTAACATCGATGAAGCTACTGCGAAGGCTACGAACTTAATGGAG---------------------GAATTT---CAA------GGATAT-----TTAGAACTTGAGAAATCTCGGCAACGT---GAC------TTCCTATACCCACTTATCTTTCGGGAGTATATTTACGCATTTTCTCATGATCATTTTTTAAATGGATCC------ATTTTG---------TTGGAA---------AATTCT---------------------------------------------------GGTTAT------GACAAAAAA------TCCAGTTTACTAATGGTAAAACATTTAATTACT------------CGAATGTAT------------------------CACCAGAAT------CATTTT---------------------------------------TTTTTTTTC------ACTAAT---------------------------TATTAT------AAC---------------------AAAAAC------CCTTTT---TGGGGGTAC---------------AAC------AACAAT---TTG------------------TATTCTCAA------ATGTTATCAGAAGGGTTTGCAGTCATTGCGGAAATTCCACTTTCCCTACGATTAGTATCTTCCTTA------------------------------------------GAAGAAGAA---GAAATCGCAAAATCTTAT---------AATTTACGATCAAGT------CATTCAATATTTCCTTTTTTAGAGGATAAATTCCCACATTTAAATTATGTGTCAGATGTATTAATACCCTATCCGCTCCATCTGGAAATTTTAGTTCAAATC--------CTTCGCTCCTGGGTGAAAGATGCCTCTTCTTTTCATTTATTA---CGGTTCTTTTTT------CACGAGTATTGTAAT---------TTGAAT------------AGT---CTTAGT------ACTTCAAAAAAATTG------------------------------------------ATTTCTTTTTTTTCA---AAAAGAAAT---CGAAGATTAGTCTTGTTGCTATACAATTCTTATGTATGTGGATACGAATCCATTTTCCTTTTTCTACGT---AACCAATCTTCT---CATATACGATTAACTTCTTATAAGGGCCTTTTTGAGCGAATATATTTCTATGGAAAA------ATCGAACAT-----CTTGTC---AAAGTG---------TTTGCT---------------AAT------------------TAT------TTTTCGGCT---------ATCTTA------------------CGGGTCTTCAAG------GATCCTTTAATACATTATGTTAGATATCAAGCAAAATCTATTCTGGTTTCAAAG------GATACGCCACTTCTGATTAATAAGTGGAAATATTACCTTGTCAATTTATGGCAATGTCAT---------TTTTATGTGTGGTCACAA---------CCAGAAAGG------ATCTATATAAACCAA------------TTATCCAAG------CGTTCT------CTTGACTTTTTGGGCTATATTTCAAGT------GTGCGATTAAATCCTTCAGTGGTATGGACTCAG-ATGTTAGAAAATTCATTT-CTAATAGAT------AATGCTACG------CAGAAACTCGATACACTAGTTCCT-ATTATTACTCTGCTTGCATCATTGGCTAAAGCGAAATTTTGTAACGTCTTAG-ACATCCCATTAGTAAGCCG--ACCTGGATCGATTCGTCG---GATTTTGATATTATTGAT-CGATTTTTGCGTATATCCAGAAATCTTTCTCATTATTACAGAGGATCCTCAAAAAAAAAGAATTTGTATCGA---------------------------------------ATACAATATATACTTCGCCTTTCTTGTGTTAAAACTTTGGCTCGTAAACACAAAAGTACTGTACCGT---------GCTCTTTTT------------AAAAGGTTAAATTCGGAA------TTATTGGAAGAATTCTTTACGGAG------CAAGAACAG------GTTCTTTCTTTG------ATCTTC---------------------------------CCAAGAACT---------------------TCTTTT------------ACTTTA------------CGG---------AGG------GTATAT------------------------AGGGGG---AAAATTTGGTATTTGGATATTATTTGCATGAATGATTTGGCCAATCA--------------------------------------------------------------------------------------------------------------------------------------------------------------------------------------------------------------------------------------------------------------------------------------------------------------------------------------------------------------------------------------------------------------------------------------------------------------------------------------------------------------------------------------------------------------------------------------------------------------------------------------------------------------------------------------------------------------------------------------------------------------------------------------------------------------------------------------------------------------------------------------------------------------------------------------------------------------------------------------------------------------------------------------------------------------------------------------------------------------------------------------------------------------------------------------------------------------------------------------------------------------------------------------------------------------------------------------------------------------------------------------------------------------------------------------------------------------------------------------------------------------------------------------------------------------------------------------------------------------------------------------------------------------------------------------------------------------------------------------------------------------------------------------------------------------------------------------------------------------------------------------------------------------------------------------------------------------------------------------------------------------------------------------------------------------------------------------------------------------------------------------------------------------------------------------------------------------------------------------------------------------------------------------------------------------------------------------------------------------------------------------------------------------------------------------------------------------------------------------------------------------------------------------------------------------------------------------------------------------------------------------------------------------------------------------------------------------------------------------------------------------------------------------------------------------------------------------------------------------------------------------------------------------------------------------------------------------------------------------------------------------------------------------------------------------------------------------------------------------------------------------------------------------------------------------------------------------------------------------------------------------------------------------------------------------------------------------------------------------------------------------------------------------------------------------------------------------------------------------------------------------------------------------------------------------------
Chamaedorea    GATTAAGCCATGCATGTGCAAGTATGAACTAATT-CAGACTGTGAAACTGCGAATGGCTCATTAAATCAGCTATAGTTTGTTTGATGGTACGT-GC-TACTCGGATAACCGTAGTAATTCTAGAGCTAATACGTGCARCAAATCCCCGACTTCT-GGAAGGGATGCATTTATTAGAYAAAAGGTCGAAACGGCCCGTTGCTCGGATGATT-CATGGTAACTCGATGGATCGCGC-GGCCCAAGTGCTGGCGACGTATCATTCAAATTTCTGCCCTATCAACTTTCGATGGTAGGATAGGGGCCTACCATGGTGGTGACGGGTGACGGAGAATTAGGGTTCGATTCCGGAGAGGGAG-CCTGAGAAACGGCTACCACATCCAAGGAAGGCAGCAGGCGCGCAAATTACCCAATCCTGACACGGGGAGGTAGTGACAATAAATAACAATACCGGGCTGAGTCTGGTAATTGGAATGAGCAAAATCTAAATCCCTTAACGAGGATCCATTGGAGGGCAAGTCTGGTGCCAGCAGCCGCGGTAATTCCAGCTCCAATAGCGTATATTTAAGTTGTTGCAGTTAAAAAGCTCGTAGTTGGACCTTGGGCTGGGC-CGG-CCGGTCCGCGTGTGCACCGGCCTTCCCGTCCCTT-CTGCTGGAGATGCGCTCCTGTCCTTAACTGGGCGGGT-CGTGCCTCCGGCTCTGTTACTTTGAAGAAATTAGAGTGCTCAAAGCAGGCCC-ACGCTCTGGATACATTAGCATGGGATAACATCGCAGGATTTCGGTCCTATTGTGTTGGCCTTCGGGATCGGAGTAATGATTAAGAGGGACAGTCGGGGGCATTCGTATTTCATAGTCAGAGGTGAAATTCTTGGATTTATGAAAGACGAACCACTGC-GAAAGCATTTGCCAAGGATGTTTTCATTAATCAAGAACGAAAGTTGGGGGCTCGGAGACGATCAGATACCGTCCTAGTCTCAACCATAAACGATGCCGACCAGGGATCGGCGGATGTTGCTTTCAGGACTCCGCCGG-CACCTTATGAGAAATCAAAGTT-TTTGGGTTCCGGGGGGAGTATGG-TCGCAAGGCTGAAACTTAAAGGAATTGACGGAAGGGCACCACCAGGAGTGGAG-CCTGCGGCTTAA-TTTGACTCAACACGGGGAAACTTACCAGGTCCAGACATAGCAAGGATTGACAGACTGAGAGCTCTTYCTYGATTCTATGGGTGGYGGTGCATGGCCGTTCTTAGTTGGTGGAGCGATTTGTCTGGTTAATTCCGTTAACGAACGAGACCTCAGCCTGCTAA-CTAGCTATGCGG-ACCTCCGCGGCC-A-GCTTCTTAGAGGGATTATGGCCGCCTA-GGCCACGGAAGTTT-GAGGCAATAACAGGTCTGTGAT-GCCCTTAGATGTTCTGGGCCGCACGCGCGCTACACTGATGTATTCATTGAGTCTATA-GCCTTGG-CCGAGAGGCCCGGGTAATCTT--GAAAATTTCATCGTGATGGGGATAGATCATTGCAATTGTTGGTCTTCAACGAGGAATTCCTAGTAAGC-GCGAGTCATCAGCTCGCGTTGACTACGTCCCTGCCCTATGTACACACCGCCCGTCGCT-CCTACCGATTG-AATGGTCCGGTGAAGTGTTCGGATCGAGGCGACGCGAGCG????????????????????????????????????????????????TGTTGGATTTAAAGCGGGTGTTAAAGATTACAAATTGACTTATTATACTCCTGACTACGAAACCAAAGATACTGATATCTTGGCAGCATTCCGAGTAACTCCTCAACCCGGAGTTCCGCCTGAGGAAGCAGGGGCAGCGGTAGCTGCCGAATCTTCTACTGGTACATGGACAACTGTGTGGACTGATGGACTTACCAGTCTTGATCGTTACAAAGGACGATGCTACCACATCGAAACCGTTGTCGGGGAGGAAAATCAATATATTGCTTATGTGGCTTATCCTTTAGACCTTTTTGAAGAAGGTTCTGTTACTAACATGTTTACTTCCATTGTGGGTAATGTATTTGGTTTCAAAGCCCTACGAGCTCTACGTCTGGAGGATCTGCGAATTCCCACTTCTTATTCCAAAACTTTCCAAGGTCCGCCTCATGGTATCCAAGTTGAAAGAGATAAGTTGAACAAGTATGGTCGTCCTCTATTGGGATGTACTATTAAACCAAAATTGGGATTATCCGCAAAGAACTACGGTAGAGCGGTTTATGAATGTCTACGCGGTGGACTTGATTTTACCAAGGATGATGAAAACGTGAACTCACAACCATTTATGCGTTGGAGAGACCGTTTCTTATTTTGTGCCGAAGCACTTTATAAAGCGCAGGCCGAAACGGGTGAAATCAAAGGACATTACTTGAATGCTACTGCGGGTACATGTGAAGAAATGATGAAAAGGGCCGTATGTGCCAGAGAATTGGGAGTTCCTATCGTAATGCATGACTACTTAACTGGGGGATTCACTGCAAATACTACCTTGGCTCATTATTGCCGCGATAACGGCCTACTTCTTCACATCCATCGCGCAATGCATGCAGTTATTGATAGACAGAAAAATCATGGTATGCATTTTCGTGTACTAGCTAAAGCATTACGTATGTCTGGTGGAGATCATATTCACGGGGGTACAGTAGTGGGTAAACTGGAAGGGGAACGTGAGATGACTTTGGGTTTTGTTGATTTATTACGTGATGATTTTATTGAAAAAGACCGAAGTCGCGGTATCTTTTTTACTCAAGATTGGGTCTCTATGCCAGGTGTTATACCCGTGGCTTCAGGGGGTATTCATGTTTGGCATATGCCTGCCCTGACCGAAATCTTTGGGGATGATTCCGTACTACAGTTTGGCGGAGGAACTTTAGGA????????????????????????????????????????????????????????????????????????????????????????????????????????????????????????????????????????????????????????????????????????????????????????????????????????????NNNNNNNNNNNNNNNNNNNNTTCTAGTCCTGTGGTTTCTACACTTGAAGAAAAAAACCTAGGGCGTATCGCTCAAATTATTGGCCCAGTACTGGATGTCGTTTTTCCCCCGGGCAAGATGCCTAATATTTATAACGCTTTGGTAGTTAAGGGTCGAGATACTGTCGGTCAGCAAATTAATGTGACTTGTGAGGTACAACAATTATTAGGAAATAATCGAGTTAGAGCTGTAGCTATGAGTGCTACAGATGGGCTGATGAGAGGAATGGAAGTGATTGACACGGGAGCTCCTCTAAGTGTTCCGGTCGGTGGAGCTACTCTCGGACGAATTTTCAACGTTCTTGGGGAACCTGTTGATAATTTAGGTCCTGTAGATACTCGCACAACATCTCCTATTCATAGATCTGCGCCTGCCTTTATACAGTTAGATACGAAATTATCAATCTTTGAAACAGGGATTAAAGTGGTGGATCTTTTAGCTCCTTATCGCCGTGGAGGAAAAATCGGACTATTTGGGGGAGCTGGAGTGGGTAAAACAGTACTCATCATGGAATTGATCAATAACATTGCCAAAGCTCATGGAGGTGTATCCGTATTTGGCGGAGTAGGCGAACGTACTCGTGAAGGAAATGATCTTTACATGGAAATGAAAGAATCCGGAGTGATTAATGAAAAAAATATTGCGGAATCAAAAGTAGCTCTAGTCTATGGTCAAATGAATGAACCGCCGGGAGCTCGCATGAGAGTTGGTTTAACTGCCCTAACCATGGCGGAATATTTCCGGGATGTTAATGAACAAGACGTGCTTCTATTCATCGACAATATTTTTCGTTTCGTCCAAGCAGGATCAGAAGTATCCGCCTTATTAGGGAGAATGCCTTCCGCAGTAGGTTATCAACCTACCCTTAGTACAGAAATGGGTTCTTTGCAAGAAAGAATTACCTCTACCAAAGAGGGATCTATAACTTCGATCCAAGCGGTTTATGTACCTGCGGACGATTTGACCGACCCTGCTCCTGCCACGACATTTGCACATTTAGATGCTACTACTGTACTATCAAGAGTATTAGCTGCTAAAGGTATTTATCCAGCAGTGGATCCGTTAGATTCAACGTCAACTATGTTACAACCTCGAATCGTTGGTGAGGAACATTATGAAACTGCGCAAAGAGTTAAGCAAACTTCACAACGTTACAAAGAACTTCAGGACATTATAGCTATCCTTGGGTTGGACGAATTATCCGAAGAAGATCGTTTAACTGTAGCAAGAGCACGAAAAATTGAGCGTTTCTTATCACAACCCTTCTTCGTGGCAGAAGTATTTACTGGTTCTCCAGGGAAATATGTTGGTCTTGCAGAAACAATTAGGGGGTTTCAATTGATCCTTTCCGGAGAATTAGACGGTCTTCCCGAGCAGGCCTTTTATTTGGTGGGTAACATCGATGAAGCTACCGCGAAAGCTATGAACTTA-----------------------------------------------------------------------------------------------------------------------------------------------------------------------------------------------------------------------------------------------------------------------------------------------------------------------------------------------------------------------------------------------------------------------------------------------------------------------------------------------------------------------------------------------------------------------------------------------------------------------------------------------------------------------------------------------------------------------------------------------------------------------------------------------------------------------------------------------------------------------------------------------------------------------------------------------------------------------------------------------------------------------------------------------------------------------------------------------------------------------------------------------------------------------------------------------------------------------------------------------------------------------------------------------------------------------------------------------------------------------------------------------------------------------------------------------------------------------------------------------------------------------------------------------------------------------------------------------------------------------------------------------------------------------------------------------------------------------------------------------------------------------------------------------------------------------------------------------------------------------------------------------------------------------------------------------------------------------------------------------------------------------------------------------------------------------------------------------------------------------------------------------------------------------------------------------------------------------------------------------------------------------------------------------------------------------------------------------------------------------------------------------------------------------------------------------------------------------------------------------------------------------------------------------------------------------------------------------------------------------------------------------------------------------------------------------------------------------------------------------------------------------------------------------------------------------------------------------------------------------------------------------------------------------------------------------------------------------------------------------------------------------------------------------------------------------------------------------------------------------------------------------------------------------------------------------------------------------------------------------------------------------------------------------------------------------------------------------------------------------------------------------------------------------------------------------------------------------------------------------------------------------------------------------------------------------------------------------------------------------------------------------------------------------------------------------------------------------------------------------------------------------------------------------------------------------------------------------------------------------------------------------------------------------------------------------------------------------------------------------------------------------------------------------------------------------------------------------------------------------------------------------------------------------------------------------------------------------------------------------------------------------------------------------------------------------------------------------------------------------------------------------------------------------------------------------------------------------------------------------------------------------------------------------------------------------------------------------------------------------------------------------------------------------------------------------------------------------------------------------------------------------------------------------------------------------------------------------------------------------------------------------------------------------------------------------------------------------------------------------------------------------------------------------------------------------------------------------------------------------------------------------------------------------------------------------------------------------------------------------------------------------------------------------------------------------------------------------------------------------------------------------------------------------------------------------------------------------------------------------------------------------------------------------------------------------------------------------------------------------------------------------------------------------------------------------------------------------------------------------------------------------------------------------------------------------------------------------------------------------------------------------------------------------------------------------------------------------------------------------------------------------------------------------
Escallonia     GANTAAGCCATNCATGTGTAAGTATGATCTAATT-CAGACTGTGAAACTGCGAGTGGCTCATTAAATCAGTTATAGNTTGTTTGATGGTACCT-GC-TACTCGGATAACCGTAGTAATTCTAGAGCTAATACGTGCAACAAA-CCCCGACTTCT-GGAAGGGATGCATTTATTAGATAAAAGGTCGACGCGGCCCGTTGCTGCGATGATT-CATGATAACTCGACGGATCGCAC-GGCCCTCGTGCCGGCGACGCATCATTCAAATTTCTGCCCTATCAACTTTCGATGGTAGGATAGTGGCCTACTATGGTGGTGACGGGTGACGGAGAATTAGGGTTCGATTCCGGAGAGGGAG-CCTGAGAAACGGCTACCACATCCAAGGAAGGCAGCAGGCGCGCAAATTACCCAATCCTAACACGGGGAGGTAGTGACAATAAATAACAATACCGGGCTGAGTCTGGTAATTGGAATGAGTACAATCTAAATCCCTTAACGAGGATCCATTGGAGGGCAAGTCTGGTGCCAGCAGCCGCGGTAATTCCAGCTCCAATAGCGTATATTTAAGTTGTTGCAGTTAAAAAGCTCGTAGTTGAACTTTGGGTTGGGT-CGA-CCGGTCCGCGTGTGCACCGGTCGTCTCGTCCCTT-CTGCCGGCGATGCGCTCCTGGCCTTAACTGGCCGGGT-CGTTCCTTCGGCGCTGTTACTTTGAAGAAATTAGAGTGCTCAAAGCAAGCCT-ACGCTCTGAATACATTAGCATGGGATAACATCATAGGATTTCGGTCCTATTACGTTGGCCTTCGGGATCGGAGTAATGATTAACAGGGACAGTCGGGGGCATTCGTATTTCATAGTCAGAGGTGAAATTCTTGGATTTATGAAAGACGAACAACTGC-GAAAGCATTTGCCAAGGATGTTTTCATTAATCAAGAACGAAAGTTGGGGGCTCGAAGACGATCAGATACCGTCCTAGTCTCAACCATAAACGATGCCGACCAGGGATCAGTGGATGTTGCTTTTAGGACTCCACTGG-CACCTTATGAGAAATCAAAGTT-TTTGGGTTCCGGGGGGAGTATGG-TCGCAAGGCTGAAACTTAAAGGAATTGACGGAAGGGCACCACCAGGAGTGGAG-CCTGCGGCTTAA-TTTGACTCAACACGGGGAAACTTACCMGGTCCAGACATAGTAAGGATTGACAGACTGAGAGCTCTTTCTTGATTCTATGGGTGGTGGTGCATGGCCGTTCTTAGTTGGTGGAGCGATTTGTCTGGTTAATTCCGTTAACGAACGAGACCTCAGCCTGCTAA-CTAGCTATGTGG-ACCTCCACGGCC-A-GCTTCTTAGAGGGACTATGGCCTTACA-GGCCACGGAAGTTT-GAGGCAATAACAGGTCTGTGAT-GCCCTTAGATGTTCTGGGCCGCACGCGCGCTACACTGATGTATTCAACGAGTCTATA-GCCTTGG-CCGACAGGCCCGGGAAATCTTT-GAAA-TTTCATCGTGATGGGGATAGATCATTGCAATTGTTGGTCTTCAACGAGGAATTCCTAGTAAGC-GCGAGTCATCAGCTCGCGTTGACTACGTCCCTGCCCTTTGTACACACCGCCCSTCGCT-CCTACCGATTG-AATGGTCCGGTGAAGTGTTCGGATCGCGGNGACGTGGNCGGTTC-GCTGCC-CGCGAC-GTCGCGAGAAGTCCACTGAACCTTATCAT?GTTGGATTCAAAGCTGGTGTTAAAGATTACAAATTGACTTATTATACTCCTGACTATGAAACCAAAGAGACTGATATCTTGGCAGCATTCCGAGTAACTCCTCAACCTGGAGTTCCACCTGAAGAAGCAGGGGCCGCGGTAGCTGCCGAATCTTCTACTGGTACATGGACAACTGTGTGGACCGATGGACTTACCAGCCTTGATCGTTACAAAGGGCGATGCTACCAGATCGAGCCCGTTGCTGGAGAAGAAAATCAATATATTGCTTATGTAGCTTACCCGTTAGACCTTTTTGAAGAAGGTTCTGTTACTAACATGTTTACTTCCATTGTAGGTAATGTATTTGGGTTCAAAGCCCTGCGCGCTCTACGTCTGGAAGATCTGCGAATCCCTGTTGCTTATGTTAAAACTTTCCAAGGCCCGCCTCACGGCATCCAAGTTGAGAGAGATAAATTGAACAAGTATGGTCGTCCCCTGTTGGGATGTACTATTAAACCTAAATTGGGGTTATCTGCCAAAAACTACGGTAGAGCAGTTTATGAATGTCTTCGCGGTGGACTTGATTTTACCAAAGATGATGAGAACGTGAACTCCCAACCATTTATGCGTTGGAGAGATCGTTTCTTATTTTGTGCGGAAGCAATTTATAAAGCACAGGCTGAAACAGGTGAAATCAAAGGGCATTACTTGAATGCTACTGCGGGTACATGCGAAGAAATGATAAAAAGGGCGGTATTTGCCAGAGAATTGGGAGTTCCTATTGTAATGCATGACTACTTAACGGGGGGATTCACTGCAAATACTAGCTTGGCTCATTATTGCCGAGATAATGGCCTACTTCTTCACATCCACCGTGCAATGCATGCAGTTATTGATAGACAGAAGAATCACGGTATACACTTTCGTGTACTAGCTAAAGCGTTACGTATGTCTGGGGGAGATCATATTCACTCCGGTACCGTAGTAGGTAAACTTGAAGGGGAAAGAGAGATCACTTTGGGCTTTGTTGATTTACTGCGTGATGATTTTATTGAAAAAGATCGCAGTCGCGGTATTTATTTCACCCAAGATTGGGTCTCTCTACCCGGTGTTCTGCCTGTGGCTTCGGGGGGTATTCACGTTTGGCATATGCCTGCTCTGACCGAGATCTTTGGGGATGATTCCGTACTGCAGTTCGGTGGAGGAACTTTAGGACACCCTTGGGGAAATGCACCCGGTGCCGTAGCTAATCGAGTCGCTCTAGAAGCATGTGTACAAGCTCGTAATGAGGGACGTGATCTGGCTCGTGAGGGTAATGAAATTATCCGTGAGGCTTGCAAATGGAGTCCTGAACTAGCTGCTGCTTGTGAGGTATGGAAGGAAATCAAATTTGAATTT?????????????????????????????????????????????????????????????????????????????????GGGCGTTTCGCCCAAATTATTGGTCCGGTACTAGATGTAGCTTTTCCGCCGGGCAAGATGCCTAATATTTATAACGCTCTGGTAGTTWAAGGTCGAGATACCGGCGGCCAACCAATTAACGTCACTTGTGAGGTACAGCAATTATTAGGAAACAATCGAGTTAGGGCTGTAGCTATGAGTGCTACAGACGTTCTAACGAGAGGAATGGAAGTGATTGATACGGGAGTTCTTCTAAGTGTTCCGGTCGGGGGAGCGACTCTCGGACGAATTTTCAACGTGCTTGGGGAGCCTGTTGATAATTTAGGGCCTGTAGATACTCGCACAACATCTCCTATTCATAGATCTGCGCCCGCCTTTATACAGTTAGATACAAAATTATCTATTTTCGAAACCGGAATTAAAGTAGTGGATCTTTTAGCCCCTTATCGCCGCGGAGGAAAAATTGGACTATTCGGGGGAGCTGGAGTGGGGAAAACCGTACTTATTATGGAATTGATTAACAATATTGCCAAAGCCCATGGGGGTGTATCTGTATTTGGCGGAGTAGGTGAACGTACTCGTGAAGGAAATGATCTTTACATGGAAATGAAAGAGTCTGGAGTGATTAATGAACAAAATATTGGAGAATCAAAAGTAGCTCTAGTTTACGGTCAGATGAATGAACCGCCGGGAGCTCGTATGAGAGTTGGTTTAACTGCCCTAACGATGGCGGAATATTTCCGAGATGTTAATGAACAAGATGTACTTCTATTTATCGACAATATATTCCGTTTCGTCCAAGCAGGATCTGAAGTATCTGCCTTACTGGGTAGAATGCCTTCCGCTGTGGGTTATCAACCTACCCTTAGTACCGAAATGGGTTCTTTACAAGAAAGAATTACTTCTACCAAAGAAGGGTCCATAACTTCTATTCAAGCAGTTTATGTGCCTGCAGACGATTTGACCGACCCTGCTCCTGCTACGACATTTGCACATTTAGATGCTACTACCGTACTATCAAGAGGATTAGCCGCCAAAGGGATCTATCCGGCAGTAGATCCTTTAGATTCAACGTCAACTATGCTCCAACCTCGGATCGTTGGTGAGGAACATTATGAAATTGCGCAAAGGGTTAAGCAAACTTTGCAACGTTACAAAGAACTTCAGGACATTATAGCTATCCTTGGGTTGGATGAATTATCCGAAGAAGATCGTTTAACCGTAGCAAGAGCGCGGAAAATTGAGCGTTTCTTATCACAACCTTTTTTCGTAGCAGAAGTATTTACCGGTTCTCCAGGAAAATATGTTGGTTTAGCAGAAACAATTAGAGGGTTTCAATTGATCCTTTCCGGAGAATTAGACGGTCTTCCTGAACAGGCCTTTTATTTGGTAGGTAACATCGATGAAGCTACCGCGAAGGCTATGAACTTA???????????????????????????????????????????????????????????????????????????????????????????????????????????????????????????ATATTTATGCACTTGCTCATGATCACGGTTTAAATAGATCT------ATTTTG---------TTGGAAAATGAA---AATGCA---------------------------------------------------GATTAT------GACAAGAAA------TTCAGCTTACTAATTGTGAAACGCTTAATTGCT------------CGAATGTAT------------------------GAACAGAAT------TATTTG---------------------------------------ATTCTTTCT------GTTAAT---------------------------GATTCT------AAT---------------------CAAAAT------CAACTT---TCTGAGCGC---------------AAC------AAGAAT---TGG------------------TATTATCAA------ATAATATCAGAGGGATTTGCAATTATTGTGGAAATTCCATTTTCGCTACGATTAATACCTTCCCTA------------------------------------------GAAAGGCAA---GGGATAATCAAATCTCAT---------AATTTACGATCAATT------CATTCAATATTTCCTTTTTTAGAGGACAAATTTGCACATTTAAATTATGTGTTAGATATACTAATACCCTATCCAGTCCATCTGGAAATCTTGGTTCAAATT--------CTTCGCTACTGGGTAAAGGATGCTTCTTCGTTGCATTTATTA---CGATTCTTTCTC------CACGAGTATCGTAAT---------TGGAAT------------AGT---CTTATT------ACTTCAAAGAAAGCC------------------------------------------AGTTCTTATTTTTCA---AAAAGAAAT---CAAAGATTCTTCTTCTTCCTATATAATTATCATGTATGTGAATACGAATCCATCTTTGTTTTTCTCCGT---AATCAATCTTCT---CATTTACGATCAACATCTTCTAGAACCCTTCTTGAACGAATATATTTCTATGGAAAA------ATAGAACTT-----CTTGTA---GAAGTC---------TTTCCT---------------AAG------------------GCT------TTTCAGGCC---------AATCTA------------------TGGTTGTTCAAG------GACCCTTTCATGCATTATGTTAGGTATCAGGGAAAATCCAGTCTCGCTTCAAAA------GGGACGTCCCTTTTGATGAATAAATGGAAATATTACTTTGTCAATTTCTGGCAATGTCAT---------TTTTACCTGTGGTCTCAA---------CCAGGAAGG------ATCTATATAAACCAA------------TTATCCAAT------CATTCC------CTCGACCTTCTGGGCTATCTTTCAAGT------GTGCGGATAACCCCCTCAATGGTACGTAGTCAA-ATGCTAGAAAGGGCATTT-CTAATTGAT------AATGCTATT------AAGAAGTTCGATACTATTGTTCCA-ATTATTCCTCTGATTGGATCATTGGCTAAAGCGAAATTTTGTAACGTATTGGGGCATCCTATTAGTAAGGCG--GTTTGGTCCGGTTTATCC---GATTCTGATATTATTGAC-CGATTTGGGCGTATATGCAGAAATCTTTCTCATTATCATAGCGGATCCTCACAAAAAAAGAGCTTGTATCGA---------------------------------------ATAAAGTATATACTTCGACTTTCTTGTGCTAGAACTTTAGCTCGTAAACACAAAAGTACTGTA-CGG---------GTTTTTTTC------------AAAAGATTAGGCTCGGAA------TTATTGGAAGAATTCTTTACTGCG------GAAGAACAA------GTTCTTTCCTTG------ACCTTC---------------------------------CCGGGAGCT---------------------TCTTCT------------AGTTCG------------CGG---------AGT------TTATAT------------------------AGAAAG---CGGATTTGGTATTTGGATATTATTTGTATCAACGATTTGGCCAATTA--------------------------------------------------------------------------------------------------------------------------------------------------------------------------------------------------------------------------------------------------------------------------------------------------------------------------------------------------------------------------------------------------------------------------------------------------------------------------------------------------------------------------------------------------------------------------------------------------------------------------------------------------------------------------------------------------------------------------------------------------------------------------------------------------------------------------------------------------------------------------------------------------------------------------------------------------------------------------------------------------------------------------------------------------------------------------------------------------------------------------------------------------------------------------------------------------------------------------------------------------------------------------------------------------------------------------------------------------------------------------------------------------------------------------------------------------------------------------------------------------------------------------------------------------------------------------------------------------------------------------------------------------------------------------------------------------------------------------------------------------------------------------------------------------------------------------------------------------------------------------------------------------------------------------------------------------------------------------------------------------------------------------------------------------------------------------------------------------------------------------------------------------------------------------------------------------------------------------------------------------------------------------------------------------------------------------------------------------------------------------------------------------------------------------------------------------------------------------------------------------------------------------------------------------------------------------------------------------------------------------------------------------------------------------------------------------------------------------------------------------------------------------------------------------------------------------------------------------------------------------------------------------------------------------------------------------------------------------------------------------------------------------------------------------------------------------------------------------------------------------------------------------------------------------------------------------------------------------------------------------------------------------------------------------------------------------------------------------------------------------------------------------------------------------------------------------------------------------------------------------------------------------------------------------------------------
BRASSICA       GATTAAGCCATGCATGTGTAAGTATGAACGAATT-CAGACTGTGAAACTGCGAATGGCTCATTAAATCAGTTATAGTTTGTTTGATGGTAACT-AC-TACTCGGATAACCGTAGTAATTCTAGAGCTAATACGTGCAACAAA-CCCCGACTTCT-GGAAGGGATGCATTTATTAGATAAAAGGTCGACGCGG-T-GCTGCTCTGATGATT-CATGATAACTCGACGGATCGCAT-GGCCTTTGTGCTGGCGACGCATCATTCAAATTTCTGCCCTATCAACTTTCGATGGTAGGATAGTGGCCTACCATGGTGGTAACGGGTGACGGAGAATTAGGGTTCGATTCCGGAGAGGGAG-CCTGAGAAACGGCTACCACATCCAAGGAAGGCAGCAGGCGCGCAAATTACCCAATCCTGACACGGGGAGGTAGTGACAATAAATAACAATACCGGGCTGAGTCTGGTAATTGGAATGAGTACAATCTAAATCCCTTAACGAGGATCCATTGGAGGGCAAGTCTGGTGCCAGCAGCCGCGGTAATTCCAGCTCCAATAGCGTATATTTAAGTTGTTGCAGTTAAAAAGCTCGTAGTTGAACCTTGGGATGGGT-CGC-CCGGTCCGCGTGAGCACCGGTCGGCTTGTCCCTT-CTGTCGGCGATACGCTCCTGGCCTTAATTGGCCGGGT-CGTGCCTCCGGCGCTGTTACTTTGAAGAAATTAGAGTGCTCAAAGCAAGCCT-ACGCTCTGTATACATTAGCATGGGATAACATCATAGGATTTCGGTCCTATTGTGTTGGCCTTCGGGATCGGAGTAATGATTAACAGGGACAGTCGGGGGCATTCGTATTTCATAGTCAGAGGTGAAATTCTTGGATTTATGAAAGACGAACAACTGC-GAAAGCATTTGCCAAGGATGTTTTCATTAATCAAGGACGAAAGTTGGGGGCTCGAAGACGATCAGATACCGTCCTAGTCTCAACCATAAACGATGCCGACCAGGGATCAGCGGATGTTGCTTTTAGGACTCCGCTGG-CACCTTATGAGAAATCAAAGTT-TTTGGGTTCCGGGGGGAGTATGG-TCGCAAGGCTGAAACTTAAAGGAATTGACGGAAGGGCACCACCAGGAGTGGAG-CCTGCGGCTTAA-TTTGACTCAACACGGGGAAACTTACCAAGTCCAGACATAGTAAGGATTGACAGACTGAGAGCTCTTTCTTGATTCTATGGGTGGTGGTGCATGGCCGTTCTTAGTTGGTGGAGCGATTTGTCTGGTTAATTCCGTTAACGAACGAGACCTCAGCCTGCTAA-CTAGCTACGTGG-ACCTTCACGGCC-G-GCTTCTTAGAGGGACTATGGCCGTTTA-GGCCAAGGAAGTTT-GAGGCAATAACAGGTCTGTGAT-GCCCTTAGATGTTCTGGGC-GCACGCGCGCTACACTGATGTATTCAACGAGTTCACA--CCTTGG-TCGACAGGCCCGGGTAATCTTT-GAAA-TTTCATCGTGATGGGGATAGATCATTGCAATTGTTGGTCTTCAACGAGGAATTCCTAGTAAGC-GCGAGTCATCAGCTCGCGTTGACTACGTCCCTGCCCTTTGTACACACCGCCCGTCGCT-CCTACCGATTG-AATGATCCGGTGAAGTACTCGGATCGCGGCGACGTGGGTGGTTC-GCCGTC-CGCGAC-GTCGCGAGAAGTTTTCTAAACCTTATCATTGTTGGATTCAAAGCTGGTGTTAAAGAGTATAAATTAAATTATTATACTCCTGAATATGAAACCAAGGATACTGATATCTTGGCAGCATTCCGAGTAACTCCTCAACCCGGAGTTCCACCTGAAGAAGCAGGGGCTGCGGTAGCTGCTGAATCTTCTACTGGTACATGGACAACTGTGTGGACCGATGGGCTTACCAGCCTTGACCGTTACAAAGGACGATGCTACCACATCGAGCCCGTTCCAGGAGAAGAAACTCAATTTATTGCGTATGTAGCTTACCCATTAGACCTTTTTGAAGAAGGGTCTGTTACTAACATGTTTACCTCAATTGTGGGTAACGTATTTGGGTTCAAAGCCCTGGCTGCTCTACGTCTAGAGGATCTGCGAATCCCTCCGGCTTATACTAAAACTTTCCAGGGACCACCTCATGGTATCCAAGTTGAAAGAGATAAATTGAACAAGTATGGACGTCCCCTATTAGGATGTACTATTAAACCTAAGTTGGGGTTATCCGCGAAGAACTATGGTAGAGCAGTTTATGAATGTCTACGTGGTGGACTTGATTTTACCAAAGATGATGAGAATGTGAACTCTCAACCATTTATGCGTTGGAGAGACCGTTTCTTATTTTGTGCCGAAGCTATTTATAAATCACAGGCTGAAACAGGTGAAATCAAAGGACATTATTTGAATGCTACTGCGGGTACATGCGAAGAAATGATGAAAAGAGCTATATTTGCCAGAGAATTGGGAGTTCCTATCGTAATGCATGACTACTTAACAGGGGGATTCACCGCAAATACTAGTTTGGCTCATTATTGCCGAGATAATGGCCTACTTCTTCACATCCACCGTGCAATGCACGCTGTTATTGATAGACAGAAGAATCATGGTATGCACTTCCGTGTACTAGCTAAAGCTTTACGTCTATCGGGTGGAGATCATGTTCACGCGGGTACAGTAGTAGGTAAACTTGAAGGAGACAGGGAGTCAACTTTGGGCTTTGTTGATTTACTGCGCGATGATTATGTTGAAAAAGACCGAAGTCGTGGTATCTTTTTCACTCAAGATTGGGTCTCACTACCAGGTGTTCTACCTGTGGCTTCAGGGGGTATTCACGTTTGGCATATGCCTGCTTTGACCGAGATCTTTGGAGATGATTCCGTACTACAATTTGGTGGCGGAACTTTAGGCCACCCTTGGGGAAATGCACCGGGTGCCGTAGCTAACCGAGTAGCTCTAGAAGCATGTGTACAAGCTCGTAATGAGGGACGTGATCTTGCAGTCGAGGGTAATGAAATTATCCGTGAGGCTTGCAAATGGAGTCCTGAACTAGCTGCTGCTTGTGAAGTATGGAAGGAGATCACATTTAACTTCCCAACCATCGATAAATTAGAT?????????????????????????????????????????????????????????????????TATTG?CCAAATCATTGGTCCGGTACTGGATGTAGCCTTTCCCCCGGGCAAGATGCCTAATATTTACAATGCTCTGGTGGTTAAGGGTCGAGATACGCTTGGTCAAGAAATTAATGTGACTTGTGAAGTACAGCAATTATTAGGAAACAACCGAGTTAGAGCTGTAGCTATGAGCGCGACCGACGGTTTAAAGAGAGGGATGGACGTGGTTGATATGGGAAATCCTCTAAGTGTTCCAGTCGGCGGAGCGACTCTAGGACGAATTTTCAATGTACTTGGGGAACCTGTTGATAATTTAGGTCCTGTCGATACTCGCACAACATCTCCTATCCATAAATCCGCGCCTGCTTTTATACAATTAGATACAAAATTATCTTTTTTTGAAACAGGAATTAAAGTAGTAGATCTTTTGGCCCCTTATCGTCGTGGGGGAAAAATCGGACTATTCGGTGGGGCTGGCGTGGGTAAAACAGTACTAATTATGGAATTGATCAACAACATTGCCAAAGCTCATGGTGGTGTATCCGTATTTGGTGGAGTAGGCGAACGAACTCGTGAAGGAAATGATCTTTACATGGAAATGAAAGAATCTGGAGTCATTAATGAACTAAAT?TTGCGGAATCCAAAGTAGCCCTAGTCTACGGTCAGATGAATGAACCGCCGGGCGCTCGTATGAGAGTTGGTCTGACTGCCTTAACTATGGCAGAATATTTCCGAGATGTTAATGAGCAAGACGTACTTCTATTTATCGACAATATCTTCCGTTTTGTACAAGCAGGATCCGAGGTATCCGCTTTATTGGGTAGAATGCCTTCTGCTGTGGGTTACCAACCCACCCTTAGTACCGAAATGGGTTCTTTACAAGAAAGAATTACTTCTACGAAAAAAGGGTCCATAACCTCTATTCAAGCAGTTTATGTACCTGCAGACGATTTGACTGACCCTGCTCCTGCCACCACATTTGCACATTTAGATGCGACTACCGTACTATCAAGAGGATTAGCTGCTAAAGGTATCTACCCAGCGGTAGATCCTTTAGATTCAACGTCAACTATGCTACAACCTCGAATCGTTGGCGAGGAACATTATGAAACTGCGCAACAAGTCAAGCAAACTTTACAACGTTACAAGGAGCTTCAGGACATTATAGCTATCCTGGGGTTGGACGAATTATCCGAAGAGGATCGTTTAACCGTCGCAAGAGCACGAAAGATTGAGCGTTTCTTATCACAACCTTTTTTCGTAGCAGAAGTATTTACAGGTTCTCCGGGAAAATATGTTGGTCTAGCGGAAACAATTAGAGGGTTTAAATTGATCCTTTCCGGAGAATTTGATTCTCTTCCTGAACAGGCCTTTTACTTAGTGGGTWACATCGATGAAGCTACTGCGAAGGCTACGAACTTAATGGAG---------------------AAATTT---CAA------GGATAT-----TTAGAGTTCGATGGGGCTCGTCAACAG---AGT------TTTCTATATCCACTTTTTTTTCGGGAGTATATTTATGTACTTGCTTATGATCACGGTTTAAATCGCCCT------ATTTTC---------TTGGAA---------AATACG---------------------------------------------------GATTAT------GACAAAAAA------TATAGTTCACTAATTGTGAAACGCTTAATTTTG------------CGAATGTAC------------------------GAACAGAAT------CGTTTG---------------------------------------ATTATTCCC------ACTAAG---------------------------GATTTG------AAC---------------------AAAAAT---------------CTGGGGCAT---------------ACC------AATAAT---TTC------------------TATTATCAA------ATGATATCTGTTTTATTTGCAGTGATTGTAGAAATTCCATTTTCCCTAAGGTTGGGATCCTCTATC------------------------------------------AAAGGAAAA---AATGTAAAAAAATCTTAC---------AATTTACAATCAATT------CATTCAATATTTCCCTTTTTAGAAGACAAACTCTCACATTTTAATTATGTATTAGATGTACTAATACCTTACCCCATCCATCTAGAAATCTTGGTTCAAACC--------CTACGTTACCGGGTAAAAGATGCCTCTTCTTTGCATTTTTTT---CGGTTCTGTCTA------TACAAGTATTGCAAT---------TGGAAG------------AAT---TTTGAT------AGTAAAAAAAAATCA------------------------------------------ATTTTG------------------AAT---CCAAGATTTTTATTGTTCTTATATAATTCTCATGTATGTGAATACGAATCCATCTTTTTTTTTCTACGC---AAGCAGTCTTCT---CATTTACGATCGACATCTTATGACGTCTTTTTTGAGCGAATTTTTTTCTATGGAAAA------ATACAACAT-----TTTTTA---AAAATC---------TTTGTT---------------AAT------------------AAT------TTTCCGGCC---------CTCTTA------------------GGGTTGCTCAAG------GATCCTTTCCTACATTATGTTAGATATCATGGAAAATACATTCTGGCAACAAAG------GATACGCCACTTCTGATGAATAAATGGAAATATTATTTTGTTAATTTATGGCAATGTTAT---------TTTTCCGTATGGTTTCAA---------TCGCAAAAG------GTTAATATAAATCAA------------TTATCTAAA------GATAAT------TTAGAATTTCTGGGTTATCTCTCAAGT------TTGCGACTAAATCCTTTAGTGGTACGTAGTCAA-ATGCTAGAAAACTCATTT-CTAATAGAT------AATGTTAGA------ATAAAATTGGATAGCAACATTCCA-ATTTCTTCTATTATTGGGTCGTTGGCTAAAGATAAATTTTGTAATGTATTAGGGCATCCGATTAGTAAAGCG--ACCTGGACGGATTCATCA---GATTCTGATATTCTCAAC-CGATTTGTGCGTATATGCAGAAATATTTCGCATTATTACAGCGGATCTTCAAACAAAAAGAATTTGTATCGA---------------------------------------ATAAAATATATACTTCGTCTTTGTTGTGTTAAAACTTTGGCTCGTAAACACAAAAGTACTGTA-CGC---------GCTTTTTTA------------AAAAGGTTGGGCTCGGGT------TTATTAGAAGAATTCCTTACGGGG------GAAGACCAA------GTTCTTTCTTTA------ATCTTC---------------------------------CCAAGAAGT---------------------GATTAT------------GTTTCT------------AAA---------AGA------TTATAT------------------------CGAGTG---CGGGTTTGGTATTTGGATATTCTTTATCTTAATGATTTGGTCAATCA---------------GGATCACCCGCT-GAGGTTTAAGCATATTAATAAGCGGAGGAAAAGAAACTAACATGGATTCCTTTAGTAACGGCGAGCGAACCAGGAAGAGCCCA-GCTTGAAAAT-TGGACGTCTTC----GGCG--TTCGAATTGTAGTCTGGAGAAGCATCCTCAGCGACGGACCGGG-CCCAAGTTC-CCTGGAAAGGGGCGCCAGAGAGGGTGAGAGCCCCGTCGTGCCC-GGACCCTGTCGCACCAC-GAGGCGCTGTCTAC-GAGTCGGGTTGTTTGGGAATGCAGCCCCAATCGGGCGGTAAATTCCGTCCAAGGCTAAATATGGGCGAGAGACCGATAGCGAACAAGTACCGCGAGT-AAAGATGAAAAGGACTTTGAAAAGAGAGTCAAAGAGTGCTTGAAATTGTC-GGGAGGGAAGCGGATGGGGGGCAGCGATGGCTCCTGGTCGG-ATGCGGAACGGAGTCCGGTCCGCCGATCGATTCGGGGCGTGGACCGACGCGGATTAAGGTGGTGACCT-AAGCCCGGGCGACGTCGCTGCCTTAATCGCAGCACGCGC-GCATCT--GCGTGCTCAGGGCGTCGGCCTG-TGGGCTACCC-ATTCGACCCGTCTTGAAACACGGACCAAGGAGTCTGACATGTGTGCGAGTCAACGGGTGAGT--AAACCCGTAAGG-CGCAAGGAAGCTGA--TTGGCTGGA-TGCACAGCCGACCGACCTTGATCTTCT-GAGAAGGGTTCGAGTGTGAGCATGCCTGTCGGGACCCGAAAGATGGTGAACTATGCCAGA-GCGAGGCGACG--AGAGGAAACTCTGGTGGAAGCCCGCAGCGATACTGACGTGCAAATCGTTCGTCTGACTTGGGTATAGGGGCGAAAGACTAATCGAACCATCTAGTAG-CTGGTTCCCTCCGAAGTTTCCCTCAGGATAGCTGGAGCT-CGAGTTCTAT-CGGGTAAAGCCAATGATTAGAGGCATCGGGGACGCAATGTCCTCGACCTATTCT-CAAACTTTAAATAGGTAGGACGGGGTGGCTGCTTTGTTGAGCCATCCCACGGAATCGAGAGCTCCAAGTGGGCCATTTTTGGTAAGCAGAACTGGCGATGCGGGATGAACCGGAAGCCGGGTTACGGTGCCCAACTGCACGCTAACC-TAGAACCCACAAAGGGTGTTAGTCGATAAAG-ACAGCAGGACGGTGGTCATGGAAGTCAAAATCCGCTAAGGAGTGTGTAACAACTCACCTGCCGAATCAACTAGCCCCGAAAATGGATGGCGCT-GAAGCGCGCGACCTATACCCGGCCGTCGGGG-CAAGAGCCAGGCCTC-GATGAGTAGGA-GGGCGCGGCGGT-CGCTGCAAAACCTA-GGGCGCGAGCCCGGGCGGA-GCGGCCGTCGGTGCAGATCTTGGTGGTA-GTAGCAAATATTCAAATGAGAACTTTGAAGGCCGAAGAGGGGGAAAGGTT-CATGTGAACGG-CACTTGCACATGGGTTAGTCGATCCTAAGAGTCGGGGG-AA-ACCCGTCTGATAGCGCTTAT--------GCGA-ACTTCGAAAGGGGATCCGG-TTAAAATT-TCGGAACC-GGGACGTGGCGGTT-GACGGCAACGTTAGGGAGTCTGG-AGACGTCGGCGGGAATT-CCGGAAA-GAGTTATCTTTTCTGTTT-AACA-GCCT-GCCCACCCTGGAAACGG-CTCAGCCGGAGGTAGGGTCCAGCGGCTGGAAGAGCACCGCACG-T-CGCGTGGTGTCCGGTGCA-TTCCCGG-CGG-CCCTTGAAAAT-CC-GGAGGACCGAG------TGCC-GCTCACGCCCGGTCGTACTC-ATAA-CCGCATCAGGTCTCCAAGG-TGAACA-GCCTCT-GGTCGATGGAACAATGTAGGCAAGGGAAGTCGGCAAAATGGATCCGTAACATTGGGAAAAGGATTGGCTCTGAGGGCTGGGCTCGGGGGTCCCAGTTCT-GAACCCGTCGACT-GT-TGGCAGGCTGCTTGAGCTGCTAACGTGGCGAGAGTGGACCGCCTCGTGTCGGCCGGGGGACG-ACTGGTAAGCT-TTCCCCGGGCGTCGAACAGCCAACTC-ATAACTGGTACGGACAAGGGGAATCCGACT-GTTTAATTAAAACAAAGCATTGCGATGGTCCC-TGCGGATCG-TAACGCAATGTGATTTCTGCCC-AGTGCTCTGAATGTCAAAGTGAAGAAATTCAACC-AAGCGCGGGTAAACGGC-GGGAGTAACTATGACTCTCTTAAGGTAGCCAAATGCCTC-GTCATCTAATTAGTGACG-CG-CATGAATGGATTAACGAGATTCCCACTGTCCCT-TTC-TACTATCCAGCGAAACCACAGCCAAGGGAACGGGCTTGGCAGAATCAGC-GGGGAAAGAAGACCCTGTTGAGCTTGACTCT-AGTCCGA-CTTTGTGAAATGACTTGAGAGGTGTAGAATAA-GTGGGAGCGCGCAAGTGAAA-TACCACTACTTTTAACGTTATTTTACTT-ACTCCGTGAA-TCGGAGGCGGGGT--AACAACCCCTTCTTTTAGACCCAAGGGTCGATCCGGGCGGAGGACATTGTCAGGTGGGGAGTTTGGCTGGGGCGGCACATCTGTTAAAAGATAACGCAGG-TGTCCTAAGATGAGCTCA-AC-GAGAACA----GAA-ATCTCGTGTGGAACAAAAGGGTAAAAGCT--CGTTTGATTCTGATTTTC-AGTACGAATACGAACCATGAAAGCGTGGCAT-ATCGATCCTTTAGAC-TTCGGAA-TTTGAAGCTA-GAGGTGTCA-GAAAAGTTACCACAGGGATAACTGGCTTGTGGCA-GCCAAGCGTTCATAGC-GACGTTGCTTTTTGATCCTTCGATGTCGGCTCTTCCTATCATTGT-GAAGCAGAATTCACCAAGTGTTGG-ATTGTTCACCCACCAATAGGGAACGTGAGCTGGGTTTAGAC-CGTCGTGAGACAGGTTAGTTTTACCCTACTGATGCCC-GCATCGCAATAG-TAATTCAACCTAGTACGA-GAGGAACCGTTGATTCGCACAATTTGTCATCGCGCTTGGTTGAAAAGCCAGTGGC-GC-GAAGCTAC-CGTGCGCTGG-ATTATGACTGAACGCCTCTAAGTCAGAATCCAGGCTA--GAAGCGACGCATGC-GCCCGCCGCCC---GATTG-CCGACCCTCAGTAGAGGCTCCCAAAG-CACGTGTCGTTGGC---TAA-G----TCCGTTCGGTG-GAAGCGCCG-TTCGG--ACCGCCTT-GAATT-ATAATTAC-ACCGAGTGGC-GGG-TAGAATCCTTTGCAGACGACTTAAATACG-CGACGGGGTATTGTAA-GTGGCAGAGTGGCCTTGCT-GCCACGATCCACT-GA----
Hydrolea       GATTAAGCCATGCATGTGTAAGTATGAACTAATT-CAGACTGTGAAACTGCGAATGGCTCATTAAATCAGTTATAGTTTGTTTGATGGTATTT-GC-TACTCGGATAACCGTAGTAATTCTAGAGCTAATACGTGCAACAAA-CCCCGACTTCT-GGAAGGGATGCATTTATTAGATAAAAGGTCGACGCGGCCCGTTGCTGCGATGATT-CATGATAACTCGACGGATCGCAC-GGCCCTCGTGCCGGCGACGCATCATTCAAATTTCTGCCCTATCAACTTTCGATGGTAGGATAGTGGCCTACCATGGTGGTGACGGGTGACGGAGAATTAGGGTTCGATTCCGGAGAGGGAG-CCTGAGAAACGGCTACCACATCCAAGGAAGGCAGCAGGCGCGCAAATTACCCAATCCTGACACGGGGAGGTAGTGACAATAAATAACAATACCGGGCTGAGTCTGGTAATTGGAATGAGTACAATCTAAATCCCTTAACGAGGATCCATTGGAGGGCAAGTCTGGTGCCAGCAGCCGCGGTAATTCCAGCTCCAATAGCGTATATTTAAGTTGTTGCAGTTAAAAAGCTCGTAGTTGGACTTTGGGATGGGC-CGG-CCGGTCCGCGTGTGCACCGGTCGTCTCGTCCCTT-CTGCCGGCGATGCGCTCCTGGACTTAATTGGCCGGGT-CGTGCCTCCGGCGCTGTTACTTTGAAGAAATTAGAGTGCTCAAAGCAAGCCT-ACGCTCTGGATACATTAGCATGGGATAACATTATAGGATTTCGGTCCTATTACGTTGGCCTTCGGGATCGGAGTAATGATTAACAGGGACAGTCGGGGGCATTCGTATTTCATAGTCAGAGGTGAAATTCTTGGATTTATGAAAGACGAACAACTGC-GAAAGCATTTGCCAAGGATGTTTTCATTAATCAAGAACGAAAGTTGGGGGCTCGAAGACGATCAGATACCGTCCTAGTCTCAACCATAAACGATGCCGACCAGGGATCGGCGGATGTTGCTTTTAGGACTCCGCCGG-CACCTTATGAGAAATCAAAGTC-TTTGGGTTCCGGGGGGAGTATGG-TCGCAAGGCTGAAACTTAAAGGAATTGACGGAAGGGCACCACCAGGAGTGGAG-CCTGCGGCTTAA-TTTGACTCAACACGGGGAAACTTACCAGGTCCAGACATAGTAAGGATTGACAGACTGAGAGCTCTTTCTTGATTCTATGGGTGGTGGTGCATGGCCGTTCTTAGTTGGTGGAGCGATTTGTCTGGTTAATTCCGTTAACGAACGAGACCTCAGCCTGCTAA-CTAGCTATGCGG-ACCTCCGCGGCC-A-GCTTCTTAGAGGGACTACGGCCTTTTA-GGCCGCGGAAGTTT-GAGGCAATAACAGGTCTGTGAT-GCCCTTAGATGTTCTGGGCCGCACGCGCGCTACACTGATGTATTCAACGAGTCTATA-GCCTTGG-CCGACAGGCCTGGGTAATCTTT-GAAA-TTTCATCGTGATGGGGATAGATCATTGCAATTGTTGGTCTTCAACGAGGAATTCCTAGTAAGC-GCGAGTCATCAGCTCGCGTTGACTACGTCCCTGCCCTTTGTACACACCGCCCGTCGCT-CCTACCGATTG-AATGATCCGGTGAAGTGTTCGGATCGCGGCGACGCGGGCGGTCC-GCTGCC-CGCGAC-GTCGCGAGAAGTCCACTGAACCTTATCATTGTTGGATTCAAAGCTGGGGTTAAAGAGTACAAATTGACTTATTATACTCCTGAATACGAAACTAAAGATACTGATATCTTGGCAGCATTCCGAGTAACTCCTCAACCTGGAGTTCCACCGGAAGAAGCAGGTGCTGCGGTAGCTGCGGAATCTTCTACTGGTACATGGACAACTGTGTGGACCGATGGACTTACCAGCTTGGACCGTTACAAGGGACGATGCTACCGAATTGAGCCTGTTCCTGGAGAAGAAAATCAATATATTTGTTATGTAGCTTACCCATTAGACCTTTTTGAAGAAGGTTCTGTTACTAACATGTTTACTTCCATTGTAGGTAATGTATTCGGGTTCAAAGCTCTACGTGCCCTACGTTTGGAAGATCTTCGAATCCCTACTGCTTATATTAAAACTTTCCAAGGACCGCCTCACGGTATCCAGGTTGAAAGAGATAAATTGAACAAATACGGTCGTCCTCTGTTGGGGTGTACTATTAAACCAAAATTAGGTTTATCTGCTAAAAACTACGGTAGAGCAGTTTATGAATGTCTTCGTGGTGGACTTGATTTTACCAAAGATGATGAGAACGTGAACTCCCAACCATTTATGCGTTGGAGAGATCGTTTCTTATTCTGTGCTGAAGCTATTTATAAAGCACAAACTGAAACAGGTGAAATCAAAGGGCATTACTTGAATGCTACTGCAGGTACATGTGAAGAAATGATGAAAAGGGCTATATTTGCTCGAGAATTGGGAGTTCCTATCGTCATGCATGACTACTTAACTGGGGGCTTTACTGCAAATACTAGCTTAGCTCATTATTGCCGAGATAATGGACTACTTCTTCACATCCACCGTGCAATGCATGCAGTTATTGATAGACAGAAGAATCATGGTATGCACTTCCGTGTACTAGCTAAAGCTTTACGTCTATCTGGTGGAGATCATATTCACGCTGGTACCGTAGTAGGTAAACTTGAAGGAGAAAGAGACATCACTTTAGGCTTTGTTGACTTACTGCGTGATGATTTTGTTGAACAAGATCGCAGTCGTGGTATTTATTTCACTCAAGATTGGGTCTCTCTACCAGGTGTTATACCTGTGGCTTCAGGAGGTATTCATGTTTGGCATATGCCTGCTCTGACCGAGATCTTTGGCGATGATTCCGTACTACAGTTCGGTGGTGGANCTTTAGGACANCCTTGGGGTAATCGACCGGGTGCAGTAGCTAACCGAGTGGCTCTAGAAGCATGNGTACAAGCTCGTAATGAAGGACGTGATCTTGCTACTGAAGGTAATGAAATTATCCGTCAGGCTAGCAAATGGAGTCCTGAACTAGCTGCTGCTTGTGAAGTATGGAAAGAAATCAAATTTGTTTTCGAGGCAATGGATACTTTGGATNNNNNNNNNNNNNNNNNNNNTTCTGGTTCTGGGGTTTCCACGCTTGAAAAAAAAAACCCGGGGCGTGTCGTCCAAATCATCGGTCCGGTACTAGATGTAGCCTTTCCGCCGGGCAAGATGCCTAATATTTATAACGCTCTGGTAGTTCAAGGTCGAGATAGTCTTGGTCAACCAATTAATGTGACTTGTGAGGTACAGCAATTATTAGGAAATAATCGAGTTAGGACTGTAGCTATGAGTGCTACAGATGGTCTAACGAGAGGAATGGAGGTGATTGACACGGGAGCTGCTATAAGTGTTCCGGTCGGTGGATCGACTCTTGGACGAATTTTCAACGTGCTCGGAGAGCCTGTTGATGATTTAGGTCCGGTAGATGCGAGTACAACGTCTCCTATTCATAGGTCTGCACCCGCCTTTATACAGTTAGAGACAAAATTATCGATTTTTGAAACAGGAATTAAAGTAGTCGATCTTTTAGCCCCTTATCGTCGTGGAGGAAAAATTGGGCTATTCGGTGGGGCTGGAGTGGGTAAAACAGTACTTATTATGGAATTGATTAACAATATTGCCAAAGCTCATGGGGGCGTATCCGTATTTGGTGGAGTGGGTGAACGTACTCGTGAAGGAAATGATCTTTACAAGGAAATGAAAGAATCGAAAGTGATTAATGAAGAAAATATTGAAGAATCAAAAGTGGCCCTAGTTTACGGTCAGATGAATGAACCGCCGGGAGCTCGTATGAGAGTTGGTTTGACTGCCCTAACTATGGCGGAATATTTCCGAGATGTTAATAAACAAGACGTACTGCTATTTATTGACAATATCTTCCGTTTCGTCCAAGCAGGATCCGAAGTATCGGCCTTATTGGGTAGAATGCCTTCCGCTGTAGGTTATCAACCCACCCTGAGTACTGAAATGGGTTCTTTACAAGAACGAATTACTTCTACCAAAGAAGGGTCCATAACGTCTATTCAAGCAGTTTATGTACCTGCAGACGATTTGACCGACCCTGCCCCTGCTACGACATTTGCACATTTAGATGCTACTACCGTACTATCAAGAGGATTAGCTGCCAAAGGTATCTATCCAGCAGTAGATCCTTTAGATTCAACGTCAACCATGCTTCAACCTCGGATCGTTGGTGATGAACATTATCAAACTGCGCAAAAAGTTAAGCAAACCTTACAACGTTACAAAGAACTGCAGGACATTATAGCTATCCTTGGGTTGGACGAATTATCCGAAGAGGATCGGTTAACCGTAGCAAGAGCACGAAAAATTGAGCGTTTCTTATCTCAACCCTTTTTCGTAGCAGAAGTATTTACCAATTCTCCAGGGAAATATGTTGGTCTAGCAGAAACAATTCGAGGGTTTCAATCAATCCTTTCTGGAGAATTTGACGGTCTTCCTGAACAGGCTTTTTATTTGGTAGGTAATATCGATGAAGCTAAGGAGAAGGCTATAAAATTA???????????????????????????????????????????????????????????????????????????????????????????????????????????????????????????ATATTTATGCAATCGCTCATGATCATAGTTTAAATAGATCG------ATTTTT---------TTTGAA---------AATTCC---------------------------------------------------GGTTAT------GATAATAAA------TCCAGTTTCCTAATTGTAAAACGTTTAATTACT------------CGAATGTAT------------------------CAACAGAAT------CATTTG---------------------------------------GTTTTTGCT------GCTAAT------GCTGCTAAT------------GATTCT------AAA---------------------CAAAAT------TCATTT---TTTGAGTGC---------------AAC------AAGAAT---TTG------------------TATTCTCAA------GTGATATCAGAGGGATTTACATTCATTGTAGAAATTCCATTTTCTCTACGATTACTATCTTCTATA------------------------------------------GAAAGGAAA---GAGATATTCCAATCTCAT---------AATTTACGATCAATT------CATTCAATATTTCCTTTTTTAGAGGACAATTTAACACATCTAAATTATGTGTTAGATATACTAATACCCTACCCCGCCCATTTGGAAACCTTGGTTCAAGCT--------CTTCGCTATTGGGTAAAAGATGCTTCTTCTTTGCATTTATTA---CGATTTTTTATT------CACGAGTATTGTAAT---------TGGAAT------------AGT---CTTATT------ACTCTA------AAC------------------------------------------TCTTCTTCTTTTTCA---AAAAGAAAT---CAAAGATTCTTCTTCTTCTTATATAATTTTCATGTATGGGAATACGAATCGATTTTCGTCTTTCTCCGT---AACCAAACTTCT---TATTTACGATCAACATCTTATCGAGCTCTTCTTGAACGAATCTATTTTTATAGAAAA------ATAGAACGT-----CTTGTT---GACGTC---------TTTTCT---------------AAA------------------GAT------TGTCAAGCC---------AATCTA------------------TGGTTGTTCAAA------GAGCCTTTCATGCATTATGTTAGGTATCAAGGAAAATCCATTTTGGCTTCAAAG------AGCACGCCCCTTTTGATAAAGAAATGGAAATATTACTTTGTCTATTTTTGGCAATGTCAT---------TTTGCACTCTGGTCTTAC---------CCAGGAAGG------GTCTATATAAACCAA------------TTATCCAAG------CATTCC------TTTGACTTTATGGGCTATCTTTCAAGT------GTGCGACTAAATCCTTCAACGGTGCGGAGTCAA-ATGTTAGAAAATTCTTTT-CTAATCAAT------AATGCTATT------AAGAAATTCGATACCCTTGTTCCA-ATTATTCGTCTGATTGGATCATTGGCTAAAGCGAAATTTTGTAACGTATTAGGGCATCCCATTAGTAAACCG--GTTTGGGCTGATTTATCC---GATTCGGAAATTATTGAC-CGATTTGGACGTATATGCAGAAATCTTTCTCATTATTATAGCGGGTCTTTGAAAAAAAAGAGTTTGTATCGT---------------------------------------ATAAAGTATATACTTCGACTTTCTTGTGCTAGAACTTTGGCTCGGAAACACAAAAGTACTGTA-CGT---------GCATTTTTG------------AAAAGGTTTGGTTCGGAA------TTTTTGGAAGAATTCCTTATGTCG------GAAGAACAA------GTTCTTTCTTTG------ACCTTT---------------------------------CCAAGAGCT---------------------TCTTCT------------ACTTTG------------GGG---------GGA------GTATGT------------------------AGGAGT---CGGGTTTGGTATTTGGATATTATTGAGATCAATGATCTGGCCAATCA---------------????????????????-????????TATCAATAAGCGGAGGAAAAGAAACTTACGAGGATTCCCCTAGTAACGGCGAGCGAACCGGGAACAGCCCA-GCCTTAGAAT-CGGGCGGCTCC----GTCG--TCCGAATTGTAGTCTGGAGAAGCGTCCTCAGCGGCGGACCGGG-CCCAAGTCC-CCTGGAAAGGGGCGCCGGAGAGGGTGAGAGCCCCGTCGTGCCC-GGACCCTGTCGCACCAC-GAGGCGCTGTCAAC-GAGTCGGGTTGTTTGGGAATGCAGCCCTAATCGGGCGGTGAATTCCGTCCAAGGCTAAATACGGGCGAGAGACCGATAGCGAACAAGTACCGCGAGGGAAAGATGAAAAGGACTTTGAAAAGAGAGTCAAAGAGTGCTTGAAATTGTC-GGGAGGGAAGCGGATGGGGGCCGGCGGTGCGCCCCGGTCGG-ATGTGGAACGGCGGCCGGTCCGCCGATCGACTCGGGGCGTGGACCAGCACGGTTTGTGGCGGCGGCCA-AAGCCCGGGCAACGCCGTCGCCTCGATCGCAGCGCGCGC-GCAACA--GCGCGCTCCGGGTGCTGGCCTG-CGGGCTCCCC-ATTCGACCCGTCTTGAAACACGGACCAAGGAGTCTGACATGTGTGCGAGTCAACGGGCGAGT--AAACCCGTGAGG-CGCAAGGAAGCTGA--CTGGCGGGAGTGCACCGCCGACCGACCTTGATCTTCT-GAGAAGGGTTCGAGTGTGAGCATACCTGTCGGGACCCGAAAGATGGTGAACTATGCCTGA-GCGGGGCGAAGCCAGAGGAAACTCTGGTGGAGGCCCGCAGCGATACTGACGTGCAAATCGTTCGTCTGACTTGGGTATAGGGGCGAAAGACTAATCGAACCGTCTAGTAG-CTGGTTCCCTCCGAAGTTTCCCTCAGGATAGCTGGAGCT-CGAGTTCTAT-CAGGTAAAGCCAATGATTAGAGGCATCGGGGGCGCAACGCCCTCGACCTATTCT-CAAACTTTAAATAGGTAGGATGGCGCGGCTGCTTCGTTGAGCCGTGCCGCGGAATCGAGAGCTCCAAGTGGGCCATTTTTGGTAAGCAGAACTGGCGATGCGGGATGAACCGGAAGCCGGGTTACGGTGCCCAACTGCGCGCTAACC-TAGATCCCACAAAGGGTGTTGGTCGATTAAG-ACAGCAGGACGGTGGTCATGGAAGTCGAAATCCGCTAAGGAGTGTGTAACAACTCACCTGCCGAATCAACTAGCCCCGAAAATGGATGGCGCT-TAAGCGCGCGACCTATACCCGGCCGTCGGGG-CAAGGGCCATGCCCC-GATGAGTAGGA-GGGCGCGGCGGT-CGCCGCAAAACCTT-GGACGCGAGTCCGGGCGGA-GCGGCCGTCGGTGCAGATCTTGGTGGTA-GTAGCAAATATTCAAATGAGAACTTTGAAGGCCGAAGAGGGG-AAAGGTTCCATGTGAACGG-CACTTGCACATGGGTTAGTCGATCCTAAGGGTCGGGGG-AA-GCCCGACAGATAGCGCGTTCA-----GCGCGT-GCTCCGAAAGGGAATCGGG-TTAAAATT-CCTGAACC-GGGACGTGGCGGCT-GACGGCAACGTTAGGGAGTCCGG-AGACATCGGCGGGGGCC-TCGGGAA-GAGTTATCTTTTCTGTTT-AACA-GCCT-GCCCACCCTGGAAACGG-CTCAGCCGGAGGTAGGGTCCAGCGGCTGGAAGAGCACCGCACG-T-CGCGTGGTGTCCGGTGCG-CCCCCGG-CGG-CCCTTGAAAAT-CC-GGAGGACCGAG------TGCC-GTCCACGCACGGTCGTACTC-ATAA-CCGCATCAGGTCTCCAAGG-TGAACA-GCCTCT-GGCCGATGGAACAATGTAGGCAAGGGAAGTCGGCAAAATGGATCCGTAACCTCGGGAAAAGGATTGGCTCTGAGGGCTGGGCACGGGGGTCCCAGTCCC-GATCCCGTCGGCT-GT-CGGTGGACTGCTCGAGCTGCTCCCGCGGCGAGAGCGGGTCGCCGCGTGCCGGCCGGGGGACGGACTGGGAAGCC-TTCCCCGGGCGTCGAACAGTCGACTC-AGAACTGGTACGGACAAGGGGAATCCGACT-GTTTAATTAAAACAAAGCATTGCGATGGTCCC-TGCGGATGC-TAACGCAATGTGATTTCTGCCC-AGTGCTCTGAATGTCAAAGTGAAGAAATTCAACC-AAGCGCGGGTAAACGGC-GGGAGTAACTATGACTCTCTTAAGGTAGCCAAATGCCTC-GTCATCTAATTAGTGACG-CG-CATGAATGGATTAACGAGATTCCCACTGTCCCT-GTC-TACTATCCAGCGAAACCACAGCCAAGGGAACGGGCTTGGCAGAATCAGC-GGGGAAAGAAGACCCTGTTGAGCTTGACTCT-AGTCCGA-CTTTGTGAAATGACTTGAGAGGTGTAGGATAA-GTGGGAGCGCGAAAGTGAAA-TACCACTACTTTTAACGTTATTTTACTT-ATTCCGTGAA-TCGGAAGCGGGGC--AATGCCCCTCC-TTTTGGACCCAAGGGCCGATCCGGGCGGAAGACATTGTCAGGTGGGGAGTTTGGCTGGGGCGGCACATCTGTTAAAAGATAACGCAGG-TGTCCTAAGATGAGCTCA-AC-GAGAACA----GAA-ATCTCGTGTGGAACAGAAGGGTAAAAGCT--CGTTTGATTCTGATTTCC-AGTACGAATACGAACCGTGAAAGCGTGGCCT-AACGATCCTTTAGACCTTCGGAA-TTCGAAGCTA-GAGGTGTCA-GAAAAGTTACCACAGGGATAACTGGCTTGTGGCA-GCCAAGCGTTCATAGC-GACGTTGCTTTTTGATCCTTCGATGTCGGCTCTTCCTATCATTGT-GAAGCAGAATTCACCAAGTGTTGG-ATTGTTCACCCACCAATAGGGAACGTGAGCTGGGTTTAGAC-CGTCGTGAGACAGGTTAGTTTTACCCTACTGATGTCC-GCGTCGCAATAG-TAATTCAACCTAGTACGA-GAGGAACCGTTGATTCGCACAATTGGTCATCGCGCTTGGTTGAAAAGCCAGTGGC-GC-GAAGCTAC-CGTGCGCTGG-ATTATGACTGAACGCCTCTAAGTCAGAATCCGGGCTA--GAAGCGACGCATGC-CCCCGCCGTCC---GTTTG-CCGACCCGCAGTAGGGGCCCCCAAGGGCACGTGTCGCTGGC---CAA-G----CCGTCGCGGCG-GAAGTGTCG-CGGCGG--CCGCCTT-GAAGT-TCAATTCCCGTCGGGCGGC-GGG-TAGAATCCTTTGCAGACGACTTAAATACG-CGACGGGGTATTGTAA-GCGGCAGAGTGGCCTTGCT-GYCACGATCCACT-GAGATA
Aechmea        GATTAAGCCATGCATGTGTAAGTATGAACTAATT-CAGACTGTGAAACTGCGAATGGCTCATTAAATCAGTTATAGTTTGTTTGATGGTACCT-GC-TACTCGGATAACCGTAGTAATTCTAGAGCTAATACGTGCAACAAA-CCCCGACTTCC-GGAAGGGACGCATTTATTAGATAAAAGGCCGACGCGGCCCCGCGAACCGATGATT-CATGATAACTCGACGGATCGCAC-GGCCTTCGTGCCGGCGACGCATCATTCAAATTTCTGCCCTATCAACTTTCGATGGTAGGATAGGGGCCTACCATGGTGGTGACGGGTGACGGAGAATTAGGGTTCGATTCCGGAGAGGGAG-CCTGAGAAACGGCTACCACATCCAAGGAAGGCAGCAGGCGCGCAAATTACCCAATCCTGACACGGGGAGGTAGTGACAATAAATAACAATACCGGGCCGGGTCTGGTAATTGGAATGAGTACAATCTAAATCCCTTAACGAGGATCCATTGGAGGGCAAGTCTGGTGCCAGCAGCCGCGGTAATTCCAGCTCCAATAGCGTATATTTAAGTTGTTGCAGTTAAAAAGCTCGTAGTTGGACCTTGGGCCGGGT-CCG-CCGGTCCGCGTGTGCACCGACGGCCCCGACCCTT-CTGCCGGCGATGCGCTCCCGGCCTTAACTGGCCGGGT-CGTGCCTCCGGCGCCGTTACTTTGAAGAAATTAGAGTGCTCAAAGCAAGCCC-ACGCTCTGTATACATTAGCATGGGATAACATCATAGGATTCCGGTCCTATTGTGTTGGCCTTCGGGATCGGAGTAATGATTAACAGGGACAGTCGGGGGCATTCGTATTTCATAGTCAGAGGTGAAATTCTTGGATTTATGAAAGACGAACCACTGC-GAAAGCATTTGCCAAGGATGTTTTCATTAATCAAGAACGAAAGTTGGGGGCTCGAAGACGATCAGATACCGTCCTAGTCTCAACCATAAACGATGCCGACTAGGGATCGGCGGATGTTGCTTTCAGGACTCCGCCGG-CACCTTATGAGAAATCAAAGTC-TTTGGGTTCCGGGGGGAGTATGG-TCGCAAGGCTGAAACTTAAAGGAATTGACGGAAGGGCACCACCAGGCGTGGAG-CCTGCGGCTTAA-TTTGACTCAACACGGGGAAACTTACCAGGTCCGGACATAGCAAGGATTGACAGACTGAGAGCTCTTTC-TGATTCTATGGGTGGTGGTGCATGGCCGTTCTTAGTTGGTGGAGCGATTTGTCTGGTTAATTCCGTTAACGAACGAGACCTCAGCCTGCTAA-CTAGCTACGCGG-ACCTCCGCGGCG-A-GCTTCTTAGAGGGACTATGGCCGCTCA-GGCCACGGAAGTTT-GAGGCAATAACAGGTCTGTGAT-GCCCTTAGATGTTCTGGGCCGCACGCGCGCTACACTGATGTATTCAACGAGTCTATA-GCCTTGG-CCGACAGGCCCGGGTAATCTTG-GGAAATTTCATCGTGATGGGGATAGATCATTGCAATTGTTGGTCTTCAACGAGGAATGCCTAGTAAGC-GCGAGTCATCAGCTCGCGTTGACTACGTCCCTGCCCTTTGTACACACCGCCCGTCGCT-CCTACCGATTG-AATGGTCCGGTGAAGTGTTCGGATCGCGGCGACGCGGGCGGTCC-GCCGCT-CGCGAC-GTCGCGAGAAGTCCACTGAACCTTATCATTGTTGGATTTAAAGCTGGTGTTAAAGATTACAAATTGACTTATTATACTCCTGAGTACGAAACCAAAGATACTGATATCTTGGCAGCATTCCGAGTAACTCCTCAACCCGGAGTTCCGCCTGAAGAAGCAGGGGCTGCGGTAGCAGCCGAGTCTTCTACTGGTACATGGACAACTGTTTGGACTGATGGACTTACCAGTCTTGATCGTTACAAAGGAAGATGCTACCACATCGAGCCCGTTGTCGGGGAGGAAAATCAATATATTGCTTATGTAGCTTATCTTTTAGACCTTTTTGAAGAAGGTTCCGTTACTAACATGTTTACTTCCATTGTAGGTAATGTATTTGGTTTCAAAGCCCTACGAGCTCTACGTCTGGAGGATCTGCGAATTCCCCCTTCTTATTCAAAAACTTTCCAAGGCCCGCCTCATGGCATCCAAGTTGAAAGAGATAAGTTGAACAAGTATGGTCGTCCTCTATTGGGATGTACTATTAAACCAAAATTGGGATTATCCGCAAAGAACTACGGTAGAGCGGTTTATGAATGTCTACGCGGTGGGCTTGATTTTACCAAAGATGATGAAAACGTGAACTCACAACCATTTATGCGTTGGAGAGACCGTTTCGTATTTTGTGCCGAAGCACTTTATAAAGCGCAGGCCGAAACGGGTGAAATCAAAGGACATTACTTAAATGCTACTGCGGGTACATGTGAAGAAATGATCAAAAGGGCCGTATTTGCCAGAGAATTGGGAGTTCCTATCGTAATGCATGATTACTTAACTGGGGGATTCACTGCAAATACTAGTTTGGCTCATTATTGCCGCGACAATGGCCTACTTCTTCACATCCATCGCGCAATGCATGCAGTTATTGATAGACAGAAAAATCATGGTATGCATTTTCGTGTACTAGCTAAAGCATTACGTATGTCTGGTGGAGATCATATTCACGCTGGTACAGTAGTAGGTAAACTTGAAGGGGAACGCGAGATGACTTTGGGTTTTGTTGATTTATTACGTGATGATTTTATTGAAAAAGACCGTAGTCGTGGTATCTTTTTCACTCAAGATTGGGTCTCTATGCCGGGTGTTATACCTGTGGCTTCAGGGGGTATTCATGTTTGGCATATGCCTGCTCTTACCGAAATCTTTGGAGATGATTCCGTACTACAGTTTGGTGGAGGAACTTTAGGGCACCCTTGGGGAAATCCACCTGGTGCAGTAGCTAATCGGGTGGCTTTAGAAGCGTGTGTACAAGCTCGTAATGAAGGACGTGATCTTGCTCGTGAAGGTGCTGAAATTATCCGTGAAGCTAGCAAATGGAGCCCTGAGCTAGCCGCTGCTTGTGAAGTATGGAACGAGATTAAATTTGAATTCGAACCGGTAGATANNNNNNNNNNNNNNNNNNNNNNNNNNNNTTCTAGCCCTGCGGTTTCCACACTTGAAGAAAAAAACCTAGGGTGTATCGCTCAAATTATTGGCCCAGTACTGGATGTCGTTTTTCCCCCGGGCAAAATGCCTAATATTTATAACGCTTTGGTAGTTAAGGGTCGAAATGCTGTCGGTCAGCAAATTAATGTGACTTGCGAGGTACAACAATTATTAGGAAATAATCGAGTTAGAGCTGTAGCTATGAGTGCTACAGATGGGCTGATGAGAGGAATGGAAGTGATTGACACGGGAGCTCCTCTAAGTGTTCCAGTCGGCGGAGCTACTCTCGGGCGAATCTTCAACGTTCTTGGAGAGCCTGTTGATAATTTAGGTCCTGTAGATACTCGCACAACATCTCCTATTCATAGATCTGCGCCTGCCTTTATACAGTTAGATACGAAATTATCAATCTTTGAAACAGGTATTAAAGTGGTAGATCTTTTAGCTCCTTATCGCCGTGGAGGAAAAATCGGACTATTTGGGGGAGCTGGAGTAGGTAAAACAGTACTCATCATGGAATTGATCAACAACATTGCCAAAGCTCATGGAGGCGTATCCGTATTTGGCGGAGTAGGAGAACGTACTCGTGAAGGAAATGATCTTTACATGGAAATGAAAGAATCCGGAGTAATTAATGAAAAAAATCTTGCAGAATCAAAAGTAGCTTTAGTCTATGGTCAAATGAATGAACCGCCGGGAGCTCGTATGAGAGTTGGTTTGACTGCCCTAACTATGGCAGAATATTTCCGGGATGTTAATGAACAAGATGTGCTTCTATTCATCGACAATATCTTTCGTTTTGTCCAAGCAGGATCAGAAGTATCCGCCTTATTAGGGAGAATGCCTTCCGCAGTGGGTTATCAACCTACCCTTAGTACAGAAATGGGTTCTTTGCAAGAAAGAATTACTTCTACCAAAGAGGGATCTATAACTTCGATCCAAGCAGTTTATGTACCTGCGGACGATTTGACCGACCCTGCTCCTGCCACTACATTTGCACATTTAGATGCTACTACCGTACTATCAAGAGGATTAGCTGCCAAAGGTATTTATCCAGCAGTAGATCCTTTAGATTCAACGTCAACTATGTTACAACCTCGGATCGTTGGCGAGGAACATTATGAAACTGCGCAAAGAGTTAAGCAAACTTCACAACGTTACAAAGAACTTCAGGACATTATAGCAATTCTTGGGTTGGATGAATTATCCGAGGAGGATCGTTTAACTGTAGCAAGAGCACGAAAAATTGAGCGTTTCTTATCACAACCCTTCTTCGTGGCAGAAGTATTTACTGGTTCCCCAGGAAAATATGTTGGTCTTGCAGAAACAATTAGGGGGTTTCAACTGATCCTTTCCGGAGAATTAGATGGTCTGCCCGAGCAGGCCTTTTATTTGGTGGGTAACATCGATGAAGCTACCGCGAAAGCTATGAACTTAATGGAC---------------------GAATTA---CAA------GGATAT-----TTAGAAAAAGATAGATCTCGGCAACAA---CAC------TTCCTATATCCGCTTCTTTTTCAGGAGTATATTTACGCGTTTGCTCATGATCATGGTTTAAATGATTCG------ATTTTTTATGAACCCGTGGAA---------ATTATT---------------------------------------------------GGTTAT------GACAAAAAA------TCTAGTTCAGTACTTGTGAAACGTTTAATTATT------------CGAATGTAT------------------------CAACAGAAT------TATTTG---------------------------------------ATTAATTCG------GTTAAT---------------------------TATTCT------AAC---------------------CAAAAT------CGATTC---GTTGGGCAC---------------AAC------ACTTAT---TTTTATTCTCATTTT------TTTTCTCAG------ATGATATCAGAGGGTTTTGCGATCATTGTGGAAATTCCATTCTCGCTGCGATTAGTATCTTTTCCC------------------------------------------GAAGAAAAA---GAAATACCAAAATGTCAG---------AATTTACGATCTATT------CATTCAATATTTTCCTTTTTAGAGGACAAATTATCACATTTAAATTATGTGTCAGATATACTAATACCCTATCCTATCCATTTGGAAATCTTGGTTAAAATC--------CTTCAATGTCGGATCCAAGATGTTCCATCTTTGCATTTATTG---CGATTCTTTCTC------CACGAATATCATAAT---------TGGAAT------------AGT---CTCATT------ACTCCGAAGAAATCA------------------------------------------ATTTACGTTTTTTCA---AAAGAAAAT---AAAAGACTATTTTTGTTCCTATATAATTCTTATGTATCTGAATGTGAATTTGTATTCGTTTTTCTTCGT---AAACAATCTTCT---TATTTACGATTAACATCTTCTGGAACCTTTCTTGAGCGAATACAGTTCTATGGAAAA------ATAGAACAT-----CTTATA---GTAGTG---------TACCGT---------------AAT------------------TAT------TTTCAGAAA---------ACTTTA------------------TGGTTCTTCACG------GATCCTTTCATGCATTATGTTCGATATCAAGGAAAAGCAATTCTGGCTTCAAAA------GGGACTCATCTTTTGATGAAGAAGTGGAAATGTTACCTTGTCAATCTCTGGCAATATTAT---------TTTCATTTTTGGTCTCAA---------CCACACAGG------ATTCATATAAACCAA------------TTATCAAAC------TATTCC------TTCTATTTTCTGGGTTATCTTTCAAGT------GTACTAAGAAATCCTTTGGTGGTAAGGAATCAA-ATGTTGGAGAATTCATTT-CTAATAGAA------ACTGGTATT------AAGAAATTCGATACCATAGTCCCA-GTTATTCCTCTCATTGGATCATTGTCTAAAGCTAAATTTTGTACCGTATCGGGACATCCTATTAGTAAGCCG--ATCTGGACCGATTTATCA---GATTGTGATATTATTGAT-CGATTTGGTCGGATATGTAGAAATCTTTCTCATTATCATAGTGGATCCTCCGAAAAACGGAGTTTGTATCGA---------------------------------------ATAAAGTATATACTTAGACTTTCGTGTGCTAGAACTTTAGCTCGTAAACATAAGAGTACGGTA-CGC---------TCTTTTTTG------------CGGAGATTAGGTTCGGTA------TTATTAGAAGAATTTTTTACGGAA------GAAGAACAA------GTTTTTTCTTTG------ATCTTC---------------------------------CCCAAACCAACC------------------CCTTTT------------TCTTTA------------CAT---------GGA------TCACGT------------------------CGAGAA---CATATTTGGTATTTGGATATTATCCGTATCAATAACCTGGTGAATCA--------------------------------------------------------------------------------------------------------------------------------------------------------------------------------------------------------------------------------------------------------------------------------------------------------------------------------------------------------------------------------------------------------------------------------------------------------------------------------------------------------------------------------------------------------------------------------------------------------------------------------------------------------------------------------------------------------------------------------------------------------------------------------------------------------------------------------------------------------------------------------------------------------------------------------------------------------------------------------------------------------------------------------------------------------------------------------------------------------------------------------------------------------------------------------------------------------------------------------------------------------------------------------------------------------------------------------------------------------------------------------------------------------------------------------------------------------------------------------------------------------------------------------------------------------------------------------------------------------------------------------------------------------------------------------------------------------------------------------------------------------------------------------------------------------------------------------------------------------------------------------------------------------------------------------------------------------------------------------------------------------------------------------------------------------------------------------------------------------------------------------------------------------------------------------------------------------------------------------------------------------------------------------------------------------------------------------------------------------------------------------------------------------------------------------------------------------------------------------------------------------------------------------------------------------------------------------------------------------------------------------------------------------------------------------------------------------------------------------------------------------------------------------------------------------------------------------------------------------------------------------------------------------------------------------------------------------------------------------------------------------------------------------------------------------------------------------------------------------------------------------------------------------------------------------------------------------------------------------------------------------------------------------------------------------------------------------------------------------------------------------------------------------------------------------------------------------------------------------------------------------------------------------------------------------------------
Viburnum       GATTAAGCCATGCATGTGTAAGTATGAACTAATT-CAGACTGTGAAACTGCGAATGGCTCATTAAATCAGTTATAGTTTGTTTGATGGTATCT-GC-TACTCGGATAACCGTAGTAATTCTAGAGCTAATACGTGCAACAAA-CCCCGACTTCT-GGAAGGGATGCATTTATTAGATAAAAGGTCGACGCGGCCCGTTGCTGCGATGATT-CATGATAACTCGACGGATCGCAC-GGCCTTCGTGCCGGCGACGCATCATTCAAATTTCTGCCCTATCAACTTTCGATGGTAGGATAGTGGCCTACTATGGTGGTGACGGGTGACGGAGAATTAGGGTTCGATTCCGGAGAGGGAG-CCTGAGAAACGGCTACCACATCCAAGGAAGGCAGCAGGCGCGCAAATTACCCAATCCTGACACGGGGAGGTAGTGACAATAAATAACAATACCGGGCTGAGTCTGGTAATTGGAATGAGTACAATCTAAATCCCTTAACGAGGATCCATTGGAGGGCAAGTCTGGTGCCAGCAGCCGCGGTAATTCCAGCTCCAATAGCGTATATTTAAGTTGTTGCAGTTAAAAAGCTCGTAGTTGGACTTTGGGTTGGGT-CGG-CCGGTCCGCGTGTGCACCGGTCGTCTCGTCCCTT-CTGCCGGCGATGCGCTCCTGGCCTTAACTGGTCGGGT-CGTGCCTCCGGCGCTGTTACTTTGAAGAAATTAGAGTGCTCAAAGCAAGCCT-ACGCTCTGGATACATTAGCATGGGATAACATCATAGGATTTCGGTCCTATTACGTTGGCCTTCGGGATCGGAGTAATGATTAACAGGGACAGTCGGGGGCATTCGTATTTCATAGTCAGAGGTGAAATTCTTGGATTTATGAAAGACGAACAACTGC-GAAAGCATTTGCCAAGGATGTTTTCATTAATCAAGAACGAAAGTTGGGGGCTCGAAGACGATCAGATACCGTCCTAGTCTCAACCATAAACGATGCCGACCAGGGATCAGTGGATGTTGCTTTTAGGACTCCACTGG-CACCTTATGAGAAATCAAAGTT-TTTGGGTTCCGGGGGGAGTATGG-TCGCAAGGCTGAAACTTAAAGGAATTGACGGAAGGGCACCACCAGGAGTGGAG-CCTGCGGCTTAA-TTTGACTCAACACGGGGAAACTTACCAGGTCCAGACATAGTAAGGATTGACAGACTGAGAGCTCTTTCTTGATTCTATGGGTGGTGGTGCATGGCCGTTCTTAGTTGGTGGAGCGATTTGTCTGGTTAATTCCGTTAACGAACGAGACCTCAGCCTGCTAA-CTAGCTATGTGG-ACCTCCACGGCC-A-GCTTCTTAGAGGGACTATGGCCTTTCA-GGCCACGGAAGTTT-GAGGCAATAACAGGTCTGTGAT-GCCCTTAGATGTTCTGGGCCGCACGCGCGCTACACTGATGTATTCAACGAGTCTATA-GCCTTGG-CCGACAGGCCCGGGAAATCTTT-GAAA-TTTCATCGTGATGGGGATAGATCATTGCAATTGTTGGTCTTAAACGAGGAATTCCTAGTAAGC-GCGAGTCATCAGCTCGCGTTGACTACGTCCCTGCCCTTTGTACACACCGCCCGTCGCT-CCTACCGATTG-AATGGTCCGGTGAAGTGTTCGGATCGCGGCGACATGGGCGGTTC-GCTGCC-GGCGAC-GTCGCGAGAAGTCCACTGAACCTTATCATTGCTGGATTCAAAGCTGGTGTTAAAGATTACAAATTGACTTATTATACTCCTGAATATGAAACCAAAGATACTGATATCTTGGCAGCATTCCGAGTAACTCCTCAACCTGGAGTTCCACCTGAAGAAGCAGGGGCCGCGGTAGCTGCCGAATCTTCTACTGGTACATGGACAACTGTGTGGACTGATGGACTTACCAGCCTTGATCGTTACAAAGGGCGATGCTACCACATCGAGCCCGTTGCTGGCGAAGAAAGTCAATTTATTGCTTATGTAGCTTACCCATTAGACCTTTTTGAAGAAGGTTCTGTTACTAACATGTTTACTTCCATTGTGGGTAATGTATTTGGGTTCAAAGCCCTGC--GCTCTACGTCTGGAAGATCTGCGAATTCCTGTTGCTTATGTTAAAACTTTCCAAGGCCCGCCTCATGGCATCCAAGTTGAGAGAGATAAATTGAACAAGTATGGTCGACCCCTGTTGGGATGCACTATTAAACCTAAATTGGGGTTATCTGCTAAAAACTACGGTAGAGCGGTTTATGAATGTCTCCGCGGTGGACTTGATTTTACCAAAGACGATGAGAACGTGAACTCCCAACCATTTATGCGTTGGAGAGATCGTTTCTTATTTTGTGCCGAAGCAATTTATAAAGCACAAGCTGAAACAGGTGAAATCAAAGGGCATTACTTGAATGCTACTGCGGGTACATGCGAAGATATGATGAAAAGGGCTGTATTTGCCAGAGAATTGGGAGTTCCTATCGTAATGCATGACTACTTAACAGGGGGATTCACTGCAAATACTACCTTGGCTCATTATTGCCGAGATAATGGCCTACTTCTTCACATCCACCGCGCAATGCATGCAGTTATTGATAGACAGAAGAATCATGGTATGCACTTTCGTGTACTAGCTAAAGCGTTACGTATGTCTGGTGGAGATCATATTCACGCCGGTACCGTAGTAGGTAAACTTGAAGGGGAAAGAGAGATCACTTTGGGCTTTGTTGATTTACTGCGCGATGATTTTATTGAAAAAGATCGAAGTCGCGGTATTTATTTCACTCAAGATTGGGTCTCTCTACCAGGTGTTCTGCCCGTGCGTTCGGGGGGTATTCACGTTTGGCATATGCCCGCTCTGACCGAGATCTTTGGGGATGATTCCGTACTACAGTTCGGTGGAGGAACTTTAGGACACCCTTGGGGAAATGCACCCGGTGCCGTAGCTAATCGAGTAGCTCTAGAAGCATGTGTACAAGCTCGTAATGAGGGACGTGATCTTGCTCGTGAGGGTAATGAAGTTATCCGTGA-GCTAGCAAATGGAGTCCTGAACTAGCTGCTGCTTGTGAGGTATGGAAGGAAATCAAATTTGAATTTGAAGCAATGGATACTTTGTAA????GAATCAATCCTAC?A?TTCTGSTTYTGGGGTTTCCACGCTTGAAAAAAAAAACCTGGGGCGTATCGTCCAAATCATTGGTCCGGTAMTAGATGTAGCTTTTCCGCCGGGCAAGATGCCTAATATTTATAACGCTCTGGTAGTT?AAGGTCGAGATACTGCCGTTCAACCAATGAATGTG?CTTGTGAGGTACAGCAATTATTAGGAAACAATCGAGTTAGGGCTGTAGCTATGAGTGCTACAGACGGTCTAACGAGAGGAATGGAAGTGATTGATACGGGAGCTCCTCTAAGTGTTCCGGTCGGTGGAGCGACTCTCGGACGAATTTTCAACGTGCTTGGAGAGCCTGTTGATAATTTAGGTCCTGTAGATACTCGCACAACATCTCCTATTCATAGATCTGCGCCCGCCTTTATACAGTTAGATACAAAATTATCTATTTTTGAAACCGGAATTAAAGTAGTAGATCTTTTAGCTCCT?ATCGCCGTGGAGGAAAAATAGGACTATTCGGGGGAGCTGGGGTGGGTAAAACAGTACTCATTATGGAATTGATTAACAATATTGCCAAAGCCCACGGGGGTGTATCTGTATTTGGCGGAGTAGGTGAACGTACTCGTGAAGGAAATGATCTTTACATGGAAATGAAAGAATCTGGAGTGATTAATGAACAAAATATTGCAGAATCAAAAGTGGCTCTAGTTTATGGTCAGATGAATGAACCGCCGGGAGCTCGTATGAGAGTTGGTTTGACTGCCCTAACTATGGCGGAATATTTCCGAGATGTTAATGAACAAGACGTACTTCTATTTATCGACAATATCTTCCGTTTCGTCCAAGCGGGATCTGAAGTATCTGCCTTATTGGGTAGAATGCCTTCTGCTGTGGGTTATCAACCCACCCTTAGTACCGAAATGGGTACTTTACAAGAAAGAATTACTTCTACCAAAGAAGGGTCCATAACTTCTATTCAAGCAGTTTATGTACCCGCAGACGATTTGACCGACCCTGCTCCTGCTACGACATTTGCACATTTAGATGCTACTACCGTACTGTCAAGAGGACTAGCCGCCAAAGGTATCTATCCAGCAGTAGATCCTTTAGATTCAACGTCAACTATGCTACAACCTCGGATCGTTGGTGAGGAACATTATGAAACTGCGCAAAGGGTTAAGCAAACTTTACAACGTTACAAAGAACTTCAGGACATTATAGCTATTCTTGGGTTGGACGAATTATCCGAAGACGATCGTTTAACCGTAGCAAGAGCGCGAAAAATTGAGCGTTTCTTATCACAACCTTTTTTCGTAGCAGAAGTATTTACCGGTTCTCCAGGGAAATATGTTGGTCTAGCAGAAACAATTAGAGGGTTTCAATTGATCCTTTCCGGAGAATTAGATGGTCTTCCTGAACAGGCCTTTTATTTGGTAGGTAACATCGATGAAGCTACCGCGAAGGGTATGAACTTAATGGAG---------------------GAATTC---CAA------AGATAT-----TTAGAGCTAGATAGATCTAAACAACAC---TAC------TTCTTATATCCACTTATCTTTCAAGAGTATATTTATGCACTTGCTCATGATCATGGTTTAAATAGAGCG------TTTTTG---------TTGGAA---------AATGCA---------------------------------------------------GCTTAT------GACAATAAA------TCCAGCTTACTAATTGTGAAACGTTTAATTAGT------------CGAATGTAT------------------------CAACAGAAT------CATTTG---------------------------------------ATTCTTTCT------GCTAAT---------------------------GATTCT------AAC---------------------CAAAAT------GTATTT---TTTGGGCAC---------------AAG------AATAAT---TTG------------------TATTCTCAA------ATGATATTAGAGGGATTTGCAGTCATTGTAGAAATTCCATTTTCTCTACGATTCATATCTTCCCTA------------------------------------------GAAAGGAAA---GGGGTAGTAAAATCTCAT---------AATTTACGATCAATT------CATTCCATATTTACTTTTTTAGAGGACAAATTTTCACATTTGAATTATGTGTTAGAGATAACTAATCCCTWCCCRGYCCATCTGGGAATCDWGGWTCAACCC--------CTTCGCTTCTGGGGAAAADATKCHACTTCYTTGCATTTATTA---CGAGTCTTTCTC------CACGGGWTCWTTAHT---------TGGAAT------------ARY---TTTATT------ACTCCCAAAGAAGCC------------------------------------------RGYTCTTCTTTSTCA---AAAAGAAAT---CRAAGATTATTCTTTTTCCTATATAATTCTCATGTATGTGAATACGAATCCATCTTCGTCTTTCTCSGT---AMCCAATCTTMT---CATTTACGATCAACATCYTCTGGASCCTTTCTTGAACGAATCTATTTCTATGGAAAA------ATCGAGCAT-----CTTGTA---GAAGTA---------TTTGCT---------------AAG------------------GCT------TTTCAGGCC---------AATCTA------------------TGGTTGTTCAAG------GATCTTTTCATGCATTATGTTAGGTATCAAGGAAAATCTATTCTTGCTTCAAAA------GGGACGTTTCTTTTAATGAATAAATGGAAATATTACTTTGTCCATTTCTGGCAATGTCAT---------TTTTACCTGTGGTTTCAA---------CCAGAAAGG------ATCTATATAAACCAA------------TTATCCAAT------CATTCC------CTCGACCTTCTGGGCTATCTTTCAAGT------GTGCGGCTAAACCCTTTAATGGTACGCAGTCAA-ATGTTAGAAAATGCATTT-CTAATCGAT------AATGCTATT------AAGAAGTTCGATACTATTGTTCCT-ATTATTTCTCTGATTGATTGGATCATTAAAGCGAAATTTTGTAATGTATTAGGACATCCTGTTAGTAAGGTA--GTTTGGGCGGATTTCTCA---GATTCCGATATTATTGAC-CGATTTGGGCGTATATGCAGAAAGCTTTCTCATTACCATAGCGGATTCTCCCAAAAAAAGAGTTTGTATCGA---------------------------------------ATAAAGTATATACTATGCCTTTCTTGTGCCAGACTTTTGGCTCGTAAACACAAAAG-ACTGTA-CGT---------GCTTTTTTG------------AAAAGATTAGGCTCGGAA------TTATTGGAAGAATTCTTTATGGCG------GAAGAACAA------GTTCTTTCTTTG------ACCTTC---------------------------------CCAAGAGCT---------------------TCTTTT------------ACTTCG------------CAG---------AGG------TTATAT------------------------AGAAGG---AGGATTTGGTATTTGGATATTCTTTTTATCAATGATTTGGCGAATCA--------------------------------------------------------------------------------------------------------------------------------------------------------------------------------------------------------------------------------------------------------------------------------------------------------------------------------------------------------------------------------------------------------------------------------------------------------------------------------------------------------------------------------------------------------------------------------------------------------------------------------------------------------------------------------------------------------------------------------------------------------------------------------------------------------------------------------------------------------------------------------------------------------------------------------------------------------------------------------------------------------------------------------------------------------------------------------------------------------------------------------------------------------------------------------------------------------------------------------------------------------------------------------------------------------------------------------------------------------------------------------------------------------------------------------------------------------------------------------------------------------------------------------------------------------------------------------------------------------------------------------------------------------------------------------------------------------------------------------------------------------------------------------------------------------------------------------------------------------------------------------------------------------------------------------------------------------------------------------------------------------------------------------------------------------------------------------------------------------------------------------------------------------------------------------------------------------------------------------------------------------------------------------------------------------------------------------------------------------------------------------------------------------------------------------------------------------------------------------------------------------------------------------------------------------------------------------------------------------------------------------------------------------------------------------------------------------------------------------------------------------------------------------------------------------------------------------------------------------------------------------------------------------------------------------------------------------------------------------------------------------------------------------------------------------------------------------------------------------------------------------------------------------------------------------------------------------------------------------------------------------------------------------------------------------------------------------------------------------------------------------------------------------------------------------------------------------------------------------------------------------------------------------------------------------------------
Griselinia     GATTAAGCCATGCATGTGTAAGTATGAACTAATT-CAGACTGTGAAACTGCGAATGGCTCATTAAATCAGTTATAGTTTGTTTGATGGTATCT-GC-TACTCGGATAACCGTAGTAATTCTAGAGCTAATACGTGCAACAAA-CCCCGACTTCT-GGAAGGGATGCATTTATTAGATAAAAGGTCGACGCGGCCCGTTGCTGCGATGATT-CATGATAACTCGACGGATCGCAC-GGCCCTCGTGCCGGCGACGCATCATTCAAATTTCTGCCCTATCAACTTTCGATGGTAGGATAGTGGCCTACTATGGTGGTGACGGGTGACGGAGAATTAGGGTTCGATTCCGGAGAGGGAG-CCTGAGAAACGGCTACCACATCCAAGGAAGGCAGCAGGCGCGCAAATTACCCAATCCTGACACGGGGAGGTAGTGACAATAAATAACAATACCGGGCTGAGTCTGGTAATTGGAATGAGTACAATCTAAATCCCTTAACGAGGATCCATTGGAGGGCAAGTCTGGTGCCAGCAGCCGCGGTAATTCCAGCTCCAATAGCGTATATTTAAGTTGTTGCAGTTAAAAAGCTCGTAGTTGGACTTTGGGTTGGGT-CGG-CCGGTCCGCGTGTGCACCGGTCGTCTCGTCCCTT-CTGCCGGCGATGCGCTCCTGTCCTTAACTGGCCGGGT-CGTGCCTCCGGCGCTGTTACTTTGAAGAAATTAGAGTGCTCAAAGCAAGCCT-ACGCTCTGGATACATTAGCATGGGATAACATCATAGGATTTCGGTCCTATTACGTTGGCCTTCGGGATCGGAGTAATGATTAACAGGGACAGTCGGGGGCATTCGTATTTCATAGTCAGAGGTGAAATTCTTGGATTTATGAAAGACGAACAACTGC-GAAAGCATTTGCCAAGGATGTTTTCATTAATCAAGAACGAAAGTTGGGGGCTCGAAGACGATCAGATACCGTCCTAGTCTCAACCATAAACGATGCCGACCAGGGATCAGTGGATGTTGCTTTTAGGACTCCACTGG-CACCTTATGAGAAATCAAAGTT-TTTGGGTTCCGGGGGGAGTATGG-TCGCAAGGCTGAAACTTAAAGGAATTGACGGAAGGGCACCACCAGGAGTGGAG-CCTGCGGCTTAA-TTTGACTCAACACGGGGAAACTTACCAGGTCCAGACATAGTAAGGATTGACAGACTGAGAGCTCTTTCTTGATTCTATGGGTGGTGGTGCATGGCCGTTCTTAGTTGGTGGAGCGATTTGTCTGGTTAATTCCGTTAACGAACGAGACCTCAGCCTGCTAA-CTAGCTATGTGG-ACCTCCACGGCC-A-GCTTCTTAGAGGGACTATG-CCTTTCA-GGCCACGGAAGTTT-GAGGCAATAACAGGTCTGTGAT-GCCCTTAGATGTTCTGGGCCGCACGCGCGCTACACTGATGTATTCAACGAGTCTATA-GCCTTGG-CCGACAGGCCCGGGAAATCTTT-GAAA-TTTCATCGTGATGGGGATAGATCATTGCAATTGTTGGTCTTCAACGAGGAATTCCTAGTAAGC-GCGAGTCATCAGCTCGCGTTGACTACGTCCCTGCCCTTTGTACACACCGCCCGTCGCT-CCTACCGATTG-AATGGTCCGGTGAAGTGTTCGGATCGCGGCGACGTGGGCGGTTC-GCTGCC-GGCGAC-GTCGCGAGAAGTCCACTGAACCTTATCAT-GTTGGATTCAAAGC-GGTGTTAAAGATTACAGATTGACTTATTATACTCCTGACTATGAAACCAAAGATACTGTTATCTTGGCAGCATTCCGAGTAACTCCTCAACCTGGAGTTCCACCTGAAGAAGCGGGGGCCGCGGTAGCTGCCGAATCTTCTACTGGTACATGGACAACTGTGTGGACCGATGGACTTACCAGCCTTGATCGTTACAAAGGGCGATGCTACAAAATCGAGCCCGTTGCTGGAGAAGAAAATCAATTTATTGCTTATGTAGCTTACCCATTAGACCTTTTTGAAGAAGGTTCTGTTACTAACATGTTTACTTCCATTGTAGGTAATGTATTTGGGTTCAAAGCCCTGCGCGCTCTACGTCTGGAAGATTTGCGAATCCCTACTGCTTATGTTAAAACTTTCCAAGGCCCGCCTCATGGCATCCAAGTTGAGAGAGATAAATTGAACAAGTATGGTCGTCCCCTGTTGGGATGTACTATTAAACCTAAATTGGGGTTATCTGCTAAAAACTACGGTAGAGCGGTTTATGAATGTCTCCGCGGTGGACTTGATTTTACCAAAGATGATGAGAACGTGAACTCCCAACCATTTATGCGTTGGAGAGATCGTTTCGTATTTTGTGCCGAAGCTCTTTATAAAGCACAGGCTGAAACAGGTGAAATCAAAGGGCATTACTTGAATGCTACTGCGGGTACATGCGAAGAAATGATGAAAAGGGCTGTATTTGCCAGAGAATTGGGAGTTCCTATCGTAATGCATGACTACTTAACAGGGGGATTCACTGCAAATACTACCTTGGCTCATTATTGCCGAGATAATGGCTTACTTCTTCACATCCACCGCGCAATGCATGCAGTTATTGATAGACAGAAGAATCATGGTATACACTTTCGTGTACTAGCTAAAGCGTTACGTATGTCTGGTGGAGATCATATTCACTCCGGTACCGTAGTAGGTAAACTTGAAGGGGAAAGAGACATCACTTTGGGCTTTGTTGATTTACTGCGTGATGATTTTGTTAAACAAGATCGAAGTCGCGGTATTTATTTCACCCAAGATTGGGTCTCTCTACCAGGTGTTCTGCCCGTGGCTTCGGGGGGTATTCACGTTTGGCATATGCCTGCTCTGACCGAGATCTTTGGGGATGATTCCGTACTACAGTTCGGTGGAGGAACTTTAGGACACCCTTGGGGAAATGCACCCGGTGCCGTAGCTAATCGAGTAGCTCTAGAAGCATGTGTACAAGCTCGTAATGAGGGACGTGATCTTGCTAGTCAAGGTAATGAAATTATCCGTGAGGCTACCAAATGGAGCCCTGAACTAGCTGCTGCTTGTGAGGTATGGAAGGAGATCAAATTTGAATTT---------------------NNNNNNNNCAATCCTACTACTTCTGGTTCTGGGGTTTCCACGCTTGAAAAAAAAAACCTGGGGCGTATCGCCCAAATCATTGGTCCGGTACTAGATGTAGCTTTTCCGCCGGGCAAGATGCCTAATATTTATAATGCTCTGGTAGTTAAGGGTCGAGATACTGTCGGTCAACAAATTAATGTGACTTGTGAGGTACAGCAATTATTAGGAAACAATCGAGTTAGGGCTGTAGCTATGAGTGCTACAGACGGTCTAATGAGAGGAATGGAAGTGATTGATACGGGAGCTCCTCTAAGCGTTCCGGTCGGTGGAGCGACTCTTGGACGAATTTTCAACGTGCTCGGAGAGCCTGTTGATAATTTAGGTCCTGTAGATACTCGCACAACATCTCCTATTCATAGATCTGCGCCCGCCTTTATACAGTTAGATACAAAATTATCTATTTTTGAAACCGGAATTAAAGTAGTAGATCTTTTAGCCCCTTATCGCCGTGGAGGAAAAATCGGACTATTCGGGGGAGCTGGAGTGGGTAAAACAGTACTCATTATGGAATTGATTAACAATATTGCCAAAGCTCATGGGGGTGTATCTGTATTTGGCGGAGTAGGTGAACGTACTCGTGAAGGAAATGATCTTTACATGGAAATGAAAGAATCTGGGGTGATTAATGAACAAAATATTGCAGAATCGAAAGTGGCTCTAGTTTACGGTCAGATGAATGAACCACCGGGAGCTCGTATGAGAGTTGGTTTGACTGCCCTAACTATGGCTGAATATTTTCGAGATGTTAATGAACAAGACGTACTTCTATTTATCGACAATATCTTCCGTTTCGTCCAAGCAGGATCTGAAGTATCTGCCTTATTGGGTAGAATGCCTTCCGCTGTGGGTTATCAACCCACCCTTAGTACCGAAATGGGTACTTTACAAGAAAGAATTACTTCGACCAAAGAAGGGTCCATAACTTCTATTCAAGCAGTTTATGTACCTGCAGACGATTTGACCGACCCTGCTCCTGCTACGACATTTGCACATTTAGATGCTACTACTGTACTATCAAGAGGATTAGCCGCCAAAGGTATCTATCCAGCAGTAGATCCTTTAGATTCAACGTCAACTATGCTCCAACCTCGGATTGTTGGTGAGGAACATTATGAAACTGCGCAAAGGGTTAAGCAAACTTTACAACGTTACAAAGAACTTCAGGACATTATAGCTATCCTTGGGTTGGACGAATTATCCGAAGAGGATCGTTTAACCGTAGCAAGAGCGCGAAAAATTGAGCGTTTCTTATCACAACCCTTTTTCGTAGCAGAAGTATTTACAGGTTCTCCAGGGAAATATGTTGGTCTAGCAGAAACAATTAGAGGGTTTCAATTGATCCTTTCCGGAGAATTAGATGGTCTTCCTGAACAGGCCTTTTATTTGGTAGGTAACATCGATGAAGCTACCGCGAAGGCTATGAACTTA?????????????????????------??????---???????????????-----???????????????????????ACAC---TAC------TTCTTATATCCACTTATCTTTCAGGAGTATATTTATGCACTTGCTCATGATCATGGTTTAAATAGATCC------ATTTTG---------TTGGAA---------AATGCG---------------------------------------------------GGTTAT------GACAATAAA------TCCAGCTTACTAATTGTGAAACGTTTAATTGCT------------CGAATGTAT------------------------CAACAGAAT------AATTGG---------------------------------------ATTCTTTCT------GCTAAT---------------------------GATTCT------AAC---------------------CAAAAT------CCATTT---TTGGGGCGC---------------AAC------AAGAAT---TTG------------------TATTCTCAA------ATGATATCAGAGGGGTTTGCAGTCATTGTGGAAATTCCATTTTCTCTACGATTAATATCTTCCCTA------------------------------------------GAAAGGAAA---GGGATAGTCAAATCTCAT---------AATTTACGATCAATT------CATTCAATATTTCCTTTTTTAGAGGACAAATTTTCACATTTAATTTATGTGTTAGAGATACTAATACCCTACTCAGTCCATCTGGAAATCTTGGTTCAAACT--------CTTCGCTACTGGGTAAAAGATGCTTCTTCTTTGCATTTATTA---CGATTCTTTCTC------CACGAGTATCGTAAT---------TGGAAT------------AGT---CTTATT------ACTCCAAATAAAGCC------------------------------------------AGTTCTTCTTTTTTA---AAAAGAAAT---CAAAGATTCTTCTTCTTCCTATATAATTCTTATGTATGTGAATACGAATCCATCTTGGTCTTTCTCCGT---AACCAATCTTCT---CATTTACGCTCAACATCTTCTGGAACCCTTCTTGAACGAATCTATTTCTATGGAAAA------ATAGAACAT-----CTTGTA---GAAGTC---------TTTGCT---------------AAG------------------GCT------TTTCAGGCC---------AATCTA------------------TGGTTGTTGAAG------GATCCTTTCTTGCATTATGTTAGGTATCAAGGAAAATCCATTCTCGCTTCAAAA------GGGACGCCCCTTTTGATGAAAAAATGGACATATTTTTTTGTCAATTTATGGCAATGTCAT---------TTTTACCTGTGGTCTCAA---------CCGGAAAGG------ATCTGTATAAAGCAA------------TTATCCAAT------CATTCA------CTCGACCTTCTGGGCTATCTATCAAGT------GCGCGGCTAAACCCTTCAATGGTACGCGGGCAA-ATGCTAGAAAATTCATTT-CTAATGGAT------AATGCTATT------AATAAGTTTGATACTATTGTTCCA-ATTATTCCTCTGATTGGATCATTGGCTAAAGCGAAATTTTGTAACGTATTGGGGCATCCTATTAGTAAGGCG--GTTTGGGCCGATTTATCA---GATTCTGATATTATTGAC-CGATTTGGGCGTATATGCAGAAATCTTTCTCATTATCATAGCGGATCCTCACAAAAAAAGAGTTTGTATCGA---------------------------------------ATAAAGTATATACTTCGACTTTCTTGTGCTAGAACTTTAGCTCGTAAACACAAAAGTACTGTA-CGT---------GCTTTTTTG------------AAAAGATTAGGCTCGGGA------TTATTGGAAGAATTCTTTACGGCG------GAAGAACAA------GTTCTTTACTTG------ACCTTT---------------------------------CCAAGAGCT---------------------TCTTCC------------ACTTCG------------CAG---------AGG------TTATAT------------------------AGAAGG---CGGATTTGGTATTTGGATATTATTTGTATCAATGATTTGGCCAATCA--------------??G-CTACCCGCT-GAG-TTTAAGCATATCAATAAGCGGAGGAAAAGAAACTTACAAGGATTCCCCTAGTAACGGCGAGCGAACCGGGAATAGCCCA-GCTTGAAAAT-CGAGCGGCCTC----GTCG--TTCGAATTGTAGTCTGGAGAAGCGTCCTCAGCGACGGACCGGG-CCCAAGTCC-TCTGGAAGGGGGCGCCGGAGAGGGTGAGAGCCCCGTCGTGCCC-GGACCCTGTCGCACCAC-GAGGCGCTGTCTAC-GAGTCGGGTTGTTTGGGAATGCAGCCCCAATCGGGCGGTAAATTCCGTCCAAGGCTAAATACGGGCGAGAGACCGATAGCAAACAAGTACCGCGAGGGAAAGATGAAAAGGACTTTGAAAAGAGAGTCAAAGAGTGCTTGAAATTGTC-GGGAGGGAAGCGGATGGGGGCCGGCGATGCGCCCCGGTCGG-ATGTGGAACGGCGGCCGGTCCGCCGATCGACTCGAGGCGTGGACCTGTGCGGATTGGTGCGGCGGCCA-AAGCCCGGGCGACGCCGTCGCGCCGATTGCAGCGTGCGC-GCATCT--GCGCGCTCCTGGCACCGGCCTG-CGGGTACCCC-ATTCGGCCCGTCTTGAAACACGGACCAAGGAGTCTGACATGTGTGCGAGTCAACGGGCGAGT--AAACCCGTAAGG-CGTAAGGAAGCTGA--TTGGTGGGAGTGCACCGCCGACCGACCTTGATCTTCT-GAGAAGGGTTCGAGTGTGAGCATGCCTGTCGGGACCCGAAAGATGGTGAACTATGCCTGA-GCGGGGCGAAGCCAGAGGAAACTCTGGTGGAGGCCCGCAGCGATACTGACGTGCAAATCGTTCGTCTGACTTGGGTATAGGGGCGAAAGACTAATCGAACCGTCTAGTAG-CTGGTTCCCTCCGAAGTTTCCCTCAGGATAGCTGGAGCC-CGAGTTCTAT-CGGGTAAAGCCAATGATTAGAGGCATCGGGGGCGCAACGCCCTCGACCTATTCT-CAAACTTTAAATAGGTAGGACGGCACGGCTGCTTTGTTGAGCCGTGCCACGGAATCGAGAGCTCCAAGTGGGCCATTTTTGGTAAGCAGAACTGGCGATGCGGGATGAACCGGAAGCCGGGTTACGGTGCCCAACTGCGCGCTAACC-TAGAACCCACAAAGGGTGTTGGTCGATTAAG-ACAGCAGGACGGTGGTCATGGAAGTCGAAATCCGCTAAGGAGTGTGTAACAACTCACCTGCCGAATCAACTAGCCCCGAAAATGGATGGCGCT-TAAGCGCGCGACCTATACCCGGCCGTCGGGG-CAAGTGCCAGGCCCC-GATGAGTAGGA-GGGCGCGGCGGT-CGCTGCAAAACCTT-GGGCGCGAGCCCGGGCGGA-GCGGCCGTCGGTGCGGATCTTGGTGGTA-GTAGCAAATATTCAAATGAGAACTTTGAAGGCCGAAGAGGGG-AAAGGTTCCAT????????-???????????????????????????????????????AG-GCCCGTCAGATAGCGCGTTTC-----GCGCGA-GCTTCGAAAGGGAATCGGG-TTAAAATT-CCTGAACC-GGGACGTGGCGGCTTGACGGCAACGTTAGGGAGTCCGG-AGACGTCGGCGGGGGCC-TCGGGAA-GAGTTATCTTTTCTGTTT-AACA-GCCT-GCCCACCCTGGAAACGG-CTCAGCCGGAGGTAGGGTCCAGCGGCTGGAAGAGCACCGCACG-T-CGCGTGGTGTCCGGTGCG-CCCCCGG-CGG-CCCTTGAAAAT-CC-GGAGGACCGAG------TGCC-TCCCACGCCCGGTCGTACTC-ATAA-CCGCATCAGGTCTCCAAGG-TGAACA-GCCTCT-GGTCGATGGAACAATGTAGGCAAGGGAAGTCGGCAAAATGGATCCGTAACCTCGGGAAAAGGATTGGCTCTGAGGGCTGGGCACGGGGGTCCCAGTCCC-GAACCCGTCGGCT-GT-CGGTGGACTGCTCGAGCTGCTCCCGCGGCGAGAGCGGGTCGCCGCGTGCCGGCCGGGGGACGGATTGGGAAGCC-TTCCCCGGGCGTCGAACAGTCGACTC-AGAACTGGTACGGACAAGGGGAATCCGACT-GTTTAATTAAAACAAAGCATTGCGATGGTCCC-TGCGGATGC-TAACGCAATGTGATTTCTGCCC-AGTGCTCTGAATGTCAAAGTGAAGAAATTCAACC-AAGCGCGGGTAAACGGC-GGGAGTAACTATGACTCTCTTAAGGTAGCCAAATGCCTC-GTCATCTAATTAGTGACG-CG-CATGAATGGATTAACGAGATTCCCACTGTCCCT-GTC-TACTATCCAGCGAAACCACAGCCAAGGGAACGGGCTTGGCAGAATCAGC-GGGGAAAGAAGACCCTGTTGAGCTTGACTCT-AGTCCGA-CTTTGTGAAATGACTTGAGAGGTGTAGGATAA-GTGGGAGCGCGAAAGTGAAA-TACCACTACTTTTAACGTTATTTTACTT-ATTCCGTGAA-TCGGAAGCGGGGC--ACTGCCCCTCT-TTTTGGACCCAAGAGCCGATCCGGGCGGAAGACATTGTCAGGTGGGGAGTTTGGCTGGGGCGGCACATCTGTTAAAAGATAACGCAGG-TGTCCTAAGATGAGCTCA-AC-GAGAACA----GAA-ATCTCGTGTGGAACAGAAGGGTAAAAGCT--CGTTTGATTCTGATTTCC-AGTACGAATACGAACCGTGAAAGCGTGGCCT-AACGATCCTTTAGACCTTCGGAA-TTTGAAGCTA-GAGGTGTCA-GAAAAGTTACCACAGGGATAACTGGCTTGTGGCA-GCCAAGCGTTCATAGC-GACGTTGCTTTTTGATCCTTCGATGTCGGCTCTTCCTATCATTGT-GAAGCAGAATTCACCAAGTGTTGG-ATTGTTCACCCACCAATAGGGAACGTGAGCTGGGTTTAGAC-CGTCGTGAGACAGGTTAGTTTTACCCTACTGATGACA-GTGTCGCAATAG-TAATTCAACCTAGTACGA-GAGGAACCGTTGATTCGCACAATTGGTCATCGCGCTTGGTTGAAAAGCCAGTGGS-GC-GAAGCTRC-CGTGCGCTGG-ATTATGACTGAACGCCTCTAAKTTAGAATCCGGGCTA--GAAGCGACGCATGC-GCCCGCCGTCC---GTTTG-CCKACCAGCAGTAGGGG?CCCCAAAGGCACGTGTCGTTGGC--CAA--G----CCCTCGCGGCG-GACGAGCCG-CGTGGG--CCGCCAT-GAAGT-ACAATTCCCACCGAGCGGC-GGG-TAGAATCCTTTGCAGACGACTTAAATACG-CGACGGGGTATTGTAA-GGGGCAGAGTGGCCTTGCT-GCCACGATCCACT-GAGAT-
Corynocarpus   GATTAAGCCATGCATGTGTAAGTATGAACTAATT-CAGACTGTGAAACTGCGAATGGCTCATTAAATCAGTTATAGTTTGTTTGATGGTATCT-GC-TACTCGGATAACCGTAGTAATTCTAGAGCTAATACGTGCAACAAA-CCCCGACTTCT-GGAAGGGATGCATTTATTAGATAAAAGGTCGACGCGGCCCGTTGCTCTGATGATT-CATGATAACTCGACGGATCGCAC-GGCCCTCGTGCCGGCGACGCATCATTCAAATTTCTGCCCTATCAACTTTCGATGGTAGGATAGGGGCCTACTATGGTGGTGACGGGTGACGGAGAATTAGGGTTCGATTCCGGAGAGGGAG-CCTGAGAAACGGCTACCACATCCAAGGAAGGCAGCAGGCGCGCAAATTACCCAATCCTGACACGGGGAGGTAGTGACAATAAATAACAATACCGGGCTGAGTCTGGTAATTGGAATGAGTACAATCTAAATCCCTTAACGAGGATCCATTGGAGGGCAAGTCTGGTGCCAGCAGCCGCGGTAATTCCAGCTCCAATAGCGTATATTTAAGTTGTTGCAGTTAAAAAGCTCGTAGTTGGACCTTGGGACGGGT-CGA-TCGGTCCGCGTGTGCACCGGTTGGCTCGTCCCTT-CTGCCGGCGATGCGCTCCTGGCCTTAACTGGCCGGGT-CGTGCCTCCGGCGCTGTTACTTTGAAGAAATTAGAGTGCTCAAAGCAAGCCT-ACGCTCTGTATACATTAGCATGGGATAACATCATAGGATTTCGATCCTATTCTGTTGGCCTTCGGGATCGGAGTAATGATTAACAGGGACAGTCGGGGGCATTCGTATTTCATAGTCAGAGGTGAAATTCTTGGATTTATGAAAGACGAACAACTGC-GAAAGCATTTGCCAAGGATGTTTTCATTAATCAAGAACGAAAGTTGGGGGCTCGAAGACGATCAGATACCGTCCTAGTCTCAACCATAAACGATGCCGACCAGGGATCGGCGGATGTTGCTTATAGGACTCCGCCGG-CACCTTATGAGAAATCAAAGTC-TTTGGGTTCCGGGGGGAGTATGG-TCGCAAGGCTGAAACTTAAAGGAATTGACGGAAGGGCACCACCAGGAGTGGAG-CCTGCGGCTTAA-TTTGACTCAACACGGGGAAACTTACCAGGTCCAGACATAGTAAGGATTGACAGACTGAGAGCTCTTTCTTGATTCTATGGGTGGTGGTGCATGGCCGTTCTTAGTTGGTGGAGCGATTTGTCTGGTTAATTCCGTTAACGAACGAGACCTCAGCCTGCTAA-CTAGCTATGCGG-ACCTCCGCGGCC-A-GCTTCTTAGAGGGACTATGGCCGCTTA-GGCCAAGGAAGTTT-GAGGCAATAACAGGTCTGTGAT-GCCCTTAGATGTTCTGGGCCGCACGCGCGCTACACTGATGTATTCAACGAGTCTATA-GCCTTGG-CCGACAGGCCCGGGTAATCTTT-GAAG-TTTCATCGTGATGGGGATAGATCATTGCAATTGTTGGTCTTCAACGAGGAATTCCTAGTAAGC-GCGAGTCATCAGCTCGCGCTGACTACGTCCCTGCCCTTTGTACACACCGCCCGTCGCT-CCTACCGATTG-AATGGTCCGGTGAAGTGTTCGGATAGCGGCAACGTGGGCGGTTA-TCTGCC-GGCGAC-GTCGCGAGAAGTCCACTGAACCTTATCAT?GTTGGATTCAAAGCTGGTGTTAAAGATTATAAATTGACTTATTATACTCCTGAATATGAAACCAAAGATACTGATATATTGGCAGCATTCCGAGTAACTCCTCAACCCGGAGTTCCACCTGAGGAAGCAGGGGCCGCTGTAGCTGCCGAATCTTCTACTGGTACATGGACAACTGTGTGGACCGATGGGCTTACCAGTCTTGATCGTTACAAAGGACGATGCTACCACATCGAGCCTGTTGCTGGAGAAGAAAATCAATATATTGCTTATGTAGCTTATCCGTTAGACCTTTTTGAAGAAGGTTCTGTYACTAACATGTTTACTTCCATTGTGGGTAATGTATTTGGGTTCAAGGCCCTGCGCGCTCTACGTCTGGAGGATTTGCGRATYCCTCCTGCTTATGTTAAAACTTTCCAAGGTCCACCTCATGGTATCCAAGTTGAGAGAGATAAATTGAACAAGTATGGCCGCCCTCTATTGGGATGTACTATTAAACCTAAATTGGGATTATCCGCTAAGAATTACGGTAGAGCAGTTTATGAATGTCTCCGCGGTGGACTTGATTTTACCAAAGATGATGAAAACGTGAATTCCCAACCATTTATGCGTTGGAGAGACCGTTTCCTATTTTGTGCGGAAGCACTTTTTAAAGCACAGGCTGAAACAGGTGAAATCAAGGGGCATTACTTGAATGCTACTGCAGGTACATGCGAAGAAATGATCAAAAGGGCTGTATTTGCCAGAGAATTGGGAGTTCCTATCGTAATGCATGACTACTTAACAGGGGGATTCACTGCAAATACTACCTTGGCTCATTATTGCCGAGATAATGGTCTACTTCTTCACATTCATCGTGCAATGCATGCAGTTATTGATAGACAGGAGAGTCATGGTATACACTTTCGTGTACTAGCTAAAGCGTTACGTATGTCTGGTGGAGATCATATTCACGCTGGTACCGTAGTAGGTAAACTTGAAGGGGAAAGAGACATCACTTTAGGCTTTGTTGATTTACTACGTGATGATTTTATTGAAAAAGATCGAAGCCGCGGTATTTATTTCACTCAAGATTGGGTCTCTCTACCAGGTGTTCTGCCCGTAGCTTCGGGGGGTATTCACGTTTGGCATATGCCCGCTCTGACCGAGATCTTTGGAGATGATTCCGTACTACAATTCGGCGGAGGAACTATAGGGCACCCTTGGGGAAATGCACCCGGTGCCGTAGCTAATCGAGTAGCTCTAGAAGCATGTGTACAAGCTCGTAATGAGGGACGTGATCTTGCTCGTGAGGGTAATGCAATTATCCTTGAGGCTAGTAAATGGAGTCCTGAACTAGCTGCTGCTTGTGAAGTATGGAAGCAAATCAAATTTGAATCYGACGCATGGATACTYTGYAAT????????????????????????????CTGGGGTTTCCACGCTTGAAAAAAAAGATCCGGGACGTATCGCTCAAATCATTGGTCCGGTACTGGATGTAGCTTTTCCCCCGGGCAAAATGCCTAATATTTACAACGCTCTGGTAGTTAAGGGTCGAGATACTGTCGGTCAACAAATTAATGTGACTTGTGAAGTACAGCAATTATTAGGAAATAATCGAGTTAGAGCTGTAGCTATGAGTGCTACAGATGGTCTAATGAGAGGAATGGAAGTGATTGACACGGGAGCTCCTCTAAGTGTTCCAGTTGGCGGAGCGACTCTAGGACGAATTTTCAACGTGCTTGGAGAGCCTATTGATAATTTGGGTCCTGTAGATACTCGCACAACATCTCCTATTCATAGATCTGCGCCTGCCTTTATACAGTTAGATACAAAATTATCTATTTTTGAAACAGGAATTAAAGTAGTAGATCTTTTAGCCCCTTATCGCCGTGGAGGAAAAATAGGACTATTCGGGGGGGCTGGAGTGGGTAAAACAGTACTCATTATGGAATTGATCAACAACATTGCCAAAGCTCATGGGGGTGTATCCGTATTTGGCGGAGTAGGTGAACGTACTCGTGAAGGAAATGATCTTTACATGGAAATGAAAGAATCCGGAGTAATTAATGAACAAAATATTGCAGAATCAAAAGTGGCTCTAGTATATGGTCAGATGAATGAACCACCGGGAGCTCGTATGAGAGTTGGTTTAACTGCCCTAACTATGGCGGAATATTTCCGAGATGTTAATGAACAAGACGTGCTTCTATTTATCGACAATATCTTCCGTTTCGTCCAAGCGGGATCCGAAGTATCTGCCTTACTGGGTAGAATGCCTTCCGCTGTGGGTTATCAACCCACTCTTAGTACCGAAATGGGTTCTTTACAGGAAAGAATTACTTCTACCAAGGAAGGGTCCATAACTTCTATTCAAGCAGTTTATGTACCTGCGGACGATTTGACCGATCCTGCTCCTGCCACGACATTTGCACATTTAGATGCTACTACCGTACTATCAAGAGGATTGGCTGCCAAAGGTATCTATCCGGCAGTAGATCCTTTAGATTCAACGTCAACTATGCTACAACCTCGGATCGTCGGTGAAGAACATTATGAAACTGCGCAAAGAGTTAAACAAACTTTACAACGTTACAAAGAACTTCAGGACATTATAGCTATCCTTGGATTGGACGAATTATCCGAAGAGGATCGCTTAACCGTAGCAAGAGCACGAAAAATTGAGCGTTTCTTATCACAACCTTTTTTCGTAGCAGAAGTATTTACTGGTTCCCCCGGGAAATATGTTGGTCTAGCAGAAACAATTAGAGGGTTTAAATTAATCCTTTCCGGAGAATTAGATGGTCTTCCTGAACAAGCCTTTTATTTGGTAGGTAACATCGATGAAGCTACTGCGAAGGCTACGAACTTA???????????????????????????????????????????????????????????????????????????????????????????????????????????????????????????????????????????????????????????????????????????????????????????????????????????????????????????????????????????????????????????????????????????????????????????????????????????????????????????????????????????????????????????????????????????????????????????????????????????????????????????????????????????????????????????????????????????????????????????????????????????????????????????????????????????????????????????????????????????????????????????????????????????????????????????????????????????????????????????????????????????????????????????????????????????????????????????????????????????????????????????????????????????????????????????????????????????????????????????????????????????????????????????????????AATACCCTACCCCCTCCATCTGGAAATTTTGGTTCAAATC--------CTTCGCTACTGGGTAAAAGATGCCTCTTCCTTGCATTTATTA---CGGGTCTTTCTT------CACGAGTATTCTAAT---------TGGAAT------------AGT---CTTATT------ACTCCAAATAAATCG------------------------------------------ATTTCTTTTTTTTCA---AAAAGAAAT---CGAAGATTATTCTTGTTCCTATATAATTCTCATGTATGTGAATACGAATTCATTTTCCTTTTTCTACGT---AACCAATCTTCT---CATTTACGATTAACATCTTCTAGGGTCCTTTTTGAGCGAATATCTTTCTATGGAAAA------ATAAAACAT-----CTTGTA---GATGTA---------TTTGCT---------------AAT------------------GAT------TTTCCGGCT---------ATCCTA------------------CGGGTCCGCAAG------GATCCTTTCATGCATTATGTTAGATATCAAGGAAAATCTATTCTGGTTTCAAAA------GATACGCCTCTTCTGATGAATAAGTGGAAATATTACCTTGTGAATTTATGGCAATATCAT---------TTTTTCGCGTGGTCACAA---------CCAGAAAGG------ATCTATATAAACCAA------------TTATCCAAG------CGTTCT------CTTGACTTTTTGGGCTATATTTCAAGT------GTGCGACTAAATACTTCAGTAGTACGGAGTCAA-ATGCTCGAAAATTCATTT-CTAATAGAT------AATGCTATG------AAGAACCTCGATACACTAGTTCCA-ATTATTACTCTACTTGGATCATTGGCTAAAGCGAAATTTTGTAATGTATTAGGGCATCCCATTAGTAAGCTG--ACCTGGGCTGATTCGTCG---GATTTGGATATTATCGAT-CGATTTGTGCGTATATGCAGAAATATTTCTCATTATTACAGCGGATCCTCAAAAAAAAAGAGTTTGTATCGA---------------------------------------ATAAAATATATACTTCGGCTTTCTTGTGTTAAAACTTTGGCTCGTAAACACAAAAGTACTGTA-CGT---------GCTTTTTTG------------AAAAGGTTAAATTCGGAA------TTCTTGGAAGAATTCTTTACNGAG------GAAGANCGG------GTTCTTTCTTTG------ATCTTC---------------------------------CCGAGAGCT---------------------TCTTTT------------CCTWTG------------CGG---------AGG------GTATAT------------------------AGGGGG???????????????????????????????????????????????????CCCCAGGTCAGGCGGGACTACCCGCT-GAG-TTTAAGCATATCAATAAGCGGAGGAAAAGAAACTTACAAGGATTCCCCTAGTAACGGCGAGCGAACCGGGAAGAGCCCA-GCTTGAGAAT-CGGTTGCCCTC----GGCA--TCCGAATTGTAGTCTGGAGAAGCGTCCTCAGCGGCGGACCGGG-CCCAAGTCC-CCTGGAAGGGGGCGCCGGAGAGGGTGAGAGCCCCGTCGTGCCC-GGACCCTGTCGCACCAC-GAGGCGCTGTCGGC-GAGTCGGGTTGTTTGGGAATGCAGCCCCAATCGGGCGGTAAATTCTGTCCAAGGCTAAATACGGGCGAGAGACCGATAGCAAACAAGTACCGCGAGGGAAAGATGAAAAGGACTTTGAAAAGAGAGTCAAAGAGTGCTTGAAATTGTC-GGGAGGGAAGCGGATGGGGGCCGGCGGTGCGTCCCGGTCGG-ATGTGGAACGGTGGCCGGTCCGACGATCGACTCGGGGTGCGGACCGACGCGGATTGCGGTGGCGGCCC-AAGCCCGGGCGACGTCGTCGCCGCGATTGCAGCGCGCGC-GCATCT--GCGCGCTCCTGGCGTCGGCCTG-TGGGCTCCCC-ATTCGGCCCGTCTTGAAACACGGACCAAGGAGTCTGACATGTGTGCGAGTCAACGGGCTTGT--AAACCCGTAAGG-CGTAAGGAAGCTGA--CTGGCGGGATTGCACCGCCGACCGACCTTGATCTTTT-GAGAAGGGTTCGAGTGAGAGCATGCCTGTCGGGACCCGAAAGATGGTGAACTATGCCTGA-RCGGGGCGAAGCCAGAGGAAACTCTGGTGGAGGCCCGCAGCGATACTGACGTGCAAATCGTTCGTCTGACTTGGGTATAGGGGCGAAAGACTAATCGAACCGTCTAGTAG-CTGGTTCCCTCCGAAGTTTCCCTCAGGATAGCTGGAGCC-CGAGTTCTAT-CGGGTAAAGCCAATGATTAGAGGCATCGGGGGCGCAACGCCCTCGACCTATTCT-CAAACTTTAAATAGGTAGGACGGCGCGGCTGCTCCGTTGAGCCGCGCCACGGAATCGAGAGCTCCAAGTGGGCCATTTTTGGTAAGCAGAACTGGCGATGCGGGATGAACCGGAAGCCGGGTTACGGTGCCCAACTGCGCGCTAACC-TAGAACCCACAAAGGGTGTTGGTCGATTAAG-ACAGCAGGACGGTGGTCATGGAAGTCGAAATCCGCTAAGGAGTGTGTAACAACTCACCTGCCGAATCAACTAGCCCCGAAAATGGATGGCGCT-GAAGCGCGCGACCTATACCCGGCCGTCGAGG-CAAGTGCTAGGCCCC-GATGAGTAGGA-GGGCGCGGCGGT-CGCTGCAAAACCTG-GGGCGCGAGCCCGGGCGGA-GCGGCCGTCGGTGCAGATCTTGGTGGTA-GTAGCAAATATTCAAATGAGAACTTTGAAGGCCGAAGAGGGG-AAAGGTTCCATGTGAACGG-CACTTGCACATGGGTTAGTCGATCCTAAGAGACGGGGG-AA-GCCCGTCCGATAGCGCGTAAT-----GCGCGA-GCTTCGAAAGGGAATCGGG-TTAAAATT-CCTGAACC-GGGACGTGGCGGCT-GACGGCAACGTTAGGGAGTCCGG-AGACGTCGGCGGGGGCC-TCGGGAA-GAGTTATCTTTTCTGTTT-AACA-GCCT-GCCCACCCTGGAAACGG-CTCAGCCGGAGGTAGGGTCCAGCGGCTGGAAGAGCACCGCACG-T-CGCGTGGTGTCCGGTGCG-CCCCCGG-CGG-CCCTTGAAAAT-CC-GGAGGACCGAG------TGCC-TCCCACG-CCGGTCGTACTC-ATAA-CCGCATCAGGTCTCCAAGG-TGAACA-GCCTCT-GGTCGATGGAATAATGTAGGCAAGGGAAGTCGGCAAAATGGATCCGTAACCTCGGGAAAAGGATTGGCTCTGAGGGCTGGGCACGGGGGTCCTAGTCCC-GAACCCGTCGGCT-GT-CGGTGGACTGCTCGAGCTGCTTCCGCGGCGAGAGCGGGTCGCCGCGTGCCGGCCGGGGGACGGACTAGGAAGCC-TTCCCCGGGCGTCGAACAGTCGACTC-AGAACTGGTACGGACAAGGGGAATCCGACT-GTTTAATTAAAACAAAGCATTGCGATGGTCCT-TGCGGATGC-TCACGCAATGTGATTTCTGCCC-AGTGCTCTGAATGTCAAAGTGAAGAAATTCAACC-AAGCGCGGGTAAACGGC-GGGAGTAACTATGACTCTCTTAAGGTAGCCAAATGCCTC-GTCATCTAATTAGTGACG-CG-CATGAATGGATTAACGAGATTCCCACTGTCCCT-GTC-TACTATCCAGCGAAACCACAGCCAAGGGAACGGGCTTGGCAGAATCAGC-GGGGAAAGAAGACCCTGTTGAGCTTGACTCT-AGTCCGA-CTTTGTGAAATGACTTGAGAGGTGTAGGATAA-GTGGGAGCGCGAAAGTGAAA-TACCACTACTTTTAACGTTATTTTACTT-ATTCCGTGAA-TCGGAGGCGGGGC--ACTGCCCCTCT-TTTTGGACCCAACGGCCGATCCGGGCGGAAGACATTGTCAGGTGGGGAGTTTGGCTGGGGCGGCACATCCGTTAAAAGATAACGCGGG-TGTCCTAAGATGAGCTCA-AC-GAGAACA----GAA-ATCTCGTGTGGAACAAAAGGGTAAAAGCT--CGTTTGATTCTGATTTCC-AGTACGAATACGAACCGTGAAAGCGTGGCCT-ATCGATCCTTTAGACCTTCGGAA-TTTGAAGCTA-GAGGTGTCA-GAAAAGTTACCACAGGGATAACTGGCTTGTGGCA-GCCAAGCGTTCATAGC-GACGTTGCTTTTTGATCCTTCGATGTCGGCTCTTCCTATCATTGT-GAAGCAGAATTCACCAAGTGTTGG-ATTGTTCACCCACCAATAGGGAACGTGAGCTGGGTTTAGAC-CGTCGTGAGACAGGTTAGTTTTACCCTACTGATGACA-GTGTCGCAATAG-TAATTCAACCTAGTACGA-GAGGAACCGTTGATTCGCACAATTGGTCATCGCGCTTGGTTGAAAAGCCAGTGGC-GC-GAAGCTAC-CGTGCGCTGG-ATTATGACTGAACGCCTCTAAGTCAGAATCCGGGCTA--AAAGCGACGCATGC-GCCCGCCGCCC---GATTG-CCGACCAGCAGTAGGGGCCCCCAAAGGCACGTGTCGTTGGC---CAA-G----CCCTCGCGACG-GACGTGTCG-CGTGGG--CCGCCTT-GGAAC-ATAATTCCCACCGAGCGGC-GGG-TAGAATCCTTTGCAGACGACTTAAATACG-CGACGGGGTATTGKAA-GTGGCAGAGTGGCCTTGCT-GCCACGATCCACT-GAGATA
Hypericum      GATTAAGCCATGCATGTGTAAGTATGAACTAATT-CAGACTGTGAAACTGCGAATGGCTCATTAAATCAGTTATAGTTTGTTTGATGGTATCT-AC-TACTCGGATAACCGTAGTAATTCTAGAGCTAATACGTGCAACAAA-CCCCGACTTCACGGAAGGGGCGCATTTATTAGATAAAAGGTCAACGCGGCCCGTAGCTTTGATGATT-CATGATAACTCGACGGATCGCAC-AGCCTTCGTGCTGGCGACGCATCATTCAAATTTCTGCCCTATCAACTTTCGATGGTAGGATAGAGGCCTACCATGGTGGTGACGGGTGACGGAGAATTAGGGTTCGATTCCGGAGAGGGAG-CCTGAGAAACGGCTACCACATCCAAGGAAGGCAGCAGGCGCGCAAATTACCCAATCCTGACACGGGGAGGTAGTGACAAAAAATAACAATACCGGGCTGAGTCTGGTAATTGGAATGAGTACAATCTAAATCCCTTAACGAGGATCCATTGGAGGGCAAGTCTGGTGCCAGCAGCCGCGGTAATTCCAGCTCCAATAGCGTATATTTAAGTTGTTGCAGTTAAAAAGCTCGTAGTTGGACTTTGGGTTGACG-CGA-TCGGTCCGTGCGAGCACCGATTGCGTTG-CCCTT-CTACCGGCGATGCGCTCCTGGTCTTAATTGGCCGGGT-CGTGCCTCCGGTGCTGTTACTTTGAAGAAATTAGAGTGCTCAAAGCAAGCCT-ACGCTCTGGATACATTAGCATGGGATAACATCATAGGATTTCGATCTTATTGTGTTGGCCTTCGGGATCGGAGTAATGATTAACAGGGACAGTCGGGGGCATTCGTATTTCATAGTCAGAGGTGAAATTCTTGGATTTATGAAAGACGNACAACTGC-GAAAGCATTTGCCAAGGATGTTTTCATTAATCAAGAACGAAAGTTGGGGGCTCGAAGACGATCAGATACCGTCCTAGTCTCAACCATAAACGATNCCGACCAGGGATCGGCGGATGTTGCTTTTAGGACTCCGCCGG-CACCTTATGAGAAATCAAAGTC-TTTGGGTTCCGGGGGGAGTATGG-TCGCMAGNCTGAAACTTAAAGGAATTGACGGAAGGGCACCACCAGGAGTGGAG-CCTGCGGCTTAA-TTTGACTCAACNCGGGGAAACTTACCAGGTCCAGACATAGTAAGGATTGACAGACTGAGAGCTCTTTCTTGATTCTATGGGTGGTGGTGCATGGCCGTTCTTAGTTGGTGGAGCGATTTGTCTGGTTAATTCCGTTAACGAACGAGACCTCAGCCTGCTAA-CTAGCTATGCGG-ACCTTCGCGGCC-A-GCTTCTTAGAGGGACTATGGCCTTCCA-GNCCAAGGAAGTTT-GAGGCAATAACAGGTCTGTGAT-GCCCTTAGATGTTCTGGGCCGCACGCGCGCTACACTGATGTATTCAACGAGTTTATA-GCCTTGG-CCGACAGGCCCGGGTAATCTTT-GAAA-TTTCATCGTGATGGGGATAGATCATTGCAATTGTTGGTCTTCAACGAGGAATTCCTAGTAAGC-GCGAGTCATCAGCTCGCGTTGACTACGTCCCTGCCCTTTGTACACACCGCCCGTCGCT-CCTACCGATTG-AATGGTCCGGTGAAGTGTTCGGATCGCGGCGACGTGGGCGGTTC-GCCGCC-GGNGAC-GTCGCGAGAAGTCCACTAAACCTTATCATTGTTGGATTCAAGGCCGGTGTTAAAGAGTATAAATTGACTTATTATACTCCTGACTATGAAACCAAAGATACTGATATCTTGGCAGCATTTCGAGTAACTCCTCAACCTGGCGTTCCACCGGAGGAAGCAGGAGCAGCGGTAGCTGCGGAATCTTCTACTGGTACCTGGACAACTGTCTGGACAGATGGACTGACCAGTCTTGATCGTTATAAAGGACGATGCTACCACATTGAGCGCGTTCCTGGAGAGGAAAATCAATTTATTGCTTATGTAGCTTACCCCTTAGACCTTTTTGAAGAGGGTTCTGTTACTAATATGTTTACTTCCATTGTAGGGAATGTATTTGGATTCAAAGCCCTGCGTGCTCTCCGGTTAGAAGATTTGCGAATCCCTCCTGCTTATACTAAAACTTTCCAAGGTCCACCCCACGGCATCCAAGTTGAAAGAGATAAATTAAACAAGTATGGCCGTCCCCTATTAGGTTGTACAATTAAACCTAAATTGGGGTTATCCGCTAAGAATTACGGTAGAGCAGTTTATGAATGTCTGCGCGGTGGGCTTGATTTTACCAAAGATGATGAGAACGTGAACTCCCAACCATTTATGCGATGGAGGGAACGTTTCTTATTTTGTGCCGAAGCCATTTATAAAGCACAGGCTGAAACAGGTGAAATCAAAGGTCATTATTTGAATGCAACTGCGGGTACATGCGAAGAAATGATGAAAAGGGCTGTATTTGCCAGAGAATTAGGAGTTCCTATCGTAATGCATGACTACTTAACAGGGGGATTCACTGCAAATACTAGCTTGGCTCATTATTGTCGAGATAATGGGTTACTTCTTCACATCCACCGTGTAATGCATGCAGTTATTGATAGACAGAAAAATCATGGTATACACTTTCGTGTACTAGCTAAAGCGTTACGTATGTCTGGTGGGGATCATATTCACTCTGGGACCGTAGTAGGTAAACTTGAGGGAGAACGAGAGATTACTTTAGGTTTTGTTGATTTACTGCGTGATGATTTTGTCGAAAAAGATCGAAGCCGCGGTATTTATTTCACTCAAGATTGGGTCTCTCTACCAGGTGTTCTACCTGTGGCTTCCGGGGGTATTCACGTTTGGCATATGCCTGCTCTGACCGAGATCTTTGGAGATGATTCTGTACTACAATTTGGTGGAGGAACTTTAGGACATCCTTGGGGAAATGCACCTGGTGCTGTAGCTAATCGCGTTGCTCTAGAAGCATGTGTACAAGCTCGTAATGAGGGACGTGATCTTGCTCGTGAGGGTAATGAAATTATTCGTGCGGCTGGCAAATGGAGTCCGGAATTAGGGGCTGCTTGCGAAATATGGAAGGAAATTAAATTTGAATTTGAAGCAATGGATACCTTGGATNNNNNNNNNNNNNNNNNNNNNNNNNNNNNNNNNNNNNNNNNNNNNNNNNNNNNNNNNNNNNNNNNNNNNNNNNNNNNNNNNNNNNNNNNNNNNNNNNNNNNNNNNNNNNNNNNNNNNNNNNNNNNNNNNNNNNNNNNNNNNNNNNNNNNNNNNNNNNNNNNNNNNNNNNNNNNNNNNNNNNNNNNNNNNNNNNNNNNNNNNNNNNNNNNNNNNNNNNNNNNNNNNNNNNNNNNNNNNNNNNNNNNNNNNNNNNNNNNNNNNNNNNNNNNNNNNNNNNNNNNNNNNNNNNNNNNNNNNNNNNNNNNNNNNNNNNNNNNNNNNNNMNNNNNNNNNNNNNNNNNNNNNNNNNNTGTTGATAATTTAGGCCTTGTAGATACTCGTACAACATCCCCTATTCATAGATCCCCACCCGCGTTTATACAGTTAGATACAAGATTATCTATTTTTGAAACAGGAATTAAAGTAGTAGATCTTTTAGCCCCTTATCGCAGGGGAGGTAAAATTGGACTCTTCGGGGGGGCTGGAGTAGGTAAAACAGTCCTAATTATGGAATTAATCAACAACATTGCAAAAGCCCACGGGGGGGTATCCGTATTTGGAGGAGTCGGTGAACGTACTCGTGAAGGAAATGATCTTTATAAGGAAATGAGGGACTCTGGAGTCATTAATAAAGAAAATATTGCACAATCAAAAGTAGCTCTAGTCTATGGGCAGATGAATGAACCACCAGGAGCTCGTATGAGAGTTGGTTTGACTGCGCTAACTATGGCGGAATATTTCCGAGATGTTAATAANCAAGACGTGCTTCTATTTATCGACAATATCTTCCGTTTTGTCCAAGCAGGATCCGAGGTATCCGCCTTATTGGGCAGAATGCCTTCCGCTGTGGGTTATCAACCCACCCTCAGTACTGAAATGGGTTCTTTACAAGAAAGAATTACTTCCACAAAAGAGGGGGCCATAACTTCTATTCAAGCAGTTTATGTACCTGCAGATGATTTGACGGACCCCGCTCCTGCCACGACATTTGCACATTTAGATGCTACTACGGTACTATCAAGAGGATTAGCCGCTAAAGGTATCTATCCCGCAGTTGATCCTTTAGATTCAACGTCAACTATGCTCCAACCTAAAATCGTTAGCGACGCACATTATAAAACTGCGCAAACAGTTAAGGAANCTTNNNNNNNNNNNNNNNNNNNNNNNNNNNNNNNNNNNNNNNNNNNNNNNNNNNNNNNNNNNNNNNNNNNNNNNNNNNNNNNNNNNNNNNNNNNNNNNNNNNNNNNNNNNNNNNNNNNNNNNNNNNNNNNNNNNNNNNNNNNNNNNNNNNNNNNNNNNNNNNNNNNNNNNNNNNNNNNNNNNNNNNNNNNNNNNNNNNNNNNNNNNNNNNNNNNNNNNNNNNNNNNNNNNNNNNNNNNNNNNNNNNNNNNNNNNNNNNNNNNNNNNNNNNNNNNNNNNNNNNNNNNNNNN----------------------------------------------------------------------------------------------------------------------------------------------------------------------------------------------------------------------------------------------------------------------------------------------------------------------------------------------------------------------------------------------------------------------------------------------------------------------------------------------------------------------------------------------------------------------------------------------------------------------------------------------------------------------------------------------------------------------------------------------------------------------------------------------------------------------------------------------------------------------------------------------------------------------------------------------------------------------------------------------------------------------------------------------------------------------------------------------------------------------------------------------------------------------------------------------------------------------------------------------------------------------------------------------------------------------------------------------------------------------------------------------------------------------------------------------------------------------------------------------------------------------------------------------------------------------------------------------------------------------------------------------------------------------------------------------------------------------------------------------------------------------------------------------------------------------------------------------------------------------------------------------------------------------------------------------------------------------------------------------------------------------------------------------------------------------------------------------------------------------------------------------------------------------------------------------------------------------------------------------------------------------------------------------------------------------------------------------------------------------------------------------------------------------------------------------------------------------------????????????????????CCCGCT-GAA-TTTAAGCATATCAATAAGCGGAGGAAAAGAAACTAACAAGGATTCCCCTAGTAACGGCGAGCGAACCGGGAAATGCCCA-GCTTGAAAAT-CGGATGCCCCA----GGCG--TTCGAATTGTAGTCTGAAGAAGCGTCCTCAGCAACGGACCGGG-CTCAAGTCC-CTTGGAAGGGGGTGCCGTAGAGGGTGAGAGCCCCGTTGTGCCC-GGACCCTGTTGCACCAC-GAGGCGTTGTCAAC-GAGTCGGGTTGTTTGAGAATGCAGCCCCAATCGGGCGGTAAATTTCGTCCAAGGCTAAATACGGGCAAGAGACCGATAGCAAACAAGTACCGCGAGGGAAAGATGAAAAGGACTTTGAAAAGAGAGTCAAAGAGTGCTTGAAATTGTC-GGGAGGGAAGCGGATGGGGGCTGGCGATGCGCCCCGGTCGG-ATGTGGAACGGTGGCCGGTCCGCCGATCGGCTCGGGGCGTGGACCGACGCGGATTGCCTTGGCGGCCT-AAGCCCGGGCGATGCCGTCACGGCGATCACAGCGCGCGC-GCACCT--GCGCGCTCCAGGCGTCGGCCTG-TGGGCTCCCC-ATTCGGCCCGTCTTGAAACACGGACCAAGGAGTCTGACATGTGTGCGAGTCAACGGGAGAGT--AAACCCGTAAGG-CGCAAGGAAGCTGA--CTGGCGGGAGTGCACCGCCGACCGACCTTGATCTTCT-GAGAAGGGTTCGAGTGAGAGCATACCTGTCGGGACCCGAAAGATGGTGAACTATGCCTGA-GCGGGGCGAAGCCAGAGGAAACTCTGGTGGAGGCCCGCAGCGATACTGACGTGCAAATCGTTCGTCTGACTTGGGTATAGGGGCGAAAGACTAATCGAACCGTCTAGTAG-CTGGTTCCCTCCGAAGTTTCCCTCAGGATAGCTGGAGCT-CGAGTTCTAT-CGGGTAAAGCCAATGATTAGAGGCATCGGGGATGCAATGTCCTCGACCTATTCT-CAAACTTTAAATAGGTAGGACGGCGTGGCTGCTTTGTTGAGCCGCGCCATGGAATCGAGAGCTCCAAGTGGGCCATTTTTGGTAAGCAGAACTGGCGATGCGGGATGAACCGGAAGTCGGGTTACGGTGCCAAACTGCGCGCTAACC-TAGATCCCACAAAGGGTGTTGGTCGATTAAG-ACAGCAGGACGGTGGTCATGGAAGTCGAAATCCGCTAAGGAGTGTGTAACAACTCACCTGCCGAATCAACTAGCCCCGAAAATGGATGGCGCT-GAAGCGCGCGACCTACACCCGGCCGTCGGGG-CAAGAGCCAAGCCCC-GATGAGTAGGA-GGGCGCGGCGGT-CGCTGCAAAACCTG-GGGCGTGAGCCCGGGCGGA-GCGGCCGTCGGTGCAGATCTTGGTGGTA-GTAGCAAATATTCAAATGAGAACTTTGAAGGCCGAAGAGGGG-AAAGGTTCCATGTGAACGG-CACTTGCACATGGGTTAGTCGATCCTAAGAGACGGGGG-AA-GCCTGTCCGATAGCGCGTCCGC----GCGCGT-ACTTCGAAAGGGAATCGGG-TTAAAATT-CCTGAACC-GGGACGTGGCGGTT-GACGGCAACGTTAGGGAGTCCGG-AGACGTCGGCGGGGGCC-TCGGGAA-GAGTTATCTTTTCTGTTT-AACA-GCCT-GCCCACCCTGGAAACGA-CTCAGTCGGAGGTAGGGTCCAGCGGCTGGAAGAGCACCGCACG-T-CGCGTGGTGTCCGATGCG-CCCCCGG-CGG-CCCTTGAAAAT-CC-GGAGGACCGAG------TGCC-TCTCACGCCCGGTCGTACTC-ATAA-CCGCATCAGGTCTCCAAGG-TGAACA-GCCTCT-GGCCAATGGAACAATGTAGGCAAGGGAAGTCGGCAAAATGGATCCGTAACCTCGGGAAAAGGATTGGCTCTGAGGGCTGGGTCCGGGGGTCCCAGTCCC-GAACCCGTCGGCT-GT-CGGTGGACTGCTCGAGCTGCTTCCGCGGCGAGAGCGGGTCGTCGCGTGCCGGCCGGGGGACGGACTGGGAATCC-TTCCCCGGGCGTCGAACAGTCAACTC-AGAACTGGTACGGACAAGGGGAATCCGACT-GTTTAATTAAAACAAAGCATTGCGATGGTCCC-TGCGGATGT-TAACGCAATGTGATTTCTGCCC-AGTGCTCTGAATGTCAAAGTGAAGAAATTCAACC-AAGCGCGGGTAAACGGC-GGGAGTAACTATGACTCTCTTAAGGTAGCCAAATGCCTC-GTCATCTAATTAGTGACG-CG-CATGAATGGATTAACGAGATTCCCACTGTCCCT-GTC-TACTATCCAGCGAAACCACAGCCAAGGGAACGGGCTTGGCAGAATCAGC-GGGGAAAGAAGACCCTGTTGAGCTTGACTCT-AGTCCGA-CTTTGTGAAATGACTTGAGAGGTGTAGGATAA-GTGGGAGCGCGAAGGTGAAA-TACCACTACTTTTAACGTTATTTTACTT-ATTCCGTGAA-TCGGAGGCGGGGC--ATCGCCCCTTC-TTTTGGACCTAACGACTGATCCGGGCGGAAGACATTGTCAGGTGGGGAGTTTGGCTGGGGCGGCACATCTGTTAAAAGATAACGCAGG-TGTCCTAAGATGAGCTCA-AC-GAGAACA----GAA-ATCTCGTGTGGAACAAAAGGGTAAAAGCT--CGTTTGATTCTGATTTCC-AGTACGAATACGAACCGTGAAAGCGTGGCCT-ATCGATCCTTTAGACCTTCGAAA-TTTGAAGCTA-GAGGTGTCA-GAAAAGTTACCACAGGGATAACTGGCTTGTGGCA-GCCAAGCGTTCATAGC-GACGTTGCTTTTTGATCCTTCGATGTCGGCTCTTCCTATCATTGT-GAAGCAGAATTCACCAAGTGTTGG-ATTGTTCACCCACCAATAGGGAACGTGAGCTGGGTTTAGAC-CGTCGTGAGACAGGTTAGTTTTACCCTACTGATGACA-GTGTCGCAATAG-TAATTCAACCTAGTACGA-GAGGAACCGTTGATTCGCACAATTGGTCATCGCGCTTGGTTGAAAAGCCAGTGGC-GC-GAAGCTAC-CGTGCGTTGG-ATTATGACTGAACGCCTCTAAGTCAGAATCCGGGCTA--GAAACGACGCGTGT-GTCCGCCGTCC---GCTTG-CCGACCCGCAGTAGGGGTCCCCAAAGGCACGTGCCGTTGGA---TTA-G----CCCCCGCGG?G-GATGAGCCG-CGTGGG--CTGCCAT-GAAGT-ACAATTCCCGCTGGACGGC-GGG-TAGAATCCTTTGCAGACGACTTAAATACG-CGACAGGGTATTGTAA-GTGGCAGAGTGGCCTTGCT-GCCACGATCCACT-GAGATA
Capparis       NNNNAAGCCATGCATGTGTAAGTATGAACCAATT-CGGACTGTGAAACTGCGAATGGCTCATTAAATCAGTTATAGTTTGTTTGATGGTACCT-GC-TACTCGGATAACCGTAGTAATTCTAGAGCTAATACGTGCAACRAA-CCCCGACTTCT-GGAAGGGAYGCATTTATTAGATAAAAGGTCGACGCGGCCCGTCGCTCTGATGACT-CATGATAACTCGACGGATCGCAC-GGCCACCGTGCCGGCGANGCATCATTCAAATTTCTGCCCTATCAACTTTCGATGGTAGGATAGGGGCCTACCATGGTGATGACGGGTGACGGAGAATTAGGGTTCGATTCCGGAGAGGGAG-CCTGAGAAACGGCTACCACATCCAAGGAAGGCAGCAGGCGCGCAAATTACCCAATCCTGACACGGGGAGGTAGTGACAATAAATAACAATACCGGGCTGAGTCTGGTAATTGGAATGAGTACAATCTAAATCCCTTAACGAGGATCCATTGGAGGGCAAGTCTGGTGCCAGCAGCCGCGGTAATTCCAGCTCCAATAGCGTATATTTAAGTTGTTGCAGTTAAAAAGCTCGTAGTTGGACCTTGGGATGGGT-CGG-TCGGTCCGCGTGTGCACCGGCCGGCCCATCCCTT-CGGCCGGCGATACGCTCCTGGCCTTAACTGGCCGGGT-CGTGCCTCCGGCACTGTTACTTTGAAGAAATTAGAGTGCTCAAAGCAAGCCK-ACGCTCTGGATACATTAGCATGGGATAACACCATAGGATTTCGANCCTATTCTGTTGGCCTTCGGGNTCGGAGTAATGATTAACAGGGACAGTCGGGGGCANTCGTATTTCATANTCAGAGGTGAAATTCTTGGATTTATGAAAGACGAACAACTGC-GAAAGCATTTNCCAAGGATGTTTTCATTAATCAAGAACGAAAGTTGGGGGCTCGAAGACGATCAGATACCGTCCTAGTCTCAACCANAAACGATGCCGACCAGGGATCAGCGGATGTTGCTTTCAGGACTCCGCTGG-CACCTTATGAGAAATCAAAGTT-TTTGGGTTCCGGGGGGAGTATGG-TCGCAAGGCTGAAACTTAAAGGAATTGACGGAAGGGCACCACCAGGAGTGGAG-CCTGCGGCTTAA-TTTGACTCAACACGGGGAAACTTACCAGGTCCAGACATAGCAAGGATTGACAGACTGAGAGCTCTTTCTTGATTCTATGGGTGGTGGTGCATGGCCGTTCTTAGTTGGTGGAGCGATTTGTCTGGTTAATTCCGTTAACGAACGAGACCTCAGCCTGCTAA-CTAGCTACGTGG-ACCTTCGCGGCC-G-GCTTCTTAGAGGGACTATGGCCGCTTA-GGCCAAGGAAGTTT-GAGGCAATAACAGGTCTGTGAT-GCCCTTAGATGTTCTGGGCCGCACGCGCGCTACACTGATGTATTCAACGAGTCTAC--GCCTTGG-CCGACAGGCCCGGGTAATCTTC-GAAA-TTTCATCGTGATGGGGATAGATCATTGCAATTGTTGGTCTTCAACGAGGAATTCCTAGTAAGC-GCGAGTCATCAGCTCGCGTTGACTACGTCCCTGCCCTTTGTACACACCGCCCGTCGCT-CCTACCGATTG-AATGGTCCGGTGAAGTGTTCGGATCGCGGCGACGNGGNNGGTCC-NCCNCC-CGCGAC-GTCGCGAGAAGTCCNNTGAACCTTATCATTGTTGGATTCAAAGCTGGTGTTAAAGAGTATAAATTGACTTATTATACTCCTGAATATGAAACCAAGGATACTGATATCTTGGCAGCATTCCGAGTAACTCCTCAACCCGGAGTTCCACCTGAAGAAGCAGGGGCTGCAGTAGCTGCTGAATCTTCTACTGGTACATGGACAACTGTGTGGACCGATGGGCTTACCAGCCTTGATCGTTACAAAGGACGATGCTACCACATCGAGCCCGTTCCAGGAGAAGAAAATCAATATATTGCTTATGTAGCTTACCCCTTAGACCTTTTTGAAGAAGGTTCTGTTACTAACATGTTTACTTCTATTGTGGGTAATGTATTTGGGTTCAAAGCCCTGCGCGCTCTACGTCTAGAGGATCTGCGAATCCCTCCTGCTTATTCTAAAACTTTCCAGGGACCACCTCATGGTATCCAAGTTGAAAGAGATAAATTGAACAAGTATGGACGTCCCCTATTAGGATGTACTATTAAACCTAAATTGGGGTTATCCGCGAAGAACTATGGTAGAGCAGTTTATGAATGTCTACGTGGTGGACTTGATTTTACCAAAGATGATGAGAATGTGAACTCCCAACCATTTATGCGTTGGA????????????????????????????????????????????????????????????????????????????????GCTACTGCGGGTACATGTGAGGAAATGATCAAAAGAGCTGTATTTGCGAGAGAATTGGGAGCTCCTATCGTAATGCATGACTACTTAACAGGGGGATTCACCGCAAATACTAGTTTGGCTCATTATTGCCGAGATAATGGCCTACTTCTTCACATCCACCGTGCAATGCATGCTGTTATTGATAGACAGAAGAATCATGGTATGCACTTCCGTGTACTAGCTAAAGCTTTACGTCTATCTGGTGGAGATCATATTCACGCGGGTACAGTAGTAGGTAAACTTGAAGGAGACCGAGAGTCAACTTTGGGCTTTGTTGATTTACTGCGCGATGATTATATTGAAAAAGATCGAAGCCGCGGTATCTTTTTCACTCAAGATTGGGTCTCGCTACCAGGTGTTCTGCCCGTGGCTTCGGGGGGTATTCACGTTTGGCATATGCCTGCTTTGACCGAGATCTTTGGAGATGATTCCGTACTACAATTCGGTGGAGGAACTATAGGCCACCCTTGGGGAAATGCACCAGGTGCCGTAGCTAATCGAGTAGCTCTGGAAGCATGTGTACAAGCTCGTAATGAGGGACGTGATCTTGCAGTTGAGGGTAATGAAATTATCCGTGAGGCTAGCAAATGGAGTGCTGAACTAGCTGCTGCTTGTGAAGTATGGAAGGAGATCAGATTTAACTTCCCAACCGTAGATAAATTAGAT????GAATCAATCCTACTAMTTCTGATTCCGGGGTTTCGATGCTTGAAAAAAAAAACC?GGGACGTATTGCTCAAATCATTGGTCCGGTACTGGATGTAGCCTTTCCTCCGGGCAAGATGCCTAATATTTACAATGCTCTAGT?GTTAAGGGTCGAGATACTCTTGGTCAACAAATTAATGTGACTTGTGAAGTACAGCAATTATTAGGAAATAATCGAGTTAGAGCTGTAGCTATGAGTGCTACAGATGGTCTAATGAGAGGGATGGAAGTCATTGATATGGGAACTCCTCTAAGTGTTCCAGTTGGCGGAGCGACTCTAGGACGAATTTTCAACGTGCTTGGGGAGCCAGTTGATAATTTAGGTCCTGTAGATACTCGCACAACATCTCCTATTCATAAATCTGCGCCTGCTTTTATACAATTAGATACAAAATTATCTATTTTTGAAACAGGAATTAAAGTAGTAGATCTTTTAGCCCCTTATCGTCGTGGGGGAAAAATTGGACTATTCGGCGGGGCTGGCGTGGGTAAAACAGTACTAATTATGGAATTGATCAATAACATTGCCAAAGCTCATGGTGGTGTATCTGTATTTGGTGGAGTAGGCGAACGTACTCGTGAAGGAAATGATCTTTACATGGAAATGAAAGAATCTGGAGTCATTAATGAACAAAATCTTCCGGAATCAAAAGTGGCTTTAGTCTATGGTCAAATGAATGAACCGCCGGGAGCTCGTATGAGAGTTGGTCTGACTGCCTTAACTATGGCAGAATATTTCCGAGATGTTAATGAGCAAGACGTACTTCTATTTATCGACAATATCTTCCGTTTCGTGCAAGCAGGATCTGAGGTATCTGCTTTATTGGGTAGAATGCCTTCTGCTGTAGGTTATCAACCCACCCTTAGTACCGAAATGGGTTCTTTACAAGAAAGAATTACTTCTACCAAAAAAGGGTCCATAACCTCTATTCAAGCAGTTTATGTACCTGCGGACGATTTGACTGACCCCGCTCCTGCCACGACATTTGCACATTTAGATGCTACTACCGTACTATCAAGAGGATTAGCTGCCAAAGGTATCTATCCAGCAGTAGATCCTTTAGATTCAACGTCAACTATGCTCCAACCTCGAATCGTTGGCGAGGAACATTATGAAACCGCGCAACGAGTCAAACAAACTTTACAACGTTACAAGGAGCTTCAAGACATTATAGCTATCCTGGGGTTGGACGAATTATCCGAAGAGGATCGCTTAACCGTAGCAAGAGCACGAAAAATTGAGCGTTTCTTATCACAACCCTTTTTCGTAGCAGAAGTATYTACAGGTTCTCCGGGAAAATATGTTGGTCTAGTGGAAACAATTAGAGGGTTTAAATTGATCCTTTCCGGAGAATTAGATTCTCTTCCTGAACAGGCCTTTTACTTAGTAGGTAACATCGATGAAGCTACTGCGAAGGCTACGAACTTAATGGAG---------------------GAATTT---CAA------GGATAT-----TTAGAGTTCGATGGAGCTCGGCAACAC---AAT------TTCCTATATCCATTTTTTTTTCGGGAGTCTATTTATGTACTTGCTTATGATCATGGTTTAAATAGATCC------ATTTTC---------TTGGAA---------AATGCA---------------------------------------------------GGTTAT------GACACAAAA------TATAGTTCACTAATTGTGAAACGTTTAATTTTT------------CGAATCTAT------------------------GAACAGAAT------CATTTG---------------------------------------ATTATTTCC------ACTAAT---------------------------GATTTT------AGC---------------------CAAAAT------CCCTTT---TTTGGACAT---------------ACC------AATCAT---TTC------------------TATTATCAA------ACGATATCCGCCTTATTTGCAGTAATTGTGGAAATTCCATTTTCCCTAAGATTAGTATCTTCCTTC------------------------------------------GGAGGAAAA---CAACTAGCAAAATCTTAT---------AATTTACAATCAATT------CATTCAATATTTCCCTTTTTAGAAGACAAATTATCACATTTAAATTATGTGTTAGATGTACTAATACCTTACCCTATTCATCTGGAAATCTTGGTTCAAACC--------CTCCGTTACCGGGTAAAAGATGCCTCTTCTTTGCATTTATTG---CGGTTCTGTCTA------TATGAATATTGGAAT---------TGGAAG------------AAT---TTTTAT------ACTCAAAAAAAATCA------------------------------------------ATTTTG------------------AAT---ACAAAATTTTTCTTGTTCTTATATAATTGTCATGTATGTGAATATGAATCCATCTTTTTTTTTCTACGC---AAGCGGTCTTCT---CATTTACGATCGACATCTTCTGGAGTCCTTTTTGAGCGAATTTTTTTCTATAGAAAA------ATAGAACAT-----CTTCTA---AAAGTC---------TTTGTT---------------AAT------------------AAT------TTTCAGGAC---------ATCTTA------------------GGGTTGTTCAAG------GATCCTTTCATACATTATGTTAGATATCATGGAAAATGCATTTTGGCAGCAAAG------GATACGCCGCTTCTGATGAATAAATGGAAATATTACTTTGTTAATTTATGGCAATGGCAT---------TTTTCCGTATGGTTTCAA---------TGGCAAAAG------GTTCATATAAATAAA------------TTATCTAAA------GATAAT------TTAGACTTTTTGGGCTATCTTTCAAGT------TTGCGATTAAATCCTTTAGTGGTACGTAGTCAA-ATGCTAGAAAACTCATTT-CTAATAGAT------AATGTTAGA------AAGGAATTCGATACAAAAATTCCA-ATTTGTTCTATTATTGGATCATTCGCTAAAGAAAAATTTTGCAATGTATTAGGGTATCCCATTAGTAAATCG--ACCTGGATGGATTCATCA---GATTCTGATATTCTCGAT-CGATTTGTGCGTATATGCAGAAATCTTTCTCATTATCACAGTGGATCTTCAAAAAAAAAGAATTTGTATCGA---------------------------------------ATAAAATATATACTTCGACTTTCTTGTGTTAAAACTTTGGCTCGTAAACACAAAAGTACTGTA-CGC---------GCTTTTTTA------------AAAAGGTTAGGTTCGGTT------TTATTGGAAGAATTCCTTACGGGA------GAAGAACAA------GTTCTTTCTTTA------ATCTTC---------------------------------TCAAGAGGT---------------------TATTCT------------CCTTCC------------CAA---------AGA------TTCTAT------------------------CGAGTG---CGAATTTGGTATTTGGATATTATTTATCTCAATGATTTGGTCAATCA-????????????????????CCCSCT-GAG-TTTAAGCATATCAATAAGCGGAGGAGAAGAAACTAACGAGGATTCCCCTAGTAACGGCGAGCGAACCGGGAACAGCCCA-GCTTGAGAAT-CGGGCGCCCGC----GGCG--TCCGAATTGTAGTCTGGAGAAGCGTCCTCAGCGGCGGACCGGT-CTCAAGTCC-CCTGGAAGGGGGCGCCGGAGAGGGTGAGAGCCCCGCAGCGGCC-GGACCCTGTCGCACCAC-GAGGCGCTGTCTGC-GAGTCGGGTTGTTTGGGAATGCAGCCCCAATCGGGCGGTAAATTCCGTCCAAGGCTAAATACGGGCGGGAGACCGATAGCGAACAAGTACCGCGAGGGAAAGATGAAAAGGACTTTGAAAAGAGAGTCAAAGAGTGCTTGAAATTGTC-GGGAGGGAAGCGGATGGGGGCCGGCGATGCGTCCCGGTCGG-ACGTGGAACGGCGGCCGGTCCGCAGATCGACTCGGGGCGCGGACCGATGCGGATTGCGGCGGCGGCCC-AAGCCCGGGCGACTCCGTCGCCGCGATCGCAGCGCGCGC-GCACCT--GCGCGCTCCAGGCGTCGGCCCG-CGGGCTCCCC-ATCCGGCCCGTCTTGAAACACGGACCAAGGAGTCTGACATGCGTGCGAGTCAACGGGCGAGT--AAACCCGGGAGG-CGCAAGGAAGCTGA--TTGGCGGGAGTGCACCGCCGACCGACCTAGATCTTCT-GAGAAGGGTTCGAGTGCGAGCATGCCTGTCGGGACCCGAAAGATGGTGAACTATGCCTGA-GCGGGGCGAAGCCAGAGGAAACTCTGGTGGAGGCCCGCAGCGATACTGACGTGCAAATCGTTCGTCTGACTTGGGTATAGGGGCGAAAGACTAATCGAACCGTCTAGTAG-CTGGTTCCCTCCGAAGTTTCCCTCAGGATAGCTGGAGCT-CGAGTTCTAT-CGGGTAAAGCCAATGATTAGAGGCATCGGGGGCGCAACGCCCTCGACCTATTCT-CAAACTTTAAATAGGTAGGACGGGGCGGCTGCTCCGCTGAGCCGTCCCACGGAATCGAGAGCTCCAAGTGGGCCATTTTTGGTAAGCAGAACTGGCGATGCGGGATGAACCGGAAGCCGGGTTACGGTGCCCAACTGCGCGCTAACC-TAGATCCCACAAAGGGTGTTGGTCGATTAAG-ACAGCAGGACGGTGGTCATGGAAGTCGAAATCCGCTAAGGAGTGTGTAACAACTCACCTGCCGAATCAACTAGCCCCGAAAATGGATGGCGCT-GAAGCGCGCGACCTATACCCGGCCGTCGGGG-CAAGCGCCAGGCCCC-GATGAGTAGGA-GGGCGCGGCGGT-CGCCGCGAAACCCC-GGGCGCGAGCCCGGGCGGA-GCGGCCGCCGGTGCAGATCTTGGTGGTA-GTAGCAAATACTCAAATGAGAGCTTTGAGGGCCGAAGAGGGG-AAAGGTTCCATGTGAACGG-CACTTGCACATGGGTTAGTCGATCCTAAGAGTCGGGGG-AA-ACCCGTCCGACGGCGCCGCG------GCGCGA-GCATCGAAAGGGGATCCGG-TTAAAATT-CCGGAACC-GGGACGTGGCGGCT-GACGGCGACGTTAGGGAGCCCGG-AGACGCCGGCGGGGGCC-TCGGGAA-GAGTTATCTTTTCTGTTT-AACG-GCCC-GCCCACCCTGGAAACGG-CTCAGCCGGAGGTAGGGTCCAGCGGCCGGAAGAGCACCGCACG-T-CGCGTGGTGTCCGGTGCG-CCCCCGG-CGG-CCCTTGAAAAT-CC-GGAGGACCGAG------TGCC-TCCCACGCCCGKTCGTACTC-ATAA-CCGCATCAGGTCTCCAAGG-TGA???-??????-??????????????????????????????????AAACTGKATCCGTAACTTCGGGAAAAGGATTGGCTCTGAGGGCTGGGCACGGGGGTCCCAGCCCC-GAACCCGTCGGYT-GT-CGGCGGACTGCTCGAGCTGCTCCCGCGGCGAGAGCGGGTCGCCGCGTGCCGGCCGGGGGACGGACTGGGAAGCT-TTCCCCGGGCGTCGAACAGCCGACTC-AGAACTGGTACGGACAAGGGGAATCCGACT-GTTTAATTAAAACAAAGCATTGCGATGGTCCC-CGCGGATGC-TAACGCAATGTGATTTCTGCCC-AGTGCTCTGAATGTCAAAGTGAAGAAATTCAACC-AAGCGCGGGTAAACGGC-GGGAGTAACTATGACTCTCTTAAGGTAGCCAAATGCCTC-GTCATCTAATTAGTGACG-CG-CATGAATGGATTAACGAGATTCCCACTGTCCCT-GTC-TACTATCCAGCGAAACCACAGCCAAGGGAACGGGCTTGGCGGAATCAGC-GGGGAAAGAAGACCCTGTTGAGCTTGACTCT-AGTCCGA-CTTTGTGAAATGACTTGAGAGGTGTAGGATAA-GTGGGAGCGCGCAAGTGAAA-TACCACTACTTTTAACGTTATTTTACTT-ACTCCGTGAG-TCGGAGGCGGGGC--ACTGCCCCTCT-TTTTGGACCCAAGGGCCGATCCGGGCGGAGGACATTGTCAGGTGGGGAGTTTGGCTGGGGCGGCACATCTGTTAAAAGATAACGCAGG-TGTCCTAAGATGAGCTCA-AC-GAGAACA----GAA-ATCTCGTGTGGAACAAAAGGGTAAAAGCT--CGTTTGATTCTGATTTCC-AGTACGAATACGAACCGTGAAAGCGTGGCCT-ATCGATCCTTTAGACCTTCGGAA-TTTGAAGCTA-GAGGTGTCA-GAAAAGTTACCACAGGGATAACTGGCTTGTGGCA-GCCAAGCGTTCATAGC-GACGTTGCTTTTTGATCCTTCGATGTCGGCTCTTCCTATCATTGT-GAAGCAGAATTCACCAAGTGTTGG-ATTGTTCACCCACCAATAGGGAACGTGAGCTGGGTTTAGAC-CGTCGTGAGACAGGTTAGTTTTACCCTACTGATGCCC-GCGTCGCGATAG-TAATCCAACCTAGTACGA-GAGGAACCGTTGATTCGCACAATTGGTCATCGCGCTTGGTTGAAAAGCCAGTGGC-GC-GAAGCTAC-CGTGCGCTGG-ATTATGACTGAACGCCTCTAAGTCAGAATCCGGGCTA--GAAGCGACGCAAGA-ACCCGCCGCCC---GATTG-CCGACCCGCAGTAGGCGCCCCCAGAGGCACGAGCCGTTGGC---CAA-G----TCCGTGCGGCG-GAAGTGCYG-CCCGGA--CCGCCTT-GAAGT-TCGATTCCCACCGAGCGGT-GGG-TAGAATCCTTTGCAGACGACTTAAATACG-CGACGGGGTATTGTAA-GTGGCAGAGTGGCCTTGCT-GCCACGATCCACT-GAGATA
Rhamnus        GATTAAGCCATGCATGTGTAAGTATGAACTAATT-CAGACTGTGAAACTGCGAATGGCTCATTAAATCAGTTATAGTTTGTTTGATGGTACCT-TC-TACTCGGATAACCGTAGTAATTCTAGAGCTAATACGTGCAACAAA-CCCCGACTTCT-GGAAGGGACGCATTTATTAGATAAAAGGTCGACGCGGCCCGTTGCTCTGATGATT-CATAATAACTCGACGGATCGCAC-GGCCTTAGTGCCGGCGACGCATCATTCAAATTTCTGCCCTATCAACTTTCGATGGTAGGATAGTGGCCTACTATGGTGGTGACGGGTGACGGAGAATTAGGGTTCGATTCCGGAGAGGGAG-CCTGAGAAACGGCTACCACATCCAAGGAAGGCAGCAGGCGCGCAAATTACCCAATCCTAACACGGGGAGGTAGTGACAATAAATAACAATACCGGGCTGAGTCTGGTAATTGGAATGAGTACAATCTAAATCCCTTAACGAGGATCCATTGGAGGGCAAGTCTGGTGCCAGCAGCCGCGGTAATTCCAGCTCCAATAGCGTATATTTAAGTTGTTGCAGTTAAAAAGCTCGTAGTTGGACCTTGGGATGGGT-CAA-CTGGTCCGCGTGTGCACCTGTTGTCACGTCCCTT-CTACCGGCGATGCGCTCCTGGCCTTAATTGGCCGGGT-CGTGCCTCCGGTGCTGTTACTTTGAAGAAATTAGAGTGCTCAAAGCAAGCCT-ACGCTCTGGATACATTAGCATGGGATAACATCATAGGATTTCGGTCCTATTCTGTTGGCCTTCGGGATCGGAGTAATGATTAACAGGGACAGTCGGGGGCATTCGTATTTCATAGTCAGAGGTGAAATTCTTGGATTTATGAAAGACGAACAACTGC-GAAAGCATTTGCCAAGGATGTTTTCATTAATCAAGAACGAAAGTTGGGGGCTCGAAGACGATCAGATACCGTCCTAGTCTCAACCATAAACGATGCCGACCAGGGATCGGCGGATGTTGCTTATAGGACTCCGCCGG-CACCTTATGAGAAATCAAAGTC-TTTGGGTTCCGGGGGGAGTATGG-TCGCAAGGCTGAAACTTAAAGGAATTGACGGAAGGGCACCACCAGGAGTGGAG-CCTGCGGCTTAA-TTTGACTCAACACGGGAAAACTTACCAGGTCCAGACATAGTAAGGATTGACAGACTGAGAGCTCTTTCTTGATTCTATGGGTGGTGGTGCATGGCCGTTCTTAGTTGGTGGAGCGATTTGTCTGGTTAATTCCGTTAACGAACGAGACCTCAGCCTGCTAA-CTAGCTATGCGG-ACCTCCGCGGCC-A-GCTTCTTAGAGGGACTATGGCCGCTTA-GGCCAAGGAAGTTT-GAGGCAATAACAGGTCTGTGAT-GCCCTTAGATGTTCTGGGCCGCACGCGCGCTACACTGATGTATTCAACGAGTCTATA-GCCTTGG-CCGACAGGCCCGGGTAATCTTT-GAAA-TTTCATCGTGATGGGGATAGATCATTGCAATTGTTGGTCTTCAACGAGGAATTCCTAGTAAGC-GCGAGTCATCAGCTCGCGTTGACTACGTCCCTGCCCTTTGTACACACCGCCCGTCGCT-CCTACCGATTG-AATGGTCCGGTGAAGTGTTCGGATTGCGTCGACGTGGGCGGTTC-GCTGCC-CGCGAC-GTCACAAGAAGTCCACTGAACCTTATCAT-GTTGGATTCAAGGCTGGTGTTAAAGATTATAAATTGACTTATTATACTCCTGAATATGAAACCAAAGATACCGATATCTTGGCAGCATTTCGAGTAACTCCTCAACCCGGAGTTCCACCTGAGGAAGCAGGGGCCGCGGTAGCTGCTGAATCTTCTACTGGTACATGGACAACTGTATGGACTGACGGGCTTACCAGTCTTGATCGTTACAAAGGTCGATGCTACCACATCGAGCCCGTTGCTGGAGAAGAAAGTCAATTTATTGCTTATGTAGCTTACCCCTTAGACCTTTTTGAAGAAGGTTCTGTTACTAACATGTTTACTTCCATTGTGGGTAATGTATTTGGGTTCAAGGCCCTGCGCGCTCTACGTCTGGAGGATTTGCGAATCCCCCCTGCTTATACTAAAACTTTCCAAGGCCCGCCTCATGGCATCCAAGTTGAGAGAGATAAGTTGAACAAGTATGGCCGCCCCCTATTGGGATGTACTATTAAACCTAAATTGGGGTTATCCGCTAAGAATTACGGTAGAGCCGTTTATGAATGTCTTCGCGGTGGACTTGATTTTACCAAAGATGATGAGAACGTGAATTCCCAACCGTTTATGCGTTGGAGAGACCGGTTCTTATTTTGTGCCGAAGCAATTTATAAAGCACAGGCCGAAACTGGTGAAATCAAAGGGCATTACTTGAATGCTACGGCAGGTACATGCGAAGAAATGATGAAAAGGGCTGCATGTGCCAGAGAATTGGGAGTTCCTATCGTAATGCACGATTACTTAACGGGGGGATTCACTGCAAATACTACCTTGGCTCATTATTGCCGAGATAATGGTCTGCTTCTTCACATCCACCGTGCAATGCATGCGGTTATTGATAGACAGAAAAATCATGGTATGCACTTTCGTGTACTAGCTAAAGCGTTACGTATGTCTGGTGGAGATCATATTCACGCTGGTACTGTAGTGGGTAAACTTGAAGGGGAAAGAGAGATCACTTTAGGCTTTGTTGATTTACTACGTGATGATTTTGTTGATAAAGATCGAAGCCGTGGTATTTATTTCACTCAAGATTGGGTCTCTTTACCGGGTGTTCTGCCCGTGGCTTCAGGGGGTATTCACGTTTGGCATATGCCTGCTCTGACCGAGATCTTTGGAGACGATTCCGTACTACAATTCGGCGGAGGAACTATAGGGCACCCTTGGGGAAATGCACCCGGTGCCGTAGCTAATCGAGTAGCTCTAGAAGCATGTGTACAAGCTCGTAATGAGGGACGTGATCTTGCTCGTGAAGGTAATGAAATTATTCGTGAGGCTAGTAAATGGAGTCCTGAACTAGCTGCTGCTTGTGAAGTATGGAAGGAGATTAAATTTGAATTCCCAGCAATGGATACTTTGTAA????????????????????TTCTGRTYCTGG?GTTTCC?CGCTTGAAAAAAACAACCTGGGGCGTATTGCTCAAATCATTGGTCCGGTACTGGATGTAGCTTTTCCACCCGGCAAGATGCCTAATATTTACAACGCTCTGGTAGTTAAGAGTCGAGATACTGTTGGTCAACAAATTAATGTGACTTGTGAAGTACAGCAATTATTAGGAAATAATCGAGTTAGAGCTGTAGCTATGAGTGCTACAGATGGGCTAATGAGAGGAATGGAGGTGGTTGACACGGGAGCTCCTCTAAGTGTTCCAGTCGGCGGGACGACGCTAGGACGAATTTTCAACGTGCTTGGAGAGCCCATCGATAATTTAGGTCCCGTAGATACTCGCACAACATCTCCTATTCATAGATCTGCGCCTGCCTTTATACAGTTAGATACAAAATTATCTATTTTTGAAACAGGAATTAAAGTAGTAGATCTTTTAGCACCTTATCGTCGTGGAGGAAAAATAGGACTATTCGGGGGGGCTGGAGTGGGTAAAACAGTACTCATTATGGAATTGATCAACAACATTGCCAAAGCTCATGGGGGCGTATCCGTATTTGGCGGAGTAGGTGAACGTACTCGTGAAGGAAATGATCTTTACATGGAAATGAAAGAATCGGGAGTAATTAATGAAGAAAATATTGAAGAATCAAAAGTAGCTCTAGTCTACGGTCAGATGAATGAACCGCCGGGAGCTCGTATGAGAGTTGGTTTAACTGCCCTAACTATGGCGGAATATTTCCGAGATGTTAATGAACAAGACGTACTTCTTTTTATTGACAATATCTTTCGTTTKGTCCAAGCAGGATCTGAAGTATCGGCCTTGTTGGGTAGAATGCCTTCTGCCGTGGGTTATCAACCCACCCTTAGTACCGAAATGGGTACGTTACAAGAAAGAATTACTTCTACCAAAGAGGGTTCCATAACTTCGATTCAAGCAGTTTATGTACCCGCGGATGATTTGACCGATCCCGCCCCGGCCACGACATTTGCACATTTAGATGCTACTACCGTACTATCAAGAGGATTGGCTGCCAAAGGTATCTATCCAGCAGTAGATCCTTTAGATTCAACGTCAACTATGCTCCAACCTCGGATCGTTGGCGAAGAACATTATGAAACTGCGCAAAGAGTTAAACAAACCTTACAACGTTACAAAGAGCTTCAAGACATTATAGCTATCCTGGGGTTGGACGAATTATCCGAAGAAGATCGCTTAACCGTAGCAAGAGCACGAAAAATTGAGCGTTTCCTATCACAACCTTTTTTCGTAGCAGAAGTGTTTACCGGTTCCCCAGGGAAATATGTTGGTCTAGCAGAAACAATTAGAGGGTTTAAATTGATCCTTTCTGGCGAATTAGATAGTCTTCCTGAACAGGCTTTTTATTTGGTAGGTAACATTGATGAAGCTACTGCGAAGGCTACGAACTTAATGGAG---------------------GAATTT---CAA------AGATAT-----TTCGAACTAGATAGATCTCAGCAGCAT---GAC------CTCCTATACCCACTTATCTTTCGGGAGTATATTTATGCATTTGCTCATGATCATGGCTTAAATAGATCA------GATTTG---------TTGGAA---------AATGTA---------------------------------------------------GGTTAT------GACAATAAA------TCTAGTTTACGAATTGTAAAACGTTTCATTACT------------CGAATGTAT------------------------CGCCAGAAT------CATTTG---------------------------------------ATTATTTCC------GCTAAC---------------------------GATTCT------ACC---------------------CAAAAT------AAGTGT---TTTGGGTAC---------------AAC------AAGAAT---TTG------------------TATTCTCAA------ATGATATCAGAGGGATTTGCAGTCATTGTGGAAATTCCATTTTCCTTACGATTACCACCT------------------------------------------------TCGGGGACA---GAAATTGTAAAATATTAT---------AATTTACAATCAATT------CATTCAATATTTCCTTTTTTAGAGGACAAATTCCCACGTTTAAATTATGTATTAGATGTACTAATACCCTACCCCATTCATCTGGAAATATTGGTTCAAATC--------CTTCGCTATTGGGTGAAAGATGCCTCTTCTTTGCATTTATTA---CGGCTTTTTCTT------CACGAGTATTCTAAT---------TGGAAT------------AGT---TTTATT------ACTACAAAAAAATCT------------------------------------------ATTTCGATTTTTTCA---AAAACAAAT---CCAAGATTATTCTTGTTCCTATATAATTCTTATGCTTGTGAATACGAATCCATCTTACTTTTTCTCCGC---AACCAATTTTCT---CATTTACGATTAACATCTTCTGGGGTCTTTTTTGAGCGAATATATTTCTATGGAAAA------ATAAAACAT-----CCTGTAGAAGAAGTC---------TTTGCT---------------AAT------------------GAT------TTTCCGGCT---------ATTCGA------------------CGGGTCTTCAAA------GATCCTTTCATGCATTATGTTAGATATCAGGGAAAATCCTTTTTGGTTTCAAAA------GATACGCCTCTTCTAATGAATAAATGGAAATATTACCTTGTCCATTTATGGCAATGGCAT---------TTTTATGTGTGGGCTCAA---------CCCGGAAGG------ATCTACATAAACCTA------------TTATTCAAG------CATTCC------TTCGGCTTTTTGGGCTATCTTTCAAGT------GTGCGACAAAATCTTTCATTGGTACGGAGTCAA-ACGCTCGAAAATTCATTT-ATAATGGAT------AATGCTATT------AAGAAGCTTGATACATTAGCTCCA-ATCAGTCCTCTGATTGGATCGTTGGCTAAAATGCAATTTTGTAGCGCACTAGGACATCCTGTTAGTAAGTCG--ACCTGGACCGATTCGTCG---GATTTTTCTATTATCAAC-CGCTTTGCGCGTATATGCAGAAATCTTTCTCATTATTACAGCGGGTCCTCAAAAAAAAAGAATTTGTATCGA---------------------------------------ATAAAATATATACTTCGACTTTCTTGTGTTAAAACTTTAGCTTGTAAACACAAAAGTACTGTA-CGG---------GTTTTTTTG------------AAAAGATTCGGTTCGGAG------TTATTGGAAGAATTCTTTACGGAG------GAAGAAGAT------GTTCTTTCTTTT------ATTTTT---------------------------------CCAAGAACT---------------------TATTCT------------ACTTTT------------CGG---------AGT------TTATAT------------------------AGAGGG---CGAGTTTGGTATTTGGATATTGTTTGCATCAATGATCTGGTCAATCA--------------------------------------------------------------------------------------------------------------------------------------------------------------------------------------------------------------------------------------------------------------------------------------------------------------------------------------------------------------------------------------------------------------------------------------------------------------------------------------------------------------------------------------------------------------------------------------------------------------------------------------------------------------------------------------------------------------------------------------------------------------------------------------------------------------------------------------------------------------------------------------------------------------------------------------------------------------------------------------------------------------------------------------------------------------------------------------------------------------------------------------------------------------------------------------------------------------------------------------------------------------------------------------------------------------------------------------------------------------------------------------------------------------------------------------------------------------------------------------------------------------------------------------------------------------------------------------------------------------------------------------------------------------------------------------------------------------------------------------------------------------------------------------------------------------------------------------------------------------------------------------------------------------------------------------------------------------------------------------------------------------------------------------------------------------------------------------------------------------------------------------------------------------------------------------------------------------------------------------------------------------------------------------------------------------------------------------------------------------------------------------------------------------------------------------------------------------------------------------------------------------------------------------------------------------------------------------------------------------------------------------------------------------------------------------------------------------------------------------------------------------------------------------------------------------------------------------------------------------------------------------------------------------------------------------------------------------------------------------------------------------------------------------------------------------------------------------------------------------------------------------------------------------------------------------------------------------------------------------------------------------------------------------------------------------------------------------------------------------------------------------------------------------------------------------------------------------------------------------------------------------------------------------------------------------------
Camptotheca    GATTAAGCCATGCATGTGTAAGTATGAACTAATT-CAGACTGTGAAACTGCGAATGGCTCATTAAATCAGTTATAGTTTGTTTGATGGTATTT-GC-TACTCGGATAACCGTAGTAATTCTAGAGCTAATACGTGCAACAAA-CCCCGACTTCT-GGAAGGGATGCATTTATTAGATAAAAGGTCGACGCGGCCCGTTGCTCTGATGATT-CATGATAACTCGACGGATCGCAC-GGCCCTCGTGCCGGCGACGCATCATTCAAATTTCTGCCCTATCAACTTTCGATGGTAGGATAGTGGCCTACTATGGTGGTGACGGGTGACGGAGAATTAGGGTTCGATTCCGGAGAGGGAG-CCTGAGAAACGGCTACCACATCCAAGGAAGGCAGCAGGCGCGCAAATTACCCAATCCTGACACGGGGAGGTAGTGACAATAAATAACAATACCGGGCTAAGTCTGGTAATTGGAATGAGTACAATCTAAATCCCTTAACGAGGATCCATTGGAGGGCAAGTCTGGTGCCAGCAGCCGCGGTAATTCCAGCTCCAATAGCGTATATTTAAGTTGTTGCAGTTAAAAAGCTCGTAGTTGGACCTTGGGTTGGGT-CGA-CCGGTCCGCGTGTGCACCGGTCGTCTCGTCCCTT-CTGCCGGCGATGCGCTCCTGGCCTTGATTGTCCGGGT-CGTGCCTCCGGCGCTGTTACTTTGAAGAAATTAGAGTGCTCAAAGCAAGCCT-ACGCTCTGGATACATTAGCATGGGATAACATCATAGGATTTCGGTCCTATTACGTTGGCCTTCGGGATCGGAGTAATGATTAACAGGGACAGTSGGGGGCATTCGTATTTCATAGTCAGAGGTGAAATTCTTGGATTTATGAAAGACGAACAACTGC-GAAAGCATTTGCCAAGGATGTTTTCATTAATCAAGAACGAAAGTTGGGGGCTCGAAGACGATCAGATACCGTCCTAGTCTCAACCATAAACGATGCCGACCAGGGATCAGCGGATGTTGCTTTTAGGACTCCGCTGG-CACCTTATGAGAAATCAAAGTT-TTTGGGTTCCGGGGGGAGTATGG-TCGCAAGGCTGAAACTTAAAGGAATTGACGGAAGGGCACCACCAGGAGTGGAG-CCTGCGGCTTAA-TTTGACTCAACACGGGGAAACTTACCAGGTCCAGACATAGTAAGGATTGACAGACTGAGAGCTCTTTCTTGATTCTATGGGTGGTGGTGCATGGCCGTTCTTAGTTGGTGGAGCGATTTGTCTGGTTAATTCCGTTAACGAACGAGACCTCAGCCTGCTAA-CTAGCTATGTGG-ACCTCCRCGGCC-A-GCTTCTTAGAGGGACTATGGCCTTACA-GGCCACGGAAGTTT-GAGGCAATAACAGGTCTGTGAT-GCCCTTAGATGTTCTGGGCCGCACGCGCGCTACACTGATGTATTCAACGAGTCTATA-GCCTTGG-CCGACAGGCCCGGGTAATCTTT-GAAA-TTTCATCGTGATGGGGATAGATCATTGCAATTGTTGGTCTTCAACGAGGAATTCCTAGTAAGC-GCGAGTCATCAGCTCGCGTTGACTACGTCCCTGCCCTTTGTACACACCGCCCGTCGCT-CCTACCGATTG-AATGGTCCGGTGAAGTGTTCGGATCGCGGCGACGTGGGCGGTTC-GCCGCC-GGCGAC-GTCGCGAGAAGTCCACTGAACCTTATCAT-GTTGGATTCAAAGCTGGTGTTAAAGATTACAAATTGACTTATTATACTCCTGACTATGAAACCAAAGATACTGATATCTTGGCAGCATTCCGAGTAACTCCTCAACCTGGAGTTCCGCCTGAAGAAGCAGGGGCTGCGGTAGCTGCCGAATCTTCTACTGGTACATGGACAACTGTGTGGACCGATGGACTTACCAGCCTTGATCGTTACAAAGGGCGATGCTACCACATCGAACCCGTTGCTGGAGAAGAAAATCAATTTATTGCTTATGTAGCTTACCCCTTAGACCTTTTTGAAGAAGGTTCTGTTACTAACATGTTTACTTCCATTGTGGGTAATGTATTTGGATTCAAAGCCCTGCGTGCTCTACGTCTGGAAGATCTGCGAATCCCTCCTGCTTATTCTAAAACTTTCCAAGGCCCGCCTCATGGGATCCAAGTTGAGAGAGATAAATTGAACAAGTATGGTCGTCCCCTATTGGGATGTACTATTAAACCTAAATTGGGGTTATCTGCTAAAAACTATGGTAGAGCAGTTTATGAATGTCTCCGCGGTGGACTTGATTTTACCAAAGATGATGAGAACGTAAACTCCCAACCATTTATGCGTTGGAGAGACCGTTTCTTATTTTGTGCAGAAGCAATTTATAAAGCACAGGCTGAAACAGGTGAAATCAAAGGGCATTACTTGAATGCTACTGCAGGTACATGCGAAGAAATGATCAAAAGGGCTGTATTTGCCAGAGAATTGGGAGTTCCTATCGTAATGCATGACTACTTAACAGGGGGATTCACTGCAAATACTAGTTTGGCTCATTATTGCCGAGATAATGGCCTACTTCTTCACATCCATCGTGCAATGCATGCAGTTATTGATAGACAGAAGAATCATGGTATAACCTTTCGTGTACTAGCTAAAGCGTTACGTATGTCTGGTGGAGACCATATTCACTCTGGTACCGTAGTAGGTAAACTTGAAGGGGAAAGAGAGATCACTTTGGGCTTTGTTGATTTACTGCGTGACGATTTTATTGAAAAAGACCGAAGTCGCGGTATTTATTTCACTCAAGATTGGGTCTCTCTACCAGGTGTTCTGCCCGTAGCTTCGGGGGGTATTCACGTTTGGCATATGCCTGCTCTGACCGAGATCTTTGGGGATGATTCCGTACTACAGTTCGGTGGAGGAACTTTAGGACACCCTTGGGGAAACGCACCGGGTGCCGTAGCTAATCGAGTAGCTCTAGAAGCATGTGTACAAGCTCGTAATGAGGGGCGTGATCTTGCTAGTGAGGGTAATGAAATTATCCGTGAGGCTAGCAAATGGAGTCCTGAACTAGCTGCTGCTTGTGAGGTATGGAAAGAGATCAAATTTGAATTC---------------------NNNNNNNNNNNNNNNNNNNNNNNNNNNNNNNNNNNNNNNNNNNNNNNNNNNNNNNNNNNNNNNNNNNNNNNNNNNNNNNNNNNNNNNNNNNNNNNNNNNNNNNNNNNNNNNNNNNNNNNNNNNNNNNNNNNNNNNNNNNNNNNNNNNNNNNNNNNNNNNNNNNNNNNNNNNNNNNNNNNNNNNNNNNNNNNNNNNNNNNNNNNNNNNNNNNNNNNNNNNNNNNNNNNNNNNNNNNNNNNNNNNNNNNNNNNNNNNNNNNNNNNNNNNNNNNNNNNNNNNNNNNNNNNNNNNNNNNNNNNNNNNNNNNNNNNNNNNNNNNNNNNMNNNNNNNNNNNNNNNNNNNNNNNNNNNNNNNNNNNNNNNNNNNNNNNNNNNNNNNNNNNNNNNNNNNNNNNNNNNNNNNNNNNNNNNNNNNNNNNNNNNNNNNNNNNNNNNNNNNNNNNNNNNNNNNNNNNNNNNNNNNNNNNNNNNNNNNNNNNNNNNNNNNNNNNNNNNNNNNNNNNNNNNNNNNNNNNNNNNNNNNNNNNNNNNNNNNNNNNNNNNNNNNNNNNNNNNNNNNNNNNNNNNNNNNNNNNNNNNNNNNNNNNNNNNNNNNNNNNNNNNNNNNNNNNNNNNNNNNNNNNNNNNNNNNNNNNNNNNNNNNNNNNNNNNNNNNNNNNNNNNNNNNNNNNNNNNNNNNNNNNNNNNNNNNNNNNNNNNNNNNNNNNNNNNNNNNNNNNNNNNNNNNNNNNNNNNNNNNNNNNNNNNNNNNNNNNNNNNNNNNNNMNNNNNNNNNNNNNNNNNNNNNNNNNNNNNNNNNNNNNNNNNNNNNNNNNNNNNNNNNNNNNNNNNNNNNNNNNNNNNNNNNNNNNNNNNNNNNNNNNNNNNNNNNNNNNNNNNNNNNNNNNNNNNNNNNNNNNNNNNNNNNNNNNNNNNNNNNNNNNNNNNNNNNNNNNNNNNNNTTCTNCTAAAGAAGGGTCCATAACTTCNATTCAGGCAGTTTATGTACCCGCAGACGATTTGACCGACCCGGCTCCTGCTACGACATTTGCACATTTAGATGCTACTNCCGTACTATCAAGAGGATTAGCTGCCAAAGGTATCTATCCAGCAGTAGATCCTTTAGATTCAACGTCAACTATGCTTCAACCTCGGATCGTTGGTGAGGARCATTATGAAACCGCGCAAAGAGTTAAGCAAACTTTACAACGTTACAAAGAACTTCAGGACATTATAGCTATCCTTGGGTTGGACGAATTATCCGAAGAGGATCGTTTAACCGTAGCAAGAGCACGAAAAATTGAGCGTTTCTTATCACAACCTTTTTTCGTAGCAGAAGTATTTACGGGTTCTCCAGGGAAATATGTTGGTCTAGCAGAAACAATTAGAGGGTTTCAATTGATCCTTTCCGGAGAATTAGATGGTCTTCCTGAACAGGCCTTTTATTTGGTGGGTACCATCGACGAAGCTACCGCGAAGGCTATGAACTTAATGGAG---------------------GAATTC---CAA------AGATAT-----TTCGAACTAGATAAATCTCAGCAACTC---GAC------TTCCTATATCCACTTATCTTTCAGGAATATATTTATGCACTTGCTCATGATCATGGTTTAAATAGATCC------ATTTTG---------TTGGAA---------AATGCA---------------------------------------------------GGTTAT------GACAATAAA------TCCAGCTTACTAATTGTAAAACGTTTAATTACT------------CAAATGTAT------------------------CGACAGAAT------CATTTG---------------------------------------ATTATTTCT------GCTAAT---------------------------GATTCT------AAC---------------------CAAAAT------CAATTT---TTGGGGCAC---------------AAC------AAGACT---TTG------------------TATTCGCAA------ATGATATCAGAGGGATTTGCAGTCATTGTGGAAATTCAATTTTCTCTACGATTAATATCTTCCCTA------------------------------------------GAAGGGAAA---GAGATAGTAAAATCTCAT---------AATTTACGATCAATT------CATTCAATATTTCCCTTTTTAGAGGACAAATTCTTACATTTAAATTATGTGTTAGATATACTAATACCCTTCCCCGTCCATCTGGAAATCTTGGTTCAAACT--------CTTCGTTACTGGGTAAAAGATGCCTCTTCTTTGCATTTCTTG---CGGTTATTTCTA------CATGAGTATCGTAAT---------TGGAAT------------AGT---CTTATT------ACTCCAAAGAAACCC------------------------------------------GGTTACTCTTTTTCA---AAAAGAAAT---CAAAGATTATACTTGTTCCTATATAATTCTCATCTATATGAATACGAATCTATCTTCGTCTTTCTCCGT---AACCAGTCTTCT---CATTTACGATCAACATCTTATGGAGCCCTTCTTGAACGAATATATTTCTATGAAAAA------ATAGAACAT-----CGTGTA---GAAGTC???????????????????????????????????????????????????????????????????????????????????????????????????????????????????????????????????????????????????????????????????????????????????????????????????????????????????????????????????????????????????????????????????????????????????????????????????????????????????????????????????????????????????????????????????????????????????????????????????????????????????????????????????????????????????????????????????????????????????????????????????????????????????????????????????????????????????????????????????????????????????????????????????????????????????????????????????????????????????????????????????????????????????????????????????????????????????????????????????????????????????????????????????????????????????????????????????????????????????????????????????????????????????????????????????????????????????????????????????????????????????????????????????????????????????????????????????????????????????????????????????????????????????????????????????????????????????????????????????????????????????????????????????????????????????????????????????????????????????--------------------------------------------------------------------------------------------------------------------------------------------------------------------------------------------------------------------------------------------------------------------------------------------------------------------------------------------------------------------------------------------------------------------------------------------------------------------------------------------------------------------------------------------------------------------------------------------------------------------------------------------------------------------------------------------------------------------------------------------------------------------------------------------------------------------------------------------------------------------------------------------------------------------------------------------------------------------------------------------------------------------------------------------------------------------------------------------------------------------------------------------------------------------------------------------------------------------------------------------------------------------------------------------------------------------------------------------------------------------------------------------------------------------------------------------------------------------------------------------------------------------------------------------------------------------------------------------------------------------------------------------------------------------------------------------------------------------------------------------------------------------------------------------------------------------------------------------------------------------------------------------------------------------------------------------------------------------------------------------------------------------------------------------------------------------------------------------------------------------------------------------------------------------------------------------------------------------------------------------------------------------------------------------------------------------------------------------------------------------------------------------------------------------------------------------------------------------------------------------------------------------------------------------------------------------------------------------------------------------------------------------------------------------------------------------------------------------------------------------------------------------------------------------------------------------------------------------------------------------------------------------------------------------------------------------------------------------------------------------------------------------------------------------------------------------------------------------------------------------------------------------------------------------------------------------------------------------------------------------------------------------------------------------------------------------------------------------------------------------------------------------------------------------------------------------------------------------------------------------------------------------------------------------------------------------
Limnanthes     GATTAAGCCATGCATGTGTAAGTATGAACTAATT-CAGACTGTGAAACTGCGAATGGCTCATTAAATCAGTTATAGTYTGTTTGATGGTATCT-GC-TACTCGGATAACCGTAGTAATTCTAGAGCTAATACGTGCAACAAA-CCCCGACTTCT-GGAAGGGATGCATTTATTAGATAAAAGGTCGACGCGGCCCGTTGCTCTGATGATT-CATGATAACTCGACGGATCGCAC-GGCCATCGTGCCGGCGACGCATCATTCAAATTTCTGCCCTATCAACTTTCGATGGTAGGATAGTGGCCTACCATGGTATTGACGGGTGACGGAGAATTAGGGTTCGATTCCGGAGAGGGAG-CCTGAGAAACGGCTACCACATCCAAGGAAGGCAGCAGGCGCGCAAATTACCCAATCCTGACACGGGGAGGTAGTGACAATAAATAACAATACCGGGCTGAGTCTGGTAATTGGAATGAGTACAATCTAAATCCCTTAACGAGGATCCATTGGAGGGCAAGTCTGGTGCCAGCAGCCGCGGTAATTCCAGCTCCAATAGCGTATATTTAAGTTGTTGCAGWTAAAAAGCTCGTAGTTGGACCTTGGGATTGGT-CGG-CCGGTCCGCGTGTGCACCGGTCGGYTCGTCCCTT-CTGCCGGCGATACGCTCCTGGCCTTAATTGGCCGGGT-CGTGCCTCCGGCGCTGTTACTTTGAAGAAATTAGAGTGCTCAAAGCAAGCCT-ACGCTCTGGATACATTANCATGGGATAACATCATAGGATTTCGGTCCTATTCTGTTGGCCTTCGGGATCGGAGTAATGATTAACAGGGACAGTCGGGGGCATTCGTATTTCATAGTCAGAGGTGAAATTCTTGGATTTATGAAAGACGAACAACTGC-GAAASCATTTGCCAAGGATGTTTTCATTAATCAAGAMCGAAAGTTGGGGGCTCGAAGACGATCAGATACCGTCCTAGTCTCAACCATAAACGATGCCGACCAGGGATCAGCGGATGTTACTTTTAGGACTCCGCTGG-CACCTTATGAGAAATCAGAGTT-TTTGGGTTCCGGGGGGAGTATGG-TCGCAAGTCTGAAACTTAAAGGAATTGNCGGAAGGGCACCACCAGGAGTGGAG-CCTGCGGCTTAA-TTTGACTCAACACGGGGAAACTTACCAGGTCCAGACATAGTAAGGATTGACAGACTGAGAGCTCTTTCTTGATTCTATGGGTGGTGGTGCATGACCGTTCTTAGTTGGTGGAGCGATTTGTCTGGTTAATTCCGTTAACGAACGAGACCTCAGCCTGCTAA-CTAGCTACGTGG-AC-TCCACGGCC-G-GCTTCTTAGAGGGACTATGGCCGTTTA-GGCCAAGGAAGTTT-GAGGCAATAACAGGTCTGTGAT-GCCCTTAGATGTTCTGGGCCGCACGCGCGCTACACTGATGTATTCAACGAGTATATA-GCCTTGG-CCGACAGGCCCGGGTAATCTTT-GAAA-TTTCATCGTGATGGGGATAGATCATTGCAATTGTTGGTCTTCAACGAGGAATTCCTAGTAAGC-GCGAGTCATCAGCTCGCGTTGACTACGTCCCTGCCCTTTGTACACACCGCCCGTCGCT-CCTACCGATTG-AATGGTCCGGTGAAGTGTTCGGATCGCGGCGACGTAGGCGGTTC-GCCGCC-CGCGAC-GTCGCGAGAAGTCCACTGAACCTTATCATTGTTGGATTCAAAGCTGGTGTTAAAGATTACAAATTGACTTATTATACTCCTGAGTATGAAACCAAGGATACTGATATCTTGGCAGCATTCCGAGTAACTCCTCAACCAGGAGTTCCACCGGAGGAAGCAGGGGCCGCAGTAGCTGCTGAATCTTCTACTGGTACATGGACAACTGTGTGGACCGATGGGCTTACCAGTCTTGATCGTTACAAAGGACGATGCTACCACATCGAGCCCGTTCCTGGAGAAGAAAATCAATATATTGCTTATGTAGCTTATCCCTTAGACCTTTTTGAAGAAGGTTCTGTTACTAACATGTTTACTTCCATTGTGGGTAATGTATTTGGGTTCAAAGCGCTG-----TCTACGTTTAGAGGATCTGCGAATCCCTCCTGCTTATTCTAAAACTTTTCAGGGACCCCCTCATGGTATTCAAGTTGAAAGAGATAAATTGAACAAGTATGGTCGTCCCCTGTTAGGATGCACTATTAAACCTAAATTGGGATTAGCCGCTAAGAACTACGGTAGAGCAGTTTATGAATGTTTACGTGGTGGACTTGATTTTACCAAAGATGATGAGAATGTGAACTCCCAACCATTTATGCGTTGGAGAGACCGTTTCTTATTTTGTGCCGAAGCAATTTATAAAGCACAGGCG-AAACGGGTGAAATCAAAGGGCATTATTTGAATGCTACTGCGGCTACATGCGAAGAAATGATCAAAAGGGCTGTATTTGCCCGAGAATTAGGAGTTCCTATCGTAATGCATGACTACTTAACAGGGGGATTCACCGCAAATACTAGTTTGTCTCATTATTGCCGTGATAATGGTCTACTTCTTCACATCCATCGTGCAATGCATGCAGTTATTGATAGACAGAAGAACCATGGTATCCACTTTCGTGTACTAGCTAAAGCGTTACGTCTGTCTGGTGGAGATCATATTCACGCTGGTACAGTAGTAGGTAAACTTGAAGGAGACAGAGAGTCAACGTTGGGCTTTGTTGATTTACTACGTGATGATTATATTGAAAAA-ATCGAAGCCGCGGTATTTTTTTCACTCAAGATTGGGTCTCTCTACCAGGTGTTCTGCCCGTAGCTTCAGGGGGTATTCATGTTTGGCATATGC-TGCTTTAACCGAGATCTTTGGAGATGATTCCGTACTACAATTTGGTGGGGGAACTTTAGGACACCCTTGGGGAAATGCACCGGGTGCCGTAGCTAATCGAGTAGCTCTAGAAGCATGTGTACAAGCTCGTAACGAGGGGCGTCATCTTGCTGTCGAGGGTAATGAAATTATCCGTGAGGCTTGCAAATGGAGTCCTGAACTTGCTGCTGCTTGTGAAGTATGGAAGGAGATCACATTTGTCTTCCCAACAGTAGATGAATTAGATNNNNNNNNNNNNNNNNNNNNNNNNNNNNNNNNNNNNNNNNNNNNNNNNNNNNNNNNNNNNNNNNNNNNNNNNNNNNNNNNNNNNNNNNNNNNNNNNNNNNNNNNNNNNNNNNNNNNNNNNNNNNNNNNNNNNNNNNNNNNNNNNNNNNNNNNNNNNNNNNNNNNNNNNNNNNNNNNNNNNNNNNNNNNNNNNNNNNNNNNNNNNNNNNNNNNNNNNNNNNNNNNNNNNNNNNNNNNNNNNNNNNNNNNNNNNNNNNNNNNNNNNNNNNNNNNNNNNNNNNNNNNNNNNNNNNNNNNNNNNNNNNNNNNNNNNNNNNNNNNNNNNNNNNNNNNNNNNNNNNNNNNNNNNNCTGTTGATAATTTAGGTCCTGTAGATATTCGCACAACATCTCCTATTCATAAATCTGCGCCTGCCTTTATAGAATTAGATACAAAATTATCTATTTTTGAAACAGGAATTAAAGTAGTAGATCTTTTAGCTCCTTATCGTCGTGGAGGAAAAATAGGACTATTCGGGGGGGCTGGCGTGGGTAAAACAGTACTTATTATGGAATTGATCAACAACATTGCCAAAGCTCATGGGGGTGTATCCGTATTTGGCGGAGTAGGCGAACGTACTCGTGAAGGAAATGATCTTTACATGGAAATGAAAGAATCTGGAGTCATTAATGAACAAAATATTGCGGAATCAAAAGTGGCTCTAGTCTACGGGCAGATGAATGAACCACCAGGAGCTCGTATGAGAGTTGGTCTGACTGCCCTTACTATGGCGGAATATTTCCGAGATGTTAATAAACAAGATGTACTTCTTTTTATCGACAATATCTTCCGTTTCGTTCAAGCAGGATCCGAAGTATCCGCCTTATTGGGTAGAATGCCTTCTGCTGTGGGTTATCAACCCACCCTTAGTACCGAAATGGGTACTTTACAAGAAAGAATTACTTCTACCAAAAAAGGGTCCATAACTTCTATTCAAGCAGTTTATGTACCTGCAGACGATTTGACTGACCCTGCCCCTGCCACGACATTTGCACATTTAGATGCGACTACCGTACTATCAAGAGGATTAGCTGCCAAAGGTATCTATCCAGCGGTAGATCCTTTAGATTCAACGTCAACTATGCTCCAACCTCGAATCGTTGGTGAGGAACATTATGAAACCGCGCAAAGAGTTAAGCAAACCTTACAACGTTACAAAGAACTTCAGGATATTATAGCTATCCTTGGGTTAGACGAATTATCCGAAGAGGATCGCTTAACCGTAGCAAGAGCGCGAAAAATTGAGCGTTTCTTATCACAACCCTTTTTCGTAGCAGAAGTATTTACCGGTTCTCCGGGGAAATATGTTGGTCTAGCCGAAACAATTAGAGGGTTTAAATTGATCCTTTCTGGAGAATTAGATGGTCTTCCTGAACAAGCCTTTTACTTAGTAGGGAACATCAATGAAGCTACTGCGAAGGCTACGAACTTA-----------------------------------------------------------------------------------------------------------------------------------------------------------------------------------------------------------------------------------------------------------------------------------------------------------------------------------------------------------------------------------------------------------------------------------------------------------------------------------------------------------------------------------------------------------------------------------------------------------------------------------------------------------------------------------------------------------------------------------------------------------------------------------------------------------------------------------------------------------------------------------------------------------------------------------------------------------------------------------------------------------------------------------------------------------------------------------------------------------------------------------------------------------------------------------------------------------------------------------------------------------------------------------------------------------------------------------------------------------------------------------------------------------------------------------------------------------------------------------------------------------------------------------------------------------------------------------------------------------------------------------------------------------------------------------------------------------------------------------------------------------------------------------------------------------------------------------------------------------------------------------------------------------------------------------------------------------------------------------------------------------------------------------------------------------------------------------------------------------------------------------------------------------------------------------------------------------------------------------------------------------------------------------------------------------------------------------------------------------------------------------------------------------------------------------------------------------------------------------------------------------------------------------------------------------------------------------------------------------------------------------------------------------------------------------------------------------------------------------------------------------------------------------------------------------------------------------------------------------------------------------------------------------------------------------------------------------------------------------------------------------------------------------------------------------------------------------------------------------------------------------------------------------------------------------------------------------------------------------------------------------------------------------------------------------------------------------------------------------------------------------------------------------------------------------------------------------------------------------------------------------------------------------------------------------------------------------------------------------------------------------------------------------------------------------------------------------------------------------------------------------------------------------------------------------------------------------------------------------------------------------------------------------------------------------------------------------------------------------------------------------------------------------------------------------------------------------------------------------------------------------------------------------------------------------------------------------------------------------------------------------------------------------------------------------------------------------------------------------------------------------------------------------------------------------------------------------------------------------------------------------------------------------------------------------------------------------------------------------------------------------------------------------------------------------------------------------------------------------------------------------------------------------------------------------------------------------------------------------------------------------------------------------------------------------------------------------------------------------------------------------------------------------------------------------------------------------------------------------------------------------------------------------------------------------------------------------------------------------------------------------------------------------------------------------------------------------------------------------------------------------------------------------------------------------------------------------------------------------------------------------------------------------------------------------------------------------------------------------------------------------------------------------------------------------------------------------------------------------------------------------------------------------------------------------------------------------------------------------------------------------------------------------------------------------------------------------------------------------------------------------------------------------------------
DICENTRA       GATTAAGCCATGCATGTGTAAGTATGAACTAATT-CAGACTGTGAAACTGCGAATGGCTCATTAAATCAGTTATAGTTTGTTTGATGGTAATC-GC-TACTCGGATAACCGTAGTAATTCTAGAGCTAATACGTGCAACAAA-CCCCGACTTCC-GGAAGGGATGCATTTATTAGATAAAAGGTCGA?????CCCGTTGCTCTGATGATT-CATGATAACTCGACGGATCGCAC-GGCCCGTGTTCCGGCGACGCATCATTCAAATTTCTGCCCTATCAACTTTCGATGGTAGGATAGAGGCCTACTATGGTGTTGACGGGTGACGGAGAATTAGGGTTCGATTCCGGAGAGGGAG-CCTGAGAAACGGCTACCACATCCAAGGAAGGCAGCAGGCGCGCAAATTACCCAATCCTAACACGGGGAGGTAGTGACAATAAATAACAATACCGGGCTGAGTCTGGTAATTGGAATGAGTACAATCTAAATCCCTTAACGAGGATCCATTGGAGGGCAAGTCTGGTGCCAGCAGCCGCG?TAATTCCAGCTCCAATAGCGTATATTTAAGTTGTTGCAGTTAAAAAGCTCGTAGTTGGACCTTGGGTTGGGT-CGT-CCGGTCCGCGTGTGCACCGGCCGTCTCGTCCCTT-CTGCCGGCGATGCGCTCCCGGCCTTAACTGGCCGGGT-CGTGCCTCCGGCGCCGTTACTTTGAAGAAATTAGAGTGCTCAAAGCAAGCCC-AAGCTCTGGATACATTAGCATGGGATAACATCATAGGATTTCGATCCTATTACGTTGGCCTTCGGGATCGGAGTAATGATTAACAGGGACAGTCGGGGGCATTCGTATTTCATAGTCAGAGGTGAAATTCTTGGATTTATGAAAGACGAACCACTGC-GAAAGCATTTGCCAAGGATGTTTTCATTAATCAAGAACGAAAGTTGGGGGCTCGAAGACGATCAGATACCGTCCTAGTCTCAACCATAAACGATGCCGACCAGGGATCGGCGGATGTTGCTTTTAGGACTCCGCCGG-CACCTTATGAGAAATCAAAGTT-TTTGGGTTCCGGGGGGAGTATGG-TCGCAAGGCTGAAACTTAAAGGAA?TGACGGAAGGGCACCACCAGGAG???AG-CCTGC?GCTTAA-TTTGACTCAACACGGGGAAACTTACCAGGTCCAGACATAGTAAGGATTGACAGACTGAGAGCTCTTTCTTGATTCTATGGGTGGTGGTGCATGGCCGTTCTTAGTTGGTGGAGCGATTTGTCTGGTTAATTCCGTTAACGAACGAGACCTCAGCCTGCTAA-CTAGCTATGCGG-ACCTCCGCGGCC-A-GCTTCTTAGAGGGACTATGGCCGTTTA?GGCC??G?AAGTTT-GAGGCAATAACAGGTCTGTGAT-GCCCTTAGATGTTCTGGGCCGCACGCGCGCTACACTGATGTATTCAACGAGTCTATA-GCCTTGG-CCGACAGGCCCGGGTAATCTTT-GAAAATTTCATCGTGATGGGGATAGATCATTGCAATTGTTGGTCTTAAACGAGGAATTCCTAGTAAGC-GCGAGTCATCAGCTCGCGTTGACTACGTCCCTGCCCTTTGTACACACCGCCCGTCGCT-CCTACCGATTG-AATGGTCCGGTGAAGTGTTCGGATCGCGGCGACGCGGGCGGTTC-GNNNNN-NNNNNN-NNNNNNNNNNNNNNNNNNNNNNNNNNNNNTGTTGGATTCAAAGCTGGTGTTAAAGATTACAAATTGACTTATTATACTCCTGACTATGAAACGAAAGATACTGATATCTTGGCAGCATTCCGAGTCACCCCTCAACCTGGAGTTCCACCTGAGGAAGCAGGGGCCGCGGTAGCTGCCGAATCTTCTACCGGTACATGGACAACTGTGTGGACTGATGGGCTTACCAGCCTTGATCGTTACAAAGGAAGATGCTATCACATCGAGCCAGTTGCTGGAGAAGAACATCAATATATTTGTTATGTAGCTTACCCTTTAGACCTTTTTGAAGAAGGCTCTGTTACTAACATGTTTACTTCCATTGTGGGTAATGTATTTGGGTTCAAAGCGCTACGCGCTCTACGTCTGGAAGATCTGCGAATTCCTCCCGCTTATGTTAAAACTTTCCAAGGCCCACCTCATGGAATCCAAGTTGAGAGAGATAAATTGAACAAGTATGGTCGTCCCCTATTGGGCTGTACGATTAAACCAAAATTGGGGTTATCCGCTAAGAACTATGGTCGAGCGGTTTATGAATGTCTCCGTGGTGGACTTGATTTTACCAAAGATGATGAAAACGTGAACTCCCAACCATTTATGCGTTGGAGAGACCGTTTCCTATTTTGTGCCGAAGCAATTTATAAATCACAGGCCGAAACAGGTGAAATCAAAGGACATTACTTAAATGCTACTGCAGGTACATGCGAAGAAATGATCAAAAGGGCTGTATTTGCCAGAGAATTGGGAGTTCCTATAGTAATGCATGACTATTTAACAGGGGGATTCACTGCAAATACTAGCTTGTCTCATTATTGCCGAGATAATGGCCTACTTCTTCACATCCACCGCGCAATGCATGCAGTTATTGATAGACAGAAGAATCATGGTATACACTTTCGTGTACTAGCTAAAACATTACGTATGTCTGGTGGAGATCATATTCACTCCGGTACCGTAGTAGGGAAATTGGAAGGAGAAAGAGAAATAACCTTGGGCTTTGTTGATTTACTACGTGATGATTTTATTGAAAAAGACCGAAGTCGCGGTATTTATTTCACTCAAGATTGGGTCTCTCTACCAGGTGTTCTGCCCGTGGCTTCCGGAGGTATTCACGTTTGGCATATGCCTGCTCTGACCGAGATCTTTGGAGATGATTCCGTACTACAGTTCGGT???????????????????????????????????????????????????????????????????????????????????????????????????????????????????????????????????????????????????????????????????????????????????????????????????????????????????????????-----------TCCTACTACTTCTGGTCCTGGGGTTTCCGCACTTG---------ACCTGGGGCGTATCGCTCAAATCATTGGTCCGGTACTGGATGTAGCCTTTCCCCCAGGCAAGATGCCTAATATTTACAACGCTTTGGTAGTGAAGGGTCGAGATACTGCCGGCCAGCAAATTAATGTCACTTGTGAGGTACAGCAATTATTAGGAAATAATCGAGTTAGAGCTGTAGCTATGAGTGCTACAGATGGTCTGATGAGAGGAATGGAAGTGATTGACACGGGAGCTCCTCTAAGTGTTCCAGTCGGTGGAGCAACTCTCGGACGAATTTTCAACGTTCTTGGAGAGCCT-TTGATAATTTGGGTCCTGTAGAT-CTC---------------------GATCTGCGCCTGCCTTTATACAATTAGATACCAAATTATCTATTTTTGAAACCGGGATTAAAGTAGTGGATCTTTTAGCGCCTTATCGACGTGGGGGGAAAATAGGACTATTCGG-GGAGCTGGAGTGGGTAAAACAGTACTCATCATGGAATTGATCAACAACATTGCCAAAGCTCATGGGGGTGTATCCGTATTTGGC-GAGTAGGCGAACGTACTCGTGAAGGGAATGACCTTTACATGGAAATGAAAGAGTCTGGAGTGATTAATGAACAAAATATTGCAGAATCAAAAGTAGCTCTAGTCTATGGTCAGATGAATGAACCGCCGGGAGCTCGTATGAGGGTTGGTTTGACTGCCCTAACCATGGCGGAATATTTCCGGGATGTTAATAAACAAAACGTCCTTCTATTTATCGACAATATTTTCCGTTTTGTCCAAGCAGGATCTGAAGTATCTGCCTTATTAGGAAGAATGCCTTCTGCTGTGGGTTATCAACCTACCCTTAGTACAGAAATGGGTTCTTTGCAAGAAAGAATTACTTCTACCAAAAAAGGATCCATAACTTCTATTCAAGCAGTTTATGTACCTGCGGATGATTTGACCGACCCCGCCCCTGCTACGACATTTGCACATTTAGATGCTACTACCGTACTCTCAAGAGGACTCGCTGCCAAAGGGATCTATCCAGCAGTAGATCCTTTAGATTCCACGTCAACTATGCTCCAACCTCGGATCGTTGGTGAGGAACATTACGAAACTGCGCAAAGAGTTAAGCAAACTTCACAACGTTACAAAGAACTTCAGGACATTATAGCTATCCTTGGGTTGGACGAATTGTCGGAAGAGGATCGTTTAACCGTAGCAAGAGCACGAAAAATTGAGCGTTTCTTATCACAACCCTTCTTCGTAGCAGAAGTATTTACCGGTTCTCCAGGGAAATATGTTGGTCTAGCAGAAACAATTAGGGGGTTTCAACTGATCCTTTCCGGAGAATTAGATGGTCTTCCTGAGCAGGCCTTTTATTTGGTAGGTAACATCGATGAAGCTACCGCGAAGGCTATGAACTTA??????????????????????????????????????????????????????????????????????????????????????????????????????????????????????????????????????????????????????????????????????????????????????CCTGTGGAA---------AATTTA---------------------------------------------------GGTTAT------GACAATAAA------TCCAGTTCACTGCTTGTGAAACGTTTAATTACT------------CGAATGTAT------------------------CAACAGAAG------CGTTTG---------------------------------------ATTATTTCG------GCTAAT---------------------------GCTTTT------AAC---------------------AAAAAA------AAATTT---TTTGGGCAC---------------AAC------AAAAAC---TTT------------------TATTATCAA------ATGGTATCCGCGGGATTTGCAGTCATTTTGGAAATTCCATTCTCGCTGCGATTAGTGTCTTCTCGA------------------------------------------GAAGGGAAA---GAACTAAAAAAATCTCAT---------AATTTACGATCAATC------CATGCAACATTTTCCTTTTTAGAGGATAAATTAGCACATTTAAATCATGTGTCGGATATACTAATACCCCACCCCATTCATCTGGAAATCTTGGTTCAAAAT--------CTCCGCTCTTGGATACAAGATGCCCCCTCTTTACATTTATTG---CGACTCTTTCTC------CACGAGTATCGTAAT---------TGGGGT------------AGT---CTGATT------ACTCAAAAGAAAGCT------------------------------------------ATTTCTTTTTTTTCA---AAAGAGAAT---CAAAGATTCTTCTTGTTCCTATATAATTATCATGTATATGAATGGGAATCCATATTCATGTTTCTCCGT---AAACAATCTTTT---CATTTACGATCAACATCTTTTGGAAACCTTCTTGAGCGAACACATTTCTATGGAAAA------ATAGAACGT-----CCTCCA---GGAGTG---------TTTCGT---------------AAG------------------GAT------TTCCAGACT---------ATCCGA------------------TGGTTGTTCAAG------GATCCTTTCATGCATTCTGTCAGATATCAAGGAAAATCCATTCTGGCTTCAAGG------GGAAGTTTTCTTTTGATGAATAAATGGAAATCTCACCTTGTCATTTTATGGCAATGTCAT---------TTTTACTTGTGGTCTCAA---------CCAGATAGA------ATTCATATAAACCCA------------TTTTCCAAT------CATTCT------CTCGAGTTTCTGAGCTATCTTTCAAGT------GTACGGCTAAATCCTTCAGTGGTAAGGAGTCAA-ATGCTANAAAATGCATTT-CTAATGGAG------ATTACTAGT------AAGAAGTTCGATACCCTAGTCCCA-ATTATTCCCATGATTGGATCATTGGCTAAAGCTAAATTTTGTAACGTTTCGGGGCATCCCATTAGTAAGCCG--GTTCGGGCCGATTTATCC---GATTCTGATATTCTCAAT-CGATTTGGTCGGATATGCAGAAATCTTTCTCATTATTACAGTGGATCCTCAAAAAAAAAGAGTTTGTATCAA---------------------------------------ATAAAGTATATACTGCGACTTTCGTGTGCCAGAACTTTGGCTCGTAAACACAAAAGTACTATA-CGT---------GCTTTTTTG------------AAAAGATTAGGTTCGGAA------TTATTGGAAGAATTTCTTACGGAA------GAAACACAA------GTTCTTTCTTTG------ATCTTC---------------------------------CGAGGAGCC---------------------TCTTCC------------TCTTCG------------CAG---------AGG------TTATAT------------------------AGAGAA---CGGATTTGGTATTTGGATATTTTTCGTATCAATGACCTGGCCAATCA---------------GGCCACCCCGCT-GAA-TTTAAGCATATCAATAAGCGGAGGAGAAGAAACTTACGAGGATTCCCCTAGTAACGGCGAGCGAACCGGGATCAGCCCA-GCTTGAGAAT-CGGGCGGCCCC----GCCG--CCCGAATTGTAGTCTGTAGAAGCGTCCTCAGCGGCGGACCGGG-CCCAAGTCC-CCTGGAAGGGGGCGCCGGAGAGGGTGAGAGCCCCGTCGTGCCC-GGACCCTGTCGCACCAC-GAGGCGCTGTCGGC-GAGTCGGGTTGTTTGGGAATGCAGCCCAAAGCGGGCGGTAAATTCCGTCCAAGGCTAAATACCGGCGAGAGACCGATAGCGAACAAGTACCGCGAGGGAAAGATGAAAAGGACTTTGAAAAGAGAGTCAAAGAGTGCTTGAAATTGTC-GGGAGGGAAGCGGATGGGGGCTGGCGATGCGCCCCGGTCGG-ATGCGGAACGGCGGCCGGTCCGCCGCTCGGCTCGGGGCGCGGATCGACGCGGATCGCGACGGCGGCCC-AAGCCCGGGCGACGTCGTCGTCGCGATCGCAGCGCGCGC-GCAACA--GCGCGCTCCCGGCGTCGGCCCG-CGAGCTCCCC-ATTCGGCCCGTCTTGAAACACGGACCAAGGAGTCTGACATGTGTGCGAGTCCACGGGCGAGAG-AAACCCGTAAGGGCGCAAGGAAGCTGA--CTGGCGGGACTGCACCGCCGACCGACCTGGATCTCCT-GAGAAGGGTTCGAGTGAGAGCATACCTGTCGGGACCCGAAAGATGGTGAACTATGCCTGA-GCGGGGCGAAGCCAGAGGAAACTCTGGTGGAGGCTCGCAGCGATACTGACGTGCAAATCGTTGGTCTGACTTGGGTATAGGGGCGAAAGACTAATCGAACCGTCTAGTAG-CTGGTTCCCTCCGAAGTTTCCCTCAGGATAGCTGGAGCC-CGAGTTCTAT-CGGGTAAAGCCAATGATTAGAGGCATCGGGGGCGCAACGCCCTCGACCTATTCT-CAAACTTTAAATAGGTAGGACGGCGCGGCTGCTCCGTTGAGCCGCGCCACGGAATCGAGAGCTCCAAGTGGGCCATTTTTGGTAAGCAGAACTGGCGATGCGGGATGAACCGGAAGCCGGGTTACGGTGCCCAACTGCGCGCTAACC-TAGAACCCACAAAGGGTGTTGGTCGATTAAG-ACAGCAGGACGGTGGTCATGGAAGTCGAAATCCGCTAAGGAGTGTGTAACAACTCACCTGCCGAATCAACTAGCCCCGAAAATGGATGGCGCT-GAAGCGCGCGACCCACACCCGGCCGTCGGGG-CAATCGTTAGGCCCC-GATGAGTAGGA-GGGCGCGGCGGT-GGCCGCGAAACCCG-GGGCGCGAGCCCGGGCGGA-GCCGCCGTCGGTGCAGATCTTGGTGGTA-GTAGCAAATATTCAAATGAGAACTTTGAAGGCCGAAGAGGGG-AAAGGTTCCATGTGAACGG-CACTTGCACATGGGTTAGTCGATCCTAAGAGACGGGGG-AA-GCCCGTCAGAGAGCGCGTGCC-----GCGCGA-GCTTCGAAAGGGAATCGGG-TTAAAATT-CCCGAACC-GGGACGCGGCGGCT-GACGGCAACGTTAGGAAGTCCGG-AGACGTCGGCGGGGGCC-CCGGGAA-GAGTTATCTTTTCTGTTT-AACG-GCCT-GCCCACCCTGGAAACGG-CTCAGCCGGAGGTAGGGTCCAGCGGCCGGAAGAGCGCCGCACG-T-CGCGCGGCGTCCGGTGCG-CCCCCGG-CGG-CCCTTGAAAAT-CC-GGAGGACCGAG------TGCC-TCCCGCGCCCGGTCGTACTC-ATAA-CCGCATCAGGTCTCCAAGG-TGAACA-GCCTCT-GGTCGATGGAACAATGTAGGCAAGGGAAGTCGGCAAAATGGATCCGTAACCTCGGGAAAAGGATTGGCTCTGAGGGCTGGGCACGGGGGTCCCGGTCCC-GAACCCGTCGGCT-GC-CGGCGGACTGCTCGAGCTGCACCCGCGGCGAGAGCGGGTCGCCGCGTGCCGGCCGGGGGACGGGCCGGGAAGCC-TTCCCCGGGCGTCGAACAGTCGACTC-AGAACTGGTACGGACAAGGGGAATCCGACT-GTTTAATTAAAACAAAGCATTGCGATGGTCCC-TGCGGATGC-TCACGCAATGTGATTTCTGCCC-AGTGCTCTGAATGTCAAAGTGAAGAAATTCAACC-AAGCGCGGGTAAACGGC-GGGAGTAACTATGACTCTCTTAAGGTAGCCAAATGCCTC-GTCATCTAATTAGTGACG-CG-CATGAATGGATTAACGAGATTCCCACTGTCCCT-GTC-TACTATCCAGCGAAACCACAGCCAAGGGAACGGGCTTGGCAGAATCAGC-GGGGAAAGAAGACCCTGTTGAGCTTGACTCT-AGTCCGA-CTTTGTGAAATGACTTGAGAGGTGTAGGATAA-GTGGGAGCGCGAAGGTGAAA-TACCACTACTTTTAACGTTATTTTACTT-ATTCCGTGAG-ACGGAGGCGGGGC--CTGGCCCCTCC-TTTTAGACCCAAGGGACGATCCGGGCGGAAGACATTGTCAGGTGGGGAGTTTGGCTGGGGCGGCACATCTGTTAAAAGATAACGCAGG-TGTCCTAAGATGAGCTCA-AC-GAGAACA----GAA-ATCTCGTGTGGAACAAAAGGGTAAAAGCT--CGTTTGATTCTGATTTCC-AGTACGAATACGAACCGTGAAAGCGTGGCCT-ATCGATCCTTTAGACCTTCGGAA-TTTGAAGCTA-GAGGTGTCA-GAAAAGTTACCACAGGGATAACTGGCTTGTGGCA-GCCAAGCGTTCATAGC-GACGTTGCTTTTTGATCCTTCGATGTCGGCTCTTCCTATCATTGT-GAAGCAGAATTCACCAAGTGTTGG-ATTGTTCACCCACCAATAGGGAACGTGAGCTGGGTTTAGAC-CGTCGTGAGACAGGTTAGTTTTACCCTACTGATGACA-GTGCCGCGATAG-TAATTCAACCTAGTACGA-GAGGAACCGTTGATTCACACAATTGGTCATCGCGCTTGGTTGAAAAGCCAGTGGC-GC-GAAGCTAC-CGTGTGCAGG-ATTATGACTGAACGCCTCTAAGTCAGAATCCAGGCTAGAGAAGCGGCGCGTGC-GTCCGTCGCCC---GATCG-CCGACCTGCAGTAGGGGTCCCCAGAGGCACGTGCCGTAGGC---CAA-G----TCCCCGCGGCG-GACGAGCCG-CGGGGG--CCGCCCT-GAAGT-ACTATTTCAACCGGGCAAC-GGA-TAGAATCCTTTGCAGACGACTTAAATACG-CGACGGGGTATTGTAA-GTGGCAGAGTGGCCTTG-----------------------
Paulownia      GATTAAGCCATGCATGTGTAAGTATGAACTAATT-CAGACTGTGAAACTGCGAATGGCTCATTAAATCAGTTATAGTTTGTTTGATGGTACCT-GC-TACTCGGATAACCGTAGTAATTCTAGAGCTAATACGTGCAACAAA-CCCCGACTTCT-GGAAGGGATGCATTTATTAGATAAAAGGTCGACACGGCCCGTTGCTGCGATGATT-CATGATAACTCGACGGATCGCAC-GGCCCTCGTGCCGGCGACGCATCATTCAAATTTCTGCCCTATCAACTTTCGATGGTAGGATAGTGGCCTACTATGGTGGTGACGGGTGACGGAGAATTAGGGTTCGATTCCGGAGAGGGAG-CCTGAGAAACGGCTACCACATCCAAGGAAGGCAGCAGGCGCGCAAATTACCCAATCCTGACACGGGGAGGTAGTGACAATAAATAACAATACCGGGCTGAGTCTGGTAATTGGAATGAGTACAATCTAAATCCCTTAACGAGGATCCATTGGAGGGCAAGTCTGGTGCCAGCAGCCGCGGTAATTCCAGCTCCAATAGCGTATATTTAAGTTGTTGCAGTTAAAAAGCTCGTAGTTGGACTTTGGGTTGGGC-CGG-CCGGTCCGCGTGTGCACCGGTCGTCTCGTCCCTT-CTGCCGGCGATGCGCTCCTGGTCTTAACTGGCCGGGT-CGTGCCTCCGGCGCTGTTACTTTGAAGAAATTAGAGTGCTCAAAGCAAGCCT-ACGCTCTGGATACATTAGCATGGGATAACATTATAGGATTTCGGTCCTATTACGTTGGCCTTCGGGATCGGAGTAATGATTAACAGGGACAGTCGGGGGCATTCGTATTTCATAGTCAGAGGTGAAATTCTTGGATTTATGAAAGACGAACAACTGC-GAAAGCATTTGCCAAGGATGTTTTCATTAATCAAGAACGAAAGTTGGGGGCTCGAAGACGATCAGATACCGTCCTAGTCTCAACCATAAACGATGCCGACCAGGGATCGGCGGATGTTGCTTTTAGGACTCCGCCGG-CACCTTATGAGAAATCAAAGTC-TTTGGGTTCCGGGGGGAGTATGG-TCGCAAGGCTGAAACTTAAAGGAATTGACGGAAGGGCACCACCAGGAGTGGAG-CCTGCGGCTTAA-TTTGACTCAACACGGGGAAACTTACCAGGTCCAGACATAGTAAGGATTGACAGACTGAGAGCTCTTTCTTGATTCTATGGGTGGTGGTGCATGGCCGTTCTTAGTTGGTGGAGCGATTTGTCTGGTTAATTCCGTTAACGAACGAGACCTCAGCCTGCTAA-CTAGCTATGCGG-ACCTCCGCGGCC-A-GCTTCTTAGAGGGACTACGGCCTTTTA-GGCCGCGGAAGTTT-GAGGCAATAACAGGTCTGTGAT-GCCCTTAGATGTTCTGGGCCGCACGCGCGCTACACTGATGTATTCAACGAGTCTATA-GCCTTGG-CCGACAGGCCCGGGTAATCTTT-GAAA-TTTCATCGTGATGGGGATAGATCATTGCAATTGTTGGTCTTCAACGAGGAATTCCTAGTAAGC-GCGAGTCATCAGCTCGCGTTGACTACGTCCCTGCCCTTTGTACACACCGCCCGTCGCT-CCTACCGATTG-AATGGTCCGGTGAAGTGTTCGGATCGAGGCGACGTGGGCGGTTC-GCTGCC-CGCGAC-GTCGCGAGAAGTCCACTGAACCTTATCATNNNNNNNNNNNNNNNNNNNNNNNNNNNNNNNNNNNNNNNNNNNNNNNNNNNNNNNNNNNNNNNNNNNNNNNNNGATATCTTGGCAGCATTCCGAGTAACTCCTCAACCTGGAGTTCCGCCTGAAGAAGCAGGGGCCGCAGTAGCTGCCGAATCTTCTACTGGTACATGGACAACTGTGTGGACCGATGGACTTACCAGCCTTGATCGTTACAAAGGGCGATGCTACCACATCGAGCCCGTTCCTGGAGAAACAGATCAATATATCTGTTATGTAGCTTACCCTTTAGACCTTTTTGAAGAAGGTTCTGTTACTAACATGTTTACTTCCATTGTAGGAAATGTATTTGGATTCAAAGCCCTGCGTGCTCTACGTCTGGAAGATCTGCGAATCCCTCCTGCTTATATTAAAACTTTCCAAGGCCCGCCTCATGGGGTCCAAGTTGAGAGAGATAAATTGAACAAGTATGGTCGTCCCCTGTTGGGATGTACTATTAAACCTAAATTGGGGTTATCTGCTAAAAACTATGGTAGAGCAGTTTATGAATGTCTTCGCGGTGGACTTGATTTTACCAAAGATGATGAGAACGTGAACTCCCAGCCATTTATGCGTTGGAGAGATCGTTTCTTATTTTGTGCCGAAGCACTTTATAAAGCACAGGCTGAAACAGGTGAAATCAAAGGGCATTACTTGAATGCTACGGCTGGTACATGCGAAGAAATGATCAAAAGAGCTGTATTTGCTAGAGAATTGGGAGTTCCTATCGTAATGCATGACTACTTAACGGGAGGATTCACTGCAAATACTAGCTTGGCTCATTATTGCCGAGATAATGGCCTACTTCTTCACATTCACCGTGCAATGCATGCAGTTATTGATAGACAGAAGAATCATGGTATACACTTCCGTGTACTAGCTAAAGCGTTACGTATGTCTGGTGGAGATCATATTCACTCTGGTACCGTAGTAGGTAAACTTGAAGGAGAAAGAGACATCACTTTGGGCTTTGTTGATTTACTGCGTGATGATTTTATTGAAAAAGATCGAAGTCGCGGTATTTATTTCACTCAAGATTGGGTCTCTCTACCAGGTGTTATTCCCGTGGCTTCAGGGGGTATTCACGTTTGGCATATGCCTGCTCTGACCGAGATCTTTGGGGATGATTCCGTACTACAGTTCGGTGGAGGAACTTTAGGACACCCTTGGGGTAATGCGCCAGGTGCCGTAGCTAACCGAGTAGCTCTAGAAGCATGTGTACAAGCTCGTAATGAAGGACGTGATCTTGCTGCTGAGGGTAATGCAATTATCCGTGAGGCTAGCAAATGGAGTCCTGAACTAGCTGCCGCTTGTGAGGTATGGAAAGAGATCAAATTTGAGTTTAAAGCGGTGGATACTTTGGATNNNNNNNNNNNNNNNNNNNNTTCNGGTTCYGGGGTTTCCACGCTTGAAAAAAAAAACCTGGGGCGTATCGTCCAAATYATCGGTCCGGTACTAGATGTAGCCTTTCCACCGGGCAAGATGCCTAATATTTATAACGCTCTGGTAGTTAAAGGCCGAGATACTGTTGGTCAACCAATTAATGTGACTTGTGAGGTACAGCAATTATTAGGAAATAATCGAGTTAGAGCTGTAGCTATGAGTGCTACAGATGGTCTGATGAGAGGAATGGAAGTGATTGATACGGGAGCTCCTCTAAGTGTTCCGGTCGGTGGAGCGACTCTGGGACGAATTTTCAACGTGCTTGGAGAGCCTGTTGATAATTTAGGTCCTGTAGATACTCGTACAACATTTCCTATTCATCGATCTGCGCCTGCCTTTATACAGTTAGATACAAAATTATCTATTTTTGAAACAGGAATAAAAGTAGTAGATCTTTTAGCACCTTATCGCCGTGGGGGAAAAATCGGACTGTTTGGGGGAGCTGGGGTTGGTAAAACGGTACTCATTATGGAATTGATTAACAATATTGCCAAAGCCCATGGGGGCGTATCCGTATTTGGCGGAGTGGGTGAACGTACTCGTGAAGGAAATGATCTTTACATGGAAATGAAAGAATCTGGAGTGATTAATGAAGAAAATATTGCAGAATCAAAAGTGGCTCTAGTTTACGGCCAGATGAATGAACCGCCGGGAGCTCGTATGAGAGTTGGTTTGACTGCCCTAACGATGGCGGAATATTTCCGAGATGTTAATGAACAAGACGTACTTCTATTTATCGACAATATCTTCCGTTTCGTCCAAGCAGGATCCGAAGTATCGGCCTTATTGGGTAGAATGCCTTCCGCTGTCGGTTATCAACCCACCCTGAGTACCGAAATGGGCTCTTTACAAGAAAGAATTACTTCTACCAAAGAAGGGTCCATAACTTCTATTCAAGCAGTTTATGTACCTGCAGACGATTTGACCGATCCTGCCCCTGCTACGACATTTGCACATTTAGATGCTACTACCGTACTATCAAGAGGATTAGCTGCCAAAGGTATCTATCCAGCAGTAGATCCTTTAGATTCAACTTCAACCATGCTTCAACCTCGGATCGTTGGTGAGGAACATTATGAAACTGCGCAAAGAGTTAAGCAAACTTTACAACGTTATAAAGAGCTTCAGGACATTATAGCTATCCTTGGGTTGGACGAATTATCCGAAGAGGATCGTTTAACCGTAGCAAGAGCGCGAAAAATTGAGCGTTTCTTATCACAACCCTTTTTTGTAGCCGAAGTATTTACCGGTTCTCCAGGGAAATATGTTGGTCTAGCAGAAACCATTAGAGGGTTTCAATTGATCCTTTCCGGAGAATTAGATGGTCTTCCTGAACAGGCCTTTTATTTGGTAGGTAATATCGATGAAGCTACCGCGAAGGCTATGAACTTAATGGAG---------------------GAAATC---CAA------AGATAT-----TTACAGCTAGAGAGATNTCAACAACAC---GAC------TTCCTATATCCACTTATCTTTCAGGAGNATATTNATGCANTTGCTCATGATCCTGGTTTCAGTAGATCA------ATTTTG---------TCGGAA---------AATCCA---------------------------------------------------GGTTAT------GACAATAAA------TCCAGTTTACTGATTGTGAAGCGGTTAATTACT------------CGAATGTAT------------------------CAACAGAAT------CATTTT---------------------------------------ATTATTTCT------CCTAAT---------------------------GATTCT------AAC---------------------CAAAAT------CCATTT---TGGGCGCGC---------------AAC------AAGAAT---TTG------------------TATTCTCAA------ATCATATCAGAGGGGTTTGCTTTTATTGTGGAAATTCCATTTTCTCTAAGATTAATATCTTGTCTA------------------------------------------GAAGGGAAA---AAGATAGTAAAATATCAG---------AATTTACGATCAATT------CATTCAATATTTCCCTTTTTAGAGGACAATTTATCACATTTTAATTTTGTATTAGATATACTAATACCCCACCCTGTCCACGTGGAAATCTTGGTTCAAACT--------CTTCGCTATTGGGTAAAAGACGCCTCTTCTTTGCATTTATTA---CGATTCTTTCTC------AACGAATATTATAAT---------TGGAAT------------AGT---CTTATT------ACTCCAAAGAAAGCT------------------------------------------AGTTCCTCTTTTTCA---AAAAGAAAT---CAAAGATTATTTTTATTCTTATATAATTCTCATGTATGTGAATACGAATCCATTTTCGTCTTTCTACGT---AACCAATCTTCT---CATTTACGATCAACCTTTTCTGGAATTCTTTTTGAACGAATCTATTTCTATGGAAAA------ATAGAACGT-----CTTGTG---AATGTC---------TTTGTT---------------AAGGTTAAG------------GAT------TTTCAGGCA---------AACCTA------------------TGGTTGGTCAAG------GAACCTTGCATGCATTATATTAGATATCAAAGAAAATCCATTTTGGCCTCAAAA------GGGACGTCTTTTTTCATGAATAAATGGAAATGTTACCTTGTCACTTTTTGGCAATGGCAT---------TTTTCGCTGTGGTTTCAT---------CCAAGAAGG------ATTTATATAAACCAA------------TTNTCCAAT------CATTCC------CTTGAATTTTTGGGCTATCTTTCAAGC------GTGCGAATGAACCCTTCAGTGGTACGGAGTCAA-ATTCTAGAAAATTCATTT-CTAATCAAT------AATGCTATT------AAGAAGGTCGATACCCTTGTTCCA-ATTATTCCTCTGATTGCGTCATTGGCTAAAGCGAAATTTTGTAACGTATTAGGGCATCCCATTAGTAAGCCG--GTTCGGGCTGATTTATCA---GATTCTAATATTATTGAC-CGATTTGGGCGTATATACAGAAATCTTTCTCATTATCATAGCGGATCTTCCAAAAAAAAGAGTTTGTATCGA---------------------------------------ATAAAGTATATACTTCGACTTTCTTGTGCTAGAACTTTGGCTCGGAAACACAAAAGTACTGTA-CGT---------ACTTTTTTG------------AAAAGATTAGGCTCGGAA------TTATTGGAAGAATTTCTTATGTCG------GAAGAAGAC------GTTCTTTTTTTG------ACTTTT---------------------------------CCGAAAGCT---------------------TCTTCC------------ACTTTG------------CAG---------GGA------GTATAT------------------------AGAAGT---CGGATTTGGTATTTGGATATTATTTCTATCAATGATCTGGCCAATCA--------------------------------------------------------------------------------------------------------------------------------------------------------------------------------------------------------------------------------------------------------------------------------------------------------------------------------------------------------------------------------------------------------------------------------------------------------------------------------------------------------------------------------------------------------------------------------------------------------------------------------------------------------------------------------------------------------------------------------------------------------------------------------------------------------------------------------------------------------------------------------------------------------------------------------------------------------------------------------------------------------------------------------------------------------------------------------------------------------------------------------------------------------------------------------------------------------------------------------------------------------------------------------------------------------------------------------------------------------------------------------------------------------------------------------------------------------------------------------------------------------------------------------------------------------------------------------------------------------------------------------------------------------------------------------------------------------------------------------------------------------------------------------------------------------------------------------------------------------------------------------------------------------------------------------------------------------------------------------------------------------------------------------------------------------------------------------------------------------------------------------------------------------------------------------------------------------------------------------------------------------------------------------------------------------------------------------------------------------------------------------------------------------------------------------------------------------------------------------------------------------------------------------------------------------------------------------------------------------------------------------------------------------------------------------------------------------------------------------------------------------------------------------------------------------------------------------------------------------------------------------------------------------------------------------------------------------------------------------------------------------------------------------------------------------------------------------------------------------------------------------------------------------------------------------------------------------------------------------------------------------------------------------------------------------------------------------------------------------------------------------------------------------------------------------------------------------------------------------------------------------------------------------------------------------------------
Stemona        GATTAAGCCATGCATGTGTAAGTATGAACTAATT-CAGACTGTNAAACTGCGAATGGCTCATTAAATCAGTTATAGTTTGTTTGATGGTANCT-GC-TACTCGGATAACCGTAGTAATTCTAGAGCTAATACGTGCAACAAA-CCCCGACTTCC-GGAAGGGATGCATTTATTAGATAAAAGGCCGACGCGGCCCGTAGCTCTGGTGATT-CATAATAACTCGACGGATCGCAC-GGCCCTCGTGCTGGCGACGCATCATTCAAATTTCTGCCCTATCAACTTTNGATGGTAGGATAGGGGCCTACCATGGTGGTGACGGGTGACGGAGAATTAGGGTTNGATTCCGGAGAGGGAG-CCTGAGAAACGGCTACCACATCCAAGGAAGGCAGCAGGCGCGCAAATTACCCAATCCTGACACGGGGAGGTAGTGACAATAAATAACAATACCGGGCTGAGTCTGGTAATTGGAATGAGTACAATCTAAATCCCTTAACGAGGATCCATTGGAGGGCAAGTCTGGTGCCAGCAGCCGCGGTAATTCCAGCTCCAATAGCGTATATTTAAGTTGTTGCAGTTAAAAAGNTTGTAGTTGGACCTAGGGTTGGGC-CGG-TCGGTCCGCGTGTGCACCGGCCGTCTCGTCCCTT-CTGCCGGCGATGCGCTCCTGGCCTTAACTGGCCGGGT-CGTGCCTCCGGNGNTGTTACTTTGAAGAAATTAGAGTGCTCAAAGCAAGCCT-ACGCTCTGTATACATTAGCATGGGATAACATCATAGGATTTCGGTCCTATTCTGTTGGCCTTCGGGATCGGAGTAATGATTAACAGGGACAGTCGGGGGCATTCGTATTTCATAGTCAGAGGTGAAATTCTTGGATTTATGAAAGACGAACCACTGC-GAAAGCATTTGCCAAGGATGTTTTCATTAATCAAGAACGAAAGTTGGGGGCTCGAAGACGATCAGATACCGTCCTAGTCTCAACCATAAACGATGCCGACCAGGGATCGGCGGATGTTGCTTTCAGGACTCCGCCGG-CACCTTATGAGAAATCAAAGTT-TTTGGGTTCCGGGGGGAGTATGG-TCGCAAGGCTGAAACTTAAAGGAATTGACGGAAGGGCACCACCAGGAGTGGAG-CCTGCGGCTTAA-TTTGACTCAACACGGGGAAACTTACCAGGTCCAGACATAGTAAGGATTGACAGACTGAGAGCTCTTTCTTGATTCTATGGGTGGTGGTGCATGGCCGTTCTTAGTTGGTGGAGCGATTTGTCTGGTTAATTCCGTTAACGAACGAGACCTCAGCCTGCTAA-CTAGTTATACGG-ACCTCCGTGGCC-A-GCTTCTTAGAGGGACTATGGCCGTTTA-GGCCACGGAAGTTT-GAGGCAATAACAGGTCTGTGAT-GCCCTTAGATGTTCTGGGCCGCACGCGCGCTACACTGATGTATTCAACGAGTCTATA-GCCTTGG-CCGACAGGCCCGGGTAATCTTC-GAAAATTTCATCGTGATGGGGGATGATCATTGCAATTGTTGGTCTTCAACGAGGAATTCCTAGTAAGC-GCGAGTCATCAGCTCGCGTTGACTACGTCCCTGCCCTTTGTACACCACGCCCGTCGCT-CCTACCGATTG-AATGGTCCGGTGAAGTGTTCGGATCGCGGCGACGGGGGCGGTCC-GCCGCC-CGCGAC-GTCGCGAGAAGTCCACTGAACCTTATCATTGTTGGATTTAAAGCTGGTGTTAAAGATTACAAATTGACTTATTATACTCCTGATTACGAAACCAAGGATACTGATATCTTGGCAGCATTTCGAGTAACTCCTCAACCCGGAGTTCCGCCTGAAGAAGCGGGGGCTGCGGTAGCTGCTGAATCTTCTACTGGTACATGGACAACTGTGTGGACTGATGGACTTACCAGTCTTGATCGTTACAAAGGACGATGCTACCACATCGAGAGCGTTGTTGGGGAGAAAAATCAATATATTGCTTATGTAGCTTATCCTTTAGACCTTTTTGAAGAAGGTTCTGTTACGAATATGTTTACTTCCATTGTAGGTAATGTATTTGGTTTCAAAGCCCTACGAGCTCTACGTCTGGAGGATCTGCGAATTCCTCCTGCCTATTCCAAGACTTTTCAAGGACCGCCTCATGGTATCCAAGTTGAAAGAGATAAATTGAACAAGTACGGTCGTCCCCTATTGGGATGTACTATTAAACCAAAATTGGGATTATCTGCAAAGAACTACGGTAGAGCCGTTTATGAATGTCTAC???????ACTTGATTTTACGAAGGATGATGAAAACGTTAACTCACAACCATTTATGCGTTGGAGAGACCGTTTCTTATTTTGTGCCGAAGCAATTTATAAAGCGCAGGCCGAAACCGGCGAAATCAAAGGACATTACTTGAATGCTACTGCGGGTACATGTGAAGAAATGATAAAAAGGGCCGTATTTGCCAGAGAATTGGGAGTACCTATCGTAATGCATGACTACTTAACTGGAGGATTCACTGCAAATACCAGCCTGGCTCATTATTGCCGTGACAACGGATTACTTCTTCACATCCATCGCGCAATGCATGCAGTCATTGATAGACAGAAAAATCATGGTATGCATTTCCGTGTACTAGCTAAAGCATTACGTATGTCTGGCGGAGATCATATTCACGCTGGTACAGTAGTAGGTAAACTGGAAGGGGAGCGTGAGATGACTTTGGGTTTTGTTGATTTATTACGTGATGATTTTATTGAAAAAGACCGAAGTCGCGGTATTTTTTTCACTCAAGATTGGGTCTCTATGCCAGGTGTTTTGCCCGTGGCTTCAGGGGGTATTCATGTTTGGCATATGCCTGCCCTGACCGAAATCTTTGGGGATGATTCCGTACTACAGTTCGGTGGAGGAACTTTAGGACACCCTTGGGGAAATGCACCTGGCGCAGTAGCTAATCGGGTAGCTTTAGAAGCGTGTGTACAAGCTCGTAATGAGGGGCGTGATCTTGCTCGTGAAGGTAATGAAATTATCCGTGAAGCTAGCAAATGGAGCCCTGAACTAGCCGCAGCTTGTGAAGTATGGAAGGCGATCAAATTTGAATTCGAACCGGTAGATAAGCTAGACNNNNNNNNNNNNNNNNNNNNTTCTAGTCCTGCGGTTTCCACTCTTGGAGAAAAAAATCTAGGGCG?ATCGCTCAAATTATCGGCCCGGTACTGGATGTCCTTTTTCCACCGGGCAAGATGCCTAATATTTATAACGCTTTGGTAGTTAAGGGTCGAGATACTGCCGCTCAACCAATTAATGTGACTTGTGAGGTACAGCAATTATTAGGAAATAATCGAGTTAGAGCTGTAGCTATGAGTGCTACAGATGGTCTGACGAGAGGAATGGAAGTGATTGACACGGGAGCTCCTCTAAGTGTTCCAGTCGGCGGAGCTACTCTCGGACGAATTTTCAACGTTCTTGGAGAACCTGTTGATAATTTAGGTCCTGTAGATACTCGCACAACATCCCCTATTCATAGATCTGCGCCTGCCTTTATACAGTTAGATACTAAATTATCTATCTTTGAAACAGGAATTAAAGTGGTGGATCTTTTAGCTCCTTATCGCCGTGGAGGAAAAATCGGACTATTTGGGGGAGCTGGGGTGGGTAAAACAGTACTCATCATGGAATTGATCAACAACATTGCCAAAGCTCATGGAGGCGTATCCGTATTTGGCGGAGTGGGCGAACGTACTCGTGAAGGAAATGATCTCTACATGGAAATGAAAGAATCCGGAGTGATTAATGAAAAAAATATTGCGGAATCAAAGGTAGCTCTAGTATATGGTCAAATGAATGAACCGCCGGGAGCTCGTATGAGAGTTGGTTTGACTGCCCTAACCATGGCGGAATATTTCCGGGATGTTAATGAACAAGACGTGCTTCTATTCATCGACAATATCTTTCGTTTCGTCCAAGCAGGATCAGAAGTATCTGCCTTATTGGGGAGAATGCCTTCGGCAGTAGGTTATCAACCTACACTTAGTACAGAAATGGGTTCTTTGCAAGAAAGAATTACTTCTACAAAAGAGGGATCTATAACTTCGATTCAAGCAGTTTATGTACCTGCGGACGATTTGACCGACCCTGCTCCTGCCACGACATTTGCACATTTAGATGCTACTACCGTACTATCAAGAGGATTAGCTGCCAAAGGTATTTATCCAGCAGTAGATCCTTTAGATTCAACGTCAACTATGTTACAACCTCGGATCGTTGGCGAGGAACATTATGAAACTGCGCAAAGAGTTAAGCAAACTTCACAACGTTACAAAGAACTTCAGGACATTATAGCTATTCTTGGGTTGGACGAATTATCCGAGGAGGATCGTTTAACTGTAGCAAGAGCACGAAAAATTGAGCGTTTCTTATCACAACCCTTCTTCGTGGCAGAAGTATTTACAGGTTCTCCAGGGAAATATGTTGGTCTCGCAGAAACAATTAAGGGGTTTCAGCTGATCCTTTCCGGAGAATTAGACGGTCTTCCCGAGCAGGCCTTTTATTTGGTGGGTAACATCGACGAAGCTACCGCGAAAGCTATGAACTTAATGGAA---------------------GAATTA---CAA------GAATAT-----TTGGAAAAAGATAGATCTCGGCAACGA---CAC------TTTTTATANCCGNTTCTCCTTGAGGAGTATATTTACGCACTTGCTCATGATCATAATTTAAATGGTTCG------ATTTTTTACGAACCCGTGGAA---------TTTTTC---------------------------------------------------GGTTAT------GACAATAAA------TCTAGTTCAGTGCTTGTGAAACATTTAATTACT------------CGAATGTAT------------------------CAACAGAAT------TTTTNG---------------------------------------ACTTTTTCG------GTTAAT---------------------------GATTCT------AAC---------------------CAAAAT------CGACTC---GTTGCGGAC---------------AAC------AATTCN---TTT------------------TATTCTCAA------ATGATGTCAGAAGTTTTTGCGTTCATTGTAGAAATTCCATTTTCTCTGCGATTAATATTTTCCCTC------------------------------------------GAAGAAAAA---GAAATACCAAAATCGCAG---------NATTTACGATCCATT------CATTCAATATTTCCCTTTTTAGAGGACAAACTCTCTCATTTAAATTATGTATTAGATATACTAATACCCCATCCTATCCATTTAGAAATTNNNNTTCAAATC--------CTTCAATGCCGGGTCCAAGATGTTTCCTCTTTGCATTTATTG---CGATTCTTTCTC------CATAAATATCATAAT---------TGGGAT------------AGT---TTCATT------ACTCCCAAGAAATCC------------------------------------------ATTTACGTTTTTTCA---AAAGAAAAT---AAAAGACTATTTCGAGTCCTAGATAATTCTTATGTATCTGGATGCGAATTTGTATTCGTTTTTTTTATT---AAAAAATCCTCT---TATTTACGATCAACATCTTCTGGAACCTTTCTTGAGCGAACACGTTTCTATGGAAAA------ATGGAACAT-----CTTCTT---ATAGTA---GTG---TGTCGT---------------AAT------------------TAT------TTTCCAAAG---------ACCTTT------------------TGGGTCTTCAAG------GATCCCTTCATGCATTATGTTCGATATCAAGGAAAAGCAATTTTGGCTTCAAAG------AGAACTCCTCTTCTGATGAAGAAATGGAGATGCCACCTTGTCAATTTATGGCAATATTAT---------TTTCACTTTTGGTCTCAA---------CCGCACAGG------ATTCGTATAAATCAA------------TTATCGAAT------AATTCC------TTCTATTTTTTGGGTTATCTTTCAAGT------GTACTAATAAATCCTTCATCGGTAAGGAATCAA-ATGCTCGAGAATTCATTT-ATANTAGAT------ACTGTTACT------AAAAAATTCGATTCCATAGTCCCA-GTTATTCCTCTTATTGGAGCATTGTCTAAAGCTAAATTTTGTACCGTATCGGGGCATCCTAGTAGTAAGCCG--ATTTGGGCCGATTTATCA---GATTCTGCTATTATTGAT-CGATTTGGTCGGATATGTAGAAATCTTTCTCATTATCACAGCGGATCCTCAAAAAAACAGAGTTTGTATCGA---------------------------------------ATAAGGTATATNNNNCGACTTTCGTGTGCTAGAACNTTGGCTCGTAAACATAAAAGTACAGCA-CGT---------GCTTTTTTG------------CAAAGACTAGGTTCTGGA------TTATTAGAAAAATTCTTTACGGAA------GAAGAACAA------GTTCTTTCTTTG------ATCTTC---------------------------------CCCCAAACT---------------------GCTTTT------------CGTTTA------------CAT---------AGG------TCGCAT------------------------CGAGAA---CGTATTTGGTATTTGGATATTCTCCGTATTAATGAACCGGTGAATCA--------------------------------------------------------------------------------------------------------------------------------------------------------------------------------------------------------------------------------------------------------------------------------------------------------------------------------------------------------------------------------------------------------------------------------------------------------------------------------------------------------------------------------------------------------------------------------------------------------------------------------------------------------------------------------------------------------------------------------------------------------------------------------------------------------------------------------------------------------------------------------------------------------------------------------------------------------------------------------------------------------------------------------------------------------------------------------------------------------------------------------------------------------------------------------------------------------------------------------------------------------------------------------------------------------------------------------------------------------------------------------------------------------------------------------------------------------------------------------------------------------------------------------------------------------------------------------------------------------------------------------------------------------------------------------------------------------------------------------------------------------------------------------------------------------------------------------------------------------------------------------------------------------------------------------------------------------------------------------------------------------------------------------------------------------------------------------------------------------------------------------------------------------------------------------------------------------------------------------------------------------------------------------------------------------------------------------------------------------------------------------------------------------------------------------------------------------------------------------------------------------------------------------------------------------------------------------------------------------------------------------------------------------------------------------------------------------------------------------------------------------------------------------------------------------------------------------------------------------------------------------------------------------------------------------------------------------------------------------------------------------------------------------------------------------------------------------------------------------------------------------------------------------------------------------------------------------------------------------------------------------------------------------------------------------------------------------------------------------------------------------------------------------------------------------------------------------------------------------------------------------------------------------------------------------------------
Euonymus       GATTAAGCCATGCATGTGTAAGTATGAACTAATT-CAGACTGTGAAACTGCGAATGGCTCATTAAATCAGTTATAGTTTGTTNNATGGTATCT-AC-TACTCGGATAACCGTAGTAATTCTAGAGCTAATACGTGCAACAAA-CCCCGACTTCT-GGAAGGGATGCATTTATTGGATAAAAGGTCAANNNNNCCCGTTGCTCTGATGATT-CATGATAACTTGACGGATCGCAC-GGCCATCGTGCCGGCGACGCATCATTCAAATTTCTGCCCTATCAACTTTCGATGGTAGGATANAGGCCTACTATGGTATTGACGGGTGACGGAGAATTAGGGTTCGATTCCGGAGAGGGAG-CCTGAGAATCGGCTNCCACATNCAANNNNGGCAGCAGGCGCGCNNATTACCCNATCCTGACACGGGGAGGTNGTGACAATAAATAACAATACCGGGCTGAGTCTGGTNATTGGAATGAGTACAATCTAAATCCCTTAACGAGGATCCATTGGAGGGCAAGTCTGGTGCCAGCAGCCGCGGTAATTCCAGCTCCAATACCGTATNTTTAAGTTGNNGCAGTTNNAAAGCTCGTAGTTGGATCTAGGGTTGGGT-CGA-NCGGTCCGCGTGTGCACCTTTCNNCTCGTCCCTT-NTGGCGGCGATGCGCTCCTGGTCTTAACTGAACGGGT-CGTTC-TCCGGTGCTGTTACTTTGAAGAAATTAGAGTGCTCAAAGCAAGCCT-ACGCTCTGGATACATTNGCATGGGATAACATCATAGGATTTCGGTCCTATTCTGTTGGCCTTCGGGATCGGAGTAATGATTAACAGGGACAGTCGGGGGCATTCGTATTTCATAGTCAGAGGTGAAATTCTTGGATTTATGAAAGACGAACAACTGC-GAAAGCATTTGCCAAGGATGTTTTCATTAATCAAGRGYGAAAGTTGGRGGCTCGAAGACGATCAGATACCRTCCTAGTCTCAACCATAAACGATGCCGACCAGGGATCAGCGGATGTTGCTTTTAGGACTCCGCTGG-CACCTTATGAGAAATCAAAGTN-NNTGGGTTCCGGGGGGAGTNTGG-TCGCAANNCTNAAACTTNAAGGAATTGACGGAAGGGCACCACCAGGAGTGGAG-CCTGCGGCTTAA-TTTGACTNNNNANGGGGAAACTTACCAGGTNNAGACATAGTAAGGATNGACAGACTGAGAGCTCTTTCTTGATTCTNTGGGTGGTNGTGCATGGCCGTTCTTAGTTGGTGGAGCGATTTGTCTGGTTAATTCCGTTAACGAACGAGACCTCAGCCTGCTAA-CTACGTACGCGA-ANCTCCGCGGNT-A-GCTNNTTAGAGGGACTATGGCCGCTTA-GGCCACGGAAGTTT-GAGGCAATATGAGGTCTGTGAT-GCCCTNAGATGTTCTGGGC-NCACGCGCGCTACACTGATGTATTCAACGAGTCTATA-GCCTTG--CCGACAGGCCCGGGTNATCTTT-GAAA-TTTCATCGTGATGGGGATAGATCATTGCAATTGTTGGTCTTGAACGANGAATTCCTAGTAAGC-GCGAGTCATCAGCTAGCGTTGACTACGTCCCTGCCCTTTGTACACACTNNNNNTCGCT-CCTACCNATTG-AATGGTCCGGTGAAGTRTTCGGATTCCGGCGACGTGGGCGNNNN-CCNNNN-GGCGAC-GTCRCGAGAAGTCCACTNAACCTTATCATTGTTGGATTCAAGGCTGGCGTTAAAGATTATAAATTGACTTATTATACTCCTGACTATCAAACCAAAGATACTGATATCTTGGCAGCATTCCGAGTAACTCCTCAACCTGGAGTTCCGCCTGAAGAAGCGGGGGCGGCGGTAGCTGCTGAATCTTCTACTGGTACATGGACAACTGTGTGGACCGATGGGCTTACCAGTCTTGATCGTTACAAAGGACGATGCTACCATATCGAGCCCGTTGCTGGAGAAGAAAGTCAATTTATTGCTTATGTAGCTTACCCTTTAGACCTTTTCGAAGAAGGTTCTGTTACTAACATGTTTACTTCCATTGTGGGTAATGTCTTTGGTTTCAAAGCCCTGCGCGCTCTACGTCTGGAGGATTTGCGAATCCCCCCTGCTTATACTAAAACTTTCCAAGGCCCGCCGCATGGTATCCAAGTTGAGAGAGATAAATTGAACAAATATGGTCGCCCTCTATTGGGATGTACTATTAAACCTAAATTGGGATTATCCGCTAAGAATTATGGTAGAGCAGTTTATGAATGTCTCCGCGGTGGACTTGATTTTACCAAAGATGATGAGAACGTAAACTCCCAACCATTTATGCGTTGGAGAGACCGTTTCTTATTTTGTGCCGAAGCGCTTTATAAAGCACAGACTGAAACAGGTGAAATCAAAGGGCATTACTTGAATGCTACTGCCGGTACATGCGAAGAAATGATGAAAAGGGCTGTATTTGCTAGAGAACTGGGTGTCCCTATCGTAATGCATGACTACTTAACGGGGGGATTCACTGCAAATACTACCTTGGCTCATTATTGCCGAGATAATGGTCTACTTCTTCACATTCACCGTGCAATGCATGCAGTTATTGATAGACAGAAAAATCACGGTATCCACTTTCGTGTACTAGCGAAGGCCCTACGTATGTCTGGTGGAGACCATATTCATGCTGGTACCGTAGTAGGTAAACTTGAGGGTGAAAGAGATATCACTTTAGGCTTTGTTGATTTACTACGTGATGATTTTGTTGAAAAAGACCGAAGCCGCGGTATTTATTTCACTCAAGATTGGGTCTCTCTACCGGGTGTTCTGCCTGTGGCTTCCGGGGGTATTCACGTTTGGCATATGCCTGCTCTGACCGAGATCTTTGGTGATGATTCCGTACTACAATTCGGTGGAGGAACTTTAGGGCATCCTTGGGGAAACGCACCTGGTGCTGTAGCTAATCGAGTAGCTCTAGAAGCATGTGTACAAGCTCGTAATGAGGGACGTGATCTTGCTCGTGAAGGTAATGAAATTATCCGCGAGGCTAGCAAATGGAGTCCTGAACTAGCTGCTGCTTGTGAAGTATGGAAGGAGATCAAATTTGAATTCCAAGCGATGGATACTTTGTAA????????????????????TTCTGATCCTGAGGTTTCCGGCCTTGAAAAAAAAACCTCGGACGTTTTCGCTCAAATCATTGGTCCAGTACTGGATGTAGCTTTTCCCCCGGGAAAGATGCCTAATATTTACAACGCTCTAGTGGTTAAGGGTCGAGATACGTCCGGTCACACAATTAATGTGACTTGTGARGTACAGCAATTATTAGGAAATAACCAAGTCCGTGCTGTAGCTATGAGTGCTACAGAGGGTCTAATGAGAGGGATGGACGTGATTGACACGGGAGCTCCTCTAAGTGTTCCAGTCGGCGTAGCGACTCTCGGACGAATTTTCAACGTACTTGGTGAGCCTGTTGATAATTTAGGTCCTGTAGATACTAGTACAACATCTCTTATTCATAAATCAGCGCCCGCCTTTATACAGTTAGAAACAAAATTGTCTATTTTTGAAACAGGAATTAAAGTAGTAGACCTTTTAGCTCCTTATCGCCGTGGAGGAAAAATCGGACTATTCGGGGGGGCTGGAGTGGGTAAAACGGTCCTAATTATGGAATTGATCAACAACATTGCCAAAGCTCATGGAGGTGTATCCGTCTTTGGCGGAGTGGGTGAACGTACGCGCGAAGGAAATGATCTTTACATGGAAATGAAAGAATCTGGAGTAATTAATGAACAAAATATTGCAGAATCAAAAGTGGCTTTAGTTTATGGCCAGATGAATGAACCGCCAGGAGCTCGTATGAGAGTTGGTTTAACCGCTCTAACTATGGCGGAATATTTCCGAGATGTTAATGAACAAGACGTACTTCTATTTATCGACAATATCTTCCGTTTCGTCCAAGCTGGATCCGAAGTATCCGCCTTATTGGGGAGAATGCCCTCCGCTGTGGGTTATCAACCCACCCTTAGTACTGAAATGGGTTCTTTACAAGAAAGAATTACTTCTACCAAAAAAGGGTCCATAACTTCTATTCAAGCTGTTTATGTACCGGCGGACGATTTGACTGACCCTGCTCCGGCCACGACCTTTGCACACTTAGATGCTACTACTGTACTATCACGAGGACTAGCTGCCAAGGGTATCTACCCGGCAGTAGATCCTTTAGATTCAACGTCAACTATGCTACAACCTCGAATTGTTGGTGAGGAGCATTATGAAACTGCGCAAAGAGTGAAGCAAACTTTACAACGTTACAAAGAGCTTCAGGACATTATAGCTATCCTGGGGTTGGACGAATTGTCCGAAGAGGACCGCTTAACCGTAGCAAGAGCACGAAAAATAGAGCGTTTCTTATCACAACCCTTTTTCGTCGCAGAAGTTTTTACTGGTTCTCCGGGGAAATATGTCGGTCTAGCAGAAACAATTAGAGGGTTTAAATTGATCCTTTCCGGAGAATTAGATGGTTTTCCTGAGCAGGCCTTTTATTTGGTAGGTAACATCGATGAAGCTACTACTAAGGCTACGAATTTA-----------------------------------------------------------------------------------------------------------------------------------------------------------------------------------------------------------------------------------------------------------------------------------------------------------------------------------------------------------------------------------------------------------------------------------------------------------------------------------------------------------------------------------------------------------------------------------------------------------------------------------------------------------------------------------------------------------------------------------------------------------------------------------------------------------------------------------------------------------------------------------------------------------------------------------------------------------------------------------------------------------------------------------------------------------------------------------------------------------------------------------------------------------------------------------------------------------------------------------------------------------------------------------------------------------------------------------------------------------------------------------------------------------------------------------------------------------------------------------------------------------------------------------------------------------------------------------------------------------------------------------------------------------------------------------------------------------------------------------------------------------------------------------------------------------------------------------------------------------------------------------------------------------------------------------------------------------------------------------------------------------------------------------------------------------------------------------------------------------------------------------------------------------------------------------------------------------------------------------------------------------------------------------------------------------------------------------------------------------------------------------------------------------------------------------------------------------------------------------------GGGA???CCCGCT-GAG-TTTAAGCATATCAATAAGCGGAGGAAAAGAAACTTACAAGGATTCCCCTAGTAACGGCGAGCGAACCGGGAAGAGCCCA-GCTTGAGAAT-CGGTCGCCCYC----GGCG--TCCGAATTGTAGTCTGGAGAAGCGTCCTCAGCGGCGGACCGGG-CCCAAGTCC-CCTGGAAGGGGGCGCCGGAGAGGGTGAGAGCCCCGTCGTGCCC-GGACCCTGTCGCACCAC-GAGGCGCTGTCGGC-GAGTCGGGTTGTTTGGGAATGCAGCCCAAATCGGGCGGTAAATTCCGTCCAAGGCTAAATACGGGCGAGAGACCGATAGCGAACAAGTACCGCGAGGGAAAGATGAAAAGGACTTTGAAAAGAGAGTCAAAGAGTTCTTGAAATTGTC-GGGAGGGAAGCGGATGGGGGCCGGCGATGCGCCCCGGTCGG-ATGTGGAACGGCGGCCGGTCCGCCGATCGGCTCGGGGCGTGGACCGACGAGGATTGCCATGGCGTCCC-AAGCACGGGCAATGTCGTCATGGCGATCGCAGCGCGCGC-GCACTT--GCGCGCTCCCGTCGTCGGCCTG-CGGGCTCCCC-ATTCGACCCGTCTTGAAACACGGACCAAGGAGTCTGACATGTGTGCGAGTCAACGGGCGAGA--AAACCCGTAAGG-CGCAAGGAAGCTAA--TTGGCGGGAGTGCACCGCCGACCGACCTTGATCTTCT-GAGAAGGGTTCGAGTGTGAGCATACCTGTCGGGACCCGAAAGATGGTGAACTATGCCTGA-GCGGGGCGAAGCCAGAGGAAACTCTGGTGGAGGCCCGAAGCGATACTGACGTGCAAATCGTTCGTCTGACTTGGGTATAGGGGCGAAAGACTAATCGAACCATCTAGTAG-CTGGTTCCCTCCGAAGTTTCCCTCAGGATAGCTGGAGCC-CGAGTTCTAT-CGGGTAAAGCCAATGATTAGAGGCATCGGGGGCGCAACGCCCTCGACCTATTCT-CAAACTTTAAATAGGTAGGACGGCGCGGCTGCTTCGTTGAGCCGCGCCACGGAATCGAGAGCTCCAAGTGGGCCATTTTTGGTAAGCAGAACTGGCGATGCGGGATGAACCGGAAGCCGGGTTACGGTGCCCAACTACGCGCTAACC-TAGAACCCACAAAGGGTGTTGGTCGATTAAG-ACAGCAGGACGGTGGTCATGGAAGTCGAAATCCGCTAAGGAGTGTGTAACAACTCACCTGCCGAATCAACTAGCCCCGAAAATGGATGGCGCT-TAAGCGCGTGACCTACACCCGGCCGTCGGGG-CAAGTGCCAGGCCCC-GATGAGTAGGA-GGGCGCGGCGGT-CGCTGCAAAACCCA-GGGCGCGAGCCCGGGCGGA-GCGGCCGTCGGTGCAGATCTTGGTGGTA-GTAGCAAATATTCAAATGAGAACTTTGAAGGCCGAAGAGGGG-AAAGGTTCCATGTGAACGG-CACTTGCACATGGGTTAGTCGATCCTAAGAGACGGGGG-AA-GCCCGTCCGATAGCGCCGTGC-----GCGCGA-GCTTCGAAAGGGAATCGGG-TTAAAATT-CCTGAACC-GGGACGTGGCGGCT-GACGGCAACGTTAGGGAGTCCGG-AAACGTCGGCGGGGGCC-TCGGGAA-GAGTTATCTTTTCTGTTT-AACG-GCCT-GCCCACCCTGGAAACGG-CTCAGCCGGAGGTAGGGTCCAGCGGCCGGAAGAGCACCGCACG-T-CGCGTGGTGTCCGATGCG-TCCCCGG-CGG-CCCTTGAAAAT-CC-GGAGGACCGAG------TGCC-TCCCACGCCCGGTCGTACTC-ATAA-CCGCATCAGGTCTCCAAGG-TGAACA-GCCTCT-GGTCAATGGAACAATGTAGGCAAGGGAAGTCGGCAAAATGGATCCGTAACCTCGGGAAAAGGATTGGCTCTGAGGGCTGGGCACGGGGGTCCCAGCCCC-GAACCCGTCGGCT-GT-CGGTGGACTGCTCGAGCTGCTACCGCGGCGAGAGCGGGTCGCCGCGTGCCGGCCGGGGGACGGACTGGGAAGCC-TTCCCCGGGCGTCGAACAGTCGACTC-AGAACTGGTACGGACAAGGGGAATCCGACT-GTTTAATTAAAACAAAGCATTGCGATGGTCCC-TGCGGATGC-TCACGCAATGTGATTTCTGCCC-AGTGCTCTGAATGTCAAAGTGAAGAAATTCAACC-AAGCGCGGGTAAACGGC-GGGAGTAACTATGACTCTCTTAAGGTAGCCAAATGCCTC-GTCATCTAATTAGTGACG-CG-CATGAATGGATTAACGAGATTCCCACTGTCCCT-GTC-TACTATCCAGCGAAACCACAGCCAAGGGAACGGGCTTGGCGGAATCAGC-GGGGAAAGAAGACCCTGTTGAGCTTGACTCT-AGTCCGA-CTTTGTGAAATGACTTGAGAGGTGTAGCATAA-GTGGGAGCGCGACTTTGAAA-TACCACTACTTTTAACGTTATTTTACTT-ATTCCGTGAA-TCGGAGGCGGGGC--ATCGCCCCTCT-TTTTAGACCCAAGGGCCGATCCGGGCGGAAGACATTGTCAGGTGGGGAGTTTGGCTGGGGCGGCACATCTGTTAAAAGATAACGCAGG-TGTCCTAAGATGAGCTCA-AC-GAGAACA----GAA-ATCTCGTGTGGAACAAAAGGGTAAAAGCT--CGTTTGATTCTGATTTCC-AGTACGAATACGAACCGTGAAAGCGTGGCCT-ATCGATCCTTTAGACCTTCGGAA-TTTGAAGCTA-GAGGTGTCA-GAAAAGTTACCACAGGGATAACTGGCTTGTGGCA-GCCAAGCGTTCATAGC-GACGTTGCTTTTTGATCCTTCGATGTCGGCTCTTCCTATCATTGT-GAAGCAGAATTCACCAAGTGTTGG-ATTGTTCACCCACCAATAGGGAACGTGAGCTGGGTTTAGAC-CGTCGTGAGACAGGTTAGTTTTACCCTACTGATGACA-GCGTCGCAATAG-TAATTCAACCTAGTACGA-GAGGAACCGTTGATTCGCACAATTGGTCATCGCGCTTGGTTGAAAAGCCAGTGGC-GC-GAAGCTAC-CGTGCGCTGG-ATTATGACTGAACGCCTCTAAGTCAGAATCCGGGCTA--GAAGCGACGCGCGT-GCCCGCCGCCC---GATTG-CCGACCAGCAGTAGGGGCCCCCAAAGGCACGTGCCGTTGGC---TGA-G----CCCGCGCGACG-GATGAGTCG-TGCGGG--CCGCCTT-GAAGT-ACAATTCCCACCGAGCGGC-GGG-TAGAATCCTTTGCAGACGACTTAAATACG-CGACGGGGTATTGTAA-GTGGTAGAGTGGCCTAGCT-GCCACGATCCACT-GAGATA
DENDROPTHORA   GATTAAGCCATGCATGTGTAAGTATGAACTAATT-CAGATGGTGATACTGCGAATGGCTCATTAAATCAGTTATAGTTTGTTTGATGGTACCT-TC-TACTCGGATAACCGTAGTAATTCTAGAGCTAATACGTGCAACGAA-TCCTGACTTTA-GGAACGGAAGCATTTATTAGATAAAAGGTCGAC????CTCGTTGTGCTGATGACT-CATGATAACTTGACGGATCGCAC-GGCCCTCGTGCCGGCGACGCATCATTCAAATTTCTGCCCTATCAACTTTCGATGGTAAGATAGTGGCCTACTATGGTGTTGACGGGTGACGGAGAATTAGGGTTCGATTCCGGAGAGGGAG-CCTGAGAAACGGCTACCACATCCAAGGAAGGCAGCAGGCGCGCAAATTACCCAATCCTGACACGGGGAGGTAGTGACAAAAAATAACAATACCGGGCTGAGTCTGGTAATTGGAATGAGTACAATCTAAATCCCTTAATGAGGATCCATTGGAGGGCAAGTCTGGTGCCAGCAGCCGCGGTAATTCCAGCTCCAATAGCGTATATTTAAGTTGTTGCAGTTAAAAAGCTCGTAGTTGGATTTTGGGTTGGGTTTGA-TCGGTCCGCGTGTGTATCGGTTGCCCCGTCCCTT-CTGCCGGCGATGCGCTCCTG-CCTTAATTGGCCGGGT-CGTGCCTCTGGTGCTGTTACTTTGAAGAAATTAGTGTGCTCAAAGCAAGCCT-GCGCTCTGGATACATTAGCATGGGATAACGTCATAGGATTTCGGTCCTATTCTGTTGGCCTTCGGGATCGGAGTAATGATTAACAGGGACAGTCGGGGGCATTCGTATTTCATAGTCAGAGGTGAAATTCTTGGATTTATGAAAGACGAACAACTGC-GAAAGCATTTGCCAAGGATGTTTTCATTAATCAAGAACGAAAGTTGGGGGCTCGAAGACGATCAGATACCGTCCTAGTCTCAACCATAAACGATGCCGACCAGGGATCGGCGGATGTTGCTTATAGGACTCCGCTGG-CACCTTATGAGAAATCAAAGTT-TTTGGGTTCCGGGGGGAGTATGG-TCGCAAGGCTGAAACTTAAAGGAATTGACGGAAGGGCACCACCAGGAGTGGAS-CGTGCGGCTTAA-TTTGACTCAACACGGGGAAACTTACCAGGTCCAGACATAGTAAGGATTGACAGACTGAGAGCTCTTTCACGATTCTATGGGTGGTGGTGCATGGCCGTTCTTAGTTGGTGGAGCGATTTGTCTGGTTAATTCCGTTAACGAACGAGACCTCAGCCTGTTAA-CTAGCTA?ATGG-ACCTTCATGGCTTA-GCTTCTTAGAGGGACTATGGCCAACTA-GGCCACGGAAGTTT-GAGGCAATAACAGGTCTGTGAT-GCCCTTAGATGTTCTGGGCCGCACGCGCGCTACACTGATGTATTCAATGAGTTTATA-GCCTTGG-TCGTCAGGCCCGGGTAATCTTT-GAAA-TTTCATCGTGATGGGGATAGATCATTGCA?TTATTGGTCTTCAACGAGGAATTCCTAGTAAGC-GCGAGTCATCAGCTCGCGTTGACTACGTCCCTGCCCTTTGTACACACCGCCCGTCGCT-CCTACCGATTG-AATGGTCCGGTGAAGTGTTCGGATTGTGGCAACATGAGCG??TC-G?????-?GCGAT-GTCGTGAGAAGTTCATTGAACCTTATCATTGTTGGATTCAAAGCAGGTGTTAAAGATTACAAATTGACTTATTATACTCCTGATTATAAAACCAAAGATACAGATATCTTGGCAGCATTCCGAGTCACTCCTCAACCAGGAGTTCCGCCTGAGGAAGCAGGGGCCGCGGTAGCAGCGGAATCTTCTACTGGTACATGGACCACTGTGTGGACCGATGGACTTACCAGCCTGGATCGTTACAAAGGACGATGCTACCACATCGAGCCCGTTGCAGGAGAAGAAAATCATTTTATTGCTTATGTTGCTTATCCTTTAGACCTTTTTGAAGAAGGTTCTGTTACTAACATGTTTACTTCCATTGTGGGTAATGTATTTGGATTCAAAGCCCTGCGTGCTCTACGTCTGGAGGATCTGCGAATCCCTCCAGCTTATTCTAAAACTTTTCAAGGCCCACCTCATGGCATTCAAGTGGAGAGAGATAAATTGAACAAGTATGGTCGTCCCCTATTGGGATGTACAATAAAACCTAAATTGGGGTTATCTGCTAAGAACTACGGTAGAGCAGTTTATGAATGTCTTCGTGGTGGACTTGATTTTACAAAAGATGATGAGAACGTAAATTCCCAACCTTTTATGCGTTGGAGAGACCGTTTCGTATTTTGTGCCGAAGCCATTTATAAAGCACAGGCCGAAACAGGCGAAATCAAAGGGCATTACTTAAATGCTACGGCAGGTACATGTGAAGAAATGATCAAAAGGGCTGTTTTTGCCAGAGAATTAGGAGTCCCAATCATAATGCATGACTACTTAACAGGTGGATTCACTGCAAATACTAGCTTGGCTCATTATTGCCGAGATAATGGCCTACTTCTTCACATCCATCGTGCAATGCATGCAGTTATTGATAGACAAAAAAATCATGGGATACACTTTCGTGTACTAGCTAAAGCTTTACGTATGTCTGGTGGAGATCATATTCACTCAGGTACTGTTGTAGGTAAACTGGAAGGGGAAAGAGACATCACTTTGGGATTTGTTGATTTACTACGAGATGATTTTATTGCAAAAGACCGAAGTCGTGGTATTTATTTCACTCAAGATTGGGTATCGCTACCAGGTGTTTTGCCCGTCGCTTCGGGCGGTATTCATGTTTGGCATATGCCTGCTCTGACTGAGATCTTTGGGGATGATTCTGTACTACAGTTCGGTGGAGGAACCTTGGGACACCCTTGGGGAAATGCACCGGGTGCCGTAGCTAATCGAGTCGCTCTAGAAGCTTGTGTACAAGCTCGTAATGAGGGACGGGATCTTGCTCGTGAGGGTAATGAAATTATCCGTGAGGCTAGCAAATGGAGTCCTGAATTAGCTGCTGCTTGTGAGGTATGGAAAGAGATTAAATTTGAATTTCAAGCAGTGGATACNTTG???NNNNNNNNNNNNNNNNNNNNNNNNNNNNNNNNNNNNNNNNNNNNNNNNNNNNNNNNNNNNNNNNNNNNNNNNNNNNNNNNNNNNNNNNNNNNNNNNNNNNNNNNNNNNNNNNNNNNNNNNNNNNNNNNNNNNNNNNNNNNNNNNNNNNNNNNNNNNNNNNNNNNNNNNNNNNNNNNNNNNNNNNNNNNNNNNNNNNNNNNNNNNNNNNNNNNNNNNNNNNNNNNNNNNNNNNNNNNNNNNNNNNNNNNNNNNNNNNNNNNNNNNNNNNNNNNNNNNNNNNNNNNNNNNNNNNNNNNNNNNNNNNNNNNNNNNNNNNNNNNNNNMNNNNNNNNNTNCGTNCTTGGGRAGCCTGTTGATAATTTAGGCCCTGTGAATNCTCGNACGACATCTCCTATTCATAGATCTGCGCCTGCCTTTATACAGTTAGATACTAAATTATCNATTTTTGAAACAGGAATTAAAGTGGTAGATCTTTTAGCTCCTTATCGTCGTGGCGGAAAAATCGGGCTATTCGGGGGAGCGGGAGTAGGTAAAACAGTACTCATTATGGAATTGATCANCAATATTGCCAAAGCTCATGGGGGTGTATCTGTATTTGGCGGAGTGGGTGAACGTACTCGTGAAGGAAATGATCTTTACATGGAAATGAAAGAATCTGGAGTCATAAATGAAAAAAATATTGCAGAATCCAAGGTGGCTCTAGTCTACGGTCAGATGAACGAACCGCCAGGAGCTCGTATGAGAGTTGGTTTGACCGCCCTAACTATGGCGGAATATTTTCGGGATATTAATGAACAAGACGTACTTCTATTTATTGACAATATCTTCCGTTTTGTCCAAGCAGGATCCGAGGTATCCGCCTTATTGGGTAGAATGCCTTCTGCTGTGGGTTATCAACCCACTCTTAGTACCGAAATGGGTTCTTTACAAGAAAGAATTACTTCTACTAAGGAAGGGTCCATAACGTCTATTCAAGCCGTCTATGTACCTGCAGACGATTTGACCGACCCTGCTCCTGCCACAACATTTGCACATTTAGATGCGACTACCGTACTATCAAGAGGATTAGCTGCCAAAGGGATCTATCCTGCAGTCGATCCTTTAGATTCAACGTCTACTATGCTTCAACCTAGGATCGTTGGTGAAGAACATTATGACACTTCGCAAAGAGTTAAGCANNNNNNNNNNNNNNNNNNNNNNNNNNNNNNNNNNNNNNNNNNNNNNNNNNNNNNNNNNNNNNNNNNNNNNNNNNNNNNNNNNNNNNNNNNNNNNNNNNNNNNNNNNNNNNNNNNNNNNNNNNNNNNNNNNNNNNNNNNNNNNNNNNNNNNNNNNNNNNNNNNNNNNNNNNNNNNNNNNNNNNNNNNNNNNNNNNNNNNNNNNNNNNNNNNNNNNNNNNNNNNNNNNNNNNNNNNNNNNNNNNNNNNNNNNNNNNNNNNNNNNNNNNNNNNNNNNNNNNNNNNNNNNNNNNNN-----------------------------------------------------------------------------------------------------------------------------------------------------------------------------------------------------------------------------------------------------------------GGTTAT------GACAATAAA------TTTAGTTTAGTACTTGTGAAACGTTTAATTAAT------------CGAATGTAT------------------------CAACAGAAA------TATTTG---------------------------------------ATTTCTTCG------GTGAAT---------------------------GATTTT------AAT---------------------CAAAAT------GGATTT---TCGGGGCAC---------------AAG------AATTCT---TTTTCTTATCATTTT------TATTCTCAA------ATGGTATCAGAAGGTTTTGGAGTCATTCTGGAAATTCCATTCTCGTCGCGATTAGTATCTTCCCTT------------------------------------------GAAGAAAAA---AGACTACCAAAATCTCAG---------AAATTACGATCTATT------CATTCAATATTTCCCTTTTTAGAGGATAAATTATCACATTTAAATTATGTGTCGGATCTACTAATACCCTATCCCATCCATCTGGAAATCTTGGTTCAAATC--------CTTCAATGCTGGATCAAAGATGTTCCTTCTTTGCATTTATTG---CGATTAATTTTC------CACGAATATCATAAT---------TTGAAT------------AGT---CTCATT------ACTTCAAATAAATCC------------------------------------------ATTTACGTCTTTTCA---AAAAGGAAA---AAAAGATTCTTTTGGTTCTTACATAATTATTATGTATATGAATACGAATATCTATTCCTTTTTCTTCGT---AAAAAGTCTTCT---TATTTACGATCAATATCTTTTGGAGTCTTTCTTGAGCGAACACATTTTTATGTAAAA------ATAGAATAT-----CTTATA---GTTGTG---------TGTTCT---------------AAT------------------TAT------TTTCAGAGG---------ATTCTA------------------TGGTTTCTTAAA------GATACTTTCATACATTATGTTCGATATCAAGGAAAAGGAATTATGGCTTCAAAA------GGAACTCTTATTCTGATGAATAAATGGAAATTTCATCTTGTGAATTTTTGGCAATCTTAT---------TTTCACTTTTGGTTTCAA---------CCTTATAGG------ATCCATATAAATCAA------------TTACCCAAT------TATTCC------TTCTCTTTTCTGGGGTATTTTTCAAGT------TTACTAAAAAATCCTTTGGTAATAAGAAATCAA-ATGCTAGAAAATTCATTT-CTAATAAAT------ACTCTGACT------AATAAATTAGATACCATAGCCCCA-GCTATTTCTCTTATTGGATCATTGTCGAAAGCTCAATTTTGTACTGTATTGGGTCATCCTATTAGTAAACCG--ATCTGGACCGATTTATCG---GATTCTGATATTCTTGAT-CGATTTTGTCGGATATGTAGAAATCTTTGTCGTTATCACAGTGGATCTTCAAATAAACAGGTTTTGTATCGT---------------------------------------ATAAAGTATATACTTCGACTTTCGTGTGCTAGAACTTTGGCTCGTAAACATAAAAGTACAGTA-CGC---------ACTTTTATG------------CGAAGATTAGGTTCGGGA------TTCTTAGAAGAATTTTTTTTGGAA------GAAGAACAA------TCTCTTTCTTTA------ATCTTC---------------------------------CTCCAAA??????????????????????????????????????????????????????????????????????????????????????????????????????????????????????????????????????????????????????????????????????--------------------------------------------------------------------------------------------------------------------------------------------------------------------------------------------------------------------------------------------------------------------------------------------------------------------------------------------------------------------------------------------------------------------------------------------------------------------------------------------------------------------------------------------------------------------------------------------------------------------------------------------------------------------------------------------------------------------------------------------------------------------------------------------------------------------------------------------------------------------------------------------------------------------------------------------------------------------------------------------------------------------------------------------------------------------------------------------------------------------------------------------------------------------------------------------------------------------------------------------------------------------------------------------------------------------------------------------------------------------------------------------------------------------------------------------------------------------------------------------------------------------------------------------------------------------------------------------------------------------------------------------------------------------------------------------------------------------------------------------------------------------------------------------------------------------------------------------------------------------------------------------------------------------------------------------------------------------------------------------------------------------------------------------------------------------------------------------------------------------------------------------------------------------------------------------------------------------------------------------------------------------------------------------------------------------------------------------------------------------------------------------------------------------------------------------------------------------------------------------------------------------------------------------------------------------------------------------------------------------------------------------------------------------------------------------------------------------------------------------------------------------------------------------------------------------------------------------------------------------------------------------------------------------------------------------------------------------------------------------------------------------------------------------------------------------------------------------------------------------------------------------------------------------------------------------------------------------------------------------------------------------------------------------------------------------------------------------------------------------------------------------------------------------------------------------------------------------------------------------------------------------------------------------------------------------
Amborella      GATTAAGCCATGCATGTGTAAGTATGAACTAATT-CAGACTGTGAAACTGCGAATGGCTCATTAAATCAGTTATAGTTTGTTTGATGGTACCT-GC-TACTCGGATAACCGTAGTAATTCTAGAGCTAATACGTGCAAGAAA-TCCCGACCTCT-GGAAGGGATGCATTTATTAGATAAAAGGCCAGCGCGGCCCGATGCTTTGGTGAAT-CATGATAACTCGACGGATCGCAC-GGCCATTGTGCTGGCGACGCATCATTCAAATTTCTGCCCTATCAACTTTCGATGGTAGGATAGGGGCCTACCATGGTGGTGACGGGTGACGGAGAATTAGGGTTCGATTCCGGAGAGGGAG-CCTGAGAAACGGCTACCACATCCAAGGAAGGCAGCAGGCGCGCAAATTACCCAATCCTGACACGGGGAGGTAGTGACAATAAATAACAATACCGGGCTGAGTCTGGTAATTGGAATGAGTACAATCTAAACCCCTTAACGAGGATCCATTGGAGGGCAAGTCTGGTGCCAGCAGCCGCGGTAATTCCAGCTCCAATAGCGTATATTTAAGTTGTTGCAGTTAAAAAGCTCGTAGTTGGATCTTGGGCTGGGC-CGA-CCGGTCCGCGTGTGCACCGGCCGTCCCGTCCCTT-CACCCGGCGATGCGTTCCTGGCCTTAACTGGCCGGGT-CGTGCCTCCGGCACCGTTACTTTGAAGAAATTAGAGTGCTCAAAGCAAGCCT-ACGCTCTGAATACATTAGCATGGGATAACATCACAGGATTTCGGTCCTATTGTGTTGGCCTTCGGGATCGGAGTAATGATTAAGAGGGACAGTCGGGGGCATTCGTATTTCATAGTCAGAGGTGAAATTCTTGGATTTATGAAAGACGAACCACTGC-GAAAGCATTTGCCAAGGATGTTTTCATTAATCAAGAACGAAAGTTGGGGGCTCGAAGACGATCAGATACCGTCCTAGTCTCAACCATAAACGATGCCGACCAGGGATCGGCGGATGTTGCTCTTAGGACTCCGTCGG-CACCTTATGAGAAATCAAAGTC-TTTGGGTTCCGGGGGGAGTATGG-TCGCAAGGCTGAAACTTAAAGGAATTGACGGAAGGGCACCACCAGGAGTGGAG-CCTGCGGCTTAA-TTTGACTCAACACGGGGAAACTTACCAGGTCCAGACATAGTAAGGATTGACAGACTGAGAGCTCTTTCTTGATTCTATGGGTGGTGGTGCATGGCCGTTCTTAGTTGGTGGAGCGATTTGTCTGGTTAATTCCGTTAACGAACGAGACCTCAGCCTGCTAA-CTAGCTACGTGG-AC-TCCACGGCC-A-GCTTCTTAGAGGGACTATGGCCGTTTA-GGCCACGGAAGTTT-GAGGCAATAACAGGTCTGTGAT-GCCCTTAGATGTTCTGGGCCGCACGCGCGCTACACTGATGTATTCAACGAGTATATA-GCCTTGG-CCGACAGGCCCGGGTAATCTGT-CGAAATTTCATCGTGATGGGGATAGATCATTGCAATTGTTGGTCTTCAACGAGGAATTCCTAGTAAGC-GCGAGTCATCAGCTCGCGTTGACTACGTCCCTGCCCTTTGTACACACCGCCCGTCGCT-CCTACCGATTG-AATGGTCCGGTGAAGTGTTCGGATCGCGGCGACGGAGGCGGTCC-GCCGCT-GGCGAC-GTCGCGAGAAGTCCACTGAACCTTATCATCGCTGGATTCAAAGCCGGTGTTAAAGATTACAGATTGACTTATTATACTCCTGACTATGAAACCCTAGCTACTGATATCTTGGCAGCATTCCGAGTAACTCCTCAACCTGGAGTTCCACCTGAGGAAGCAGGAGCTGCAGTAGCTGCCGAATCTTCCACTGGTACATGGACAACTGTGTGGACCGATGGACTTACCAGCCTTGATCGTTACAAAGGTCGATGCTACCACATCGAACCCGTTGCTGGGGAACAAAATCAATATATTGCTTATGTAGCTTATCCTTTGGACCTTTTTGAGGAAGGTTCTGTTACTAACATGTTTACTTCCATCGTAGGTAATGTATTTGGGTTCAAAGCCCTACGAGCTCTACGTCTAGAGGATCTGCGAATTCCTCCTGCTTATTCCAAAAGTTTCCAAGGCCCACCTCATGGCATCCAAGTCGAGAGAGATAAATTGAACAAGTATGGTCGTCCCCTATTAGGATGTACTATTAAACCAAAATTGGGGTTATCTGCCAAAAACTACGGTAGAGCGGTTTATGAATGTCTCCGTGGTGGGCTTGATTTTACCAAGGATGATGAGAATGTGAACTCCCAACCATTTATGCGTTGGAGGGACCGTTTCTTATTTTGTGCCGAAGCTCTTTATAAAGCACAGGCAGAAACAGGTGAAATCAAAGGACATTACTTGAATGCTACTGCAGGTACATGCGAAGAAATGATGAAAAGGGCCGTATTTGCCAGAGAATTGGGAGTTCCTATCGTAATGCATGACTACTTAACAGGAGGATTCACTGCAAATACTAGTTTGGCCCATTATTGCCGAGACAATGGCCTACTTCTTCACATTCATCGCGCAATGCATGCAGTTATTGATAGACAAAGGAATCATGGTATACACTTTCGTGTACTAGCTAAAGCATTGCGTATGTCTGGTGGGGATCATATTCACGCTGGTACCGTAGTAGGTAAACTGGAAGGGGAACGGGATGTCACTTTGGGTTTTGTTGATCTACTACGTGATGATTTTATTGAAAAAGACCGAAGTCGCGGTATTTATTTCACTCAAGATTGGGTATCTATGCCAGGTGTTCTGCCCGTGGCTTCAGGTGGTATTCACGTTTGGCATATGCCTGCCCTGACCGAGATCTTTGGGGATGATTCCGTATTACAGTTCGGCGGAGGAACTCTGGGACACCCTTGGGGAAATGCACCCGGTGCAGTAGCTAATCGGGTGGCTTTAGAAGCGTGCGTACAAGCTCGTAATGAGGGACGTGATCTTGCTCGTGAAGGTAATGAAGTTATCCGTGAAGCTAGCAGGTGGAGCCCAGAACTAGCTGCTGCTTGTGAGGTATGGAAGGAGATCAAATTCGAATTCGAAGCAATGGATGTCTTGTAAATGAGAATCAATCCTACTACTTCTGGTTCTGGGCTTTCTACACTTGCGAAAAAAAGCGTGGGACGTATCGCTCAAATCATTGGTCCGGTACTGGATGTAGCCTTTCCCCCGGGCAAGATGCCCAATATTTACAACTCT?TGGTAGTTAAAGGTCGAGATACTGCCGGTCAGCAAATTAATGTGACTTGTGAGGTACAACAATTATTAGGAAATAATCGAGTTAGAACGGTAGCTATGAGTGCTACAGATGGTCTAATGAGAGGAATGGAAGTGATTGACACGGGAGCTCCTCTAAGTGTTCCAGTTGGCGAAGCTACTCTCGGACGAATTTTCAACGTTCTTGGAGAACCAGTTGATAATTTAGGTCCTGTAGATACTCGCACAACATCTCCTATTCATAGATCTGCGCCTGCCTTTATACAGTTAGATACCAAATTATCAATCTTTGAAACAGGCATTAAAGTGGTGGATCTTTTAGCTCCTTATCGTCGTGGAGGAAAAATCGGGCTATTCGGGGGAGCCGGAGTGGGTAAAACAGTACTCATCATGGAATTGATCAATAACATTGCCAAAGCTCACGGAGGTGTATCTGTATTTGGCGGAGTAGGAGAACGTACTCGTGAAGGAAATGATCTTTACATGGAAATGAAAGAATCCGGAGTGATTAATGAACAAAATATTGCAGAATCAAAAGTCGCTCTAGTCTATGGTCAGATGAATGAACCGCCGGGAGCTCGGATGAGAGTTGTTTTAACTGCCCTAACAATGGCGGAATATTTCCGTGATGTTAATGAGCAAGACGTACTTCTATTTATTGACAATATCTCTCGCTTCGTTCAAGCAGGATCAGAAGTCTCTGCCTTATTAGGCAGAATGCCTTCTGCCGTGGGTTATCAACCTACCCTTAGTACAGAAATGGGTTCTTTGCAAGAAAGAATTACTTCTACTAAAGAGGGATCCATAACTTCCATTCAAGCAGTTTATGTACCTGCAGACGATTTGACCGACCCTGCTCCTGCCACGACATTTGCACATTTAGATGCTACTACCGTACTATCAAGAGGATTAGCCGCCAAAGGTATCTATCCAGCAGTAGATCCTTTAGATTCAACGTCAACTATGCTCCAACCTCGGATCGTTGGCGAGGAACATTACGAAACTGCGCAAAGAGTTAAGCAAACTTTACAACGTTACAAAGAACTTCAAGACATTATAGCTATTCTTGGACCAGATGAATTATCCGAAGAGGATCGTTTAACCGTAGCAAGAGCACGAAAAATTGAGCGTTTCTTATCACAACCCTTCTTCGTAGCAGAGGTATTTACTGGTTCTCCAGGAAAATATGTTGGTCTCGCAGAAACAATTAGGGGGTTTCAACTGATCCTTTCCGGAGAATTAGATGGTCTTCCCGAACAGGCTTTTTATCTGGTAGGTAACATCGATGAAGCTACCGCGAAGGCTATTAACTTAATGGAG---------------------GAATTA---CGA------GGATAT-----TTAGAAATAGATAGACCCCATCAACAA---CGC------TTCCTATATCCGCTTCTATTCCAGGAGTCTATCTATGCACTTGCTCATAATCATGGTTTAAATGGATCA------ATTCTTTACGAACCCATGGAA---------GATTTA---------------------------------------------------GGTCAT------GACAAGAAA------TCCAGTTCACTAAATGTAAAACGTTTAATTATT------------CAAATGTAT------------------------CAACAGAAT------CATTTC---------------------------------------ATCATTTCA------TTTAAT---------------------------GATTCT------AAC---------------------CAAAAT------AGATTT---CTTGGGCAT---------------AGC---AGGAATTCT------------------------TATTTTCAA------ATGGTATCAGAGGGTTTTGCAGTAATTGTGGAAATTCCATTCTCGATGCGATTAGTATCTTCCCTA------------------------------------------GAAAAA---------GGATCTGAATCTCAT---------AATTTCCAATCTATC------CATTCAATATTTCCGTTTCTAGAGGACAAACTTTCATATTTAAATTATGTGTTAGATATACTAATACCCCACCCAANCCATCTGGAAATCTTGGTTCAAAGC--------CTTCGCCAATGGATACGAGACCTTTCTTCTTTGCATTTATTG---CGGTTTTTTCTC------CACGAACATCAGAAT---------TGGAAT------------AGT---TTCATT------ACTACAAAGAAATGC------------------------------------------AGTTCTTTTTTTTCA---AGAGAGAAT---CAAAGATTGTTTTTGTTCCTGTACAATTTTCATGTATATCAATTTGAATCCCTTTTCGTTTTCCTACGT---AAACAATTTTTT---CATTTACGGTCGATATCTTTTGGATCTTTTCTTGAACGAACACATTTCTATGGAAAA------ATAGAAAAT-----TTTGTA---GTATCC---------ATGCGT---------------AAT------------------CAT------TCTCAGAAT---------ATTTTA------------------TGGTTGTTCAAG------GACCTTTTCATGCATTATGTTAGATATAAAGGAAAATCAATTATGGCTTCAAGG------GGTACTTATCTCCTTATGAATAAATGGAAATCTCACCTTGTCAATTTCTGGCAATTCCGT---------TTTTACTTCTGGTCTCAA---------CCGGGCAGA------ATCCATATAAATGAA------------TTATCCAAT------CATTCC------TTCTATTTCCCGGGCTATCTTTCAGGT------CTACGATTAAATCCCTCGATGGTAAGGAGTGAA-ATGCTAGAGAATTCATTT-ATGATAGAT------GCTGKTATC------AAGAGATTCGATACAGTAGTCCCA-ACTATTTTTCTTATTGGATCCTTGGCTAAAGTAAAATTATGTAACGTATCAGGGCATCCTATTAGTAAGTCG--GTCTGGGCCGATTCGTCA---GATTCTGATATTCTCGAT-CAATTTGGGCGGATATGCAGAAATCTCTCTCATTATCACAGTGGGTCCTACAAAAAACACAGTTTGTGTCGA---------------------------------------ATAAAATATATACTTCGACTTTCGTGTGCTAGAACTTTGGCTCGTAAACATAAAAGCACGGTA-CGC---------GCAATTTTG------------AAAAGATTAGGTTCGGAA------TTCTTGGACGAATTCCTTACGGAG------GAACAAGAG------ATTCTTTCCTTG------ATTTTT---------------------------------CCAAAAACC---------------------CCT------------------------------------------------------TTCCAT------------------------AGTGGA---CGAATTTGGTATTTGGATATTATCCGTATTCATAGTCTGGCCAATCA----------------------CCGCT-GAG-TTTAAGCATATCAATAAGCGGAGGAAAAGAAACTTACCAGGATTCCCCTAGTAACGGCGAGCGAACCGGGAACTGCCCA-GCATGGGAAT-CGGGCGGCCCC----GCTG--CTCGAATTGTAGTCTGTAGAAGCGTCCTCAGCGGCGGACTGGG-CACAAGTCC-CCTGGAAGGGGGCGCCGGAGAGGGTGAGAGCCCCGTCGTGCCC-GGACCCTGCCGCACCAC-GAGGCGCTGTCGGC-GAGTCGGGTTGTTTGGGAATGCAGCCCTAATTGGGCGGTAAATTCCGTCCAAGGCTAAATACCGGCGAGAGACCGATAGCGAACAAGTACCGCGAGGGAAAGATGAAAAGGACTTTGAAAAGAGAGTCAAAGAGTGCTTGAAATTGTC-GGGAGGGAAGCGGATGGGGGCTGGCAGTGCGCCGCGGTCGG-ATGCGGAACGTCCGACGGTCCGTCGCTCGGCTCGCGGGGCGGACCGGCGCGGGTCACCGTGGAGGCAG-GAGCCCGGGCGATGCCGCCACGGTGACCAAAGCACGCGT-GCAACT--GCGTGCTCATGGCGCCGGCCTG-CGGGCTCCCC-ATCCGGCCCGTCTTGAAACACGGACCAAGGAGTCTAACATGCGTGCGAGTCAGCGGGTGTCCA-AAGCCCGAAAGG-CGCAAGGAA-CTGA--GTGGCGGGACTGCACTGCCGACCGACCTTGATCTTCT-GTGAAGGGTTCGAGTGGGAGCATGCCTGTTGGGACCCGAAAGATGGTGAACTATGCCTGA-GCGGGGCGAGGCCAGAGGAAACTCTGGTGGAGGCCCGCAGCGATACTGACGTGCAAATCGTTCGTCTGACTTGGGTATAGGGGCGAAAGACTAATCGAACCGTCTAGTAG-CTGGTTCCCTCCGAAGTTTCCCTCAGGATAGCTGGAGCC-CGAGTTCTAT-CAGGTAAAGCCAATGATTAGAGGCATCGGGGGCGCAACGCCTTCGACCTATTCT-CAAACTTTAAATAGGTAGGAAGGAGTGGCTGCTCCGTTGAGCCACTCCACGGAATCGAGCGCTCCAAGTGGGCCATTTTTGGTAAGCAGAACTGGCGATGCGGGATGAACCGGAAGCCGGGTTACGGTGCCGAACTGCGCGCTAACC-CAGAACCCACAAAGGGTGTTGGTCGATTAAG-ACAGCAGGACGGTGGTCATGGAAGTCGAAATCCGCTAAGGAGTGTGTAACAACTCACCTGCCGAATCAACTAGCCCCGAAAATGGATGGCGCT-GAAGCGCGCGACCCACACCCG-GCGTCGGGGTCGATTGCCAGGCCCC-GATGAGTAGGA-GGGCGCGGCGGT-TGCTGCGAAACCTG-GGGCGCGAGCCCGAGCGGA-GCGGCCGTCGGTGCAGATCTTGGTGGTA-GTAGCAAATATTCAAATGAGAACTTTGAAGGCCGAAGTGGGG-AAAGGTTCCATGTGAACGG-CACTTGCACATGGGTTAGTCGATCCTAAGAGTCGGGGG-AA-GCCCGTCCGAGAGCGCTGTTA-----GCGCGA-G-TTCGAAAGGGAATTGGG-TTAAAATTTCCTGAACC-GGGAAGTGGCGGCG-GACGGCAACGTTAGGGAGTCCGG-AGACGTCGTCGGGGGCC-TCGGGAA-GAGTTATCTTTTCTGTTT-AACA-GCCT-GCCCACCCTGGAAACGG-CTCAGCCGGAGGTAGGGTCCAGCGGCTGGAAGAGCACCGCACG-T-CGCGTGGTGTCCGGTGCG-CCCCCGG-CGG-CCCGTGAAAAT-CC-GGAGGACCGAG------TGCCG-CCCACGCCCGGTCGTACTC-ATAA-CCGCATCAGGTCTCCAAGG-TGAACA-GCCTCT-GGTCGATGGAACAATGTAGGCAAGGGAAGTCGGCAAAATGGATCCGTAACTTCGGGAAAAGGATTGGCTCTGAGGGCTGGGCCCGGGGGTCCCCGCCCC-GAACCCGTCGGCT-GT-CGGCGGACTGCTCGAGCTGCTCCCGCGGCGAGAGCGGGTCGCCGCGTGCCGGCCGGGGGACAGACGGGGAAGCC-TTCCCCGGGCGTCGAACAGCCGACTC-AGAACTGGTACGGACAAGGGGAATCCGACT-GTTTAATTAAAACAAAGCATTGCGATGGTCCC-TGCGGATGT-TGACGCAATGTGATTTCTGCCC-AGTGCTCTGAATGTCAAAGTGAAGAAATTCAACC-AAGCGCGGGTAAACGGC-GGGAGTAACTATGACTCTCTTAAGGTAGCCAAATGCCTC-GTCATCTAATTAGTGACG-CG-CATGAATGGATTAACGAGATTCCCACTGTCCCT-GTC-TACTATCCAGCGAAACCACAGCCAAGGGAACGGGCTTGGCAGAATCAGC-GGGGAAAGAAGACCCTGTTGAGCTTGACTCT-AGTCCGA-CTTTGTGAAATGACTTGAGAGGTGTAGGATAA-GTGGGAGCGCGCAAGTGAAA-TACCACTACTTTTAACGTTATTTTACTT-ATTCCGTGAG-TCGGAGGCGGGGC--ATTGCCCCTCG-TTTTGGCTCCAAGGGCCGATCCGGGCGGAAGACATTGTCAGGTGGGGAGTTTGGCTGGGGCGGCACATCTGTTAAAAGATAACGCAGG-TGTCCTAAGATGAGCTCA-AC-GAGAACA----GAA-ATCTCGTGTGGAACAAAAGGGTAAAAGCT--CGTTTGATTCTGATTTCC-AGTACGAATACGAACCGTGAAAGCGTGGCCT-ATCGATCCTTTAGACCTTCGGGA-TTTGAAGCTA-GAGGTGTCA-GAAAAGTTACCACAGGGATAACTGGCTTGTGGCA-GCCAAGCGTTCATAGC-GACGTTGCTTTTTGATCCTTCGATGTCGGCTCTTCCTATCATTGT-GAAGCAGAATTCGCCAAGTGTTGG-ATTGTTCACCCACCAATAGGGAACGTGAGCTGGGTTTAGAC-CGTCGTGAGACAGGTTAGTTTTACCCTACTGATGAGC-GTGCCGCGATAG-TAATTCAACTTAGTACGA-GAGGAACCGTTGATTCACACAAATGGTCATCGCGGTTGGTTGAAAAGCCAGTGGC-GC-GAAGCTAC-CGTGTGCCGG-ATTATGACTGAACGCTTCTAAGTCAGAATCCAAGCTAG-GAAGCGGCGCCTGT-CCCCTCCGCCC---GTTTG-CCGACCCACAGTAGGAAC-CCCAGGGGCTCGTGTCGTTGGT---GAA-GC---CCCCCACAGTG-GATGCTCTG-TGGGGG-ACTGCCTT-GCAAT-GCAATTCCTGTCGGGCGGT-AGG-CAGAATCTTTTGCAGACGACTTAAATA???????????????????-????????--------------------------------
Stylobasium    GACTAAGCCATGCATGTGTAAGTATGAACAAATT-CAGACTGTGAAACTGCGAATGGCTCATTAAATCAGTTATAGTTTGTTTGATGGTATCT-AC-TACTCGGATAACCGTAGTAATTCTAGAGCTAATACGTGCAACAAA-GCCCGACTTCT-GGAAGGGATGCATTTATTAGGTAAAAGGTCGACGCGGCCCGTTGCTCTGATGATT-CATGATAACTTGTCGGATCGCAA-GGCCTCAGTGCCGGCGACGCATCATTCAAATTTCTGCCCTATCAACTTTCGATGGTAGGATAGGGGCCTACCATGGTTTTGACGGGTGACGGAGAATTAGGGTTCGATTCCGGAGAGGGAG-CCTGAGAAACGGCTACCACATCCAAGGAAGGCAGCAGGCGCGCAAATTACCCAATCCTAACACGGTGAGGTAGTGACAATAAATAACAATACCGGGCTGAGTCTGGTAATTGGAATGAGTACAATCTAAATCTCTTAACGAGGATCCATTGGAGGGCAAGTCTGGTGCCAGCAGCCGCGGTAATTCCAGCTCCAATAGCGTATATTTAAGTTGTTGCAGTTAAAAAGCTCGTAGTTGGACCTTGGGTTGGGT-CGA-TCGGTCCGCGTGTGCACCGGCCGGCTCGTCCCTT-CTGCCGGCGATGCGCTCCTGGCCTTAATTGGCCGGGT-CGTGCCTCCGGCGCTGTTACTTTGAAGAAATTAGAGTGCTCAAAGCAAGCCT-ACGCTCTGTATACATTAGCATGGGATAACATCATAGGATTCCGGTCCTATTGTGTTGGCCTTCGGGATCGGAGTAATGATTAACAGGGACAGTCGGGGGCATTCGTATTTCATAGTCAGAGGTGAAATTCTTGGATTTATGAAAGACGAACAACTGC-GAAAGCATTTGCCAAGGATGTTTTCATTAATCAAGAACGAAAGTTGGGGGCTCGAAGACGATCAGATACCGTCCTAGTCTCAACCATAAACGATGCCAACCAGGGATTAGCGGATGTTGCTTATAGGACTCCGCTAG-CACCTTATGAGAAATCAAAGTT-TTTGGGTTCCGGGGGGAGTATGG-TCGCAAGGCTGAAACTTAAAGGAATTGACGGAAGGGCACCACCAGGAGTGGAG-CCTGCGGCTTAA-TTTGACTCAACACGGGGAAACTTACCAGGTCCAGACATAGTAAGGATTGACAGACTGAGAGCTCTTTCTTGATTCTATGGGTGGTGGTGCATGGCCGTTCTTAGTTGGTGGAGCGATTTGTCTGGTTAATTCCGTTAACGAACGAGACCTCAGCCTGCTAA-CTAGCTATGTGG-ACCTCCACGGCC-A-GCTTCTTAGAGGGACTATGGCCGCTTA-GGCCAAGGAAGTTT-GAGGCAATAACAGGTCTGTGAT-GCCCTTAGATGTTCTGGGCCGCACGCGCGCTACACTGATGTATTCAACGAGTCTATA-CCCTTGG-CCGACAGGCCCGGGTAATCTTT-GAAA-TTTCATCGTGATCGGGATAGATCATTGCAATTGTTGGTCTTCAACGAGGAATTCCTAGTAAGC-GCGAGTCATCAGCTCGCGTTGACTACGTCCCTGCCCTTTGTACACACCGCCCGTCGCT-CCTACCGATTG-AATGGTCCGGTGAAGTGTTCGGATCGCGGCGACGCGGGCGGTTC-GCTGCC-CGCGAC-GTCGCGAGAAGTCCCCTGAACCTTATCATNGTTGGNTTCAAAGCCGGTGTTAAAGATTATAAATTGACTTATTATACTCCTGAATATGAAACCAAAGATACTGATATCTTGGCAGCATTTCGAGTAACTCCTCAACCTGGAGTTCCGCCTGAGGAAGCAGGGGCCGCGGTAGCTGCTGAATCTTCTACTGGTACATGGACAACTGTGTGGACCGATGGGCTTACCAGTCTTGATCGTTACAAAGGACGATGCTACCACATCGAGCCCGTTGCTGGAGAAGAAAATCAATATATTGCTTATGTAGCTTATCCCTTAGACCTTTTTGAAGAAGGTTCTGTTACTAACATGTTTACTTCCATTGTGGGTAACGTATTTGGATTCAAGGCCCTGCGCGCTCTCCGTCTGGAAGATTTGCGAATCCCTACTTCCTATTCTAAAACTTTCCAAGGTCCGCCTCACGGCATCCAAGTTGAGAGAGATAAATTGAATAAGTATGGTCGCCCCCTATTGGGATGTACAATTAAACCTAAATTGGGGTTATCCGCTAAGAATTACGGTAGAGCTGTTTATGAATGTCTTCGCGGTGGACTTGATTTTACCAAAGATGATGAGAATGTGAATTCCCAACCATTTATGCGTTGGAGAGACCGTTTCTTATTTTGTGCTGAAGCAATTTTTAAAGCGCAGGCCGAAACAGGTGAAATCAAAGGGCATTACTTGAACGCTACTGCGGGTACATGCGAAGAAATGATGAAAAGAGCTGTATTTGCCAGAGAATTGGGAGTTCCTATCGTAATGCATGACTACTTAACTGGGGGATTCACTGCAAATACTAGCTTGGCTCATTATTGCCGCGATAATGGTCTACTTCTTCACATCCATCGTGCAATGCATGCAGTTATCGATAGACAAAAGAATCATGGTATGCACTTTCGTGTACTAGCTAAAGCGTTACGTCTGTCTGGTGGAGATCATATNCACGCTGGTACCGTAGTAGGTAAACTTGAAGGGGAAAGAGACATCACTTTAGGTTTTGTTGATTTACTACGTGATGATTTTATTGAAAAAGATCGAAGCCGCGGTATTTATTTCACTCAGGATTGGGTCTCTCTACCGGGTGTTCTGCCCGTGGCTTCTGGGGGTATTCATGTTTGGCATATGCCTGCCCTGACCGAGATCTTTGGAGATGATTCCGTACTACAATTCGGTGGAGGAACTTTAGGACACCCTTGGGGAAATGCACCCGGTGCCGTAGCTAATCGAGTAGCTCTAGAAGCATGTGTACAAGCTCGTAATGAGGGGCGTGATCTTGCTCGTGAGGGTAATGAAATTATCCGTGAGGCTAGCAAATGGAGTCCTGAATTAGCTGCTGCTTGCGAAGTATGGAAGGAGATCAAATTTGAATTTGAAGCAATGGATACTTTGTAAATGAGAATCAATCCTACAACTTCTGATCCTGGGGTTTCCGCGCTTGAAAAAAAAAACCCGGGGCGTATCGCTCAAATAATTGGTCCGGTACTGGATGTAGCTTTTCCCCCAGGGAAGATGCCTAATATTTACAACGCTTTGGTAGTTAAGGGCCGAGATACTGTCGGCCAACAAATTAACGTGACTTGTGAAGTACAGCAATTATTAGGAAATAATCGAGTTAGGGCTGTAGCTATGAGTGCTACAGATGGTCTAATGAGAGGGATGGAAGTGATTGACACGGGAGCTCCTCTAAGTGTTCCGGTCGGCGGAGCTACTCTAGGACGAATTTTCAACGTGCTTGGAGAGCCCATTGATAATTTGGGTCCTGTAGATACTCGCACAACATCTCCTATTCATAGATCCGCACCCGCCTTTATACAATTAGATACAAAATTATCCATTTTTGAAACAGGAATTAAAGTAGTAGATCTTTTAGCTCCTTATCGCCGTGGAGGAAAAATAGGACTATTCGGGGGAGCTGGAGTGGGTAAAACAGTACTAATTATGGAATTGATAAACAACATTGCCAAAGCTCACGGAGGTGTATCCGTATTTGGGGGAGTAGGGGAACGTACGCGTGAGGGAAATGATCTTTACATGGAAATGAAAGAATCTGGAGTAATTAATGAACAAAATATTGCAGAATCAAAAGTGGCTCTAGTCTACGGTCAAATGAATGAACCACCGGGAGCTCGTATGAGAGTTGGTTTAACTGCCCTAACTATGGCGGAATATTTCCGAGATGTTAATGAACAAGACGTACTTCTATTTATCGACAATATCTTCCGCTTCGTTCAAGCAGGATCCGAAGTATCTGCCTTATTGGGTCGAATGCCTTCTGCTGTGGGTTATCAACCCACCCTTAGTACCGAAATGGGTTCTTTACAAGAAAGAATTACTTCCACCAAAGAGGGGTCCATAACTTCTATTCAAGCAGTTTATGTACCTGCAGACGATTTGACCGATCCTGCTCCTGCCACGACATTTGCACATTTAGATGCTACTACCGTACTATCAAGAGGATTAGCTGCCAAAGGTATCTATCCAGCGGTAGATCCTTTAGATTCAACGTCAACTATGCTTCAACCTAGGATCGTTGGTGAAGAACATTATGAAACTGCGCAAAGAGTTAAACAAACTTTACAACGTTACAAAGAACTTCAGGACATTATAGCTATCCTGGGGTTGGACGAATTATCCGAAGAGGATCGCTTAACGGTAGCAAGAGCACGAAAAATTGAGCGTTTCTTATCACAGCCTTTTTTCGTAGCAGAAGTATTTACTGGTTCGCCGGGAAAATATGTTGGTCTAGCAGAAACAATTCGAGGGTTTAAATTGATCCTTTCCGGAGAATTAGACGGTCTTCCCGAACAGGCCTTTTATTTGGTAGGTAACATCGATGAAGCTACTGCGAAGGCTACGAACTTA-----------------------------------------------------------------------------------------------------------------------------------------------------------------------------------------------------------------------------------------------------------------------------------------------------------------------------------------------------------------------------------------------------------------------------------------------------------------------------------------------------------------------------------------------------------------------------------------------------------------------------------------------------------------------------------------------------------------------------------------------------------------------------------------------------------------------------------------------------------------------------------------------------------------------------------------------------------------------------------------------------------------------------------------------------------------------------------------------------------------------------------------------------------------------------------------------------------------------------------------------------------------------------------------------------------------------------------------------------------------------------------------------------------------------------------------------------------------------------------------------------------------------------------------------------------------------------------------------------------------------------------------------------------------------------------------------------------------------------------------------------------------------------------------------------------------------------------------------------------------------------------------------------------------------------------------------------------------------------------------------------------------------------------------------------------------------------------------------------------------------------------------------------------------------------------------------------------------------------------------------------------------------------------------------------------------------------------------------------------------------------------------------------------------------------------------------------------------------------------------------------------------------------------------------------------------------------------------------------------------------------------------------------------------------------------------------------------------------------------------------------------------------------------------------------------------------------------------------------------------------------------------------------------------------------------------------------------------------------------------------------------------------------------------------------------------------------------------------------------------------------------------------------------------------------------------------------------------------------------------------------------------------------------------------------------------------------------------------------------------------------------------------------------------------------------------------------------------------------------------------------------------------------------------------------------------------------------------------------------------------------------------------------------------------------------------------------------------------------------------------------------------------------------------------------------------------------------------------------------------------------------------------------------------------------------------------------------------------------------------------------------------------------------------------------------------------------------------------------------------------------------------------------------------------------------------------------------------------------------------------------------------------------------------------------------------------------------------------------------------------------------------------------------------------------------------------------------------------------------------------------------------------------------------------------------------------------------------------------------------------------------------------------------------------------------------------------------------------------------------------------------------------------------------------------------------------------------------------------------------------------------------------------------------------------------------------------------------------------------------------------------------------------------------------------------------------------------------------------------------------------------------------------------------------------------------------------------------------------------------------------------------------------------------------------------------------------------------------------------------------------------------------------------------------------------------------------------------------------------------------------------------------------------------------------------------------------------------------------------------------------------------------------------------------------------------------------------------------------------------------------------------------------------------------------------------------------------------------------------------------------------------------------------------------------------------------------------------------------------------------------------------------------------------------
SARCANDRA      GATTAAGCCATGCATGTGTAAGTATGAACTAATT-CAGACTGTGAAACTGCGAATGGCTCATTAAATCAGTTATAGTTTGTTTGATGGTATCT-GC-TACTCGGATAACCGTAGTAATTCTAGAGCTAATACGTGCAACAAA-CCCCGACTTCT-TGAAGGGGCGCATTTATTAGATAAAAGGTCGATGCGGCCCGTCGCTCTGATGATT-CATGATAACTCGACGGATCGCAC-GGCCCTCGTGCCGGCGACGCATCATTCAAATTTCTGCCCTATCAACTTTCGATGGTAGGATAGTGGCCTACCATGGTGGTGACGGGTGACGGAGAATTAGGGTTCGATTCCGGAGAGGGAG-CCTGAGAAACGGCTACCACATCCAAGGAAGGCAGCAGGCGCGCAAATTACCCAATCCCGACACGGGGAGGTAGTGACAATAAATAACAATACCGGGCTGAGTCTGGTAATTGGAATGAGTACAATCTAAATCCCTTAACGAGGATCCATTGGAGGGCAAGTCTGGTGCCAGCAGCCGCGGTAATTCCAGCTCCAATAGCGTATATTTAAGTTGTTGCAGTTAAAAAGCTCGTAGTTGGACTTTGGGTTGGGT-CGA-CCGGTCCGCGTGTGCACCGGCCGTCTCGTCCCTT-CTATCGGCGATGCGCTCCTGGCCTTAATTGGCCGGGT-CGTGCCTCCGGTGCTGTTACTTTGAAGAAATTAGAGTGCTCAAAGCAAGCCC-AAGCTCTGCATACATTAGCATGGGATAACATCACAGGATTTCGGTCCTATTATGTTGGCCTTCGGGATCGGAGTAATGATTAAGAGGGACAGTCGGGGGCATTCGTATTTCATAGTCAGAGGTGAAATTCTTGGATTTATGAAAGACGAACTACTGC-GAAAGCATTTGCCAAGGATGTTTTCATTAATCAAGAACGAAAGTTGGGGGCTCGAAGACGATCAGATACCGTCCTAGTCTCAACCATAAACGATGCCGACCAGGGATCGGCGGATGTTGCTTTTAGGACTCCGCCGG-CACCTTATGAGAAATCAAAGTT-TTTGGGTTCCGGGGGGAGTATGG-TCGCAAGGCTGAAACTTAAAGGAATTGACGGAAGGGCACCACCAGGAGTGGAG-CCTGCGGCTTAA-TTTGACTCAACACGGGGAAACTTACCAGGTCCAGACATAGTAAGGATTGACAGACTGAGAGCTCTTTCTTGATTCTATGGGTGGTGGTGCATGGCCGTTCTTAGTTGGTGGAGCGATTTGTCTGGTTAATTCCGTTAACGAACGAGACCTCAGCCTGCTAA-CTAGCTATGTGG-ACCTCCACGGCC-A-GCTTCTTAGAGGGACTGTGGCCGTTTA-GGCCACGGAAGTTT-GAGGCAATAACAGGTCTGTGAT-GCCCTTAGATGTTCTGGGCCGCACGCGCGCTACACTGATGTATTCAACGAGTCTATA-GCCTTGG-CCGACAGGCCCGGGTAATCTTT-GAAAATTTCATCGTGATGGGGATAGATCATTGCAATTGTTGGTCTTCAACGAGGAATTCCTAGTAAGC-GCGAGTCATCAGCTCGCGTTGACTACGTCCCTGCCCTTTGTACACACCGCCCGTCGCT-CCTACCGATTG-AATGGTCCGGTGAAGTGTTCGGATCGCGGAGACGTGGGCGGTTC-GCCGCC-GGCGAC-TTCGCGAGAAGTCCATTGAACCTTATCATTGTTGGATTCAAAGCTGGTGTTAAAGAGTACAAATTAAATTATTATACTCCTGACTATCACACCAAAGATACTGATATCTTGGCAGCATTCCGACTAACTCCTCAACCCGGAGTTCCACCTGAGGAAGCAGGGGCTGCGGTAGCTGCTGAATCTTCTACTGGTACATGGACAACTGTGTGGACCGATGGACTTACCAGCCTTGATCGTTACAAAGGACGATGCTACCACATCGAGCCCGTTGCTGGGGAGGAAAATCAATACATTGCTTATGTAGCTTACCCTTTAGACCTTTTTGAAGAAGGTTCTGTTACTAACATGTTTACTTCCATTGTGGGTAATGTATTTGGGTTCAAAGCCCTACGAGCTCTACGTCTGGAGGATCTGAGAATTCCTACTGCTTATACCAAAACTTTCCAAGGCCCACCCCATGGCATCCAAGTTGAGCGAGATAAATTGAACAAGTATGGTCGTCCCCTATTGGGATGTACTATTAAACCAAAATTGGGGTTATCTGCTAAAAACTATGGTAGAGGCGTTTATGAATGTCTCCGCGGTGGACTTGATTTTACCAGAGATGATGAGAACGTGAACTCCCAACCATTTATGCGTTGGAGAGACCGTTTCTTATTTTGTACCGAAGCCCTTTATAAAGCGCAGGCCGAAACAGGTGAAATCAAAGGACAGTACTTGAATGCTACCGCAGGTACATGCCAAGAAATGATGAAAAGGGCCGTATTTGCCAGAGAATTGGGAGTTCCTATCGTAATGCATGACTACTTAACAGGGGGATTCACTGCAAATACTAGCTTGGCTCATTATTGCCGAGACAACGGCCTACTTCTTCACATCCATCGCGCAATGCATGCAGTTATTGATAGACAAAAGAATCATGGTATACACTTTCGTGTACTAGCTAAAGCGTTACGTATGTCTGGTGGAGATCATATTCACTCCGGTACCGTAGTAGGTAAACTGGAAGGGGAACGGGGCATCACTTTGGGTTTTGTTGATTTACTACGTGATGATTTTATTGAAAAAGACCGGAGTCGCGGTCTTTATTTCACTCAAGATTGGGTCTCTCTGCCAGGTGTTCTGCCTGTGGCTTCAGGGGGTATTCACGTTTGGCATATGCCTGCCCTAACCGAGATCTTTGGGGATGATTCCGTACTACAGTTCGGTGGAGGAACTTTAGGACACCCTTGGGGAAATGCACCTGGTGCAGTAGCCAATCGGGTGGCTTTAGAAGCGTGTGTACAAGCTCGTAATGAGGGACGTGATCTTGCTCGTGAAGGTAATGAAGTTATCCGTGAAGCTATCAAATGG---------------------------------------------------------------------------ATGAGAATCAATCCTACTACTTCTGGTCCTAGGGTTTCCACACTTGAAGAAAAACCCCTGGGGCGTATCTCTCAAATCATTGGTCCGGTACTGGATGTCGCCTTTCCCCCCGGGAAGATGCCTAATATTTACAACGCTTTGATAGTTAAGGGTCGAGATACTGTCGGTCAGCAAATTAATGTGACTTGTGAGGTACAGCAATTATTAGGAAATAATCGAGTTAGAGCTGTAGCTATGAGTGCTACAGATGGTCTGATGAGAGGAATGGAAGTGATTGACACGGGAGCTCCTCTAAGTGTTCCAGTTGGTGGAGCTACTCTCGGACGAATTTTCAACGTTCTTGGAGAGCCTGTTGATAATTTGGGCCCTGTAGATACTCGCACAACATCCCCTATTCATAGATCTGCGCCTGCCTTTATACAGTTAGATACAAAATTATCCATCTTTGAAACAGGGATTAAAGTGGTGGATCTTTTAGCTCCTTATCGCCGTGGAGGAAAAATCGGACTATTCGGGGGAGCTGGAGTGGGTAAAACAGTACTCATCATGGAATTGATCAACAACATTGCCAAAGCTCATGGGGGTGTATCCGTATTTGGAGGAGTAGGCGAACGTACTCGTGAAGGAAATGATCTTTACATGGAAATGAAAGAATCCGGAGTGATTAATGAAGAAAACATTGCAGAATCAAAAGTAGCTCTAGTCTATGGTCAGATGAATGAACCGCCGGGAGCTCGTATGAGAGTTGGTTTGACTGCCCTAACCATGGCGGAATATTTCCGGGATGTTAATGAACAAGACGTACTTCTATTTATCGACAATATCTTCCGTTTTGTCCAAGCAGGATCAGAAGTATCCGCCTTATTAGGTAGAATGCCTTCTGCTGTGGGTTATCAACCTACCCTTAGTACAGAAATGGGTACTTTGCAAGAAAGAATTACTTCTACCAAAGAGGGATCTATAACTTCCATTCAAGCAGTTTATGTACCTGCGGACGATTTGACCGACCCTGCTCCTGCCACGACATTTGCACATTTGGATGCTACTACCGTACTATCAAGGGGATTGGCTGCCAAAGGTATCTATCCAGCAGTAGATCCTTTAGATTCAACGTCAACTATGCTCCAACCTAGGATCGTTGGCGAGGAACATTATGAAACTGCGCAAAGAGTTAAGCAAACTTCACAACGTTACAAAGAACTTCAGGACATTATAGCTATCCTTGGGTTGGACGAATTATCCGAAGAGGATCGTTTAACCGTAGCAAGAGCACGAAAAATTGAGCGTTTCTTATCACAACCCTTCTTCGTAGCAGAAGTATTTACTGGTTCTCCAGGAAAATATGTTGGTCTTGCAGAAACAATTAGGGGGTTTCAACTGATCCTTTCCGGAGAATTAGATGGTCTTCCCGAGCAGGCCTTTTATTTGGTAGGTAACATCGATGAAGCTACCGCGAAGGCTATGAACTTA-----------------------------------------------------------------------------------------------------------------------------------------------------------------------------------------------------------------------------------------------------------------------------------------------------------------------------------------------------------------------------------------------------------------------------------------------------------------------------------------------------------------------------------------------------------------------------------------------------------------------------------------------------------------------------------------------------------------------------------------------------------------------------------------------------------------------------------------------------------------------------------------------------------------------------------------------------------------------------------------------------------------------------------------------------------------------------------------------------------------------------------------------------------------------------------------------------------------------------------------------------------------------------------------------------------------------------------------------------------------------------------------------------------------------------------------------------------------------------------------------------------------------------------------------------------------------------------------------------------------------------------------------------------------------------------------------------------------------------------------------------------------------------------------------------------------------------------------------------------------------------------------------------------------------------------------------------------------------------------------------------------------------------------------------------------------------------------------------------------------------------------------------------------------------------------------------------------------------------------------------------------------------------------------------------------------------------------------------------------------------------------------------------------------------------------------------------------------------------------------------------------------------------------------------------------------------------------------------------------------------------------------------------------------------------------------------------------------------------------------------------------------------------------------------------------------------------------------------------------------------------------------------------------------------------------------------------------------------------------------------------------------------------------------------------------------------------------------------------------------------------------------------------------------------------------------------------------------------------------------------------------------------------------------------------------------------------------------------------------------------------------------------------------------------------------------------------------------------------------------------------------------------------------------------------------------------------------------------------------------------------------------------------------------------------------------------------------------------------------------------------------------------------------------------------------------------------------------------------------------------------------------------------------------------------------------------------------------------------------------------------------------------------------------------------------------------------------------------------------------------------------------------------------------------------------------------------------------------------------------------------------------------------------------------------------------------------------------------------------------------------------------------------------------------------------------------------------------------------------------------------------------------------------------------------------------------------------------------------------------------------------------------------------------------------------------------------------------------------------------------------------------------------------------------------------------------------------------------------------------------------------------------------------------------------------------------------------------------------------------------------------------------------------------------------------------------------------------------------------------------------------------------------------------------------------------------------------------------------------------------------------------------------------------------------------------------------------------------------------------------------------------------------------------------------------------------------------------------------------------------------------------------------------------------------------------------------------------------------------------------------------------------------------------------------------------------------------------------------------------------------------------------------------------------------------------------------------------------------------------------------------------------------------------------------------------------------------------------------------------------------------------------------------------------
Phoenix        GATTAAGCCATGCATGTGTAAGTATGAACTAATT-CAGACTGTGAAACTGCGAATGGCTCATTAAATCAGTTATAGTTTGTTTGATGGTACGT-GC-TACTCGGATAACCGTAGTAATTCTAGAGCTAATACGTGCAACAAA-CCCCGACTTCC-GGAAGGGATGCATTTATTAGATAAAAGGTCGACACGGCCCGGCGCTCCGATGATT-CATGATAACTCGACGGACCGCAC-GGCCCATGTGCCGGCGGCGCATCATTCAAATTTCTGCCCTATCAACTTTCGATGGTAGGATAGGGGCCTACCATGGTGGTGACGGGTGACGGAGAATTAGGGTTCGATTCCGGAGAGGGAG-CCTGAGAAACGGCTACCACATCCAAGGAAGGCAGCAGGCGCGCAAATTACCCAATCCTGACACGGGGAGGTAGTGACAATAAATAACAATACCGGGCTGAGTCTGGTAATTGGAATGAGTACAATCTAAATCCCTTAACGAGGATCCATTGGAGGGCAAGTCTGGTGCCAGCAGCCGCGGTAATTCCAGCTCCAATAGCGTATATTTAAGTTGTTGCAGTTAAAAAGCTCGTAGTTGGACCTTGGGCTGGGC-CGG-CCGGTCCGCGTGTGCACCGGCCTTCCCGTCCCTT-CTGCCGGCGATGCGCTCCTGTCMTTAACTGGACGGGT-CGTGCCTCCGGCGCCGTTACTTTGAAGAAATTAGAGTGCTCAAAGCAAGCCC-ACGCTCTGGATACATTAGCATGGGATAACATCACAGGATTTCGGTCCTATTGTGTTGGCCTTCGGGATCGGAGTAATGATTAAGAGGGACAGCCGGGGGCATTCGTATTTCATAGTCAGAGGTGAAATTCTTGGATTTATGAAAGACGAACCACTGC-GAAAGCATTTGCCAAGGATGTTTTCATTAATCAAGAACGAAAGTTGGGGGCTCGAAGACGATCAGATACCGTCCTAGTCTCAACCATAAACGATGCCGACCAGGGATCGGCGGATGTTGCTTTCAGGACTCCGCCGG-CACCTTATGAGAAATCAAAGTT-TTTGGGTTCCGGGGGGAGTATGG-TCGCAAGGCTGAAACTTAAAGGAATTGACGGAAGGGCACCACCAGGAGTGGAG-CCTGCGGCTTAA-TTTGACTCAACACGGGGAAACTTACCAGGTCCAGACATAGCAAGGATTGACAGACTGAGAGCTCTTTCTTGATTCTATGGGTGGTGGTGCATGGCCGTTCTTAGTTGGTGGAGCGATTTGTCTGGTTAATTCCGTTAACGAACGAGACCTCAGCCTGCTAA-CTAGCTATGCGG-ACCTCCGCGGCC-A-GCTTCTTAGAGGGACTATGGCCGCTTA-GGCCACGGAAGTTT-GAGGNNNNNNNNNNNNNNNNNN-NNNNTTAGATGTTCTGGGCCGCACGCGCGCTACACTGATGTATCCAACGAGTCTATA-GCCTTGG-CCGACAGGCCCGGGTAATCTTC-GAAAATTTCATCGTGATGGGGATAGATCATTGCAATTGTTGGTCTTCAACGAGGAATTCCTAGTAAGC-GCGAGTCATCAGCTCGCGTTGACTACGTCCCTGCCCTTTGTACACACCGCCCGTCGCT-CCTACCGATTG-AATGGTCCGGTGAAGTGTTCGGATCGCGGCGACGCGAGCGGTTC-GCCGCC-CGCGAC-GTCGCGAGAAGTCCACTGAACCTTATCATTGTTGGATTTAAAGCTGGTGTTAAAGATTACAAATTGACTTATTATACTCCTGACTACGAAACCAAAGATACTGATATCTTGGCAGCATTCCGAGTAACTCCTCAACCCGGAGTTCCGCCTGAGGAAGCAGGGGCAGCGGTAGCTGCCGAATCTTCTACTGGTACATGGACAACTGTGTGGACTGATGGACTTACCAGTCTTGATCGTTACAAAGGACGATGCTACCACATCGAAACCGTTGTAGGGGAGGAAAATCAATATATTGCTTATGTAGCTTATCCTTTAGACCTTTTTGAAGAAGGTTCTGTTACTAACATGTTTACTTCCATTGTGGGTAATGTATTTGGTTTCAAAGCCCTACGAGCTCTACGTCTGGAGGATCTGCGAATTCCCACTTCTTATTCCAAAACTTTCCAAGGCCCGCCTCATGGCATCCAAGTTGAAAGAGATAAGTTGAACAAGTATGGTCGGCCTCTATTGGGATGTACTATTAAACCAAAATTGGGATTATCCGCAAAGAACTACGGTAGAGCGGTTTATGAATGTCTACGCGGTGGACTTGATTTTACCAAGGATGATGAAAACGTGAACTCACAACCATTTATGCGTTGGAGAGACCGTTTCTTATTTTGTGCCGAAGCGCTTTATAAAGCGCAGGCCGAAACGGGTGAAATCAAAGGACATTACTTGAATGCTACTGCAGGTACATGTGAAGAAATGATGAAAAGGGCCATGTGTGCCAGAGAATTGGGAGTTCCTATCGTAATGCATGACTACTTAACTGGAGGATTCACTGCAAATACTAGCTTGGCTCATTATTGCCGCGATAACGGCCTACTTCTTCACATCCATCGCGCAATGCATGCAGTTATTGATAGACAGAAAAATCATGGTATGCATTTTCGTGTACTAGCTAAAGCATTACGTATGTCTGGTGGAGATCATATTCACGCGGGTACAGTAGTGGGTAAACTGGAAGGGGAACGTGAGATGACTTTGGGTTTTGTTGATTTATTACGTGATGATTTTATTGAAAAAGACCGAAGTCGCGGTATCTTTTTTACTCAAGATTGGGTCTCTATGCCAGGTGTTTTACCCGTGGCTTCAGGGGGTATTCATGTTTGGCATATGCCTGCCCTGACCGAAATCTTTGGGGATGATTCCGTACTACAGTTTGGCGGAGGAACTTTAGGACACCCTTGGGGAAATGCACCCGGTGCAGTAGCTAATCGGGTGGCTTTAGAAGCGTGTGTACAAGCTCGTAATGAGGGACGTGATCTTGCTCGTGAAGGTAATGAAATTATCCGTGAAGCTAGCAAATGGAGCCCTGAACTAGCTGCCGCTTGTGAAGTATGGAAGGCGATCAAATTC---------------------------ATGAGAATCAATCCTACTACTTCTAGTCCTGTGGTTTCCACACTTGAAGAAAAAAACCTAGGGCGTATCGCTCAAATTATTGGCCCAGTACTGGATGTCGTTTTTCCCCCGGGCAAGATGCCTAATATTTATAACGCTTTGGTAGTTAAGGGTCGAGATACTGTCGGTCAGCAAATTAATGTGACTTGTGAGGTACAACAATTATTAGGAAATAATCGAGTTAGAGCCGTAGCTATGAGTGCTACAGATGGGCTGATGAGAGGAATGGAAGTGATTGACACGGGAGCTCCTCTAAGTGTTCCAGTCGGCGGAGCTACTCTCGGACGAATTTTCAACGTTCTTGGGGAACCTGTTGATAATTTAGGTCCTGTAGATACTCGTACAACATCTCCTATTCATAGATCTGCGCCTGCCTTTATACAGTTAGATACGAAATTATCAATCTTTGAAACAGGGATTAAAGTGGTGGATCTTTTAGCTCCTTATCGCCGTGGAGGAAAAATCGGACTATTTGGGGGAGCTGGAGTGGGTAAAACAGTACTCATCATGGAATTGATCAATAACATTGCCAAAGCTCATGGAGGCGTATCCGTATTTGGCGGAGTAGGCGAACGTACTCGTGAAGGAAATGATCTTTACATGGAAATGAAAGAATCCGGAGTGATTAATGAAAAAAATATTGCGGAATCAAAAGTAGCTCTAGTCTATGGTCAAATGAATGAACCGCCGGGAGCTCGTATGAGAGTTGGTTTAACTGCCCTAACCATGGCGGAATATTTCCGGGATGTTAATGAACAAGACGTGCTTCTATTCATCGACAATATTTTTCGTTTCGTCCAAGCAGGATCAGAAGTATCCGCCTTATTAGGGAGAATGCCTTCCGCAGTGGGTTATCAACCTACCCTTAGTACAGAAATGGGTTCTTTGCAAGAAAGAATTACCTCTACCAAAGAGGGATCTATAACTTCGATCCAAGCGGTTTATGTACCTGCGGACGATTTGACCGACCCTGCTCCTGCCACGACATTTGCACATTTAGATGCTACTACCGTACTATCAAGAGTATTAGCTGCTAAAGGTATTTATCCAGCAGTGGATCCGTTAGATTCAACGTCAACTATGTTACAACCTCGAATCGTTGGTGAGGAACATTATGAAACTGCGCAAAGAGTTAAGCAAACTTCACAACGTTACAAAGAACTTCAGGACATTATAGCTATCCTTGGGTTGGACGAATTATCCGAAGAAGATCGTTTAACTGTAGCAAGAGCACGAAAAATTGAGCGTTTCTTATCACAACCCTTCTTCGTGGCAGAAGTATTTACTGGTTCCCCAGGGAAATATGTTGGTCTTGCAGAAACAATTAGGGGGTTTCAATTGATCCTTTCCGGAGAATTAGACGGTCTTCCCGAGCAGGCCTTTTATTTGGTGGGTAACATCGATGAAGCTACCGCGAAAGCTATGAACTTAATGGAA---------------------GAATTA---CAA------GGATAT-----TTAGAAAAAGATAGATCTCGGCAACAA---CAC------TTTCTATATCCGCTTCTCTTTAAGGAGTATATTTACACATTTGTTCATGATCGTGGTTTAAATAGTTCG------GTTTTTTACGAATCCACGGAA---------ATTTTT---------------------------------------------------GGTTAT------GACAATAAA------TCTAGTTCAGTACTTGTGAAACGTTCAATTATT------------CGAATGTAT------------------------CAACAGAAT------TATTTG---------------------------------------ATTTATTCG------GTTAAT---------------------------GATTCT------AAC---------------------CAAAAT------CGATTT---GTTGGGCAC---------------AAC------AATTAT---TTTTATTTTCATTTT------TATTCTCAG------ATGATATTGGAAGGTTTTGCAGTCATTGTGGAAATTCCATTCTTGCTGCGATTAGTATCTTCCCTC------------------------------------------GAAGAAAAA---AAAATACCAAAATCTCAGAAT---TTGAATTTACGATCTATT------CATTCAACATTTCCCTTTTTGGAGGACAAATTATCGCATTTAAACTATGTGTCAGATATACTAATACCTTATCCCATCCATCTGAAAATCTTGGTTCAAATC--------CTTCAATTCTGGATCCAAGATGTTCCTTCTTTACATTTATTG---CGATTCTTTCTT------CACGAATATCATAAT---------TGGAAT------------AGT---CTTATT------ACTCCGAATAATTCT------------------------------------------ATTTTTCTTTTTTCA---AAAGAAAAT---AAAAGAGTATTTCGGTTCCCATATAATTCTTATGTATCTGAATGCGAATTTGTATTAGTTTTTCTTCGT---AAACAATCTTCT---TATTTACGAGTAACATCTTCTGGAGCTTTTCTTGAGCGAACACATTTCTATGGAAAA------ATAGAACAT-----CGTATA---GTAGTG---------CGCCGT---------------AAT------------------TAT------TTTCAGAAG---------ACCCTA------------------TGGTTCTTCAAG------GATCCCTTCATGCATTATGTTCGATATCAAGGAAAAGCAATTCTGGTTTCAAAG------GGGACTCATCTTCTGATGAAGAAATGGAAATGTTACCTTGTCAATTTTTGGCAATATTAT---------TTTCACTTTTGGTCTCAA---------CCGTACAGG------ATCCATATAAACCAA------------TTATCAAAC------TGTTCT------TTCTATTTTCTAGGTTATCTTTCAAGT------GTACTAATAAATCCTTCGGCGGTAAGGAATCAA-ATGCTAGAGAATTCATTT-CTAATAGAT------ACTGTTATT------AAAAAATTCGATACCAGAGTCCCA-GTTATTACTCTTATTGGATCATTGTCTAAAGCTAAATTTTGTACCGTATTGGGGCATCCTATTAGTAAGCCG--ATCTGGACCGATTTATCA---GATTGCGATATTAATGAT-CGATTTGGTCGGATATGTAGAAATCTTTCTCATTATCACAGTGGATCCTCAAAAAAACAGAGTTTGTATCGA---------------------------------------ATAAAGTATATACTTCGATTTTCGTGTGCTANAACTTTGGCTCGTAAACATAAAAGTACGGTA-CGC---------GCTTTTTTG------------CAAAGATTAGGTTCGGGA------TTATTAGAAGAATTTTTTATGAAA------GAAGAACAA------GTTGTTTCTTTG------ATCTTC---------------------------------CCAAAAACAACT------------------TCTTTT------------TCTTTA------------CAT---------GAA------TCGCAT------------------------ATAGAA---CGTATTTGGTATTTGGATATTATCCATATCAATGACCTGGTGAATTA--------------------------------------------------------------------------------------------------------------------------------------------------------------------------------------------------------------------------------------------------------------------------------------------------------------------------------------------------------------------------------------------------------------------------------------------------------------------------------------------------------------------------------------------------------------------------------------------------------------------------------------------------------------------------------------------------------------------------------------------------------------------------------------------------------------------------------------------------------------------------------------------------------------------------------------------------------------------------------------------------------------------------------------------------------------------------------------------------------------------------------------------------------------------------------------------------------------------------------------------------------------------------------------------------------------------------------------------------------------------------------------------------------------------------------------------------------------------------------------------------------------------------------------------------------------------------------------------------------------------------------------------------------------------------------------------------------------------------------------------------------------------------------------------------------------------------------------------------------------------------------------------------------------------------------------------------------------------------------------------------------------------------------------------------------------------------------------------------------------------------------------------------------------------------------------------------------------------------------------------------------------------------------------------------------------------------------------------------------------------------------------------------------------------------------------------------------------------------------------------------------------------------------------------------------------------------------------------------------------------------------------------------------------------------------------------------------------------------------------------------------------------------------------------------------------------------------------------------------------------------------------------------------------------------------------------------------------------------------------------------------------------------------------------------------------------------------------------------------------------------------------------------------------------------------------------------------------------------------------------------------------------------------------------------------------------------------------------------------------------------------------------------------------------------------------------------------------------------------------------------------------------------------------------------------------------
Juncus         GATTAAGCCATGCATGTGTAAGTATGAACTAATT-CAGACTGTGAAACTGCGAATGGCTCATTAAATCAGTTATAGTTTGTTTGATGGTACTT-GC-TACTCGGATAACCGTAGTAATTCTAGAGCTAATACGTGCAACAAA-CCCCAACTTCT-GGAAGGGATGCATTTATTAGATAAAAGGCTGACGCGGCCCGCTGATCCGATGACC-CATGATAACTCGACGGATCGCAC-GGCCTTTGTGCCGGCGACGCATCATTCAAATTTCTGCCCTATCAACTTTCGATGGTAGGATAGGGGCCTACCATGGTGGTGACGGGTGACGGAGAATTAGGGTTCGATTCCGGAGAGGGAG-CCTGAGAAACGGCTACCACATCCAAGGAAGGCAGCAGGCGCGCAAATTACCCAATCCTGACACGGGGAGGTAGTGACAATAAATAACAATACCGGGCTGAGTCTGGTAATTGGAATGAGTACAATCTAAATCCCTTAACGAGGATCCATTGGAGGGCAAGTCTGGTGCCAGCAGCCGCGGTAATTCCAGCTCCAATAGCGTATATTTAAGTTGTTGCAGTTAAAAAGCTCGTAGTTGGACCTTGGGCCGGGT-CGG-CCGGTCCGCGTGTGCACCGACCTACCCGACCCTT-TTGTGGGCGATGCGTGCCGGGCCTTAACTGGCCGGGT-CGTGCCTCCGGCGCCGTTACTTTGAAGAAATTAGAGTGCTCAAAGCAAGCCC-ACGCTCTGCATACATTAGCATGGGATAACATCACAGGATTTCGGTCCTATTTTGTTGGCCTTCGGGATCGGAGTAATGATTAAGAGGGACAGTCGGGGGCATTCGTATTTCATAGTCAGAGGTGAAATTCTTGGATTTATGAAAGACGAACAACTGC-GAAAGCATTTGCCAAGGATGTTTTCATTAATCAAGAACGAAAGTTGGGGGCTCGAAGACGATCAGATACCGTCCTAGTCTCAACCATAAACGATGCCGACTAGGGATCGGCGGATGTTGTTCTTAGGACTCCGCCGG-CACCTTATGAGAAATCAAAGTT-TTTGGGTTCCGGGGGGAGTATGG-TCGCAAGGCTGAAACTTAAAGGAATTGACGGAAGGGCACCACCAGGCGTGGAG-CCTGCGGCTTAA-TTTGACTCAACACGGGGAAACTTACCAGGTCCAGACATAGCAAGGATTGACAGACTGAGAGCTCTTTCTTGATTCTATGGGTGGTGGTGCATGGCCGTTCTTAGTTGGTGGAGCGATTTGTCTGGTTAATTCCGTTAACGAACGAGACCTCAGCCTGCTAA-CTAGCTATGCGG-ATCTCCGCAGCT-A-GCTTCTTAGAGGGACTATGGCCGTTTA-GGCCACGGAAGTTT-GAGGCAATAACAGGTCTGTGAT-GCCCTTAGATGTTCTGGGCCGCACGCGCGCTACACTGATGTATTCAACGAGTCTATA-GCCTTGG-CCGAAAGGCCCGGGTAATCTTG-GGAAATTTCATCGTGATGGGGATAGATCATTGCAATTGTTGGTCTTCAACGAGGAATGCCTAGTAAGC-GCGAGTCATCAGCTCGCGTTGACTACGTCCCTGCCCTTTGTACACACCGCCCGTCGCT-CCTACCGATTG-AATGGTCCGGTGAAGTGTTCGGATCGCGGCGACACGGGCTGGCC-GCTTGC-TGCGAC-GTCGTGAGAAGTCCACTGAACCTTATCATTGTTGGATTTAAAGCTGGGGTTAAAGATTATAAATTAACTTATTATACTCCTGAGTATGAAACCAAAGATACTGATATCCTAGCAGCATTCCGAGTAACTCCTCAACCCGGAGTTCCACCTGAAGAAGCAGGAGCTGCGGTAGCTGCCGAATCTTCTACTGGTACATGGACAACTGTTTGGACTGATGGACTTACGAGTCTTGATCGTTACAAAGGACGATGCTACCACATCGAACCCGTTGCTGGAGATGAAAATCAATTTATTGCTTATGTAGCTTATCCTTTAGACCTTTTTGAAGAAGGTTCTGTTACTAATATGTTTACTTCCATTGTAGGTAATGTATTTGGTTTCAAAGCCCTACGAGCTCTACGTTTGGAAGATCTGCGAATCCCCCCTGCTTATTCAAAAACTTTCCAAGGTCCGCCTCATGGGATCCAAGTTGAAAGAGATAAGTTGAATAATTATGGTCGTCCTCTATTGGGATGTACTATTAAACCAAAATTGGGATTATCTGCAAAGAACTATGGTAGAGCAGTTTATGAATGTTTACGTGGTGGACTTGATTTTACCAAAGATGATGAAAACGTAAATTCACAACCCTTTATGCGCTGGAGAGACCGTTTCTTATTTTGTGCCGAAGCAATTTTTAAAGCACAGGCTGAAACAGGTGAAATCAAAGGGCACTACTTGAATGCTACTGCAGGTACATGTGAAGAAATGATGAAAAGGGCCATATTTGCCAGAGAATTGGGAGTTCCTATCGTAATGCATGACTACTTAACTGGTGGATTCACCGCAAATACTAGTTTGGCTTTTTATTGTCGAGATAATGGTCTACTTCTTCACATCCACCGTGCAATGCATGCAGTTATTGATAGACAGAAAAATCATGGTATGCATTTTCGTGTACTAGCTAAAGCATTACGTATGTCTGGTGGAGATCATATTCACGCCGGTACAGTAGTAGGAAAACTGGAAGGGGAACGAGAGATAACTTTAGGTTTTGTTGATTTATTACGTGATGATTTTATTGAAAAAGATCGTAGCCGCGGTATCTTTTTCACTCAAGATTGGGTCTCCATGCCAGGTGTTATACCCGTGGCTTCAGGGGGTATTCATGTTTGGCATATGCCTGCTTTGACCGAAATTTTTGGGGATGATTCCGTACTCCAGTTTGGTGGAGGAACTCTAGGACACCCTTGGGGAAATGCACCTGGTGCAGTAGCTAATAGGGTGGCTTTAGAAGCATGTGTACAAGCTCGTAATGAAGGACGTGATCTTGCTCGTGAAGGTAACGAAATTATTCGTAAAGCAGCCAAATGGAGTGCTGAACTAGCTGCTGCTTGTGAAGTATGGAAAGAAATCAAATTCGAGTTTGAACCAGTAGATACAATGTAG?TGAGATCCAATC?TACTACTTCT?ATCCCGGG?TTT??ACAATTCAAGAAAAAA?C?TTGGGCATATCG?TCAAATTATTGGCCCAG???TCGATGTCG?TTTTGCTCCGGGGAATT?GCCTWATATTTATAACGCTTTGATAGTGAAGGATCGAGATACTATGG?TCAGGATGTTTATGWGACTTGTGAAGTACAACAATTATTAGGAAATAATCGAGTTAGAGCTGTATCTATGAGTGCTACAGATGGTCTAACGAGAGGAATGGAAGTGATTGATACAGAAGCTCCTCTCAGTGTTCCAGTTGGTGGAGCTACTCTCGGACGAATTTTCAATGTTCTTGGAGAGCCTATTGATAATTTAGGCCCGGTAGATACTAGTACAACACTTCCTATTCATAGATCTGCACCTGCTTTTATAGAATTAGATACAAAATTATCTATCTTTGAAACCGGTATTAAAGTGGTGGATCTTTTAGCTCCTTATCGCCGTGGAGGAAAAATTGGATTATTTGGGGGAGCTGGAGTAGGTAAAACAGTACTTATTATGGAATTGATCAACAATATTGCTAAAGCTCATGGGGGCGTATCCGTATTTGGTGGAGTAGGGGAACGTACTCGTGAAGGAAATGATCTCTATATGGAAATGAAACAATCCGGGGTGATTAATGAAAAAAAGATTTCAGAATCTAAAGTAGCTCTAGTCTATGGTCAAATGAATGAACCGCCGGGAGCTCGTATGAGAGTTGGTTTAACTGCCCTAACTATGGCAGAATATTTCCGGGATGTTAATAAACAAGATGTGCTTCTATTCATTGACAATATTTTTCGTTTCGTCCAAGCAGGATCAGAAGTATCCGCTTTATTAGGGAGAATGCCTTCCGCAGTGGGTTATCAACCTACTCTGAGTACAGAAATGGGTTCTTTGCAAGAAAGAATTACTTCTACTAAAAAGGGGGCTATAACTTCAATCCAAGCAGTTTACGTACCTGCGGATGATTTGACCGACCCCGCTCCTGCTACAACATTTGCACATTTAGATGCTACTACCGTACTATCAAGACCATTAGCTGCCAAGGG?ATTTATCCAGCAGTAGA?CCTTTAGATTCAACATCCACTATGTTACAACCTAATATTGTTGGCAAAGAACATTATGAAACTGCGCAAAGAGTTAAGCAAACTTCACAACGTTACAAGGAACTTCAAGATATTATAGCGGTTCTTGGATTAGATGAATTATCGGAAGAGGATCGTTTAACTGTAGCAAGAGCACGAAAGATTGAGCGTTTCTTATCACAGCC?TTCTTCGTGGCAGAAATATTTACTGGTTCTCCAGGAAAATATGTTGATCTTGCAGAAACTATTAGGGGATTTCAACTGATTCTTTCCGGAGAATTAGATCGTTTGCCCGAACAAGCTTTTTATTTGGTGGGTAACATCGATGAAGCTACCGCGAAAGCTATTAA?TTAATGGAA---------------------AATTTC---CAA------GGATAT-----CTAGAAAAATATGAATTTTGTCAACAT---CAA------TGTTTATATCCGCTCCTTTTTCAGGAGTATATTTATGCACTGGCTTATGATTATGATTTAAATACTTGT------CTTTTTTCTGAATCTGTGGAC---------GAATTG---------------------------------------------------ATTAGT------TATGATAAT---AAATATAGCTCAGTACTAGTCAAACGTTTAATTACT------------CGAATGTAT------------------------CAACAGAAT------TATTTG---------------------------------------ATTAATTCA------GTTAAT---------------------------CATTCT------AAG---------------------TTCAAT------TCATTT---ATTGCGAAT---------------AAC------CATTTC---TTTTACTCCCATTTT------TATTCTCAG------ATGATATCTGAGGGTTTTGGGATTATTTTAGAAATTCCGTTCTCGTTAGAATTTTTATCGTTTTCA------------------------------------------AAAAGAAAA---AAAAGACTCAAATTGCAA---------AATTTACGATCTATC------CATTCCATATTTTCTTTTTTAGAGGATAAATTATTGCNTTTTCATTNTATGTCAGATATACTAATACCCTATCCTATTCATTTCGAAATCTTGATTCAAATT--------CTTCAATACTGGATCCAAGATATTTCTTTTTTGCATTTAGTG---CGATTCTTTTTC------TTCGAATATTTGAAT---------TGGAAT------------ACT---CTCATT------ACTTCGAAAAATTGG------------------------------------------GTTTCTATTTTTTTA---AAAGAAAAT---CAAAGACTTTTTCGGTTCCTATATAATTCTTATGTATCTGAATATGAGTTTGTATTCCTTTTTCTTTCG---ACAAAATCTTCT---TATTTACGATTCACATCTTTTGGAATCTTTCTTGAGCGAATTTATTTCTATGGAAAA------ATAAAACAC-----TTTAGA---ATAGTG---------TATGTT---------------ACT------------------TCT------TTGCAGAGA---------ACTCTG------------------TGGTTCTTCACA------GATTCTTTCATACACTATGTTCGATATCAAGGTAAAGCAATTCTATCTTCAAGA------GGNACTTTTCTTTTGATGAAGAAATGGAAATCCTATCTTGTCTGTTTTTGGCAATATTAT---------TTTCATTTTTGGTTTCAA---------CCTAATAGA------ATTTTGATAAATCAA------------TTCTTCAAT------TATTCA------TTCTATTTTTTTGGTTATCTTTTAAGT------CTCAAAAAAAATCATTTGGTCGTAAGGGGTCAA-ATACTGGAAAATTCCGTA-TTAATAGAT------ACAATGAAT------AATCAATTGGATACTATAGTCCCA-GTTATTCNTCTCATTAGATCTTTGTCTATAGCTACATTTTGNACTGNATCGGGACATCCNATTAGTAAGCCA--ATCTGGGCGGATTTGTCA---GATCGTGATATTCTTACC-CGATTTGGTCGGATAAGTAGAAATCTTTTTCATTATTATAGTGGATCTTCTAAAAAGTGGGGTTTGTATCGA---------------------------------------ATAAAGTTTATACTTCGGCTTTCGTGTGCTAGAACTTTGGCTCGCAAACATAAAAGTACAGTC-CGT---------ACTTTTATG------------CAAAAATTAGGTGGAATG------TTCTTGGAAGAATTCTTTACGGAA------GAAGAACAA------GTTCTTTCGTTG------GTCTTC---------------------------------CAAAAAATAATT------------------CATTTT------------TCTTTA------------CAT---------AGA------TCAAAT------------------------AGAGAA---CGTATTTGGTATTTAGATATTATCCGTATCAATGATCTGGTGAATTA--------------------------------------------------------------------------------------------------------------------------------------------------------------------------------------------------------------------------------------------------------------------------------------------------------------------------------------------------------------------------------------------------------------------------------------------------------------------------------------------------------------------------------------------------------------------------------------------------------------------------------------------------------------------------------------------------------------------------------------------------------------------------------------------------------------------------------------------------------------------------------------------------------------------------------------------------------------------------------------------------------------------------------------------------------------------------------------------------------------------------------------------------------------------------------------------------------------------------------------------------------------------------------------------------------------------------------------------------------------------------------------------------------------------------------------------------------------------------------------------------------------------------------------------------------------------------------------------------------------------------------------------------------------------------------------------------------------------------------------------------------------------------------------------------------------------------------------------------------------------------------------------------------------------------------------------------------------------------------------------------------------------------------------------------------------------------------------------------------------------------------------------------------------------------------------------------------------------------------------------------------------------------------------------------------------------------------------------------------------------------------------------------------------------------------------------------------------------------------------------------------------------------------------------------------------------------------------------------------------------------------------------------------------------------------------------------------------------------------------------------------------------------------------------------------------------------------------------------------------------------------------------------------------------------------------------------------------------------------------------------------------------------------------------------------------------------------------------------------------------------------------------------------------------------------------------------------------------------------------------------------------------------------------------------------------------------------------------------------------------------------------------------------------------------------------------------------------------------------------------------------------------------------------------------------------------
Hydnocarpus    GATTAAGCCATGCATGTGTAAGTATGAACTAATT-CAGACTGTGAAACTGCGAATGGCTCATTAAATCAGTTATAGTTTGTTTGATGGTACCT-GC-TACTCGGATAACCGTAGTAATTCTAGAGCTAATACGTGCAACGAA-CCCCGACTCCT-GGAAGGGATGCATTTATTAGATAAAAGGTCGACGCGGCCCGCCGCTCTGATGATT-CATGATAACTCGACGGATCGCAC-GGCCCCCGTGCCGGCGACGCATCATTCCANNNNNNNNNNNNNNNNNNNNNNNNNNNNNNNNNNNNNNNNNNNNNNNNNNNNNNNNNNNNNNNNNNNNNNNNNNNNNNNNNNNNNNNNNNNNNNNNNNNNNNNNNNNNNNNNNNNNNNNNNNNNNNNNNNNNNNNNNNNNNNNNNNNNNNNNNNNNNNNNNNNNNNNNNNNNNNNNNNNNNNNNNNNNNNNNNNNNNNNNNNNNNNNNNNNNNNNNNNNNNNNNNNNNNNNNNNNNNNNNNNNNNNNNNNNNNNNNNNNNNNNNNNNNNNNNNNNNNNNNNNNNNNNNNNNNNNNNNNNNNNNNNNNNNNNNNNNNNNNNNNNNNNNNNNNNNNNNNNNNNNNNNNNNNNNNNNNNNNNNNNNNNNNNNNNNNNNNNNNNNNNNNNNNNNNNNNNNNNNNNNNNNNNNNNNNNNNNNNNNNNNNNNNNNNNNNNNNNNNNNNNNNNNNNNNNNNNNNNNNNNNNNNNNNNNNNNNNNNNNNNNNNNNNNNNNNNNNNNNNNNNNNNNNNNNNNNNNNNNNNNNNNNNNNNNNNNNNNNNNNNNNNNNNNNNNNNNNNNNNNNNNNNNNNNNNNNNNNNNNNNNNNNNNNNNNNNNNNNNNNNNNNNNNNNNNNNNNNNNNNNNNNNNNNNNNNNNNNNNNNNNNNNNNNNNNNGTTTTCATTAATCAAGAACGAAAGTTGGGGGCTCGAAGACGATCAGATACCGTCCTAGTCTCAACCATAAACGATGCCGACNAGGGATCGGCGGATNNNNNNNNTAGGACTCCGCCGG-CACCTTATGAGAAATCAAAGTC-TTTGGGTTCCGGGGGGAGTATGG-TCGCAAGGCTGAAACTTAAAGGAATTGACGGAAGGGCACCACCAGGAGTGGAG-CCTGCGGCTTAA-TTTGACTCAACACGGGGAAACTTACCAGGTCCAGACATAGTAAGGATTGACAGACTGAGAGCTCTTTCTTGATTCTATGGGTGGTGGTGCATGGCCGTTCTTAGTTGGTGGAGCGATTTGTCTGGTTAATTCCGTTAACGAACGAGACCTCAGCCTGCTAA-CTAGCTATGCGG-ACCTCCGCGGCC-A-GCTTCTTAGAGGGACTATGGCCTTCCA-GGCCACGGAAGTTT-GAGGCAATAACAGGTCTGTGAT-GCCCTTAGATGTTCTGGGCCGCACGCGCGCTACACTGATGTATTCAACGAGTNTATA-GCCTTGG-CCGACAGGCCCGGGTAATCTTT-GAAA-TTTCATCNNNNNNNNNNNNNNNNNNNNNNNNNNNNNNNNNNNNNNNNNNNNNNNNNNNNNNNNNNNNNNNNNNNNNNNNNNNNNNNNNNNNNNNNNNNNNNNNNNNNNNNNNNNNNNNNNNNNNNNNNNNNNNNNNNNNNNNNNNNNNNNNNNNNNNNNNNNNNNNNNNNNNNNNNNNNNNNNNNNNNNNNNNNNNNNNNNNNNNNNNNNNNNNNNNNNNNNNTGTTGGATTCAAGGCTGGTGTTAAAGATTATAAATTGACTTATTATACTCCTGACTATGAAACCAAAGATACTGATATCTTGGCAGCATTCCGAGTAACTCCTCAACCTGGAGTTCCGCCCGAGGAAGCGGGGGCTGCGGTAGCTGCTGAATCTTCTACTGGTACATGGACAACTGTGTGGACCGATGGACTTACCAGTCTTGATCGTTATAAAGGACGATGCTACGACATTGAGCCCGTTGCTGGAGAAGAAAATCAATATATTGCTTATGTAGCTTACCCCTTAGACCTCTTGGAAGAAGGTTCTGTTACTAACATGTTTAATTCCAGGGGGGGTAAGGTGTTTGGGTTCAAGGTCCTACGCGATCTACAACTGGAGGATTCGCGAATCCCTCCTGTTTATTCTAAAATTATCCAAGGCCCGACTCATGGGATTCAAGTTGAGAGAGATAAATTGAACATATATGGTCGTCCCCTATTGGGCTGTACTATTAAGCCTAAGTTGGGGTTATCCGCTAAGAATTACGGTAGAGCAGTTTATGAATGTCTCCGCGGTGGACTTGATTTTACCAAAGATGATGAGAACGTGAACTCCCAACCATTTATGCGTTGGAGAGACCGTTTCTTATTTTGTGCCGAAGCACTTTATAAAGCACAGGCCGAAACAGGTGAAATCAAAGGGCATTATTTGAATGCTACTGCAGGTACATGTGAAGAAATGATCAAAAGGGCTGTTTGTGCTAGAGAATTGGGAGTTCCTATCGTCATGCATGACTACTTAACAGGGGGATTCACTGCAAATACTAGCTTGGCTCATTATTGTCCAGATAATGGTTTACTTCTTCATATCCATCGCGCAATTCATTCAG???????????????????????????TGCATTTCCGTGTACTAGCTAAGGCGTTACGTATGTCTGGTGGAGATCATATTCACGCAGGTACCGTAGTAGGTAAACTTGAAGGGGAAAGAGACATCACCTTAGGCTTTGTTGTTATACTGCGTGATGATTTTGTTGAAAAAGATCGAAGCCGCGGTATTTATTTCACTCAAGATTGGGTCTCTCTACCAGGTGTTCTGCCCGTGGCTTCAGGAGGTATTCACGTTTGGCATATGCCTGCTCTGACCGAGATCTTTGGAGATGATTCCGTACTACAATTCGGTGGAGGAACTTTAGGGCACCCTTGGGGAAATGCACCCGGTGCCGTCGCTAATCGAGTAGCTCTAGAAGCATGTGTACAAGCTCGTAATGAGGGACGTGATCTTGCTCGTCAGGGTAATGAAATTATTCCCGAGGCTAGCAAATGGAGTCCTGAACTAGCTGCTGCTTGTGAAGTATGGCAGGAGG???????????????????????????????????NNNNNNNNNNNNNNNNNNNNTT?T?TATCTGGAGTTTC??CGCTTGAAAAAAAGAACTCGGGGCGTATCGCTCAAATCATTGGCCCGGTGCTAGATGTAGCTTTTCCCCCAGGCAAGATGCCTAATATTTACAACGCTCTGGTAGTTAAGGGTCGAGATACTATCGGTCAACAAATTAATGTGACTTGTGAAGTACAGCAATTATTAGGAAATAATCGAGTTCGGGCTGTAGCTATGAGTGCTACAGATGGTCTAATGAGAGGAATGGAAGTGATTGACACAGGAGCTCCTCTAAGTGTTCCAGTCGGTGGGGCGACTCTAGGACGAATTTTCAACGTGCTTGGAGAACCCGTTGATGATTTAGGTCCTGTAGATACTCGCGCAACATCCCCTATTCATAGATCTGCGCCTGCCTTTATACAGTTAGATACAAAATTGTCTATTTTTGAAACAGGAATTAAAGTCGTAGATCTTTTAGCCCCCTATCGCCGTGGAGGAAAAATCGGACTATTCGGAGGAGCTGGAGTAGGTAAAACAGTACTAATTATGGAATTAATCAACAACATTGCGAAAGCTCATGGAGGTGTATCCGTATTTGGTGGAGTAGGTGAACGTACTCGTGAAGGAAATGATCTTTACATGGAAATGAAAGAATCTGGAGTAATTAATGAAGAAAATATTGCAGAATCAAAAGTGGCTCTAGTCTATGGTCAGATGAATGAACCGCCGGGAGCTCGTATGAGAGTTGGTTTGACTGCCCTAACTATGGCGGAATATTTCCGAGATGTTAATGAACAAGACGTACTTCTATTTATCGACAATATCTTCCGCTTCGTCCAAGCAGGATCCGAAGTATCCGCCTTATTAGGTAGAATGCCTTCCGCTGTGGGTTATCAACCCACCCTTAGTACCGAAATGGGTTCTTTACAAGAAAGAATTACTTCTACCAAAGAAGGGTCCATAACTTCTATTCAAGCAGTTTATGTGCCTGCGGACGATTTGACCGACCCTGCTCCTGCCACGACATTTGCACATTTAGATGCTACTACTGTACTATCAAGAGGATTAGCCGCTAAAGGTATCTATCCAGCCGTAGATCCTTTAGATTCAACGTCAACTATGCTCCAACCTCAGATCGTTGGTGAGGAACATTATGAAACTGCACAAAGAGTTAAGCAAACTTTACAACGTTACAAAGAACTTCAGGACATTATAGCTATCCTTGGGTTGGACGAATTATCCGAAGAGGATCGCTTAACTGTAGCAAGAGCACGAAAAATTGAACGTTTCTTATCACAACCTTTTTTCGTAGCCGAAGTTTTTACCGGTTCACCGGGAAAATATGTCGGTCTAGCAGAAACAATTAGAGGATTTAAATTGATCCTTTCTGGAGAATTAGATAGTCTTCCCGAACAAGCCTTTTATTTGGTGGGTAACATTGATGAAGCTACTGCGAAGGCTACGAACTTA------------------------------------------------------------------------------------------------------------------------------------------------------------------------------------------------------------------------------------------------------------------------------------------------------------------------------------------------------------------------------------------------------------------------------------------------------------------------------------------------------------------------------------------------------------------------------------------------------------------------------------------------------------------------------------------------------------------------------------------------------------------------------------------------------------------------------------------------------------------------------------------------------------------------------------------------------------------------------------------------------------------------------------------------------------------------------------------------------------------------------------------------------------------------------------------------------------------------------------------------------------------------------------------------------------------------------------------------------------------------------------------------------------------------------------------------------------------------------------------------------------------------------------------------------------------------------------------------------------------------------------------------------------------------------------------------------------------------------------------------------------------------------------------------------------------------------------------------------------------------------------------------------------------------------------------------------------------------------------------------------------------------------------------------------------------------------------------------------------------------------------------------------------------------------------------------------------------------------------------------------------------------------------------------------------------------------------------------------------------------------------------------------------------------------------------------------------------------------------------------------------------ATAT-AATAAGCGGAGGAAAAGAAACTTACGAGGATTCCCCTAGTAACGGCGAGCGAACCGGGAAGAGCCCA-CGATGAGAAT-CGGCCGTCTTTTCG-GCGG--TCCGAATTGTAGTCTGGAGAAGCGTCCTCAGCGGCGGACCGGG-CCCAAGTCC-CCTGGAAAGGGGTGCCGGAGAGGGTGAGAGCCCCGTCGTGCTC-GGACCCTGTCGCACCAC-GAGGCGCTGTCGGC-GAGTCGGGTTGTTTGGGAATGCAGCCCTAAGCGGGCGGTAAATTCCGTCCAAGGCTAAATACGGGCGAGAGACCGATAGCGAACAAGTACCGCGAGGGAAAGATGAAAAGGACTTTGAAAAGAGAGTCAAAGAGTGCTTGAAATTGTC-GGGAGGGAAGCGGATGGGGGCTGGCGATGTGCCCCGGTCGA-ATGTGGAACGGCGGCCGGTCTGCCGATCGACTCGGGGTGCGGACCGGTGCGGGTTGCGACGGCGGAGA-AAGCCCGGGCGACGTCGTGTCGCCGACCGCAGCACGCGC-GCATCT-TGCGTGCTCCTGGCATCGGCCTG-TGTGCTCCCC-ATTCGGCCCGTCTTGAAACACGGACCAAGGAGTCTGACATGTGTGCGAGTCAACGGGCGAGT--AAACCCGTAAGG-CGCAAGGAAGCTGA--TTGGCGGGAGTGCACCGCCGACCGACCTTGATCTTCT-GTGAAGGGTTCGAGTGTGAGCATGCCTGTCGGGACCCGAAAGATGGTGAACTATGCCTGA-GCGGGGCGAAGCCAGAGGAAACTCTGGTGGAGGTCCGCAGCGATACTGACGTGCAAATCGTTCGTCTTACTTGGGTATAGGGGCGAAAGACTAATCGAACCATCTAGTAG-CTGGTTCCCTCCGAAGTTTCCCTCAGGATAGCTGGAGCT-CGAGTTCTAT-CGGGTAAAGCCAATGATTAGAGGCATCGGGGGCGCAACGCCCTCGACCTATTCT-CAAACTTTAAATAGGTAGGACGGTGCGGCTGCTTTGTTGAGCCGTGTCGGAGAATCGAGAGCTCCAAGTGGGCCATTTTTGGTAAGCAGAACTGGCGATGCGGGATGAACCGGAAGTCGGGTTACGGTGCCCAAGTGCGCGCTAACC-TAGATCCCACAAAGGGTGTTGGTCGATTAAG-ACAGCAGGACGGTGGTCATGGAAGTCGAAATCCGCTAAGGAGTGTGTAACAACTCACCTGCCGAATCAACTAGCCCCGAAAATGGATGGCGCT-GAAGCGCGCGACCTATACCCGGCCGTCGGGG-CAAGCGCCAGGCCCC-GATGAGTAGGA-GGGCGCGGCGGT-CGCTGCAAAACCTA-GGGCGCGAGCCCAGGCGGA-GCGGCCGTCGGTGCAGATCTTGGTGGTA-GTAGCAAATATTCAAATGAGAACTTTGAAGGCCGAAGAGGGG-AAAGGTTCCATGTGAACGG-CACTTGCACATGGGTTAGTCGATCCTAAGAGTCGGGGG-AA-GCCCGACCGATAGCGTGCGCGC----ACGCGA-ACTTCGAAAGGGAATCGGG-TTAAAATT-CCTGAACC-GGGACGTGGCGGCT-GACGGCAACGTTAGGGAGTCCGG-AGACGTCGGCGGGGGCC-TCGGGAA-GAGTTATCTTTTCTGTTT-AACA-GCCT-GCCCACCCTGGAATCGG-TTCAGCCGGAGGTAGGGTGCAGCGGCTGGAAGAGCACCGCACG-T-CGCGTGGTGTCCGGTGCG-CCCCCGG-CGG-CCCTTGAAAAT-CT-GGAGGACCGAG------TGCC-TYCCACGCCC-GTC??????-????????????????????????-?????????????-??????????????????????????????????????????????????????GGAAAAGGATTGGCTCTGAGGGCTGGGCACGGGGGTCCCTGTCCC-GAACCCGTCGGCT-GT-CGGTGGACTGCTCGAGCTGCTCCCGCGGCGAGAGCGGGTCGCCGCGTGCCGACCGGGGGACGGACCGGGAATCCATTCCCCGGGCGTCGAACAGTCGACTC-AGAACTGGTACGGACAAGGGGAATCCGACT-GTTTAATTAAAACAAAGCATTGCGATGGTCCA-TGCGGATGT-TCACGCAATGTGATTTCTGCCC-AGTGCTCTGAATGTCAAAG?GAAGAAATTCAACC-AAGCGCGGGTAAACGGC-GGGAGTAACTATGACTCTCTTAAGG?AGCCAAATGCCTC-GTCATCTAATTAG?GACG-CG-CATGAATGGATTAAC?AGATTCCCACTGTCCCT-GTC-TACTATCCAGCGAAACCACAGCCAAGGGAACGGGCT?GG?AGAATCAGC-GGGGAAAGAAGACCCTGTTGAGCTTGACTCT-A?TCCGA-CTTTTTGAAATGACTTGAAGAGGGTA?GATAA-GTGGGAGCGCAGAAGTGAA--TACCACTACTTTTAACGTTATTTTACTT-ATTCCGTGAA-TCGGAGGCGGGGC--GGTGCCCCTCT-TTTTGGACCTAAGGGCCGATCCGGGCGGAAGACATTGTCAGGTGGGGAGTTTGGCTGGGGCGGCACATCTGTTAAAAGATAACGCAGG-TGTCCTAAGATGAGCTCA-AC-GAGAACA----GAA-ATCTCGTGTGGAACAGAAGGGTAAAAGCT--CGTTTGATTCTGATTTCC-AGTACGAATACGAACCGTGAAAGCGTGGCCT-AACGATCCTTTAGACCTTCGGAA-TTTGAAGCTA-GAGGTGTCA-GAAAAGTTACCACAGGGATAACTGGCTTGTGGCA-GCCAAGCGTTCATAGC-GACGTTGCTTTTTGATCCTTCGATGTCGGCTCTTCCTATCATTGT-GAAGCAAAATTCACCAAGTGTTGG-ATTGTTCACCCACCAATAGGGAACGTGAGCTGGGTTTAGAC-CGTCGTGAGACAGGTTAGTTTTACCCTACTGATGACA-GTGTCGCGATGG-TAATTCAACCTAGTACGA-GAGGAACCGTTGATTCGCACAATTGGTCATCGCGCTTGGTTGAAAAGCCAGTGGC-GC-GAAGCTAC-CGTGCGTTGG-ATTATGACTGAACGCCTCTAAGTCAGAATCCGGGCCA--GA-GCGACGCG--T-GCGC-TCGCCG---CCCGATTG-CCGACCAGCAGTGACCCC-GAAGGCACGTGTCGTGGGC---GC--G----CCCCTCGCGGA-AACGATCCG-CGAGGT--ACGCCCT-GGAGT-GTAGTTCCCATCGAGCGGC-GAG-TAGAATCCTTTGCAGACGACTTAAATACG-CGACGGGGTATTGTAA-GTGGCAGAGTGGCCTTGCT-GCCACGATCCACT-GAGATA
Milligania     GATTAAGCCATGCATGTGTAAGTATGAACAAATT-CAGACTGTGAAACTGCGAATGGCTCATTAAATCAGTTATAGTTTGTTTGATGGTACGT-GC-TACTCGGATACCGGTAGTAATTCTAGAGCTAATACGTGCAACAAA-TCCCGACTTCC-GGAAGGGACGCATTTATTAGATAAAAGGTCGACACGGCCCGTTGCTCTGCTGATT-CATGATAACTCGACGGATCGCAC-GGCCCCCGTGCCGGCGACGCATCATTCAAATTTCTGCCCTATCAACTTTCGATGGTAGGATAGGGGCCTACCATGGTGGTGACGGGTGACGGAGAATTAGGGTTCGATTCCGGAGAGGGAG-CCTGAGAAACGGCTACCACATCCAAGGAAGGCAGCAGGCGCGCAAATTACCCAATCCTGACACGGGGAGGTAGTGACAATAAATAACAATACCGGGCTGAGTCTGGTAATTGGAATGAGTACAATCTAAATCCCTTAACGAGGATCCATTGGAGGGCAAGTCTGGTGCCAGCAGCCGCGGTAATTCCAGCTCCAATAGCGTATATTTAAGTTGTTGCAGTTAAAAAGCTCGTAGTTGGACTTTGGGTTGGGC-CGG-TCGGTCCGCGTGTGCACCGGCCGGCTCGTCCCTT-CTGCCGGCGATGCGCTCCTGGCCTTTACTGGCCGGGT-CGTGCCTCCGGCGCTGTTACTTTGAAGAAATTAGAGTGCTCAAAGCAAGCCC-ACGCTCTGTATACATTAGCATGGGATAACATCACAGGATTTCGGTCCTATCGTGTTGGCCTTNGGGATCGGAGTAATGATTAANANGGACAGTCGGGGGCATTCGTATTTCATAGTCAGAGGTGAAATTCTTGGATTTATGAAAGACGAACAACTGC-GAAAGCATTTGCCAAGGATGTTTTCATTAATCAAGAACGAAAGTTGGGGGCTCGAAGACGATCAGATACCGTCGTAGTCTCAACCATAAACGATGCCGACCAGGGATCGGCGGATGTTGCTTTTAGGACTCCGCCGG-CACCTTATGAGAAATCAAAGTT-TTTGGGTTCCGGGGGGAGTATGG-TCGCAAGGCTGAAACTTAAAGGAATTGACGGAAGGGCACCACCAGGAGTGGAG-CCTGCGGCTTAA-TTTGACTCAACACGGGGAAACTTACCAGGTCCAGACATAGTAAGGATTGACAGACTGAGAGCTCTTTCTTGATTCTATGGGTGGTGGTGCATGGCCGTTCTTAGTTGGTGGAGCGATTTGTCTGGTTAATTCCGTTAACGAACGAGACCTCAGCCTGCTAA-CTAGCTATGCGG-ACCTCCGCGGCC-A-GCTTCTTAGAGGGACTATGGCCGTTTA-GGCCACGGAAGTTT-GAGGCAATAACAGGTCTGTGAT-GCCCTTAGATGTTCTGGGCCGCACGCGCGCTACACTGACGTATTCAACGAGTCTATA-GCCTTGG-CCGACAGGCCCGGGTAATCTTC-GAAAACTYCATCGTGATGGGGATAGATCATTGCAATTGTTGGTCTTCAACGAGGAATTCCTAGTAAGC-GCGAGTCATCAGCTTGCGTTGAYTACGTCCCTGCCCTTTGTACACACCGCCCGTCGCT-CCTACCGATTG-AATGGYTCGGTGAAGTGTTCGGATTGGGGCGACGAGGGCGGYNNNNNNNNNNNNNNNNNNNNNNNNNNNNNNNNNNNNNNNNNNNNNNTGTTGGATTTAAAGCCGGTGTTAAAGATTACAAATTGACTTATTATACTCCTGACTACGAAACCAAAGATACTGATATCTTGGCAGCATTCCGAGTAACTCCTCAACCTGGAGTTCCGCCTGAAGAAGCAGGGGCAGCGGTAGCTGCCGAATCTTCTACTGGTACATGGACAACTGTGTGGACTGATGGACTTACCAGTCTTGATCGTTACAAAGGACGATGCTACCACATCGAGGCCGTTGTTGGGGAGGAAAATCAATATATTGCTTATGTAGCTTATCCTTTAGACCTTTTTGAAGAAGGTTCTGTTACTAACATGTTTACTTCCATTGTGGGTAATGTATTTGGTTTCAAAGCCCTACGAGCTCTACGTCTGGAGGATCTGCGAATTCCCCCTGCTTATTCGAAAACTTTCCAAGGCCCGCCCCATGGCATCCAAGTTGAAAGAGATAAATTGAACAAGTACGGTCGTCCCCTATTGGGATGTACTATTAAACCAAAATTGGGATTATCCGCAAAAAACTACGGTAGAGCGGTTTATGAATGTCTACGTGGTGGACTTGATTTTACCAAGGATGATGAAAACGTGAACTCACAACCATTTATGCGTTGGAGAGACCGTTTCTTATTTTGTGCCGAAGCAATTTATAAAGCGCAAGCCGAAACGGGTGAAATCAAAGGGCATTACTTGAATGCAACTGCGGGTACATGTGAAGAAATGATCAAAAGGGCCGTATTTGCCAGAGAATTGGGAGTTCCTATCGTAATGCATGACTACTTAACTGGGGGATTCACTGCAAATACTAGCTTGTCTCATTATTGCCGCGACAACGGTCTACTTCTTCACATCCATCGTGCAATGCATGCAGTTATTGATAGACAGAAAAATCATGGTATACATTTTCGTGTACTAGCTAAAGCATTACGTATGTCTGGTGGAGATCATATTCACTCTGGTACAGTAGTAGGTAAACTGGAAGGGGAACGTGAGATGACTTTGGGTTTTGTTGATTTATTACGTGATGATTTTATTGAAAAAGATCGAAGTCGCGGTATTTTTTTCACTCAAGATTGGGTCTCTATGCCAGGTGTTTTGCCCGTGGCTTCAGGGGGTATTCATGTTTGGCATATGCCTGCCCTAACCGAAATCTTTGGGGATGATTCCGTACTCCAGTTCGGTGGAGGAACTTTAGGACATCCTTGGGGAAACGCACCCGGTGCGGTAGCTAATAGGGTGGCTTTAGAAGCATGTGTACCAGCTCGTAATGAGGGACGTGATCTTGCTCGTGAAGGTAATGAAATTATTCCGTAGGCTTGCAAATGGAGCCCTGAACTAGCTGCTGCTTGTGAAGTATGGAAGGAGATCAAATTTGAGTTCGAACCAGTAGATAAGCTAGAT?????AATCAATCCTACTACTTCTGACCCTGGGGTT?CCACACTTGAAA?AAAAAAACTAGGGCGTATCGCTCAAATTATTGGCCCAGTACTTGATGTCGTTTTTCCCCCGGGCAAAATGCCTAATATTTATAACGCTTTGGTAGTTAAGGGTCGAGATACTGTCGGTCAGCAAATTAATGTGACTTGTGAGGTACAGCAATTATTAGGAAATAATCGAGTTAGAGCTGTAGCTATGAGTGCTACAGATGGTCTGATGAGAGGAATGGAAGTGATTGACACGGGAGCTCCTCTAAGTGTTCCAGTCGGCGGAGCCACTCTCGGACGAATTTTCAACGTTCTTGGAGAGCCTGTTGATAATTTAGGTCCTGTAGATACTCGCACAACATCTCCTATTCATAGATCTGCGCCTGCCTTTATACAGTTAGATACGAAATTATCAATCTTTGAAACAGGGATTAAAGTGGTGGATCTTTTAGCTCCTTATCGCCGTGGAGGAAAAATCGGACTATTTGGGGGAGCTGGAGTGGGTAAAACAGTACTTATCATGGAATTGATCAACAACATTGCCAAAGCTCATGGAGGCGTATCCGTATTTGGCGGAGTAGGCGAACGTACTCGTGAAGGAAATGATCTCTACATGGAAATGAAAGAATCTGGGGTGATTAATGAAAAAAATATTGCAGAATCAAAAGTGGCTCTAGTCTATGGTCAAATGAATGAACCGCCGGGAGCTCGTATGAGAGTTGGTTTGACTGCCCTAACCATGGCGGAATATTTCCGGGATGTTAATGAACAAGACGTGCTTCTATTCATCGACAATATCTTTCGTTTCGTCCAAGCAGGGTCAGAAGTATCCGCCTTATTGGGGAGAATGCCTTCTGCAGTGGGTTATCAACCTACCCTTAGTACAGAAATGGGTTCTTTGCAAGAAAGAATTACTTCTACAAAAGAGGGATCTATAACTTCGATCCAAGCAGTTTATGTACCTGCGGACGATTTGACCGACCCTGCTCCTGCCACGACATTTGCACATTTAGATGCTACTACCGTACTCTCAAGAGGATTAGCTGCCAAAGGTATTTATCCAGCAGTGGATCCTTTAGATTCAACGTCAACTATGTTACAACCTCGTATCGTTGGCGAGGAACATTATGAAACTGCGCAAAGAGTTAAGCAAACTTCACAACGTTACAAAGAACTTCAGGACATTATAGCTATCCTTGGGTTGGACGAATTATCCGAAGAAGATCGTTTAACTGTAGCAAGAGCACGAAAAATTGAGCGTTTCTTATCACAACCCTTCTTCGTGGCAGAAGTATTTACTGGTTCTCCAGGGAAATATGTTGGTCTCGCAGAAACAATTAGGGGGTTTCAACTGATCCTTTCCGGAGAATTAGACGGTCTTCCCGAGCAGGCCTTTTATTTGGTGGGTAACATCGATGAAGCTACCGCGAAAGCTATGAACTTA-----------------------------------------------------------------------------------------------------------------------------------------------------------------------------------------------------------------------------------------------------------------------------------------------------------------------------------------------------------------------------------------------------------------------------------------------------------------------------------------------------------------------------------------------------------------------------------------------------------------------------------------------------------------------------------------------------------------------------------------------------------------------------------------------------------------------------------------------------------------------------------------------------------------------------------------------------------------------------------------------------------------------------------------------------------------------------------------------------------------------------------------------------------------------------------------------------------------------------------------------------------------------------------------------------------------------------------------------------------------------------------------------------------------------------------------------------------------------------------------------------------------------------------------------------------------------------------------------------------------------------------------------------------------------------------------------------------------------------------------------------------------------------------------------------------------------------------------------------------------------------------------------------------------------------------------------------------------------------------------------------------------------------------------------------------------------------------------------------------------------------------------------------------------------------------------------------------------------------------------------------------------------------------------------------------------------------------------------------------------------------------------------------------------------------------------------------------------------------------------------------------------------------------------------------------------------------------------------------------------------------------------------------------------------------------------------------------------------------------------------------------------------------------------------------------------------------------------------------------------------------------------------------------------------------------------------------------------------------------------------------------------------------------------------------------------------------------------------------------------------------------------------------------------------------------------------------------------------------------------------------------------------------------------------------------------------------------------------------------------------------------------------------------------------------------------------------------------------------------------------------------------------------------------------------------------------------------------------------------------------------------------------------------------------------------------------------------------------------------------------------------------------------------------------------------------------------------------------------------------------------------------------------------------------------------------------------------------------------------------------------------------------------------------------------------------------------------------------------------------------------------------------------------------------------------------------------------------------------------------------------------------------------------------------------------------------------------------------------------------------------------------------------------------------------------------------------------------------------------------------------------------------------------------------------------------------------------------------------------------------------------------------------------------------------------------------------------------------------------------------------------------------------------------------------------------------------------------------------------------------------------------------------------------------------------------------------------------------------------------------------------------------------------------------------------------------------------------------------------------------------------------------------------------------------------------------------------------------------------------------------------------------------------------------------------------------------------------------------------------------------------------------------------------------------------------------------------------------------------------------------------------------------------------------------------------------------------------------------------------------------------------------------------------------------------------------------------------------------------------------------------------------------------------------------------------------------------------------------------------------------------------------------------------------------------------------------------------------------------------------------------------------------------------------
Gunnera        GATTAAGCCATGCATGTGTAAGTATGAACTAATT-CAGACTGTGAAACTGCGAATGGCTCATTAAATCAGTTATAGTTTGTTTGATGGTATTT-AC-TACTCGGATAACCGTAGTAATTCTAGAGCTAATACGTGCAACAAA-CCCCGACTTNT-GGAAGGGATGCGTTTATTAGATAAAAGGTCGACGCGGCCCGTCGCTCTGATGATT-CATGATAACTTGACGGATCGTAC-GGCCCTCGTGCCGACGACGCATCATTCAAATTTCTGCCCTATCAACTTTCGATGGTAGGATAGTGGCCTACCATGGTGATGACGGGTGACGGAGAATTAGGGTTCGATTCCGGAGAGGGAG-CCTGAGAAACGGCTACCACATCCAAGGAAGGCAGCAGGCGCGCAAATTACCCAATCCTGACACGGGGAGGTAGTGACAATAAATAACAATACCGGGCTGAGTCTGGTAATTGGAATGAGTACAATCTAAATCCCTTAACGAGGATCCATTGGAGGGCAAGTCTGGTGCCAGCAGCCGCGGTAATTCCAGCTCCAATAGCGTATATTTAAGTTGTTGCAGTTAAAAAGCTCGTAGTTGGACTTTGGGATGGGC-CGG-TCGGTCCGCGTGTGCATCGGCCGTCTCGTCCCTT-CTGTCGGCGATACGCTCCTGGCCTTAACTGGCCGGGT-CGTGCCTCCGGCGCCGTTACTTTGAAGAAATTAGAGTGCTCAAAGCAAGCCT-AAGCTCTGGATACATTAGCATGGGATAACATCAAAGGATTTCGGTCCTATTCTGTTGGCCTTCGGGATCGGAGTAATGATTAACAGGGTCAGTCGGGGGCATTCGTATTTCATAGTCAGAGGTGAAATTCTTGGATTTATGAAAGACGAACAACTGC-GAAAGCATTTGCCAAGGATGTTTTCATTAATCAAGAACGAAAGTTGGGGGCTCGAAGACGATCAGATACCGTCCTAGTCTCAACCATAAACGATGCCGACCAGGGATCAGTGGATGTTGCTTATAGGACTCCGCTGG-CACCTTATGAGAAATCAAAGTC-TTTGGGTTCCGGGGGGAGTATGG-TCGCAAGGCTGAAACTTAAAGGAATTGACGGAAGGGCACCACCAGGAGTGGAG-CCTGCGGCTTAA-TTTGACTCAACACGGGAAAACTTACCAGGTCCAGACATAGTAAGGATTGACAGACTGAGAGCTCTTTCTTGATTCTATGGGTGGTGGTGCATGACCGTTCTTAGTTGGTGGAGCGATTTGTCTGGTTAATTCCGTTAACGAACGAGACCTCAGCCTGCTAA-CTAGCTATGTGG-ACCTCCACGGCC-A-GCTTCTTAGAGGGACTATGGCCGATCA-GGCCACGGAAGTTT-GAGGCAATAACAGGTCTGTGAT-GCCCTTAGATGTTCTGGGCCGCACGCGCGCTACACTGATGTATTCAACGAGTCTATA-GCCTTGG-TCGATAGNCCCGGGTAATCTTT-GAAA-TTTCATCGTGATGGGGATAGATCATTGCAATTGTTGGTCTTCAACGAGGAATTCCTAGTAAGC-GCGAGTCATCAGCTCGCGTTGACTACGTCCCTGCCCTTTGTACACACCGCCCGTCGCT-CCTACCGATTG-AATGGTCCGGTGAAGTGTTCGGATCGAGGCGACGTGGGCGGTTC-GCTGCC-GGCGAC-GTCGCGAGAAGTCCACTGAACCTTATCAT?GTTGGATTCAAAGCTGGTGTTAAAGATTACAAATTGACTTATTATACTCCTGACTATGAAACCAAAGATACTGATATCTTGGCAGCATTCCGAATGACTCCTCAACCCGGAGTTCCACCTGAGGAAGCAGGGGCCGCGGTAGCTGCCGAATCTTCTACTGGTACATGGACAACTGTGTGGACTGATGGACTTACCAGCCTTGATCGTTACAAAGGACGATGCTACGGCATCGAGCCCGTTGCTGGAGAAGAAAATCAATATATTGCTTATGTAGCTTACCCTTTAGACCTTTTTGAAGAAGGTTCTGTTACTAACATGTTTACTTCCATTGTGGGGAATGTATTTGGGTTCAAAGCCCTACGCGCTCTTCGTCTGGAGGATCTGCGAATCCCTCCTGCTTATGTTAAAACCTTCCAAGGCCCACCTCATGGCATCCAAGTTGAGAGAGATAAATTGAACAAGTATGGTCGTCCCCTATTGGGATGTACTATTAAACCTAAATTGGGTTTATCTGCTAAGAACTACGGCAGAGCAGTTTATGAATGTCTTCGCGGTGGACTTGATTTTACCAAAGATGATGAGAACGTGAACTCCCAACCATTTATGCGTTGGAGAGACCGTTTCTTATTTTGTGCCGAAGCAATTTATAAAGCACAGGCTGAAACAGGTGAAATCAAAGGACATTACTTGAATGCTACTGCAGGTACATGTGAAGAAATGATCAAAAGGGCGGTATTTGCCAGAGAATTGGGGGTTCCTATCGTAATGCATGACTACTTAACAGGGGGATTCACCGCAAATACTAGCTTGGCTTTTTATTGCCGAGATAATGGCCTACTTCTTCACATCCACCGTGCAATGCATGCAGTTATTGATAGACAGAAGAATCATGGTATACACTTTCGTGTACTAGCTAAAGCGTTACGTATGTCCGGTGGAGATCATATTCACTCTGGTACCGTAGTAGGTAAACTTGAAGGGGAAAGAGAAATCACTTTGGGTTTTGTTGATTTACTACGTGATGATTTTATTGAAAAAGACCGAAGTCGGGGTATTTATTTCACTCAAGATTGGGTCTCTTTACCAGGTGTTTTACCCGTGGCTTCGGGGGGTATTCACGTTTGGCATATGCCCGCTCTGACCGAGATCTTTGGGGATGATTCTGTACTACAGTTCGGTGGAGGAACTTTAGGACACCCTTGGGGAAATGCACCGGGTGCCGTAGCTAATCGAGTAGCTCTAGAAGCATGTGTACAAGCTCGTAATGAGGGGCGTGATCTTGCTCGTGAGGGTAATGAAATTATCCGTGAGGCTTCCAAATGGAGTCCTGAACTAGCTGCTGCTTATGAGGTATGGAAGGAGATCAAATTTGAATTC?????????????????????-------------------------------------------------------ACCTGGGGCGTATCGCTCAAATCATTGGTCCGGTACTGGATGTAGCTTTTCCCCCGGGCAAGATGCCTAATATTTACAACGCTCTCGTAGTTAAGGGTAGAGATACTGTTGGTCAACAAATTAATGTGACTTGTGAGGTACAGCAATTATTAGGAAATAATAGAGTTAGAGCTGTAGCTATGAGTGCTACAGACGGTCTAACGAGAGGAATGGAAGTGATTGACACGGGAGCTCCTATAAGTGTTCCAGTCGGTGGAGCGACTCTCGGACGAATTTTCAATGTACTTGGAGAACCTGTTGATAATTTAGGTCCTGTAGAGACTCGCACAACATCTCCTATTCATAGATCTGCGCCCGCCTTTATACAGTTAGATACAAAATTATCTATTTTTGAAACAGGAATTAAAGTAGTAGATCTTTTAGCCCCTTATCGCCGTGGAGGAAAAATCGGGCTATTCGGGGGAGCTGGAGTGGGTAAAACAGTACTCATTATGGAACTAATCAACAACATTGCCAAAGCTCATGGGGGTGTATCTGTATTTGGCGGAGTAGGTGAACGTACTCGTGAAGGAAATGATCTTTACATGGAAATGAAAGAATCCGGAGTGATTAATGAACAAAATATTGCGGAATCAAAAGTAGCTCTAGTCTACGGTCAGATGAATGAACCGCCGGGAGCTCGTATGAGAGTTGGGTTAACTGCCCTAACTATGGCGGAATATTTCCGAGATGTTAATGAACAAGACGTACTTCTATTTATCGACAATATCTTCCGTTTCGTCCAAGCAGGATCCGAAGTATCCGCCTTATTGGGCAGAATGCCTTCCGCTGTGGGTTATCAACCCACCCTTAGTACCGAAATGGGTTCTTTACAAGAAAGAATTACTTCTACCAAGGAAGGGTCCATAACTTCTATTCAAGCAGTTTATGTACCTGCGGACGATTTGACCGACCCCGCTCCTGCCACAACATTTGCACATTTAGATGCTACTACTGTATTATCAAGAGGATTAGCTGCCAAAGGGATCTATCCAGCAGTAGATCCCTTAGATTCAACGTCAACTATGCTCCAACCTCGGATCGTTGGTGAGGAACATTATGAAATCGCGCAAAGAGTTAAGCAAACCTTACAACGTTACAAAGAACTTCAGGACATGATAGCTATCCTTGGGTTGGACGAATGATCCGAAGAGGATCGTTTAACCGTAGCAAGAGCACGAAAAATTGAGCGTTTCTTATCACAACCCTTTTTCGTAGCAGAAGTATTTACCGGTTCTCCAGGGAAATATGTTGGTCTAACAGAAACAATTAGAGGGTTTCAATTGATCCTTTCCGGAGAATTAGATGATCTTCCTGAACAAGCCTTTTATTTGGTAGGTAATATCGATGAAGCTACCGCGAAGGCTAT-AACTTA??????????????????????????????????????????????????????????????????????????????????????????????????????????????????????????????????????????????????????????????????????????????????????????????????????????????????????????????????????????????????????????????????????????????????????????????????????????????????????????????????????????????????????????????????????????????????????????????????????????????????????????????????????????????????????????????????????????????????????????????????????????????????????????????????????????????????????????????????????????????????????????????????????????????????????????????????????????????????????????????????????????????????????????????????????????????????????????????????????????????????????????????????????????????????????????????????????????????????????????????????????????????AAATTATGTGTCAGATATACTAATACCCCACCCCATCCATCTGGAAATCTTGGTTCAAACC--------CTTCGCTACTGGGTGAAAGATGCTCCTTCTTTGCATTTAGTA---CGATTTTTTCTA------CACGAATATCGTAAT---------TGGAAT------------AGA---CTTATT------ACTTCAAATAAATCC------------------------------------------ATTTACTTTTTTTCA---AAAAGTAATAATCAAAGATTATTCTTATTACTATATAATTCTCATGTATGTGAATACGAATACATGTTCGTTTTTCTCCGT---AATCAATCTTAT---CATTTACAATCAACATCTTCTGAGGTCCTTCTTGAGCGAATCTATTTTTATGGAAAA------ATAGAACAT-----CTTGTA---GGAGTC---------TTTATT---------------AAT------------------GAT------TTTCAGGGC---------ATCCTA------------------TGTATGTTCAAG------GATTCCTTCATGCATTATGTTAGATATCAAGGAAAATCCATTTTGGCTTCAAAG------GGAACGATCCTTATGATGAATAAATGGAAATATTACTTTCTAAATTTTTGGCAATGTCAT---------TTTTACGTGTGGTCTCAA---------CCGGGAGGG------ATCTATATAAATCAA------------TTATACAAT------CATTCT------CTAGACTTGTTGGGCTATCTTTCAAGT------GTGCGACTAAGTCCTTCAGTGTTACGGAGTCAA-ATGTTAGAAAATTCATTT-ATAATAGAT------ACTGCTATT------AAGAAGTTTGATACTATAATTCCA-ATTATTACTTTAATCGGATCATTGGCTAAAGCTAAATTTTGTAATGGATTAGGGCATCCCATTAGTAAGCCG--GCTTGGGCCGATTCATCA---GATTCTGATATTATCGAC-CGATTTGGGCGGATATGCAGA??????????????????????????????????????????????????????????????????????????????????????????????????????????????????????????????????????????????????????????????????????????????????????????????????????????????????????????????????????????????????????????????????????????????????????????????????????????????????????????????????????????????????????????????????????????????????????????????????????????????????????????????????????????????????????????????????????????????????????????????????????---------------GGTCCACCCGCT-GAG-CTTAAGCATATCAATAAGCGGAGGAAAAGAAACTTACGAGGATTCCCCTAGTAACGGCGAGCGAACCGGGATCTGCCCA-GCTTGAGAAT-CGGGCGGCATC----GTCG--TTCGAATTGTAGTCTGTAGAAGCGTCCTCAGCGACGGACCGGT-CCCAAGTTC-CCTGGAAGGGGGCGCCAGAGAGGGTGAGAGCCCCGTCGTGATC-GGACCCTGTCGCACCAC-GAGGCGCTGTCGGC-GAGTCGGGTTGTTTGGGAATGCAGCCCCAATCGGGCGGTAAATTCTGTCCAAGGCCAAATATTGGCGTGAGACCGATAGCAAACAAGTACCGCGAGGGAAAGATGAAAAGGACTTTGAAAAGAGAGTCAAAGAGTGCTTGAAATTGTC-GGGAGGGAAGCGAATGGGGGCCGGCGGTGGGCCTCGGTCGG-ATGTGGAACGGTGACCGGTCTGCCGATCGACTCGGGGCGTGGACCAATGCGGGTTGCGGTGGCGGCCC-AAGCCCGGGTGACGTCATCGCCGCGATCGCAGCGTGCGC-GCATCT--GCACGCTCCTGGCATTGGCTAG-TGGGCTCCCC-ATTCGGCCCGTCTTGAAACACGGACCAAGGAGTCTGACATGTGTGCGAGTCAACGGGCGAGT--AAACCCGTAAGG-CGCAAGGAAGCTGA--TTGGTGGGATTGCACCACCGACCGACCTAGATCTTCT-GAGAAGGGTTCGAGTGAGAGCATGCCTGTCGGGACCCGAAAGATGGTGAACTATGCCTGA-GCGGGGCGAAGCCAGAGGAAACTCTGGTGGAGGCCCGCAGCGATACTGACGTGCAAATCGTTCGTCTGACTTGGGTATAGGGGCGAAAGACTAATCGAACCGTCTAGTAG-CTGGTTCCCTCCGAAGTTTCCCTCAGGATAGCTGGAGCC-CGAGTTCTAT-CGGGTAAAGCCAATGATTAGAGGCATCGGGGGCGCAACGCCCTCGACCTATTCT-CAAACTTTAAATAGGTAGGACGGCGCGGCTGCTCTGTTGAGCCGCGCCACGGAATCGAGAGCTCCAAGTGGGCCATTTTTGGTAAGCAGAACTGGCGATGCGGGATGAACCGGAAGCCGGGTTACGGTGCCCAACTGCGCGCTAACC-TAGATCCCACAAAGGGTGTTGGTCGATTAAG-ACAGCAGGACGGTGGTCATGGAAGTCGAAATCCGCTAAGGAGTGTGTAACAACTCACCTGCCGAATCAACTAGCCCCGAAAATGGATGGCGCT-TAAGCGCGCGACCTATACCTGGCCGTCGAGG-CAACTGCCAGGCCTC-GATGAGTAGGA-GGGCGCGGCGGT-CGCTGTAAAACCTT-GGGCTTGAGCCTGGGCGGA-GCGGCCGTCGGTGCAGATCTTGGTGGTA-GTAGCAAATATTCAAATGAGAACTTTGAAGGCCGAAGAGGGG-AAAGGTTCCATGTGAACGG-CACTTGCACATGGGTTAGTCGATCCTAAGAGACGGGGG-AA-ACCCGTCTGATAGCGTGCACC-----GCGCGA-ACTTCGAAAGGGTGTCGGG-TTAATATT-CCTGAACC-GGGACGTGGCGGCT-GACGGCAACGTTAGGGAGTCCGG-AGACGTCGGCGGGGGCC-TCGGGAA-GAGTTATCTTTTCTGTTT-AACA-GCCT-GCCCACCCTGGAAACGG-TTTAGCCGGAGGTAGGGTCCAGTGGCTGGAAGAGCACCGCACG-T-CGCGTGGTGTCCGGTGCG-CCCCCGG-CGG-CCCTTGAAAAT-CC-GGAGGACCGAG------TGCC-TCCCACGCCTGGTCGTACTC-ATAA-CCGCATCAGGTCTCCAAGG-TGAACA-GCCTCT-GGTCGATGGAACAATGTAGGCAAGGGAAGTCGGCAAAATGGATCCGTAACCTCGGGAAAAGGATTGGCTCTGAGGGCTGGGCTCGGGGGTCCCTGTCCC-GAACCCGTCGGCT-GT-CGGTGGACTGCTCGAGCTGCACCCGCGGCGAGAGCGGGTCGCCGCGTGCCGGCCGGGGGACGGACTGGGAGGCC-TTCCCCGGGCGTCGAACAGTCGACTC-AGAACTGGTACGGACAGGGGGAATCCGACT-GTTTAATTAAAACAAAGCATTGCGATGGTCCT-TGCGGATGC-TCACGCAATGTGATTTCTGCCC-AGTGCTCTGAATGTCAAAGTGAAGAAATTCAACC-AAGCGCGGGTAAACGGC-GGGAGTAACTATGACTCTCTTAAGGTAGCCAAATGCCTC-GTCATCTAATTAGTGACG-CG-CATGAATGGATTAACGAGATTCCCACTGTCCCT-GTC-TACTATCCAGCGAAACCACAGCCAAGGGAACGGGCTTGGCAGAATCAGC-GGGGAAAGAAGACCCTGTTGAGCTTGACTCT-AGTCCGA-CTTTGTGAAATGACTTGAGAGGTGTAGGATAA-GTGGGAGCGCGAAAGTGAAA-TACCACTACTTTTAACGTTATTTTACTT-ATTCCGTGAA-TCGGGGGCGGGGC--ATTGCCCCTCT-TTTTGGACCCAAGGGCCGATCCGGGCGGAAGACATTGTCAGGTGGGGAGTTTGGCTGGGGCGGCACATCTGTTAAAAGATAACGCAGG-TGTCCTAAGATGAGCTCA-AC-GAGAACA----GAA-ATCTCGTGTGGAACAAAAGGGTAAAAGCT--CGTTTGATTCTGATTTCC-AGTACGAATACGAACCGTGAAAGCGTGGCCT-ATCGATCCTTTAGACCTTCGGAA-TTTGAAGCTA-GAGGTGTCA-GAAAAGTTACCACAGGGATAACTGGCTTGTGGCA-GCCAAGCGTTCATAGC-GACGTTGCTTTTTGATCCTTCGATGTCGGCTCTTCCTATCATTGT-GAAGCAGAATTCACCAAGTGTTGG-ATTGTTCACCCACCAATAGGGAACGTGAGCTGGGTTTAGAC-CGTCGTGAGACAGGTTAGTTTTACCCTACTGATGACA-GTGTCGCGATAG-TAATTCAACCTAGTACGA-GAGGAACCGTTGATTCACACAATTGGTCATCGCGCTTGGTTGAAAAGCCAGTGGC-GC-GAAGCTAC-CGTGTGTTGG-ATTATGACTGAACGCCTCTAAGTCAGAATCCGGGCTAAAGAGGCGACGCATGC-GCCCGCCGCCC---GTTTG-CCGACCTGCAGTAGGGACCCCCAAAGGCGCGAGTCGTTGGT---GAA-G----CCCGCACGACG-GACGAGTCG-TGCGTG--CCGCCTT-GAAAT-ACAATTCCTATCGAGCGGC-GGG-TTGAATCCTTTGCAGACGACTTAAATACG-CGACGGGGTATTGTAA-GTGGCAGAGTGGCCTTG-----------------------
Scaevola       GATTAAGCCATGCATGTGTAAGTATGAACAAATT-CAGACTGTGAAACTGCGAATGGCTCATTAAATCAGTTATAGTTTGTTTGATGGTATCT-GC-TACTCGGATAACCGTAGTAATTCTAGAGCTAATACGTGCAACAAA-CCCCGACTTCT-GGAAGGGATGCATTTATTAGATAAAAGGCTGACGCGGCCCGTTGCTGCGATGATT-CATGATAACTCGACGGATCGCAC-GGCCCTCGTGCCGGCGACGCATCATTCAAATTTCTGCCCTATCAACTTTCGATGGTAGGATAGTGGCCTACTATGGTGGTGACGGGTGACGGAGAATTAGGGTTCGATTCCGGAGAGGGAG-CCTGAGAAACGGCTACCACATCCAAGGAAGGCAGCAGGCGCGCAAATTACCCAATCCTGACACGGGGAGGTAGTGACAATAAATAACAATACCGGGCTGAGTCTGGTAATTGGAATGAGTACAATCTAAATCCCTTAACGAGGATCCATTGGAGGGCAAGTCTGGTGCCAGCAGCCGCGGTAATTCCAGCTCCAATAGCGTATATTTAAGTTGTTGCAGTTAAAAAGCTCGTAGTTGGACTTTGGGTTGGGT-CGG-CCGGTCCGCGTGTGCACCGGTTTACTCGTCCCTT-CTGCCGGCGATGCGCTCCTGGCCTTAACTGGCCGGGT-CGTGCCTCCGGCGCTGTTACTTTGAAGAAATTAGAGTGCTCAAAGCAAGCCT-ACGCTCTGTATACATTAGCATGGGATAACATCATAGGATTTCGGTCCTATTACGTTGGCCTTCGGGATCGGAGTAATGATTAACAGGGACAGTCGGGGGCATTCGTATTTCATAGTCAGAGGTGAAATTCTTGGATTTATGAAAGACGAACAACTGC-GAAAGCATTTGCCAAGGATGTTTTCATTAATCAAGAACGAAAGTTGGGGGCTCGAAGACGATCAGATACCGTCCTAGTCTCAACCATAAACGATGCCGACCAGGGATCAGCGGATGTTGCTTTTAGGACTCCGCTGG-CACCTTATGAGAAATCAAAGTT-TTTGGGTTCCGGGGGGAGTATGG-TCGCAAGGCTGAAACTTAAAGGAATTGACGGAAGGGCACCACCAGGAGTGGAG-CCTGCGGCTTAA-TTTGACTCAACACGGGGAAACTTACCAGGTCCAGACATAGTAAGGATTGACAGACTGAGAGCTCTTTCTTGATTCTATGGGTGGTGGTGCATGGCCGTTCTTAGTTGGTGGAGCGATTTGTCTGGTTAATTCCGTTAACGAACGAGACCTCAGCCTGCTAA-CTAGCTATGTGG-ACCTCCACGGCC-A-GCTTCTTAGAGGGACTATGGCCTTTCA-GGCCACGGAAGTTT-GAGGCAATAACAGGTCTGTGAT-GCCCTTAGATGTTCTGGGCCGCACGCGCGCTACACTGATGTATTCAACGAGTATATA-GCCTTGG-CCGACAGGCCCGGGAAATCTTT-GAAA-TTTCATCGTGATGGGGATAGATCATTGCAATTGTTGGTCTTCAACGAGGAATTCCTAGTAAGC-GCGAGTCATCAGCTCGCGTTGACTACGTCCCTGCCCTTTGTACACACCGCCCGTCGCT-CCTACCGATTG-AATGGTCCGGTGAAGTGTTCGGATCGCGGCGACGTGGGCGGTTC-GCCGCC-CGCGAC-GTCGCGAGAAGTCCACTGAACCTTATCATAGTTGGATTTAAGGCTGGTGTTAAAGATTATAGATTGACTTATTATACTCCTGACTATGAAACCAAGAATACTGATATCTTGGCCGCATTCCGAGTAACTCCTCAACCTGGAGTTCCACCTGAAGAAGCAG-------AGTAGCTGCCGAATCTTCTACTGGTACATGGACAGCTGTGTGGACTGATGGACTTACGAGCCTTGATCGTTACAAAGGGCGATGCTATGGAATTGAGCCCGTTCCTGGAGAAGAAAATCAATATATTGCTTATGTAGCTTACCCATTAGACCTTTTTGAAGAAGGTTCTGTTACTAACATGTTTACTTCCATTGTAGGTAATGTTTTTGGGTTCAAAGC-CTGCGTGCTCTACGTCTGGAAGATCTTCGAATCCCTACTTCCTATGTTAAAACTTTCCAAGGTCCGCCTCACGGCATACAAGTTGAGAGAGATAAATTGAACAAGTATGGTCGTCCCCTGTTGGGATGTACTATTAAACCTAAATTGGGGTTATCCGCTAAAAACTATGGTAGAGCTGTTTATGAATGTCTTCGTGGTGGCCTTGATTTTACTAAAGATGATGAGAACGTCAACTCCCAACCATTTATGCGTTGGAGAGACCGTTTCTTATTTTGTGCCGAAGCTCTTTATAAAGCACAGGTTGAAACAGGTGAAATCAAAGGACATTACTTGAATGCTACTGCGGGTACATGCGAAGAAATGATAAAAAGGGCTGTATTTGCCAGAGAATTGGGAGTTCCTATCGTAATGCATGACTACTTAACGGGGGGATTCACCGCAAACACTAGCTTGGCTCATTATTGCCGAGATAATGGCCTACTTCTTCACATCCACCGCGCAATGCATGCAGTTATTGATAGACAGAAGAATCATGGTATACA-TTCCGTGTATTAGCTAAAGCCTTACGTATGTCTGGCGGAGATCATATTCACTCTGGTACCGTAGTAGGTAAACTTGAAGGGGAAAGGGAGATTACTTTGGGCTTTGTTGATTTACTACGTGATGATTTTATTGAAAAAGATCGAAGCCGCGGTATTTATTTCACTCAAGATTGGGTCTCTCTACCAGGTGTTCTGCCCGTGGCTTCGGGGGGTATTCACGTTTGGCATATGCCTGCTCTGACCGAGATCTTTGGGGATGATTCCGTACTACAGTTCGGTGGAGGAACTTTAGGGCACCCTTGGGGAAATGCACCCGGTGCCGTAGCTAATCGAGTTGCTCTAGAAGCATGTGTACAAGCGCGTAATGAGGGACGCGATCTTGCTATTGAGGGTAATGAAATTAT-CCGTAGGCTAGCAAATGGAGTCCTGAACTAGCTGCTGCTTGTGAAGTATGGAAAGAAATCAAATTTGAGTTTCAGGCAATGGATACGTTGGATNNNNNNNNNNNNNNNNNNNNNNNNNNNNNNNNNNNNNNNNNNNNNNNNNNNNNNNNNNNNNNNNNNNNNNNNNNNNNNNNNNNNNNNNNNNNNNNNNNNNNNNNNNNNNNNNNNNNNNNNNNNNNNNNNNNNNNNNNNNNNNNNNNNNNNNNNNNNNNNNNNNNNNNNNNNNNNNNNNNNNNNNNNNNNNNNNNNNNNNNNNNNNNNNNNNNNNNNNNNNNNNNNNNNNNNNNNNNNNNNNNNNNNNNNNNNNNNNNNNNNNNNNNNNNNNNNNNNNNNNNNNNNNNNNNNNNNNNNNNNNNNNNNNNNNNNNNNNNNNNNNNMNNNNNNNNNNACGTGCTTGGGAAGCCTGTTGATAATTTAGGTNCTGTAGATACTAGCGCAACATCTCCTATTCATAGATCTGCACCTGCCTTTATACAGTTAGATACANAATTATCYATTTTTGAAACCGGAATTAAAGTAGTAGATCTTTTAGCCCCTTATCGCCGTGGCGGAAAAATCGGACTTTTCGGGGGGGCTGGCGTGGGTAAAACAGTACTCATTATGGAATTGATTACCAATATTGCCAAAGCTCACGGAGGCGTATCCGTATTTGGCGGAGTAGGTGAACGGACTCGTGAAGGAAATGATCTTTACAAGGAAATGAAAGAATCTGGAGTAATTAATGAACAAAATATTGCAGAATCAAAAGTGGCTCTAGTTTACGGTCAGATGAATGATCCGCCGGGAGCTCGTATGAGAGTTGGTTTAACTGCCCTAACTATGGCGGAATATTTCCGAGATGTTAATGAACAAGACGTACTTTTATTTATAGACAATATCTTCCGCTTTGTCCAAGCAGGATCTGAAGTATCCGCCCTCTTGGGTAGAATACCTTCCGCTGTAGGTTATCAACCTACCCTTAGTACCGAAATGGGTTCTTTACAAGAAAGAATTACTTCTACGAAAGAGGGGTCCATAACTTCTATTCAAGCTGTTTATGTACCTGCAGATGATTTGACTGACCCGGCCCCCGCTACGACATTTGCCCATTTAGATGCTACTACCGTACTATCAAGAGGATTAGCCGCCAAAGGTATCTATCCAGCAGTAGATCCTTTAGATTCAACGTCAACTATGCTACAACCCCGGATCGTTGGTGAAGAACATTATAAAACTGCACAGGAGGTTAAGCAAACTTTANNNNNNNNNNNNNNNNNNNNNNNNNNNNNNNNNNNNNNNNNNNNNNNNNNNNNNNNNNNNNNNNNNNNNNNNNNNNNNNNNNNNNNNNNNNNNNNNNNNNNNNNNNNNNNNNNNNNNNNNNNNNNNNNNNNNNNNNNNNNNNNNNNNNNNNNNNNNNNNNNNNNNNNNNNNNNNNNNNNNNNNNNNNNNNNNNNNNNNNNNNNNNNNNNNNNNNNNNNNNNNNNNNNNNNNNNNNNNNNNNNNNNNNNNNNNNNNNNNNNNNNNNNNNNNNNNNNNNNNNNNNNN???????????????????????????????????????????????????????????????????????????????????????????????????????????????????????????ATATTTATGTACTTGCTCATGATCATGGTTTCAAT------------ATC------------TTGGAA---------AATACA---------------------------------------------------GGTTAT------GAGAATAAA------TCCAGCTTAGTAATTGTGAAACGTTTAATTAGT------------CGAATGTAT------------------------CAACAAAAAAATTTACATATG---------------------------------------ATTCTTTCT------AGTAAT---------------------------GATTCT------AAA---------------------GAGCCT------CTGTTT---TGGGGTCAC---------------AAC------AAGAAT---TTT------------------GATTCACAA------GTAATGTCAGAGGGATTTTCAATCATTATGGAAATTCCATTGTCTCTACGATTGATATCTTCCCTA------------------------------------------GAAAGGAAG---GCAGTAGTTAAATCCGAG---------AATTTACGATCAATT------CATTCAATATTTTCTTTTTTAGAAGATAACTTTTCACATTTAAATTCTGTATTAGATCTACTAATACCTTACCCGGTCCATCTGCAAATCTTGGTTCAAGCT--------CTTCGCTATTGGATAAAAGATGCTTCCTCTTTGCATTTATTA---AGATTTTTTCTC------CATGAGTGTCATAAT---------TGGAAC------------AGT---CTTCTT------ACTTCAAAGAAAGCC------------------------------------------GCTTCCTCCTTTTTA---AAAAGAACT---AAAAGACTATTCTTCTTCCTATATAATTTTCATGTATGTGAATATGAATCTGGCTTCATCTTTCTCCGT---AACCAATCTTAT---TACTTACGATCAACATCTTCTGGAACCCTTCTTGAACGAATATTTTTCTATGGAAAA------ATGGAGCAA-----CTTGCA---GACGTC---------TTTCCC---------------AGG------------------GCT------CTTCAAGCT---------AATCTA------------------TGGTTGTTCAAA------GATCCTTTCATGCATTATGTTAGGTATCAAGGAAAATCCATTCTTGCTTCAAAG------GGGACCTTTCTTTTGATGAATAAATGGAAATATTATTTGATTAAGTTCTGGCAATTTTCT---------TTTTTCCTGTGGGCTCAA---------GCAGGAAGG------ATTTATATAAACCAA------------TTATCCAAT------CATTCC------CTGGACTTGCTAGGTTATCGTTCAAGT------GTGCGGCTAAAGCCTTCAATGGTACGCAGTCAA-ATGCTAGAAAATGCATTT-TTAATCGAT------AATGGTATT------AAGAAGTTTGATACTATTGTTCCA-ATTATGCCTCTGGTTGGCTCATTGGCTAAATCGAAATTTTGTAACGCGTTAGGGCATCCGATCGGTAAGGCG--ATTTGGACTGATTTATCA---GATTCTGATATTATTGAC-CGCTTTGGGCGTATATACAGAAATCTTTCTCATTATCATAGTGGATCCTCAAAAAAAAAGAGTTTGTATCGA---------------------------------------GTCAAGTATATACTTCGACTTTCTTGTGCTAGAACTTTAGCTCGAAAGCATAAAAGTAGTGTA-CGT---------GCTTTTTTG------------AAAAGATTTGGCTCGGAA------TTCTTGGAAGAATTCTTTGCGGAA------GAAGAAGAA------GTTCTTTCCTTG------ACCTTT---------------------------------CCAAGAGTT---------------------TCTTCT------------ATTTCA------------CGA---------CGG------TTATCT------------------------AGAAGG---CGGATTTGGTATTTGGATATTCTTTGTCTCAATTATTTGGCCAATGA--------------------------------------------------------------------------------------------------------------------------------------------------------------------------------------------------------------------------------------------------------------------------------------------------------------------------------------------------------------------------------------------------------------------------------------------------------------------------------------------------------------------------------------------------------------------------------------------------------------------------------------------------------------------------------------------------------------------------------------------------------------------------------------------------------------------------------------------------------------------------------------------------------------------------------------------------------------------------------------------------------------------------------------------------------------------------------------------------------------------------------------------------------------------------------------------------------------------------------------------------------------------------------------------------------------------------------------------------------------------------------------------------------------------------------------------------------------------------------------------------------------------------------------------------------------------------------------------------------------------------------------------------------------------------------------------------------------------------------------------------------------------------------------------------------------------------------------------------------------------------------------------------------------------------------------------------------------------------------------------------------------------------------------------------------------------------------------------------------------------------------------------------------------------------------------------------------------------------------------------------------------------------------------------------------------------------------------------------------------------------------------------------------------------------------------------------------------------------------------------------------------------------------------------------------------------------------------------------------------------------------------------------------------------------------------------------------------------------------------------------------------------------------------------------------------------------------------------------------------------------------------------------------------------------------------------------------------------------------------------------------------------------------------------------------------------------------------------------------------------------------------------------------------------------------------------------------------------------------------------------------------------------------------------------------------------------------------------------------------------------------------------------------------------------------------------------------------------------------------------------------------------------------------------------------------------
Cocoloba       GATTAAGCCATGCATGTGTAAGTATGAACTAATC-CAGACTGTGAACCTGCGAATGGCTCATTAAATCAGTTATAGTTTGTTTGATGGTATCT-GC-TACTCGGATAACCGTAGTAATTCTAGAGCTAATACGTGCAACAAA-CCCCGACTTCT-GGAAGGGACGCATTTATTAGATAAAAGGTCGACGCGGCCCGTTGCTCTGATGATT-CATGATAACTCGACGGATCGCAC-GGCCTTCGTGCCGGCGACGCATCATTCAAATTTCTGCCCTATCAACTTTCGATGGTAGGATAGTGGCCTACCATGGTGGTGACGGGTGACGGAGAATTAGGGTTCGATTCCGGAGAGGGAG-CCTGAGAAACGGCTACCACATCCAAGGAAGGCAGCAGGCGCGCAAATTACCCAATCCTGACACGGGGAGGTAGTGACAATAAATAACAATACCGGGCTGAGTCTGGTAATTGGAATGAGTACAATCTAAATCCCTTAACGAGGATCCATTGGAGGGCAAGTCTGGTGCCAGCAGCCGCGGTAATTCCAGCTCCAATAGCGTATATTTAAGTTGTTGCAGTTAAAAAGCTCGTAGTTGGACCTTGGGGTGGGG-CGA-GCGGTCCGCGTGTGCACCGTCCGTCTTCCCCCTT-CTGCCGGCGTTACGCTCCTGGCCTTAATTGGCCGGGT-CGTGCCTCCGGCGCTGTTACTTTGAAGAAATTAGAGTGCTCAAAGCAGCCCT-AAGCTCTGTATACATTAGCATGGGATAACATCATAGGATTCCGGTCCTATTGTGTTGGCCTTCGGGATCGGAGTAATGATTAACAGGGACAGTCGGGGGCATTCGTATTTCATAGTCAGAGGTGAAATTCTTGGATTTATGAAAGACGAACAACTGC-GAAAGCATTTGCCAAGGATGTTTTCATTAATCAAGAACGAAAGTTGGGGGCTCGAAGACGATCAGATACCGTCCTAGTCTCAACCATAAACGATGCCGACCAGGGATCGGCGGATGTTGCTAAAAGGACACCGCCGG-CACCTTATGAGAAATCAAAGTC-TTTGGGTTCCGGGGGGAGTATGG-TCGCAAGGCTGAAACTTAAAGGAATTGACGGAAGGGCACCACCAGGAGTGGAG-CCTGCGGCTTAA-TTTGACTCAACACGGGGAAACTTACCAGGTCCAGACATAGTAAGGATTGACAGACTGAGAGCTCTTTCTTGATTCTATGGGTGGTGGTGCATGGCCGTTCTTAGTTGGTGGAGCGATTTGTCTGGTTAATTCCGTTAACGAACGAGACCTCAGCCTGCTAA-CTAGCTATGCGG-ACCTCCGCAGCT-A-GCTTCTTAGAGGGACCATGGCCTCCCA-GGCCACGGAAGTTT-GAGGCAATAACAGGTCTGTGAT-GCCCTTAGATGTTCTGGGCCGCACGCGCGCTACACTGATGTATTCAACGAGTCTATC-ACCTTGG-CCGACAGGCCCGGGTAATCTTT-GAAA-TTTCATCGTGATGGGGATAGATCATTGCAATTGTTGGTCTTCAACGAGGAATTCCTAGTAAGC-GCGAGTCATCAGCTCGCGTTGACTACGTCCCTGCCCTTTGTACACACCGCCCGTCGCT-CCTACCGATTG-AATGGTCCGGTGAAGTGTTCGGATCGCGGCGACGTGGTCGGTCC-GCCGCC-GGCGAC-GTCGCGAGAAGTCCACTGAACCTTATCATTGTTGGATTCAAAGCTGGTGTTAAAGAATACAAATTGACTTATTATACTCCTGAATATGAACCCCATCCGCATGATATCTTGGCAGCATTTCGAGTAACTCCTCAACCTGGAGTTCCACCCGAAGAAGCAGGGGCCGCGGTAGCTGCCGAATCTTCTACTGGTACATGGACAACTGTGTGGACCGATGGACTTACCAGCCTTGATCGTTACAAAGGACGATGCTACGGCATCGAGCCTGTTCCTGGAGAAGAAAATCAATATATTGCTTATGTAGCTTACCCATTAGACCTTTTTGAAGAAGGTTCTGTTACTAACATGTTTTCTTCCATTGTAGGTAACGTATTTGGTTTCAAAGCCCTGCGTGCTCTACGTTTGGAGGATTTGCGAATCCCTTCTGCTTATCGAAAAACTTTCCAAGGCCCGCCTCATGGTATCCAAGTTGAGAGAGATAAATTGAACAAATATGGACGTCCCCTATTGGGATGTACTATTAAACCGAAATTGGGGTTGTCCGCTAAGAACTACGGTCGAGCAGTTTATGAATGTCTTCGCGGCGGACTTGATTTTACCAAAGATGATGAAAACGTGAACTCCCAACCATTTATGCGTTGGAGAGACCGTTTCTTATTCTGTGCCGAAGCACTTTTTAAAGCACAGTCTGAAACAGGTGAAATCAAAGGACATTACTTGAATGCTACTGCAGGTACATCCGAAGAAATGATGAAAAGGGCTGTATTTGCCAGAGAATTGGGAACTCCTATCGTAATGCATGACTACTTAACAGGGGGATTTACTGCAAATACTACTTTAGCTCATTATTGCAGAGATAATGGCCTACTTCTTCACATCCACCGTGCAATGCATGCAGTTATTGATAGACAGAAAAATCACGGTATGCACTTCCGTGTACTAGCAAAAGCTTTACGTCTGTCTGGTGGAGATCATATTCATGCTGGTACTGTAGTAGGTAAACTTGAAGGGGAAAGGGACATCACTTTAGGTTTTGTTGATTTACTACGTGATGACTTCGTTGAAAAAGACCGAAGTCGCGGTATTTATTTCACTCAAGATTGGGTTTCCCTACCGGGTGTTATTCCTGTGGCTTCCGGGGGGATTCACGTTTGGCATATGCCTGCTCTAACCGAGATCTTTGGGGATGATTCCGTACTACAGTTCGGTGGAGGAACTTTAGGA????????????????????????????????????????????????????????????????????????????????????????????????????????????????????????????????????????????????????????????????????????????????????????????????????????????NNNNNNNNNNNNNNNNNNNNNNNNNNNNNNNNNNNNNNNNNNNNNNNNNNNNNNNACCTGGGGCGTGTCGCTCAAATCATTGGTCCNNTACTGGATGTAGCTTTTCCACCAGGCAAGATGCCTAATATTTACAACGCTCTGGTCGTTAAGGGCCGAGATACTGCTGGTCAACCAATTAATGTAACCTGTGAGGTACAACAATTATTAGGAAATAATCGAGTTAGGGCTGTAGCTATGAGTGCTACAGATGGCCTAACGCGAGGAATGGAAGTGATTGATACAGGGGCTCCTTTAAGTGTTCCAGTCGGCGGAGCAACTCTCGGACGAATTTTTAATGTACTTGGGGAGCCCGTTGATAATTTAGGTCCTGTAGATACTCGCACAACATCTCCTATTCATAGATCCGCACCTGCCTTTATACAGTTAGATACAAAATTATCTATTTTTGAAACAGGAATTAAAGTGGTAGACCTTTTAGCCCCCTATCGCCGTGGAGGAAAAATAGGACTATTTGGGGGAGCTGGAGTGGGTAAAACCGTACTCATTATGGAATTGATCAACAATATTGCAAAAGCTCATGGAGGTGTATCTGTATTTGGCGGCGTAGGTGAACGTACTCGTGAAGGAAATGATCTTTACATGGAAATGAAAGAATCCGGAGTTATTAATGAACAAAATATTGCAGAATCAAAAGTAGCTCTAGTCTACGGGCAAATGAATGAACCGCCCGGAGCTCGTATGAGAGTTGGTTTGACTGCCCTAACTATGGCGGAATATTTCCGAGATGTTAATAAGCAAGACGTACTTCTATTTATTGACAATATCTTCCGTTTCGTCCAAGCAGGATCTGAAGTATCTGCCTTATTGGGTAGAATGCCTTCCGCAGTGGGTTATCAACCTACTCTTAGTACCGAAATGGGCTCTTTACAAGAAAGAATTACTTCTACCAAACAAGGGTCCATAACTTCGATTCAAGCAGTTTATGTACCTGCAGACGATTTGACTGACCCCGCTCCTGCCACGACATTTGCACATTTAGATGCAACTACTGTACTATCAAGAGCATTAGCCGCCAAAGGTATCTATCCGGCAGTAGATCCTTTAGATTCAACGTCAACTATGCTCCAACCTCGAATCGTTGGCGAGGAACATTATAAAACTGCGCAAAGAGTTAAGCAAACTTTACAACGTTACAAAGAACTTCAGGACATTATAGCTATCCTTGGGTTAGACGAATTATCCGAAGAAGATCGTTTAACCGTAGCAAGAGCACGAAAAATTGAGCGTTTCTTATCACAACCTTTTTTCGTAGCCGAAGTATTTACAGGTTCGCCAGGAAAATATGTTGGTCTAGCAGAAACAATTAGAGGGTTTCAATTGATCCTTTCCGGAGAATTAGACGGGCTTCCCGAGCAGGCCTTTTATTTGGTAGGTAATATCGATGAAGCTACCGCGAAAGCTATGAANNNN-----------------------------------------------------------------------------------------------------------------------------------------------------------------------------------------------------------------------------------------------------------------------------------------------------------------------------------------------------------------------------------------------------------------------------------------------------------------------------------------------------------------------------------------------------------------------------------------------------------------------------------------------------------------------------------------------------------------------------------------------------------------------------------------------------------------------------------------------------------------------------------------------------------------------------------------------------------------------------------------------------------------------------------------------------------------------------------------------------------------------------------------------------------------------------------------------------------------------------------------------------------------------------------------------------------------------------------------------------------------------------------------------------------------------------------------------------------------------------------------------------------------------------------------------------------------------------------------------------------------------------------------------------------------------------------------------------------------------------------------------------------------------------------------------------------------------------------------------------------------------------------------------------------------------------------------------------------------------------------------------------------------------------------------------------------------------------------------------------------------------------------------------------------------------------------------------------------------------------------------------------------------------------------------------------------------------------------------------------------------------------------------------------------------------------------------------------------------------------------------------------------------------------------------------------------------------------------------------------------------------------------------------------------------------------------------------------------------------------------------------------------------------------------------------------------------------------------------------------------------------------------------------------------------------------------------------------------------------------------------------------------------------------------------------------------------------------------------------------------------------------------------------------------------------------------------------------------------------------------------------------------------------------------------------------------------------------------------------------------------------------------------------------------------------------------------------------------------------------------------------------------------------------------------------------------------------------------------------------------------------------------------------------------------------------------------------------------------------------------------------------------------------------------------------------------------------------------------------------------------------------------------------------------------------------------------------------------------------------------------------------------------------------------------------------------------------------------------------------------------------------------------------------------------------------------------------------------------------------------------------------------------------------------------------------------------------------------------------------------------------------------------------------------------------------------------------------------------------------------------------------------------------------------------------------------------------------------------------------------------------------------------------------------------------------------------------------------------------------------------------------------------------------------------------------------------------------------------------------------------------------------------------------------------------------------------------------------------------------------------------------------------------------------------------------------------------------------------------------------------------------------------------------------------------------------------------------------------------------------------------------------------------------------------------------------------------------------------------------------------------------------------------------------------------------------------------------------------------------------------------------------------------------------------------------------------------------------------------------------------------------------------------------------------------------------------------------------------------------------------------------------------------------------------------------------------------------------------------------------------------------------------------------------------------------------------------------------------------------------------------------------------------------------------------
Reseda         NNNNNNNNNNNNNNTGTGTAAGTATGAACAAATT-CAGACTGTGAAACTGCGAATGGCTCATTAAATCAGTTATAGTTTGTTTGATGGTATCT-AC-TACTCGGATAACCGTAGTAATTCTAGAGCTAATACGTGCAACAAA-CCCCGACTTCT-GGAAGGGATGCATTTATTAGATAAAAGGTCAACACGGCCCGTTGTTCTGATGATT-CATGATAACTCGACGGATCGCAC-GGCCATTGTGCCGGCGACGCATCATTCAAATTTCTGCCCTATCAACTTTCGATGGTAGGATAGTGGCCTACCATGGTGGTGACGGGTGACGGAGAATTAGGGTTCGATTCCGGAGAGGGAG-CCTGAGAAACGGCTACCACATCCAAGGAAGGCAGCAGGCGCGCAAATTACCCAATCCTGACACGGGGAGGTAGTGACAATAAATAACAATACCGGGCTGAGTCTGGTAATTGGAATGAGTACAATCTAAATCCCTTAACGAGGATCCATTGGAGGGCAAGTCTGGTGCCAGCAGCCGCGGTAATTCCAGCTCCAATAGCGTATATTTAAGTTGTTGCAGTTAAAAAGCTCGTAGTTGGACCTTGGGATGGGT-CGT-CCGGTCGGCGCATGCACCGGTCGGCTCGTCCCTT-CTGCCGGCGATACGCTCCTGGCCTTAACTGGCCGGGT-CGTGCCTCCGGCGCTGTTACTTTGAAGAAATTAGAGTGCTCAAAGCAAGCCT-ACGCTCTGTATACATTAGCATGGGATAACATCATAGGATTTCGATCCTATTGTGTTGGCCTTCGGGATCGGAGTAATGATTAACAGGGACAGTCGGGGGCATTCGTATTTCATAGTCAGAGGTGAAATTCTTGGATTTATGAAAGACGAACAACTGC-GAAAGCATTTGCCAAGGATGTTTTCATTAATCAAGAACGAAAGTTGGGGGCTCGAAGACGATCAGATACCGTCCTAGTCTCAACCATAAACGATGCCGACCAGGGATCAGCGGATGTTGCTTTTAGGACTCCGCTGG-CACCTTATGAGAAATCAAAGTT-TTTGGGTTCCGGGGGGAGTATGG-TCGCAAGGCTGAAACTTAAAGGAATTGACGGAAGGGCACCACCAGGAGTGGAG-CCTGCGGCTTAA-TTTGACTCAACACGGGGAAACTTACCAGGTCCAGACATAGTAAGGATTGACAGACTGAGAGCTCTTTCTTGATTCTATGGGTGGTGGTGCATGGCCGTTCTTAGTTGGTGGAGCGATTTGTCTGGTTAATTCCGTTAACGAACGAGACCTCAGCCTGCTAA-CTAGCTACGTGG-ACCTCCACGGCC-G-GCTTCTTAGAGGGACTATGGCCGCTTA-GGCCAAGGAAGTTT-GAGGCAATAACAGGTCTGTGAT-GCCCTTAGATGTTCTGGGCCGCACGCGCGCTACACTGATGTATTCAACGAGTCTATA-GCCTTGG-CCGACAGGTCCGGGTAATCTTT-GAAA-TTTCATCGTGATGGGGATAGATCATTGCAATTGTTGGTCTTCAACGAGGAATTCCTAGTAAGC-GCGAGTCATCAGCTCGCGTTGACTACGTCCCTGCCCTTTGTACACACCGCCCGTCGCT-CCTACCGATTG-AATGGTCCGGTGAAATGTTCGGATCGCGGCGACGTGGGCGGTTC-GCCGCC-TGCGAC-GTCGCGAGAAGTCCATTGAACCTTATCATTGTTGGATTCAAAGCTGGTGTTAAAGAGTATAAATTGACTTATTATACTCCTGAATATGAAACCAAGGATACTGATATCTTGGCAGCATTCCGAATGACTCCTCAACCTGGGGTTCCACCTGAAGAAGCAGGAGCTGCGGTACGTGCTGAATCTTCTACTGGTACATGGACAACTGTGTGGACCGATGGGCTTACCAGTCTTGATCGTTACAAAGGACGATGCTACCACATCGAGCCCGTTCCTGGAGAAGAAAATCAATATATTGCGTATGTAGCTTACCCCTTAGACCTTTTTGAAGAAGGTTCGGTTACTAACATGTTTACTTCAATTGTGGGTAATGTATTTGGGTTCAAAGCCCTGCGTGCTCTACGTCTAGAGGATCTGCGAATCCCTCCTGCTTATACTAAAACTTTCCAGGGCCCACCTCATGGTATCCAAGTTGAAAGAGATAAATTGAACAAGTATGGGCGTCCCCTATTAGGATGTACGATTAAACCTAAATTGGGCTTATCAGCAAAGAACTACGGTAGAGCTGTTTATGAATGTCTACGTGGTGGACTTGATTTTACCAAAGATGATGAGAATGTGAACTCCCAACCATTTATGCGTTGGAGAGACCGTTTCTTATTTTGTGCCGAAGCTATTTATAAATCACAGGCTGAAACAGGTGAAATCAAAGGGCATTATTTGAATGCTACCGCGGGTACATGTGAAGAAATGATGAAAAGGGCTGTTTTTGCCAGAGAATTGGGAGTTCCTATCGTAATGCATGACTATTTAACCGGGGGATTCACCGCAAATACTAGTTTGGCTCATTATTGCCGAGATAATGGTCTACTTCTTCACATCCACCGTGCAATGCATGCTGTTATTGATAGACAGAAGAATCATGGGATGCACTTCCGTGTACTAGCTAAAGCCTTACGTCTGTCTGGTGGAGATCATATTCACGCGGGTACAGTAGTAGGTAAACTTGAAGGAGACAGGGACATCACTTTGGGCTTTGTTGATTTACTACGCGATGATTATATTGAAAAAGATCGAAGCCGAGGTATCTTTTTCACTCAAGATTGGGTCTCTTTACCGGGTGTTCTGCCTGTGGCTTCAGGGGGTATTCACGTTTGGCATATGCCTGCTTTGACCGAGATCTTTGGAGATGATTCCGTACTACAATTCGGTGGAGGAACTTTAGGACATCCTTGGGGAAATGCACCAGGTGCCGTAGCTAATCGAGTAGCTCTAGAAGCATGTGTACAAGCTCGTAATGAGGGACGTGATCTTGCAGTTGAGGGTAATGAAATTATCCGTGAGGCTTGCAAATGGAGTCCTGAACTAGCTGCTGCTTGTGAAGTATGGAAGGAGATCAAATTTAATTTCCCAACTATAGATAAATTAGAT?????????????????????????????????????????????????????????????????????????????????GGTCCGGTACTGGATGTAGCCTTTCCTCCGGGAAAGATGCCTAATATTTACAACGCTCTAGTAGTTAAGGGTCGAGATATCATTGGTCAACAAATTAATGTAACTTGTGAAGTACAGCAATTATTAGGAAATAATCGAGTTAGAGCTGTAGCTATGAGCGCTACGGAGGGTCTAATGAGAGGAATGGAAGTGCTTGATACGGGAGCTCCTCTAAGTGTTCCAGTCGGGGGGGCAACTCTAGGACGAATTTTCAACGTGCTTGGAGAGCCAGTTGATAATTTAGGTCCTGTAGATACTGGCACAACATTTCCTATTCATAAATCTGCGCCTGCTTTCATACAATTAGAGACAAAATTATCTATTTTTGAAACAGGAATTAAAGTAGTGGATCTCTTAGCCCCCTATCGTCGTGGAGGAAAAATAGGACTATTCGGCGGGGCTGGCGTGGGTAAAACAGTACTCATTATGGAATTGATCAACAACATCGCCAAAGCTCATGGTGGTGTATCCGTTTTTGGTGGAGTAGGCGAACGTACTCGTGAAGGAAATGATCTTTACATGGAAATGAAAGAATCCGGAGTCATTAATGAGCAAAATCTTGCGGAATCAAAAGTGGCTCTAGTATACGGGCAGATGAATGAACCGCCGGGAGCTC??????????????????????????????????????????????????????????????????????????????????????????????????????????????????????????????????????????????????????????????????????????????????????????????????????????????????????????????????????????????????????????????????????????????????????????????????????????????????????????????????????????????????????????????????????????????????????????????????????????????????????????????????????????????????????????????????????????????????????????????????????????????????????????????????????????????????????????????????????????????????????????????????????????????????????????????????????????????????????????????????????????????????????????????????????????????????????????????????????????????????????????????ATGGAG---------------------GAATTT---CAA------GCATAT-----TTCAAGTTAGATAGAACTCGTCAACAA---GAT------TTACTATACCCCCTTATTTTTCGGGAGTCTATTTATGTACTTGCTTATGATTATGGGTTAACTAGATTC------GTTTTG---------TTAGAA---------ACTGCG---------------------------------------------------GGTTAT------GACAATAAA------TCTAGTTCACTAATTGTGAAACGTTTAATTTTT------------CGAATGTAT------------------------CAACAGAAT------CATTTC---------------------------------------ATTATTTCC------AATAAT---------------------------GATTTT------AAC---------------------CAAAAT------ACTTTT---TTTAGGCAT---------------AAC------AATCAT---TTG------------------TATTTTCAA------ATGATATCGGCCATATTTGCAGTGATTCTGCAAATTCCATTTTCCCTAAGATTAGTATCCTCTTTC------------------------------------------GAAGCAAAA---CAGCTAGTAAAATCGCAG---------AATTTACAATCAATT------CATTCAATATTTCCCTTTTTAGAGGACAAATTATCATATTTAAATTATGTCTTAGATGTACTAATACCTCACCCCATCCATTTGGAAATTTTGGTTCAAACC--------CTTCGTTACTGGGTAAAAGATCCCTCTTCTTTGCATTTATTG---CGGTTCTGTCTT------TACGAGTATCCTAAT---------TGGAATAGGAAT------AGT---TTT---------------AAAAAATCG------------------------------------------ATTTTG------------------AAT---CCAAGATTTTTCTTATTCTTATATAATTCTCATGTATGTGGATACGAATCCATCTTCTTTTTTCTCCGA---AACCAGTCTTCT---CATTTACGATCGACATCTTTTGGAGTCCTTCTTGAACGAATTTCTTTTTATGGAAAA------ATCGAACAT-----TTTCTA---AAACTC---------TTTGGT---------------AAT------------------CAT------TTTCAGGAT---------ATCCTT------------------CGTTTGTTCAAG------AATCCTTTCATACATTATGTTAGATATCAAGGAAAATTAATTCTGGCATCAAAA------GATGTGTCTCTTCTGATGAATAAATGGCAATTTTATTTTTTAAATTTATGGCAATGTCAT---------TTTTACGTCTGGTTTAAA---------TCGCAAAAT------GTTCGTCTAAAACAA------------TTAAATAAA------GATTAT------TTAGACTTTATGGGTTATCTTTCAAAT------TTGCGATTAAATTGTTTAGTGGTACGTAGTCAA-ATGCTAGAAAATTCATTT-CTAATAGAT------AATGTTATA------AAAAAATCCGATACCCAAATTCCA-ATTAGTTCTATTATTGGATCATTGGCTAAAGCGAAATTTTGTAATGTGGTAGGGCAGCCCATCAGTAAGTCG--ACCTGGACCGAGTCATCA---GATTCGGCTATTTTAGAC-CGATTTGTGCGTATATGCAGAAATCTTTCTCATTATCACAGTGGATCTTCAAAAAAAAAAAATTTGTATCGA---------------------------------------ATAAAATATATACTTCGACTTTCTTGTCTTAAAACATTGGCTCGTAAACACAAAAGTAGTGT??????????????????????????????????????????????????????????????????????????????????????????????????????????????????????????????????????????????????????????????????????????????????????????????????????????????????????????????????????????????????????????????????????????????????????????????????????????????????????????????????????????????--------------------------------------------------------------------------------------------------------------------------------------------------------------------------------------------------------------------------------------------------------------------------------------------------------------------------------------------------------------------------------------------------------------------------------------------------------------------------------------------------------------------------------------------------------------------------------------------------------------------------------------------------------------------------------------------------------------------------------------------------------------------------------------------------------------------------------------------------------------------------------------------------------------------------------------------------------------------------------------------------------------------------------------------------------------------------------------------------------------------------------------------------------------------------------------------------------------------------------------------------------------------------------------------------------------------------------------------------------------------------------------------------------------------------------------------------------------------------------------------------------------------------------------------------------------------------------------------------------------------------------------------------------------------------------------------------------------------------------------------------------------------------------------------------------------------------------------------------------------------------------------------------------------------------------------------------------------------------------------------------------------------------------------------------------------------------------------------------------------------------------------------------------------------------------------------------------------------------------------------------------------------------------------------------------------------------------------------------------------------------------------------------------------------------------------------------------------------------------------------------------------------------------------------------------------------------------------------------------------------------------------------------------------------------------------------------------------------------------------------------------------------------------------------------------------------------------------------------------------------------------------------------------------------------------------------------------------------------------------------------------------------------------------------------------------------------------------------------------------------------------------------------------------------------------------------------------------------------------------------------------------------------------------------------------------------------------------------------------------------------------------------------------------------------------------------------------------------------------------------------------------------------------------------------------------------
Tecophilaea    GAGTAASCCATGCATGTGTAAGTATGAACTATTT-CGGACTGTGAAACTGCGAATGGCTCATTAAATCAGTAATAGTTTGTTTGATGGTACGT-GC-TACTCGGATAACCGTAGTAATTCTAGAGCTAATACGTGCAACAAA-CCCTGACTTTC-GGRAGGGGCGCATTTATTAGATAAAAGGTCGATGCGGCCCGGTGCTCTGATGATT-CATGATAACTCGACGGATCGAAC-GGCCCTCGTGCCGGCGACGCATCATTCAAATATCTGCCCTATCAACTTTCGATGGTAGGATAGGGGCCTACCATGGTGGTGACGGGTGACGGAGAATTAGGGTTCGATTCCGGAGAGGGAG-CCTGAGAAACGGCTACCACATCCAAGGAAGGCAGCAGGCGCGCAAATTACCCAATCCTGACACGGGGAGGTAGTGACAATAAATAACAATACCGGGCTGAGTCTGGTAATTGGAATGAGTACAATCTAAATCCCTTAACGAGGATCCATTGGAGGGCAAGTCTGGTGCCAGCAGCCGCGGTAATTCCAGCTCCAATAGCGTATATTTAAGTTGTTGCAGTTAAAAAGCTCGTAGTTGGACCTTGGGCTGGGC-CGG-TCGGTCCGCGTGTGCACCGGCCGTTTCGTCCCTT-CTGCTGGCGATGCGCTCCCGTACTTAACTGGCCGGGT-CGTGCCTCCGGCGCCGTTACTTTGAAGAAATTAGAGTGCTCAAAGCAAGCCC-ACGCTCTGCATACATTAGCATGGGATAACATCACAGGATTTCGGTCCTATTGTGTTGGCCTTCGGGATCGGAGTAATGATTAAGAGGGACAGTCGGGGGCATTCGTATTTCATAGTCAGAGGTGAAATTCTTGGATTTATGAAAGACGAACAACTGC-GAAAGCATTTGCCAAGGATGTTTTCATTAATCAAGAACGAAAGTTGGGGGCTCGAAGACGATCAGATACCGTCCTAGTCTCAACCATAAACGATGCCGACCAGGGATCGACGGATGTTGCTTTCAGGACTCCGCCGG-CACCTTATGAGAAATCAAAGTT-TTTGGGTTCCGGGGGGAGTATGG-TCGCAAGGCTGAAACTTAAAGGAATTGACGGAAGGGCACCACCAGGAGTGGAG-CCTGCGGCTTAA-TTTGACTCAACACGGGGAAACTTACCAGGTCCAGACATAGTAAGGATTGACAGACTGAGAGCTCTTTCTTGATTCTATGGGTGGTGGTGCATGGCCGTTCTTAGTTGGTGGAGCGATTTGTCTGGTTAATTCCGTTAACGAACGAGACCTCAGCCTGCTAA-CTAGCTATGCGG-ATCTCCGTGGCC-A-GCTTCTTAGAGGGACTATGGCCGCTCA-GGCCACGGAAGTTT-GAGGNNNNNNNNNNNNNNNNNNNNNNNNNNNATGTTCTGGGCCGCACGCGCGCTACACTGATGTATTCAACGAGTCTATA-GCCTTGG-CCGACAGGCCCGGGTAATCTTT-GAAAATTACATCGTGATGGGGATAGATCATTGCAATTGTTGGTCTTGAACGAGGAATTCCTAGTAAGC-GCGAGTCATCAGCTCGCGTTGACTACGTCCCTGCCCTTTGTACACACCGCCCGTCGCT-CCTACCGATTG-AATGGTCCGGTGAAGTGTTCGGATCGCGGTGATGGGGGTGGTTC-GCCGCT-TGCGAC-GTCGCGAGAAGTCCACTGAACCTTATCATTGTTGGATTCAAAGCTGGTGTTAAAGATTACAGATTGACTTATTATACTCCTGATTACGAAACCAAAGATACTGATATCTTGGCAGCATTCCGAGTAACTCCTCAACCCGGAGTTCCAACTGAAGAAGCAGGGGCAGCGGTAGCTGCCGAATCTTCTACTGGTACATGGACAACTGTGTGGACTGATGGACTTACTAGTCTTGATCGTTACAAAGGACGATGCTACAACATCGAGCCCGTTGTTGGAGAGGAAAATCAATTTATTGCTTATGTAGCTTATCCTTTAGACCTTTTTGAAGAAGGTTCTGTTACTAACATGTTTACTTCCATTGTGGGTAATGTATTTGGTTTCAAAGCCCTACGAGCTCTACGTCTAGAGGACCTGCGAATTCCCCCTTCTTATTCTAAAACTTTCCAAGGCCCGCCCCATGGCATCCAAGTTGAAAGAGATAAATTGAACAAGTATGGTCGTCCCTTATTGGGATGTACTATTAAACCAAAATTGGGATTATCCGCGAAAAACTATGGTAGAGCGGTTTATGAATGTCTACGCGGTGGGCTTGATTTTACCAAGGATGATGAAAACGTGAACTCACAACCTTTTATGCGTTGGAGAGATCGTTTCTTATTTTGTGCTGAAGCAATTTATAAAGCGCAAGCCGAAACAGGTGAAATCAAAGGACATTACTTGAATGCAACTGCGGGTACATGTGAAGAAATGATCAAAAGGGCCGTATTTGCTAGAGAATTGGGAGTTCCTATCGTAATGCATGACTACTTAACTGGGGGATTCACTGCAAATACTAGTTTGGCTCATTATTGCCGCGACAACGGCCTACTTCTTCATATCCATCGTGCAATGCATGCAGTTATTGATAGACAGAAAAATCATGGTATGCATTTTCGTGTACTAGCTAAAGCATTACGTATGTCTGGTGGAGATCATATTCATGCTGGTACCGTAGTAGGTCAACTGGAAGGGGAACGTGAGATGACTTTGGGTTTTGTTGATTTATTACGTGATGATTATATGGAACAAGACCGAAGTCGCGGTATTTTTTTCACTCAAGATTGGGTCTCTATGCCAGGTGTTTTGCCCGTGGCTTCAGGGGGTATTCATGTTTGGCATATGCCTGCCCTAACCGAAATCTTTGGGGATGATTCCGTACTACAGTTCGGTGGAGGAACTTTAGGACACCCTTGGGGAAATGCACCCGGTGCAGTAGCTAATCGAGTAGCTTTAGAAGCATGTGTACAAGCTCGTAATGAGGGACGTGATCTTGCTCGTGAAGGTACTGCAATTATCCGTGAAGCTAGCAAGTGGAGCCCTGAACTAGCTGCTGCTTGTGAAGTATGGAAGGAGATCAAATTCGACTTCGCACCAGTGGATAAGCTAGAT?????AATCAATCCAACAACTTTCGGATCCGGGGTTTCCACACTTGAGGAAAAAAACCTAGGGCGTATCGCTCAAATTATTGGCCCAGTACTGGATGTAGTTTTTCCCCCGGGCAAGATGCCTAATATTTATAACGCTTTGGTAGTTAAAGGGCGAGATACTGTCGGTCAGCAAATTAATGTGACTTGTGAGGTACAACAATTATTAGGAAATAATCGAGTTAGAGCTATAGCTTTGAGTGCTACGGATGGTCTGATGAGAGGAATAGAAGTGATTGACACGGGAGCTCCTCTAAGTGTTCCGGTCGGCGGAGCTACTCTCGGACGAATTTTCAACGTTCTTGGAGAGCCTGTTGATAATTTAGGTCCTGTAGATACTCTTACAACATCCCCTATTCATAGATCCGCGCCCGCCTTTATACAGTTAGATACGAAGTTATCAATCTTTGAAACAGGGATTAAAGTGGTGGATCTTTTAGCTCCTTATCGCCGTGGCGGAAAAATAGGACTATTTGGGGGAGCCGGAGTGGGTAAAACAGTACTTATCATGGAATTGATCAACAATATTGCCAAAGCTCATGGAGGTGTATCCGTATTTGGCGGAGTAGGCGAACGTACTCGTGAAGGAAATGATCTCTACATGGAAATGAAAGAATCTGGGGTGATTAATGAAAAAAATATTACAGAATCGAAAGTGGCTCTAGTCTATGGTCAAATGAATGAACCGCCGGGAGCTCGTATGAGAGTTGGTTTGACTGCCTTAACCATGGCGGAATATTTCCGGGATGTTAATGAACAAGACGTGCTTCTATTCATCGACAATATCTTTCGTTTCGTCCAAGCAGGGTCAGAGGTATCCGCCTTATTAGGGAGAATACCTTCCGCAGTGGGTTATCAACCTACCCTTAGTACAGAAATGGGTTCTTTGCAAGAAAGAATTACTTCTACCAAAGAGGGATCCATAACTTCGATCCAAGCAGTTTATGTACCTGCGGACGATTTGACCGACCCTGCTCCTGCCACGACATTTGCACATTTAGATGCTACTACCGTACTATCAAGAGGATTAGCTGCCAAAGGTATTTATCCAGCAGTAGATCCTTTAGATTCAACGTCAACTATGTTACAACCTCGGATCGTTGGCGAGGAACATTATGAAACTGCGCAAAGAGTTAAGCAAACTTCACAACGTTACAAGGAACTTCAGGATATTATAGCTATCCTTGGGTTGGACGAATTATCCGAAGAAGATCGTTTAACTGTAGCAAGAGCACGAAAAATTGAGCGTTTCTTATCACAACCCTTCTTCGTGGCAGAAGTATTTACCGGTTCTCCAGGGAAATATGTTGGTCTCGCAGAAACAATTAGGGGGTTTCAACTAATCCTTTCCGGAGAATTAGACGGTCTTCCCGAGCAGGCCTTTTATTTGGTGGGTAACATCGATGAAGCTACCGCGAAAGCTATGAACTTA-----------------------------------------------------------------------------------------------------------------------------------------------------------------------------------------------------------------------------------------------------------------------------------------------------------------------------------------------------------------------------------------------------------------------------------------------------------------------------------------------------------------------------------------------------------------------------------------------------------------------------------------------------------------------------------------------------------------------------------------------------------------------------------------------------------------------------------------------------------------------------------------------------------------------------------------------------------------------------------------------------------------------------------------------------------------------------------------------------------------------------------------------------------------------------------------------------------------------------------------------------------------------------------------------------------------------------------------------------------------------------------------------------------------------------------------------------------------------------------------------------------------------------------------------------------------------------------------------------------------------------------------------------------------------------------------------------------------------------------------------------------------------------------------------------------------------------------------------------------------------------------------------------------------------------------------------------------------------------------------------------------------------------------------------------------------------------------------------------------------------------------------------------------------------------------------------------------------------------------------------------------------------------------------------------------------------------------------------------------------------------------------------------------------------------------------------------------------------------------------------------------------------------------------------------------------------------------------------------------------------------------------------------------------------------------------------------------------------------------------------------------------------------------------------------------------------------------------------------------------------------------------------------------------------------------------------------------------------------------------------------------------------------------------------------------------------------------------------------------------------------------------------------------------------------------------------------------------------------------------------------------------------------------------------------------------------------------------------------------------------------------------------------------------------------------------------------------------------------------------------------------------------------------------------------------------------------------------------------------------------------------------------------------------------------------------------------------------------------------------------------------------------------------------------------------------------------------------------------------------------------------------------------------------------------------------------------------------------------------------------------------------------------------------------------------------------------------------------------------------------------------------------------------------------------------------------------------------------------------------------------------------------------------------------------------------------------------------------------------------------------------------------------------------------------------------------------------------------------------------------------------------------------------------------------------------------------------------------------------------------------------------------------------------------------------------------------------------------------------------------------------------------------------------------------------------------------------------------------------------------------------------------------------------------------------------------------------------------------------------------------------------------------------------------------------------------------------------------------------------------------------------------------------------------------------------------------------------------------------------------------------------------------------------------------------------------------------------------------------------------------------------------------------------------------------------------------------------------------------------------------------------------------------------------------------------------------------------------------------------------------------------------------------------------------------------------------------------------------------------------------------------------------------------------------------------------------------------------------------------------------------------------------------------------------------------------------------------------------------------------------------------------------------------------
LEPUROPETALON  GATTAAGCCATGCATGTGCAAGTATGAACGAATT-CAAACTGTGAAACTGCGAATGGCTCATTAAATCAGTTATAGTTTGTTTGATGGTATCT-AC-TACTCGGATAACCGTAGTAATTCTAGAGCTAATACGTGCAACATA-TCCCGACTCTC-GGAAGGGATGCATTTATTAGAGAAAAGGTCAACGCTTCTCGTTGCTCAGATGATT-CATGATAACTCGACGGATCGCAT-GGCCATTGTGCTGGCGACGCATCATTCAAATTTCTGCCCTATCAACTTTCGATGGTAGGATAGAGGCCTACCATGGTGGTGACGGGTAACGGAGAATTAGGGTTCGATTCCGGAGAGGGAG-CCTGAGAAACGGCTACCACATCCAAGGAAGGCAGCAGGCGCGCAAATTACCCAATCCTAACAAGGGGAGGTAGTGACAATAAATAACAATACCGGGCTGAGTCTGGTAATTGGAATGAGTACAATCTAAATCCCTTAACGAGGATCCATTGGAGGGCAAGTCTGGTGCCAGCAGCCGCGGTAATTCCAGCTCCAATAGCGTATATTTAAGTTGTTGCAGTTAAAAAGCTCGTAGTTGTATTTTGGGTTGGGT-CGA-CCGGTCCGCGTGAGCACCGATCGTCCTGTCCTTA-TTGCCGGTGATGCGCTCCTAGCCTTAATTGGTTGGGT-CGTCCCTCTGGTGCTGTTACTTTGAAGAAATTAGAGTGCTCAAAGCCCGCCT-ACGCTCTGGATACATTAGCATGGGATAACGTCATAGGATTTCGATCCTATTTAGTTGG-CTTCGGGATCGGAGTAATGATTAACAGGGACAGTCGGGGGCATTCGTATTTCATAGTCAGAGGTGAAATTCTTGGATTTATGAAAGACGAACAACTGC-GAAAGCATTTGCCAAGGATGTTTTCATTAATCAAGAACGAAAGTTGGGGGCTCGAAGACGATCAGATACCGTCCTAGTCTCAACCATAAACGATGCCGACCAGAGATCAGCGGATGTTGCTCTTAGGACTCCGCTGG-CATCTTATGAGAAATCAAAGTT-TTTGGGTTCCGGGGGGAGTATGG-TCGCAAGGCTGAAACTTAAAGGAATTGACGGAAGGGCACCACCAGGAGTGGAG-CCTGCGGCTTAA-TTTGACTCAACACGGGGAAACTTACCAGGTCCAGACATAGNAAGGATTGACAGATTGAGAGCTCTTTCTTGATTCNATGGGTGGTGGTGCATGGCCGTTCTTAGTTGGTGGAGCGATTTGTCTGGTTAATTCCGTTAACGAACGAGACCTCAGCCTGCTAA-ATAGCTACGCGG-ACCTCTGCGGCC-A-GCTTCTTAGAGGGAC-ACGGCCGCTTA-GGTCGAAGGAGTTT-GAGGCAATAACAGCTGTGTGAT-GCCCTTAGATGTTCTGGGCCGCACGCGCGCTACACTGATGTATTCAACGAGTCTATA-ACCTTGG-CCGACAGGCCCGGGTAATCTTT-GAAA-TTTCATCGTGATGGGGATAGATCATTGCAATTGTTGGTCTTCAACGAGGAATTCCTAGTAAGC-GC-AG-CATCAACTCGCGTTGACTACGTCCCTGCCCTTTGTACACACCGCCCGTCGCT-CCTACCGATTG-AATGGTCCGGTGAAGTGTTCGGATCGCGGCGACGTTGGCGGTTC-CCTGCT-GGCGAT-GTCGCGAGAAGTCCACTGAACCTTATCAT-GTTGGATTCAAGGCTGGCGTTAAAGATTATAAATTGACTTATTATACTCCTGACTATGAAACCAAAGATACTGATATCTTGGCAGCATTTCGAATGACTCCTCAACCTGGAGTTCCGCCTGAAGAAGCTGGAGCTGCGGTAGCTGCTGAATCTTCTACTGGTACCTGGACAACTGTGTGGACCGATGGACTTACCAGTCTTGATCGTTACAAAGGACGATGCTACCACATCGAGCCCGTGGCTGGAGAAGACAATCAATATATTGCTTATGTAGCTTATCCTTTAGACCTTTTTGAAGAAGGTTCTGTTACTAATATGTTTACTTCTATTGTGGGTAATGTTTTTGGGTTCAAAGCCCTGCGCGCTCTACGTCTGGAAGATTTGCGAATCCCCCCTGCTTATTCTAAAACTTTCCAAGGCCCGCCGCATGGCATCCAAGTTGAGAGAGATAAATTGAACAAGTATGGACGCCCTCTATTGGGCTGTACTATTAAACCTAAATTGGGATTATCCGCTAAGAATTATGGTAGAGCCGTTTATGAATGTCTACGCGGTGGACTTGATTTTACCAAAGATGATGAGAACGTAAACTCCCAACCATTTATGCGTTGGAGAGACCGTTTCTTATTTTGCGCTGAAGCCATTTTTAAAGCACAAGCTGAAACAGGTGAAATCAAAGGACATTACTTGAATGCTACTGCGGGTACGTGCGAAGAAATGATCAAACGGGCTGTATTTGCCAGAGAACTAGGAGTCCCTATCGTAATGCACGACTACTTAACGGGGGGATTCACTGCAAATACTACCTTGGCTCATTATTGCCGAGATAATGGTTTACTTCTTCACATCCACCGTGCAATGCATGCAGTTATTGATAGACAGAAAAATCATGGTATACACTTTCGTGTACTAGCGAAGGCCCTACGTATGTCTGGTGGAGACCATATTCATGCTGGTACCGTAGTAGGTAAACTTGAAGGCGAAAGAGATATCACTCTAGGCTTTGTTGATTTATTACGCGATGATTTTATTGAAAAAGATCGAAGCCGCGGTATTTATTTCACTCAAGATTGGGTCTCTCTTCCAGGTGTTCTGCCCGTGGCTTCCGGAGGTATTCACGTTTGGCATATGCCTGCTCTGACCGAGATCTTTGGTGATGATTCCGTACTACAATTCGGTGGAGGAACTTTAGGGCATCCTTGGGGAAATGCGCCAGGTGCTGTAGCGAATCGAGTAGCTCTAGAAGCATGTGTACAAGCTCGTAATGAGGGACGTGATCTTGCTCGTGAAGGTAATGAAATTATCCGCGAGGCCTGCAAATGGAGTCCTGAGTTAGCTGCTGCTTGTGAAGTATGGAAGGAGATCAAATTTGAATTC---------------------NNNNNNNNNNNNNNNNNNNNNNNNNNNNNNNNNNNNNNNNNNNNNNNNNNNNNNNNNNNNNNNNNNNNNNNNNNNNNNNNNNNNNNNNNNNNNNNNNNNNNNNNNNNNNNNNNNNNNNNNNNNNNNNNNNNNNNNNNNNNNNNNNNNNNNNNNNNNNNNNNNNNNNNNNNNNNNNNNNNNNNNNNNNNNNNNNNNNNNNNNNNNNNNNNNNNNNNNNNNNNNNNNNNNNNNNNNNNNNNNNNNNNNNNNNNNNNNNNNNNNNNNNNNNNNNNNNNNNNNNNNNNNNNNNNNNNNNNNNNNNNNNNNNNNNNNNNNNNNNNNNNNNNNNNNNNNNNNNNNNNNNNNNNNNNNNNNNNNNNNNNNNNNNCTGTAGATACCCGTACAACATCTCCTATTCATAGATCAGCGCCCGCCTTTATACAGTTAGACACAAAATTATCCATTTTTGAAACAGGAATTAAAGTTGTAGACCTTTTAGCTCCTTATCGCCGTGGAGGTAAAATAGGGCTATTCGGGGGGGCTGGAGTGGGTAAAACAGTACTAATTATGGAATTGATCAACAACATTGCCAAAGCTCATGGAGGTGTATCCGTATTTGGCGGAGTGGGTGAACGTACTCGTGAAGGAAATGACCTTTACATGGAAATGAAAGAGTCCGGAGTAATTAATGAACAAAATATTGCAGAATCAAAAGTGGCTCTAGTCTATGGCCAGATGAATGAACCGCCGGGAGCTCGTATGCGAGTTGGTTTGACCGCCCTAACTATGGCCGAATATTTTCGAGATGTTAATGAACAAGACGTACTTCTTTTTATCGACAATATATTCCGTTTCGTCCAAGCGGGATCTGAAGTATCCGCCTTATTGGGTAGAATGCCCTCCGCTGTGGGTTATCAACCCACCCTTAGTACTGAAATGGGTTCTTTACAAGAAAGAATTACTTCTACCAAAAAAGGGTCCATAACTTCTATTCAAGCTGTTTATGTACCGGCAGACGATTTGACTGACCCTGCTCCGGCCACGACATTTGCGCATTTAGATGCCACTACTGTATTATCGCGAGGACTAGCTGCCAAGGGTATCTACCCAGCAGTAGATCCTTTAGATTCAACGTCAACTATGCTTCAACCCCGCATTGTTGGTGAAGAACATTATGAAACCGCGCAAAGAGTGAAGCAAACTTTACAACGTTACAAAGAACTTCAGGACATTATAGCTATCCTGGGGTTGGACGAATTGTCCGAAGAGGACCGCTTAACCGTAGCAAGGGCACGAAAAATCGAGCGTTTCTTATCACAACCCTTTTTCGTAGCAGAAGTATTTACGGGTTCTCCGGGGAAATATGTTGGTCTAGCAGAAACTATTAGAGGGTTTAAATTGATCCTTTCGGGGGAATTAGATGGTCTTCCTGAGCAGGCSTTTTATTTGGTAGGTAACATTGATGAGGCTACTGCGAAGGCTACGAATTTN-----------------------------------------------------------------------------------------------------------------------------------------------------------------------------------------------------------------------------------------------------------------------------------------------------------------------------------------------------------------------------------------------------------------------------------------------------------------------------------------------------------------------------------------------------------------------------------------------------------------------------------------------------------------------------------------------------------------------------------------------------------------------------------------------------------------------------------------------------------------------------------------------------------------------------------------------------------------------------------------------------------------------------------------------------------------------------------------------------------------------------------------------------------------------------------------------------------------------------------------------------------------------------------------------------------------------------------------------------------------------------------------------------------------------------------------------------------------------------------------------------------------------------------------------------------------------------------------------------------------------------------------------------------------------------------------------------------------------------------------------------------------------------------------------------------------------------------------------------------------------------------------------------------------------------------------------------------------------------------------------------------------------------------------------------------------------------------------------------------------------------------------------------------------------------------------------------------------------------------------------------------------------------------------------------------------------------------------------------------------------------------------------------------------------------------------------------------------------------------------------------------------------------------------------------------------------------------------------------------------------------------------------------------------------------------------------------------------------------------------------------------------------------------------------------------------------------------------------------------------------------------------------------------------------------------------------------------------------------------------------------------------------------------------------------------------------------------------------------------------------------------------------------------------------------------------------------------------------------------------------------------------------------------------------------------------------------------------------------------------------------------------------------------------------------------------------------------------------------------------------------------------------------------------------------------------------------------------------------------------------------------------------------------------------------------------------------------------------------------------------------------------------------------------------------------------------------------------------------------------------------------------------------------------------------------------------------------------------------------------------------------------------------------------------------------------------------------------------------------------------------------------------------------------------------------------------------------------------------------------------------------------------------------------------------------------------------------------------------------------------------------------------------------------------------------------------------------------------------------------------------------------------------------------------------------------------------------------------------------------------------------------------------------------------------------------------------------------------------------------------------------------------------------------------------------------------------------------------------------------------------------------------------------------------------------------------------------------------------------------------------------------------------------------------------------------------------------------------------------------------------------------------------------------------------------------------------------------------------------------------------------------------------------------------------------------------------------------------------------------------------------------------------------------------------------------------------------------------------------------------------------------------------------------------------------------------------------------------------------------------------------------------------------------------------------------------------------------------------------------------------------------------------------------------------------------------------------------------------------------------------------------------------------------------------------------------------------------------------------------------------------------------------------------------
Acorus         GATTAAGCCATGCATGTGCAAGTATGAACTAATT-CAGATTGTGAAACTGCGAATGGCTCATTAAATCAGTTATAGTTTGTTTGATGGTATCT-GC-TACTCGGATAACCGTAGTAATTCTAGAGCTAATACGTGCACCAAA-CCCCGACTTCT-GGAAGGGATGCATTTATTAGAAAAAAGGTCAATGCGGCCCGTCGCTCTGGTGATT-CATGATAACTCGACGGATCGCAC-GGCCCTTGTGCCTGCGACGCATCATTCAAATTTCTGCCCTATCAACTTTCGATGGTAGGATAGTGGCCTACCATGGTGTTGACGGGTGACGGAGAATTAGGGTTCGATTCCGGAGAGGGAG-CCTGAGAAACGGCTACCACATCCAAGGAAGGCAGCAGGCGCGCAAATTACCCAATCCTGACACGGGGAGGTAGTGACAATAAATAACAATACCGGGCTGAGTCTGGTAATTGGAATGAGTACAATCTAAATCCCTTAACGAGGATCCATTGGAGGGCAAGTCTGGTGCCAGCAGCCGCGGTAATTCCAGCTCCAATAGCGTATATTTAAGTTGTTGCAGTTAAAAAGCTCGTAGTTGGACTTTGGGACGGGC-CGA-CCGGTCTACGTGTGAACCGGC-GTCTCGTCCCTT-CGGCCGGCGATGCGTTCCTGGTCTTAATTGGCCGGGT-CGTGCCTCCGGCGCTGTTACTTTGAAGAAATTAGAGTGCTCAAAGCAAGCCC-ACGCTCTGAATACATTAGCATGGGATAACATCACAGGATTTCGATCCTATTTTGTTGGCCTTCGGGATCGGAGTAATGATTAAGAGGGACAGTCGGGGGCATTCGTATTTCATAGTCAGAGGTGAAATTCTTGGATTTATGAAAGACGAACAACTGC-GAAAGCATTTGCCAAGGATGTTTTCATTAATCAAGAACGAAAGTTGGGGGATCGAAGACGATCAGATACCGTCCTAGTCTCAACCATAAACGATGCCGACCAGGGATCGGTGGATGTTGCTTACAGGACTCCGCCGG-CACCTTATGAGAAATCAAAGTT-TTTGGGTTCCGGGGGGAGTATGG-TCGCAAGGCTGAAACTTAAAGGAATTGACGGAAGGGCACCACCAGGAGTGGAG-CCTGCGGCTTAA-TTTGACTCAACACGGGGAAACTTACCAGGTCCAGACATAGTAAGGATTGACAGACTGAGAGCTCTTTCTTGATTCTATGGGTGGTGGTGCATGGCCGTTCTTAGTTGGTGGAGCGATTTGTCTGGTTAATTCCGTTAACGAACGAGACCTCAGCCTGCTAA-CTAGCTACGTGG-ACCTCCACGGCC-A-GCTTCTTAGAGGGACTATGGCCGCTTA-GGCCACGGAAGTTT-GAGGCAATAACAGGTCTGTGAT-GCCCTTAGATGTTCTGGGCCGCACGCGCGCTACACTGATGTATTCAACGAGTCTATA-GCCTTGG-CCGACAGGCCCGGGTAATCTTC-GGAAATTTCATCGTGATGGGGATAGATCATTGCAATTGTTGGTCTTGAACGAGGAATTCCTAGTAAGC-GCGAGTCATCAGCTCGCGCTGACTACGTCCCTGCCCTTTGTACACACCGCCCGTCGCT-CCTACCGATTG-AATGGTCCGGTGAAGTGTTCGGATCGCGGCGACNAGGGCGGTTC-GCCGCC-GGCGAC-GTTGTGAGAAGTCCATTGAACCTTATCATNNTTGGATTCAAAGCTGGTGTTAAAGATTACAAATTGACTTATTATACTCCTGAATATGAAACCAAAGATACTGATATCTTGGCAGCATTTCGAGTAACTCCTCAACCCGGAGTTCCACCCGARGAAGCAGGGGCTGCGGTAGCTGCCGAATCCTCTACTGGTACATGGACAACTGTGTGGACCGATGGACTTACCAGCCTTGATCGTTACAAAGGCCGATGCTACCACATCGAGCCCGTTGTTGGGGAGCAAAATCAATATATTGCTTATGTAGCTTATCCTTTAGACCTTTTTGAAGAAGGTTCTGTTACTAACATGTTTACTTCCATTGTGGGTAATGTATTTGGGTTCAAAGCCCTACGAGCTCTACGTTTGGAGGATCTTCGAATTCCCCCTGCTTATTCCAAAACTTTCCAAGGCCCGCCCCATGGRATCCAGGTTGAGAGAGATAAATTGAACAAGTATGGTCGTCCCCTATTGGGATGTACTATTAAACCAAAATTGGGGTTATCCGCGAAGAACTACGGTAGAGCAGTTTATGAATGTCTCCGTGGTGGACTTGATTTTACCAAGGATGATGAGAACGTGAACTCACAGCCATTTATGCGTTGGAGAGACCGTTTCCTATTTTGTGCTGAAGCATTTTATAAAGCGCAAGCSGAAACAGGTGAAATCAAAGGACATTATTTGAATGCTACTGCGGGTACATGTGAAGAAATGATGAGAAGGGCCCAATGTGCCAGAGAATTGGGAGTTCCTATCGTAATGCATGACTACTTAACAGGTGGATTCACTGCAAATACTAGCTTGGCTATTTATTGCCGAAACAACGGCCTACTTCTTCACATCCATCGTGCAATGCATGCAGTTATTGATAGACAGAAGAATCATGGTATGCACTTTCGTGTACTAGCTAAAGCGCTACGTATGTCTGGTGGAGATCACATTCACGCCGGTACAGTAGTAGGTAAACTGGAAGGGGAACGTGAAATGACTTTAGGTTTTGTTGATTTACTACGTGATGATTATATTGAAAAAGACCGAAGTCGTGGTATTTTTTTCACTCAAGATTGGGTCTCTATGCCAGGTGTTTTGCCCGTAGCTTCCGGTGGTATTCACGTTTGGCATATGCCTGCCTTGACCGAGAACTTTGGGGATGATTCTGTACTACAGTTCGGTGGAGGAACTTTAGGACACCCTTGGGGAAATGCACCTGGTGCAGTAGCCAATCGGGTAGCTTTAGAAGCGTGTGTACAAGCTCGTAATGAGGGACGTGATCTTGCTCGCGAAAGTACTCAAATTATCCGTGAAGCTTGTAAATGGAG?????????????????????????????????????????????????????????????????????????------------CCTACTACTTCTGGTTCTGCGGTTCCCTCACTTGACGAGAAAAACTTAGGGCGTATCGTCCAAATCATTGGCCCAGTACTGGATGTCGCCTTTCCCCCCGGGAAGATGCCTAATATTTACAACGCTTTGGTGGTTAAGGGTCGAGATACTGCCGGTCAGCCAATTAATGTGACTTGTGAGGTACAGCAATTATTAGGAAATAATCGGGTTCGAGCTGTGGCTATGAGTGCTACAGATGGTTTGACGAGAGGAATGGAAGTGATTGACACGGGAGCTGCTCTAAGTGTTCCAGTCGGTGGAGCTACTCTCGGAAGAATTTTCAACGTTCTTGGGGAGCCCGTTGATAATTTAGGCCCTGTAGATACTCGCACAACATCTCCTATTCATAGATCTGCGCCTGCATTTATACAGTTAGATACGAAATTATCAATCTTTGAAACAGGCATTAAAGTGGTAGATCTTTTAGCTCCTTATCGCCGGGGAGGAAAAATCGGACTATTTGGGGGAGCTGGAGTGGGTAAAACAGTACTCATCATGGAATTGATCAACAACATTGCCAAAGCGCATGGAGGTGTATCCGTATTTGGCGGAGTAGGCGAGCGTACTCGTGAAGGAAATGATCTTTACATGGAAATGAAAGAATCCGGAGTAATTAATGAAGAAAAGATTGAAGAATCTAAAGTAGCTCTAGTGTATGGTCAGATGAATGAACCGCCGGGCGCTCGTATGAGAGTTGGTTTGACTGCCCTAACCATGGCGGAATATTTCCGGGATGTTAATGAACAGGATGTACTTCTATTTATCGACAATATCTTCCGGTTCGTACAAGCGGGATCAGAAGTATCTGCCTTATTAGGGCGGATGCCTTCCGCCGTGGGTTATCAACCTACCCTTAGTACAGAAATGGGTTCTTTGCAAGAAAGAATTACTTCTACCAAAAGAGGATCTATAACGTCTATTCAAGCGGTTTATGTACCTGCGGATGATTTGACTGACCCTGCTCCTGCCACCACATTTGCACATTTGGATGCTACTACTGTACTATCAAGAGGATTAGCTGCCAAAGGTATTTATCCGGCAGTAGATCCTTTAGATTCAACGTCAACTATGCTCCAACCTAGGATCGTTGGCGAGGAACATTATGAAACTGCGCAAAGAGTTAAGCAAACTTTACAACGTTACAAAGAACTTCAGGACATTATAGCTATCCTTGGGTTGGACGAATTATCCGAAGAGGATCGTTTAACCGTAGCAAGAGCACGAAAAATTGAGCGTTTCTTATCACAACCCTTCTTCGTAGCAGAAGTATTTACTGGTTCTCCAGGTAAATATGTTGGTCTCGCGGAAACGATTAGGGGGTTTCAACTGATCCTTTCAGGAGAATTAGATGGTCTTCCCGAGCAGGCCTTTTATTTGGTGGGTAACATCGATGAAGCTACCGCGAAGGCTATGAATTTAATGGAA---------------------GAATTC---AAA------GTCTAT-----TTCGAAAAAGATGGGTCTCGTCAACAA---TAC------TTCCTATATCCACTTCTCTTTCAGGAGTACATCTACGCACTTGCTCATAATCATGTTTTAAATGGATTG------ATTTTTTACGAATCCTCGGAA---------AATTTC---------------------------------------------------GTTTAT------GATAATAAA------TTTAGTTTAATAATTGTAAAACGTTTAATTACT------------CAAATGTAT------------------------CAACAGAAT------TCTTTG---------------------------------------AGTAATTTG------GTTAAT---------------------------GATTCT------AAC---------------------CGAAAT------CGATTA---GTTCGGCAA---------------AAC---AAGAATTTT------------------------TATTATCAA------ACGATATTAGAAGGTTTTTCAGTCATTATGGAAATTCCATTCTCGATAATATTTTTATCTTCCGTT------------------------------------------GAAGAAAAA---AAAATACCAAAAATTCAG---------AATTTACGATCTATT------CATGCAACATTTCCCTTTTTAGAAGACAAATTATCACATTTAAATCATGTATCAGATATATTAATACCCTATCCCATCCATCTCGAAATCCTGGTTCAAGTT--------CTTCAAGGCTGGATACAAGATGTTCCGTCTTTACATTTATTG---CGGTTCTTTCTC------CATGAGTTTCATAAT---------TGGAAT------------AGT---CTCATT------ATTCCAAAGAAATCC------------------------------------------ATTTCTTTTCTTTCA---AAGGGGAAT---CAAAGACTCTTCTTGTTCTTATATAATTCTTATGTATTTGAGTGTGAATCCGCATTAGTCTTTCTCCGT---AAACAATCCTTT---TATTTACGATCAACATCTTTNGGAANCTTTGTTGAGCGAACACATTTCTATGGAAAA------NTAGAGCAT-----ATTGTA---GTAGTG---------CGTAGG---------------AAG------------------AAT------TTTCAAAAG---------GCCTTA------------------TCTTTGTTCAAA------GATCCTTTCATCCATTATATCCGATATAAAGGAAAATCAATTCTGGCTTCAAAG------GGGACTCATTTTCTGATGAAGAAATGGAAATATCACCTTCTAAATTTCTGGCAATGTCGT---------TTTTACTTTTGGTCTCAA---------CCGCATAGG------ATTCATATAAACCAA------------TTATCAAAT------CGTTCT------TTCTATTTTATGGGCTATCTTTCAAGT------GTACGAATCAATTTTTCGACGGTAAGGAGTCAA-ATGCTAGAGAGTTCATTT-CTGATGGAT------ACTCCTACT------AAAAAATTCGATACTATAGTCCCA-ATTATTCCTCTAATCGGATCATTGGTTAAAGCTAAGTTTTGTAACGTATCAGGGCATCCTGTTAGTAAGCCG--GTCTGGGCTGATTTGTCA---GATGCTGATATTATTGAT-CGATTTGGACGAATATGTAGAAATCTTTCTCATTATCACAGTGGATCCTCAAAAAAACAGAGTTTGTATCGA---------------------------------------GTAAAGTATATACTTCGCCTTTCGTGTGCGAGAACTTTGGCCCGTAAACATAAAAGTACAGTG-CGC---------GCTTTTTTC------------AAACGATTAGGTTCAGAA------TTCTTAGAAGAATTCTTTACGGAT------AAAGAACAA------GTTCTTTCTTTG------ATCTTC---------------------------------CCTTCCCTT---------------------CGTTCA------------CCTTCA------------CAC---------AGG------GTCCAT---------------AAA------GGAGAA---CGTATTTGGTATTTGGATATTATACGTATCAATGACCTGGTGAATAA----------------------CCGCT-GAG-TTTAAGCATATCAATAAGCGGAGGAGAAGAAACTTACGAGGATTCCCCTAGTAACGGCGAGCGAAACGGGAAGAGCCCA-GCTTGAGAAT-CGGGCAGCCCC----GCTG--TTCGAATTGTAGTCTGTAGAAGCGTCGTCAGTGGCGGACCGGG-CCCAAGTCC-CCTGGAACGGGGCGCCGGAGAGGGTGAGAGCCCCGTCGTGCCC-GGACCCTGTCGCACCGT-GAGGCGCACTCGGC-GAGTCGGGTTGTTTGGGAATGCAGCCCAAATAGGGCGGTAAATTCCGTCTAAGGCTAAATACGGGCGAGAGACCGATAGCGAACAAGTACCGCGAGGGAAGGATGAAAAGGACTTTGAAAAGAGAGTCAAAGAGTGCTTGAAATTGTC-GGGAGGGAAGCGGATGGGGGCTGGCGGTGTGCCTCGGCCGG-ATGCGGAACGGTGGCCGGTCCGCCACTCGGCTCGGGGCGCGGACCATTGCGGGTCGCGACGGCGACCA-AAGCCCGGGTGACGTCGTCGGCGCGATC-CAGCACGCGC-GCACCC--GCGTGCTTCCGGCATCGGTCCG-CGGGCTCCCC-ATCCGACCCGTCTTGAAACACGGACCAAGGAGTCTGACATGCGTGCGAGTCAACGGGTGTGC--AAACCCGGGAGG-CGCAAGGAAGCTGA--CTGGCGGGA-TGCACCGTCGACCGACCTCGATCTTCT-GAGAAGGGTTCGAGTGGGAGCATGCCTGTCGGGACCCGAAAGATGGTGAACTATGCCTGA-GCGGGGCGAAGCCAGAGGAAACTCTGGTGGAGGCCCGAAGCGTTACTGACGTGCAAATCGTTCGTCTGACTTGGGTATAGGGGCGAAAGACTAATCGAACCGTCTAGTAG-CTGGTTCCCTCCGAAGTTTCCCTCAGGATAGCTGGAGCC-TGAGTTCTAT-CGGGTAAAGCCAATGATTAGAGGCATCGGGGGCGCAACGCCCTCGACCTATTCT-CAAACTTTAAATAGGTAGGACGGCGCGGCTGCTTCGCTGAGCCGTGCCACGGAATCGAGGGCTCCAAGTGGGCCATTTTTGGTAAGCAGAACTGGCGATGCGGGATGAACCGGAAGCCGGGTTACGGTGCCCAACTGCGCGCTAACC-TAGAACCCACAAAGGGTGTTGGTCGATTAAG-ACAGCAGGACGGTGGTCATGGAAGTCGAAATCCGCTAAGGAGTGTGTAACAACTCACCTGCCGAATCAACTAGCCCCGAAAATGGATGGCGCT-TAAGCGCGCGACCCAGACCCGGCCGTCGGGG-CGATTGCCATGCACC-GATGAGTAGGA-GGGCGCGACGGC-CGCCGCGAAACCCC-GGGCGTGAGCACGGGCGGA-GCGGCCGTCGGTGCGGATCTTGGTGGTA-GTAGCAAATATTCAAATGAGAACTTTGAAGGCCGAAGAGGGG-AAAGGTTCCATGTGAACGG-CACTTGCACATGGGTTAGTCGATCCTAAGGGACGGGGG-AA-GCCCGTCTTAGAGCGCGTGCC-----GCGCGAAGCTTCGAAAGGGAATCGGG-TTAAAATT-CCTGAACC-GGGACGTGGCGGCT-GACGGCAACGTTAGGGAGTCCGG-AGACGTCGGCGGGGGCC-TCGGGAA-GAGTTATCTTTTCTGTTT-AACG-ACCT-GCCGACCCTGGAATCGG-CTCAGCCGGAGGTAGGGTCCAGTGGTCGGAAGAGCACCGCACG-T-CGCGTGGTGTCCGGTGCG-CCCCCGG-CGG-CCCGTGAAAAT-CC-GGAGGACCGAG------TGCCT-CCCACGCCCGGTCGTACTC-ATAA-CCGCATCAGGTCTCCAAGG-TGAACA-GCCTCT-GGCCGATGGAACAATGTAGGCAAGGGAAGTCGGCAAAATGGATCCGTAACCTCGGGAAAAGGATTGGCTCTGAGGGCTGGGCACGGGGGTCCCTATCCT-GAACCCGCCGGCT-GC-CGGCGGACTGCTCGAGCTGCACCCGCGGCGAGAGCGGGTCGCCGCGTGCTGGCTGGGGGACGGATTGGGAAGCC-TTCCTCGGGCGTCGAACAGCCGACTC-AGAACTGGTACGGACAAGGGGAATCCGACT-GTTTAATTAAAACAAAGCATTGCGATGGTCCC-CGCGGATGC-TCACGCAATGTGATTTCTGCCC-AGTGCTCTGAATGTCAAAGTGAAGAAATTCAACC-AAGCGCGGGTAAACGGC-GGGAGTAACTATGACTCTCTTAAGGTAGCCAAATGCCTC-GTCATCTAATTAGTGACG-CG-CATGAATGGATTAACGAGATTCCCACTGTCCCT-GTC-TACTATCCAGCGAAACCACAGCCAAGGGAACGGGCTTGGCAGAATCAGC-GGGGAAAGAAGACCCTGTTGAGCTTGACTCT-AGTCCGA-CTTTGTGAAATGACTTGAGAGGCGTAGGATAA-GTGGGAGCGCGCAAGTGAAA-TACCACTACTTTTAACGTTATTTTACTT-ATTCCGTGAG-TCGGAGGCGGGGC--GCAGCCCCTCC-TTTTGGTTCCAAGGGTCGATCCGGGCGGAAGACATTGTCAGGTGGGGAGTTTGGCTGGGGCGGCACATCTGTTAAAAGATAACGCAGG-TGTCCTAAGATGAGCTCA-AC-GAGAACA----GAA-ATCTCGTGTGGAACAAAAGGGTAAAAGCT--CGTTTGATTCTGATTTCC-AGTACGAATACGAACCGTGAAAGCGTGGCCT-ATCGATCCTTTAGACCTTCGGAA-TTTGAAGCTA-GAGGTGTCA-GAAAAGTTACCACAGGGATAACTGGCTTGTGGCA-GCCAAGCGTTCATAGC-GACGTTGCTTTTTGATCCTTCGATGTCGGCTCTTCCTATCATTGT-GAAGCAGAATTCACCAAGTGTTGG-ATTGTTCACCCACCAATAGGGAACGTGAGCTGGGTTTAGAC-CGTCGTGAGACAGGTTAGTTTTACCCTACTGATGACC-GTGCCGCGATAG-TAATTCAACCTAGTACGA-GAGGAACCGTTGATTCACACAATTGGTCATCGCGCTTGGTTGAAAAGCCAGTGGC-GC-GAAGCTAC-CGTGTGCCGG-ATTATGACTGAACGCCTCTAAGTCAGAATCCAAGCTAAAGAAGCGGCGCTTGC-GCCCGTCGTCC---GCTTG-CCGACCCACATTAGG--????????????????????????---???-???--???????????-?????????-???????????????-?????-???????????????????????-??????????????????????????????????????????????-????????--------------------------------
Caiophora      GATTAAGCCATGCATGTGTAAGTATGAACTAATT-CAGACTGTGAAACTGCGAATGGCTCATTAAATCAGTTATAGTTTGTTTGATGGTACTT-GC-TACTCGGATAACCGTAGTAATTCTAGAGCTAATACGTGCACCAAA-CCCCGACTTCC-GGAAGGGACGCATTTATTAGATAAAAGGTCGACGCGGCCCGTTGCTCTGATGATT-CATGATAACTCGACGGATCGCAC-GGCCTCAGCGCCTGCGACGCATCATTCAAATTTCTGCCCTATCAACTTTCGATGGTAGGATAGTGGCCTACTATGGTGGTGACGGGTGACGGAGAATTAGGGTTCGATTCCGGAGAGGGAG-CCTGAGAAACGGCTACCACATCCAAGGAAGGCAGCAGGCGCGCAAATTACCCAATCCTGACACGGGGAGGTAGTGACAATAAATAACAATACCGGGCTAAGTCTGGTAATTGGAATGAGTACAATCTAAATCCCTCAACGAGGATCCATTGGAGGGCAAGTCTGGTGCCAGCAGCCGCGGTAATTCCAGCTCCAATAGCGTATATTTAAGTTGTTGCAGTTAAAAAGCTCGTAGTTGGACCTTGGGTTGGGT-CGG-CCGGTCCGCGTGTGCACCGGTCGCCTCGTCCCTT-CTGCCGGCGATGCGCTCCTGGCCTAAACTGGCCGGGT-CGTGCYTCCGGCGCTGTTACTTTGAAGAAATTAGAGTGCTCAAAGCAAGCCT-ACGCTCTGGATACATTAGCATGGGATAACACTATAGGATTTCGATCCTATTCGGTTGGCCTTCGGGATCGGAGTAATGATTAACAGGGACAGTCGGGGGCATTCGTATTTCATAGTCAGAGGTGAAATTCTTGGATTTATGAAAGACGAACAACTGC-GAAAGCATTTGCCAAGGATGTTTTCATTAATCAAGAACGAAAGTTGGGGGCTCGAAGACGATCAGATACCGTCCTAGTCTCAACCATAAACGATGCCGACCAGGGATCAGCGGATGTTGCTTTTAGGACTCCGCTGG-CACCTTATGAGAAATCAAAGTT-TTTGGGTTCCGGGGGGAGTATGG-TCGCAAGGCTGAAACTTAAAGGAATTGACGGAAGGGCACCACCAGGAGTGGAG-CCTGCGGCTTAA-TTTGACTCAACACGGGGAAACTTACCAGGTCCAGACATAGTAAGGATTGACAGACTGAGAGCTCTTTCTTGATTCTATGGGTGGTGGTGCATGGCCGTTCTTAGTTGGTGGAGCGATTTGTCTGGTTAATTCCGTTAACGAACGAGACCTCAGCCTGCTAA-CTAGCTATGCGG-ACCTCCGCGGCC-A-GCTTCTTAGAGGGACTATGGCCCTACA-GGCCACGGAAGTTT-GAGGCAATAACAGGTCTGTGAT-GCCCTTAGATGTTCTGGGCCGCACGCGCGCTACACTGATGTATTCAACGAGTCTATA-ACCTTGG-CCGACAGGCCCGGGTAATCTTT-GAAA-TTTCATCGTGATGGGGATAGATCATTGCAATTGTTGGTCTTAAACGAGGAATTCCTAGTAAGC-GCGAGTCATCAGCTCGCGTTGACTACGTCCCTGCCCTTTGTACACACCGCCCGTCGCT-CCTACCGATTG-AATGGTCCGGTGAAGTGTTCGGATCGCGGCGACGTGGGCGGTTC-GCCGCC-GGCGAC-GTCGCGAGAAGTCCACTGAACCTTATCATTGTTGGATTCAAAGCTGGTGTTAAAGATTACAAATTGACTTATTATACTCCTGACTATGAAACCAAAGATACTGATATCTTGGCAGCATTCCGAGTAACTCCTCAACCTGGAGTTCCACCTGAAGAAGCAGGGGCCGCGGTACGTGCCGAATCTTCTACTGGTACATGGACAACTGTGTGGACCGATGGACTTACCAACCTTGACCGTTACAAGGGGCGATGCTACCACATCGAGCCTGTTGCTGGAGAAGAAAGTCAATTTATTGCTTATGTAGCTTACCCATTAGACCT??????????GGTTCTGTTACTAACATGTTTACTTCCATTGTGGGTAATGTATTTGGGTTCAAAGCCCTGCGTGCTCTACGTCTGGAAGATCTGCGAATCCCTCCTGCTTATACTAAAACTTTCCAAGGCCCGCCTCATGGCATCCAAGTTGAGAGAGATAAATTGAACAAGTATGGTCGTCCCTTGTTGGGATGTACTATTAAACCGAAATTGGGGTTATCTGCTAAAAACTACGGTAGAGCAGTTTATGAATGTCTACGCGGTGGACTTGATTTTACCAAAGATGATGAGAACGTGAACTCTCAACCATTTATGCGTTGGAGAGACCGTTTCTTATTTTGTGCAGAAGCA?TTTATAAATCACAGGCTGAAACAGGTGAAATCAAAGGGCATTACTTGAATGCTACTGCAGGTACATGCGAAGAAATGATCA?AAGGGCTGTATTTGCCAGAGAATTGGGAGTTCCTATCGTAATGCATGACTACTTAACAGGGGGATTCACTGCAAATACTAGTTTGGCTCATTATTGCCGAGATAATGGCTTACTTCTTCACATCCATCGTGCAATGCATGCAGTTATTGATAGACAGAAGAATCATGGTATACACTTTCGCGTACTAGCGAAAGCGTTACGTATGTCTGGTGGAGACCATATTCACTCTGGTACT??????????????????????AAAGAGAGATCACTTTGGGCTTTGTTGATTTACTGCGTGACGATTTTATTGAAAAAGACCGAAGCCGTGGTATTTATTTCGCTCAAGATTGGGTCTCTCTACCAGGTGTTCTGCCCGTAGCTTCGGGAGGTATTCACGTTTGGCATATGCCTGCTCTGACCGAGATCTTTGGGGATGATTCCGTACTACAGTTCGGTGGAGGAACTTTAGGACACCCTTGGGGAAAT????????TGCCGTAGCTAATCGAGTAGCCCTAGAAGCATGTGTACAGGCTCGTAATGAGGGGCGTGATCTTGCTCGTGAGGGTAA??AAATTATCCG?GAAGCTGGCAAATGGAGTCCTGAACTAGCTGCTGCTTGTGAGGTATGGAAGGAAATCAAATTTGAATTCCCAGCAATGGATACTTTGGATNNNNNNNNNNNNNNNNNNNNTTCTGGTCCTGGGATTTCCACGCTTGAAAAAAAAAACCTGGGGCGTATCGCTCAAATCATTGGTCCAGTACTAGATGTAGCTTTTCCTCCGGGTAAGATGCCTAATATTTATAACGCTCTGGTAGTTAAGGGCCGAGATACTGTCGGTCAACCAATTAATGTGACTTGTGAAGTACAACAATTATTAGGAAACAATCGAGTTAGGGCTGTAGCTATGAGTGCTACAGATGGTTTAATGAGAGGAATGGAAGTGCTTGACACGGGAGCTCCTTTAAGTGTTCCGGTCGGTGGAGCGACTCTCGGACGAATTTTCAATGTGCTTGGCGAGCCTGTTGATAATTTAGGTCCTGTAGATACTCGCACAACATCCCCTATTCATAGATCTGCTCCCGCCTTTATACAGTTAGATACAAAATTATCTATTTTTGAAACAGGAATTAAAGTAGTAGATCTTTTAGCCCCTTATCGCCGTGGAGGAAAAATCGGACTATTCGGTGGAGCTGGAGTGGGTAAAACAGTACTCATTATGGAATTGATTAACAATATTGCCAAAGCTCATGGGGGTGTATCTGTATTTGGCGGAGTAGGCGAACGTACTCGTGAAGGAAATGATCTTTACATGGAAATGAAAGAATCCGGAGTGATTAATGAACAAAATATTGCAGAATCAAAAGTGGCTCTAGTTTACGGTCAGATGAATGAACCGCCGGGAGCTCGTATGAGAGTTGGTTTGACTGCACTAACTATGGCGGAATATTTCCGAGATGTTAATGAACAAGACGTACTTCTATTTATTGATAATATCTTCCGTTTCGTCCAAGCGGGATCCGAAGTATCCGCCTTATTGGGTAGAATGCCTTCCGCTGTGGGATATCAACCCACTCTTAGTACCGAAATGGGTTCTTTACAAGAAAGAATTACTTCTACTAAAGAAGGGTCCATAACTTCTATTCAAGCAGTTTATGTACCTGCAGACGATTTGACCGACCCGGCTCCTGCTACGACATTTGCACATTTAGATGCTACTACCGTACTATCAAGAGGATTGGCTGCCAAAGGGATCTATCCAGCAGTAGATCCTTTAGATTCAACCTCAACTATGCTTCAACCTCGGATCGTTGGTGAGGAACATTATGAAACTGCGCAAAGAGTTAAGCAAACTTTACAACGTTACAAAGAACTTCAGGACATTATAGCTATCCTTGGGTTGGACGAATTATCCGAAGAGGATCGTTTAACCGTAGCAAGAGCACGAAAAATTGAGCGTTTCTTATCACAACCTTTTTTCGTAGCAGAAGTATTTACAGGTTCTCCAGGAAAATATGTTGGTCTAGCAGAAACAATTAGAGGGTTTCAATTGATCCTTTCCGGAGAATTCGATGGTCTTCCTGAACAGGCCTTTTATTTGGTAGGTAACATCGACGAAGCTACCGCGAAGGCTATGAATTTA???????????????????????????????????????????????????????????????????TAGATATCAGCAACAC---AAC------TTCCTATATCCACTTATCTTTCAGGAGTATATTGCCGCACTTGCTCATGATCATGGGTTAAATAGATCT------AGTTTT---------TTTGAA---------AATGCA---------------------------------------------------GGTTAT------GACAATAAA------TTCAGCTTACTAAGTGTAAAACGTTTAATTACT------------CGAACGTAT------------------------CAACAGAAT------CATTTG---------------------------------------ATTAGTTCC------GCTAAT---------------------------GATTCT------AAC---------------------CAAAAT------CAGTTT---TTGGGGCAC---------------AAT------AAAAAT---TTG------------------TATTCTCAA------ATGATATCAGAGGGATTTGCAGTCATTGTGGAAATTCCGTTTTCTTTACGATTAAGATCTTCCCTA------------------------------------------GAAGGGAAA---GAGATAGTAAAATCTCAG---------AATTTACAATCAATT------CATTCACTATTTCCTTTTTTAGAGGACAAATTGTTACATTTAAATTATGTGTTAGATATACTAATACCCTATCCCATCCATCTGGAAATCTTGGTTCAAACT--------CTTCGTCACTGGGTAAAAGATGCCTCTTCTTTGCATTTATTA---CGGTTCTTTCTA------CACGAGTATCGTAAT---------TGGAAT------------AGT---CTTATT------ACTCCAAAAAAATCC------------------------------------------CGTTCCTCTTTTTCA---AAAAGAAAT---CAAAGATTATTCTTGTTCCTATATAATTCTCATGTATGTGAATACGAATCCATCTTCATCTTTCTACTG---ACCCAATCTTCT---CATTTACGATCAACATCTTCTGGAGCCCTTCTTGAACGAATATATTTCTATGGAAAA------ATAGAACAT-----AGTGTA---GAAGTC---------TTTGCT---------------AAG------------------GAT------TTTCAGTCT---------ATCCTA------------------TGTTTGCTCAAG------GATCCGTTCATACATTATCTTAGGTATCAAGGAAAATCAATGCTAGCTTCAAAA------GGGACGTCTCTTTTGATGAATAAATGGAAATATTACCTTGTCAATTGCGGGCAATGTCAT---------TTTTACGTGTGGTCTCAA---------TCAAGAAGG------ATCTATATAAACCAA------------TTATCCAAT------CATTCC------CTCGACTTTCTGGGCTATCTTTCAAGT------GTGCGACTAAACCCCTCAATGGTACGGAGTCAA-ATGCTAGAAAATTTATTT-CTAATAGAT------AATGCTATT------AAGAAGTTCGATACTATAGTTCCA-ATTATTCCTTTGATTGGATCATTGGCTAAAGCAAAATTTTGTAACGTATTAGGGCATCCCATTAGTAAGCCG--GTCTGGGCTGATTTATCA---GACTCGGGTATTATTGAC-CGGTTTGGGCGTATATGCAGAAATCTTTCTCATTATCATAGTGGATCCTCAAAAAAAAAGAGTTTATATCGA---------------------------------------ATAAAGTATATACTTCGACTTTCTTGTGCTAGAACTTTAGCTCGTAAACACAAAAGCACTGTA-CGT---------GCTTTTTTGAAAATG------AAAAGAGTAGGCTCGGAA------TTATTGGAAGAATTCTTTACGGAG------GAAGAACAA------GTTCTTTCTTTG------ACCTTC---------------------------------CCAAGAGTT---------------------TCTTCT------------ACTTCG------------CGC---------GGG------TTATAC------------------------AGAAGG---CGGATTTGGTATTTGGATATTATTTGTATCAACGATCTGGCCAATAA--------------------------------------------------------------------------------------------------------------------------------------------------------------------------------------------------------------------------------------------------------------------------------------------------------------------------------------------------------------------------------------------------------------------------------------------------------------------------------------------------------------------------------------------------------------------------------------------------------------------------------------------------------------------------------------------------------------------------------------------------------------------------------------------------------------------------------------------------------------------------------------------------------------------------------------------------------------------------------------------------------------------------------------------------------------------------------------------------------------------------------------------------------------------------------------------------------------------------------------------------------------------------------------------------------------------------------------------------------------------------------------------------------------------------------------------------------------------------------------------------------------------------------------------------------------------------------------------------------------------------------------------------------------------------------------------------------------------------------------------------------------------------------------------------------------------------------------------------------------------------------------------------------------------------------------------------------------------------------------------------------------------------------------------------------------------------------------------------------------------------------------------------------------------------------------------------------------------------------------------------------------------------------------------------------------------------------------------------------------------------------------------------------------------------------------------------------------------------------------------------------------------------------------------------------------------------------------------------------------------------------------------------------------------------------------------------------------------------------------------------------------------------------------------------------------------------------------------------------------------------------------------------------------------------------------------------------------------------------------------------------------------------------------------------------------------------------------------------------------------------------------------------------------------------------------------------------------------------------------------------------------------------------------------------------------------------------------------------------------------------------------------------------------------------------------------------------------------------------------------------------------------------------------------------------------------
Ribes          GATTAAGCCATGCATGTGTAAGTATGAACTAATT-CAGACTGTGAAACTGCGAATGGCTCATTAAATCAGTTATAGTTTGTTTGATGGTACCT-GC-TACTCGGATAACCGTAGTAATTCTAGAGCTAATACGTGCAACAAA-CCCCGACTTCT-GGAAGGGACGCATTTATTAGATAAAAGGCCAACNNNNCCCGTTGCTCTGGTGATT-CATGATAACTCGACGGATCGCAA-GGCCATCGTGCCGGCGACGCATCATTCAAATTTCTGCCCTATCAACTTTCGATGGTAGGATAGTGGCCTACCATGGTGGTGACGGGTGACGGAGAATTAGGGTTCGATTCCGGAGAGGGAG-CCTGAGAAACGGCTACCACATCCAAGGAAGGCAGCAGGCGCGCAAATTACCCAATCCTGACACGGAGAGGTAGTGACAATAAATAACAATACCGGGCTGAGTCTGGTAATTGGAATGAGTACAATCTAAATCCCTTAACGAGGATCCATTGGAGGGCAAGTCTGGTGCCAGCAGCCGCGGTAATTCCAGCTCCAATAGCGTATATTTAAGTTGTTGCAGTTAAAAAGCTCGTAGTTGGACATTGGGTTGGGA-CGA-CCGGTCCGCGTGTGCATCGGTCGTCTCGTCCCTT-CTGCCGGCGATGCGCTCCTGGCCTTGACTGGCTGGGT-CGTGCCTCCGGTGCTGTTACTTTGAAGAAATTAGAGTGCTCAAAGCAAGCCT-ACGCTCTGGATACATTAGCATGGGATAACATCATAGGATTTCGGTCCTATTGCGTTGGCNTTCGGGATCGGAGTAATGATTAATAGGGACAGTCGGGGGCATTCGTATTTCATAGTCAGAGGTGAAATTCTTGGATTTATGAAAGACGAACAACTGC-GAAAGCATTTGCCAAGGATGTTTTCATTAATCAAGAACGAAAGTTGGGGGCTCGAAGACGATCAGATACCGTCCTAGTCTCAACCATAAACGATGCCGACCAGGGATCAGCGGATGTTGCTTTAAGGACTCCGCTGG-CACCTTATGAGAAATCAAAGTT-TTTGGGTTCCGGGGGGAGTATGG-TCGCAAGGCTGAAACTTAAAGGAATTGACGGAAGGGCACCACCAGGAGTGGAG-CCTGCGGCTTAA-TTTGACTCAACACGGGGAAACTTACCAGGTCCAGACATAGTAAGGATTGACAGACTGAGAGCTCTTTCTTGATTCTATGGGTGGTGGTGCATGGCCGTTCTTAGTTGGTGGAGCGATTTGTCTGGTTAATTCCGTTAACGAACGAGACCTCAGCCTGCTAA-CTAGCTATGTGG-ACCTTCACGGCC-A-GCTTCTTAGAGGGACTATGCCGATTTAAGGCCACGGAAGTTT-GAGGCAATAACAGGTCTGTGAT-GCCCTTAGATGTTCTGGGCCGCACGCGCGCTACACTGATGTATTCAACGAGTCTATA-GCCTTGG-CCGACAGGCCCGGGTAATCTTT-GAAA-TTTCATCGTGATGGGGATAGATCATTGCAATTGTTGGTCTTCAACGAGGAATTCCTAGTAAGC-GCGAGTCATCAGCTCGCGTTGATTACGTCCCTGCCCTTTGTACACACCGCCCGTCGCT-CCTACCGATTG-AATGGTCCGGTAAAGTGTTCGGATCGCGGCGACGTGGGCGGTTC-GCTGCC-GGCGAC-GTCGCGAGAAGTCCACTGAACCTTATCAT?GTTGGATTCAAAGCCGGTGTTAAAGATTACAAATTGACTTATTATACTCCGGAATATGAAACCAAAGATACTGATATCTTGGCAGCATTTCGAGTAACTCCTCAACCTGGAGTTCCACCTGAGGAAGCAGGGGCCGCGGTAGCTGCTGAATCTTCTACTGGTACATGGACAACTGTGTGGACCGATGGACTTACCAGCCTTGATCGTTACAAAGGACGATGCTATCACATCGAGCCCGTTGCTGGAGAAGAAAATCAATTTATTGCTTATGTAGCTTATCCCTTAGACCTTTTTGAAGAAGGTTCTGTTACTAATATGTTTACTTCCATTGTGGGTAATGTATTTGGGTTCAAAGCCCTGCGCGCTCTACGTCTGGAGGATCTGCGAATCCCCGTTGCTTATGTGAAAACTTTCCAAGGCCCGCCTCACGGCATCCAAGTTGAGAGAGATAAATTGAACAAGTATGGTCGTCCCCTATTGGGATGTACTATTAAACCTAAATTGGGGTTATCCGCTAAGAACTACGGTAGAGCAGTTTATGAATGTCTCCGTGGTGGACTTGATTTTACCAAAGATGATGAAAATGTGAACTCCCAACCATTTATGCGTTGGCGAGACCGTTTCTTATTTTGTGCCGAAGCAATTTTTAAATCACAAGCCGAAACAGGTGAAATCAAAGGGCATTACTTGAATGCTACTGCAGGTACATGCGAAGAAATGATGAAAAGGGCTATATTTGCCAGAGAATTGGGAGTTCCTATCGTAATGCATGACTACTTAACAGGGGGATTCACTGCAAATACTACTTTAGCTCATTATTGCCGAGATAATGGCCTACTTCTTCACATCCATCGTGCAATGCATGCAGTTATTCATAGACAGAAGAATCATGGTATACACTTTCGTGTACTAGCTAAAGCGTTACGTATGTCTGGTGGAGATCATATTCACGCTGGTACCGTAGTAGGTAAACTTGAAGGGGAAAGAGAAATCACTTTGGGCTTTGTTGATTTACTACGTGATGATTTTATTGAAAAAGACCGAAGTCGCGGTATTTATTTCACTCAAGATTGGGTCTCTCTACCAGGTGTTCTGCCCGTGGCTTCAGGGGGTATTCACGTTTGGCATATGCCCGCTTTGACCGAGATCTTTGGAGATGATTCCGTACTACAATTCGGTGGAGGAACTTTAGGACACCCTTGGGGAAATGCACCGGGTGCCGTAGCTAATCGAGTTGCTCTAGAAGCATGTGTACAAGCTCGTAATGAGGGACGTGATCTTGCTCGTGAAGGTAATGAAATTATCCGTGAGGCTTGTAAATGGAGTCCTGAACTAGCTGCTGCTTGTGAA???????????????????????????????????????????????????????TCAATCCTAATA?TTCTGATTCYGGGGTTTCCACGCTTGAAAACAAAAACCTGGGGCGATCGGCTAAAAT?AT?GGTCCGGTA?TGGATGTAGC?TTTCCCCCCGGCAAAATGCCTAATATTTACAACGCT?TGGTAGTT?AAGGTCGAGATACCG?TGGTCAACAAATTAATGTAACTTGTGAAGTACAGCAATTATTAGGAAATAATCGAGTTAGAGCTGTAGCTATGAGTGCTACAGATGGTCTAATGAGAGGACTGGAAGTGATTGACACGGGAGCTCCTCTAAGTGTTCCAGTCGGGGGAGCTACTCTCGGACGGATTTTCAACGTACTTGGAGAGCCTGTTGATAATTTAGGTCCGGTAGATACTCGCACAACATCTCCTATTCATAGATCTGCGCCCGCCTTTATACAGTTAGATACAAAATTATCTATTTTTGAAACAGGAATTAAAGTAGTAGATCTTTTAGCTCCTCACCGTCGTGGAGGAAAAATAGGACTATTCGGGGGAGCTGGAGTGGGTAAAACAGTACTCATTATGGAATTGATCAACAACATTGCCAAAGCTCATGGAGGTGTATCTGTATTTGGCGGAGTAGGTGAACGTACTCGTGAAGGAAATGATCTTTACATGGAAATGAAAGAATCTGGCGTGATTAATGAACAAAATATTGCAGAATCAAAAGTAGCTCTAGTCTATGGTCAGATGAATGAACCGCCGGGAGCTCGTATGAGAGTTGGTTTGACTGCCCTAACGATGGCGGAATATTTCCGAGATGTTAATGAACAAGACGTACTTCTATTTATCGACAATATCTTCCGTTTCGTCCAAGCAGGATCCGAAGTATCTGCCTTATTGGGTAGAATGCCTTCCGCTGTGGGTTATCAACCCACCCTTAGTACCGAAATGGGTACTTTACAAGAAAGAATTACTTCTACCAAAGAAGGGTCTATAACTTCTATTCAAGCAGTTTATGTACCTGCGGACGATTTGACGGACCCTGCTCCTGCCACGACATTTGCACATTTAGATGCTACTACCGTACTATCAAGAGGATTAGCTTCCAAAGGCATCTATCCAGCAGTAGATCCTTTAGATTCAACGTCAACTATGCTCCAACCTCGAATCGTTGGTGAGGAACATTATGAAACTGCACAAAGAGTTAAGCAAACTTTACAACGTTACAAAGAACTTCAGGACATTATAGCTATCCTTGGTTTGGACGAATTATCAGAAGAGGATCGTTTAACCGTAGCAAGAGCACGGAAAATTGAGCGTTTCTTATCACAACCCTTTTTCGTAGCAGAAGTTTTTACCGGTTCTCCAGGAAAATATGTTGGTCTAGCAGAAACAATTAGAGGGTTTCAATTAATCCTTTCCGGGGAATTAGATAGTCTTCCTGAACAGGCCTTTTATTTGGTCGGTAACATCGATGAAGCTACCGCGAAGGCTATGAACTTAATGGAA---------------------CAATTT---CAA------GGATAT-----TTAGAACTCAATAAATTTCGGCAACAT---GAC------TTCCTATACCCACTTATCTTTCAGGAGTATATATATGCGCTTGCTCATGATCATGCTTTAAATAGATCT------ATTTTC---------TTGGAA---------AATGTG---------------------------------------------------GGTTAT------GACAATAAA------TACAGTTCACTAATTGTGAAACGTTTAATTACT------------CGAATGTAT------------------------CAACAGAAT------CCTTTG---------------------------------------ACTATTTCT------GTTAAT---------------------------GATTCT------AAC---------------------CAAAAT------CCATTT---TGNGGGCAT---------------AAC------AAGAAT---TTA------------------TATTCTCAA------ATGATCTCAGAGGGATTCGCAATCATTGTGGAAATTCCATTTTCCCTACGATTAGTATCTTCTTTA------------------------------------------GAAAGGAAA---GAAATATTAAAATCTCAG---------AATTTACGATCAATT------CATTCAATATTTCCTTTTTTAGAAGACAGTTTTTTACATTTCAATTACGTGTCAGATATACTAATACCCCACCCCATCCATCTGGAAGTATTGGTTCAAACT--------CTTCGCTACTGGGTGAAAGATGCCTCTTCTTTGCATTTATTA---CGATTCTTTCTC------TATGAGTATCAGAAT---------TGGCAT------------AAT---CGCATT------CCTCCAAGGAAATCG------------------------------------------AGTTCCTTTTTTTCA---AAAGGGAAT---CAAAGGTTATTCTTGTTCCTATATAATTATTATGTATGTGAATACGAATCNATCTTCGTTTTTCTTTGT---AACCAATCTTCT---CATTTACAATCAACATCTTCTGGAACTCTTTTTGAGCGACTATATTTCTATGGAAAA------CTAAAACAT-----CTNGTA---GAAGCC---------TTTGCT---------------AAT------------------GCT------TTTCAGACC---------CTCCTA------------------TGGTTGCTCAAA------GATCCTTTCATGCATTATGTTAGGTATCAAGGAAAAGCCATTCTGGCTTCAAAA------GGTACCCCTCTTCGGATGAATAAGTGGAAATATTATCTTGTAAATTTCTGGCAATCCTAT---------TTTTACGTATGGTCTCAA---------CCAGGAAGG------ATCTATATAAACCAA------------TTATCCAAT------TATTCC------GTCGACTTTCTGGGCTATCTTTCGAGT------GTGCGACTCAATCCTTCCGTGGTACGGAGTCAA-ATGCTAGAAA??????????????????????????????????????????????????????????????????????????????????????????????????????????????????????????????????????????????????????????????????????????????????????????????????????????????????????????????????????????????????????????????????????????????????????????????????????????????????????????????????????????????????????????????????????????????????????????????????????????????????????????????????????????????????????????????????????????????????????????????????????????????????????????????????????????????????????????????????????????????????????????????????????????????????????????????????????????????????????????????????????????????????????????????????????????????CCCCAGGTCAGGCGGGACTACCCGCT-GAG-TTTAAGCATATCAATAAGCGGAGGAAAAGAAACTTACAAGGATTCCCTTAGTAACGGCGAGCGAACCGGGAAGAGCCCA-GCTTGTAAAT-CGAGCGACCCT----GTCG--TTCGAATTGTAGTCTGGAGAAGCGTCCTCAGCGGCGGACCGGG-CTCAAGTCC-CCTGGAAGGGGGCGCCGGAGAGGGTGAGAGCCCCGTCGTGCCC-GGACCCTGTCGCACCAC-GAGGCGCTGTCTGC-GAGTCGGGTTGTTTGGGAATGCAGCCCCAATCGGGCGGTAAATTCCGTCCAAGGCTAAATACAGGCGAGAGACCGAT-GCAAACAAGTACCGCGAGGGAAAGATGAAAAGGACTTTGAAAAGAGAGTCAAAGAGTGCTTGAAATTGTC-GGGAGGGAAGCGGATGGGGGCCGGCGATGCACCCCGGTCGG-ATGTGGAACGGTGGCCGGTCTGCCGATCGACTCGGGGTGTGGACCGACGTGGATTGCGGCGGCGACCC-AAGCCCGGGCGACGTCGTTGCTGCGATCGCAGCGCGCGC-GCATCT--GCGCGCTCCTGACGTCGGCCTG-CGGGCTCCCC-ATTCGACCCGTCTTGAAACACGGACCAAGGAGTCTGACATGTGTGCGAGTCAACGGGCTAGT--AAACCCGTAAGG-CGTAAGGAAGCTGA--TTGGCGGGATTGCACCGCCGACCGACCTTGATCTTTT-GTGAAGGGTTCGAGTGAGAGCATACCTGTCGGGACCCGAAAGATGGTGAACTATGCCTGA-GCGGGGCGAAGCCAGAGGAAACTCTGGTGGAGGCCCGCAGCGATACTGACGTGCAAATCGTTCGTCTGACTTGGGTATAGGGGCGAAAGACTAATCGAACCATCTAGTAG-CTGGTTCCCTCCGAAGTTTCCCTCAGGATAGCTGGAGCC-CGAGTTCTAT-CGGGTAAAGCCAATGATTAGAGGCATCGGGGGCGCAACGCCCTCGACCTATTCT-CAAACTTTAAATAGGTAGGACGG-GCGGCTGCTCCATTGAGCCGCGCCACGGAATCGAGAGCTCCAAGTGGGCCATTTTTGGTAAGCAGAACTGGCGATGCGGGATGAACCGGAAGCCGGGTTACGGTGCCCAACTCCGCGCTAACC-TAGAACCCACAAAGGGTGTTGGTCGATTAAG-ACAGCAGGACGGTGGTCATGGAAGTCGAAATCCGCTAAGGAGTGTGTAACAACTCACCTGCCGAATCAACTAGCCCCGAAAATGGATGGCGCT-GAAGCGCGGGACCTATACCCGGCCGTCGGGG-CAAGTGCCAGGCCCC-GATGAGTAGGA-GGGCGCGGCGGT-CGCTGCAAAACCTG-GGGCGCGAGCCCGGGCGGA-GCGGCCGTCGGTGCAGATCTTGGTGGTA-GTAGCAAATATTCAAATGAGAACTTTGAAGGCCGAAGAGGGG-AAAGGTTCCATGTGAACGG-CACTTGCACATGGGTTAGTCGATCCTAAGAGACGGGGG-AA-ACCTGTCTGATAGCGCGCTC----A-GCGCGA-GCTTCGAAAGGGAATCGGG-TTAAAATT-CCTGAACC-GGGACGTGGCGGTT-GACGGCAACGTTAGGGAGTCCGG-AGACGTCGGCGGGGGCC-TCGGGAA-GAGTTATCTTTTCTGTTT-AACA-GCCT-GCCCACCCTGGAAACGG-CTCAGCCGGAGGTAGGGTCCAGCGGCTGGAAGAGCACCGCACG-T-CGCGTGGTGTCCGGTGCG-CCCCCGG-CGG-CCCTTGAAAAT-CC-GGAGGACCGAG------TGCC-GACCACGCCCGGTCGTACTC-ATAA-CCGCATCAGGTCTCCAAGG-TGAACAAGCCTCT-GGTCGATGGAACAATGTAGGCAAGGGAAGTCGGCAAAATGGATCCGTAACTTCGGGAAAAGGATTGGCTCTGAGGGCTGGGCACGGGGGTCCCAGTCCC-GAACCCGTCGGCT-GT-CGGCCGACTGCTCGAGCTGCTTCCGCGGCGAGAGCGGCTTGCCGCGTGCCGGCCGGGGGACGGACTGGGAAGCC-TTCCCCGGGCGTCGAACAGTCGACTC-AGAACTGGTACGGACAAGGGGAATCCGACT-GTTTAATTAAAACAAAGCATTGCGATGGTCCC-TGCGGATGC-TAACGCAATGTGATTTCTGCCC-AGTGCTCTGAATGTCAAAGTGAAGAAATTCAACC-AAGCGCGGGTAAACGGC-GGGAGTAACTATGACTCTCTTAAGGTAGCCAAATGCCTC-GTCATCTAATTAGTGACG-CG-CATGAATGGATTAACGAGATTCCCACTGTCCCT-GTC-TACTATCCAGCGAAACCACAGCCAAGGGAACGGGCTTGGCAGAATCAGC-GGGGAAAGAAGACCCTGTTGAGCTTGACTCT-AGTCCGA-CTTTGTGAAATGACTTGAGAGGTGTAGGATAA-GTGGGAGCGCGAAAGTGAAA-TACCACTACTTTTAACGTTATTTTACTT-ATTCCGTGAA-TCGGAGGCGGGGC--ATTGCCCCTCT-TTTTGGACCCAAGGGCCGATCCGGGCGGAAGACATTGTCAGGTGGGGAGTTTGGCTGGGGCGGCACATCTGTTAAAAGATAACGCAGG-TGTCCTAAGATGAGCTCA-AC-GAGAACA----GAA-ATCTCGTGTGGAACAAAAGGGTAAAAGCT--CGTTTGATTCTGATTTCC-AGTACGAATACGAACCGTGAAAGCGTGGCCT-ATCGATCCTTTAGACCTTCGGAA-TTTGAAGCTA-GAGGTGTCA-GAAAAGTTACCACAGGGATAACTGGCTTGTGGCA-GCCAAGCGTTCATAGC-GACGTTGCTTTTTGATCCTTCGATGTCGGCTCTTCCTATCATTGT-GAAGCAGAATTCACCAAGTGTTGG-ATTGTTCACCCACCAATAGGGAACGTGAGCTGGGTTTAGAC-CGTCGTGAGACAGGTTAGTTTTACCCTACTGATGACA-GTATCGCAATGG-TAATTCAACCTAGTACGA-GAGGAACCGTTGATTCGCACAATTGGTCATCGCGCTTGGTTGAAAAGCCAGTGGC-GC-GAAGCTAC-CGTGCGCTGG-ATTATGACTGAACGCCTCTAAGTCAGAATCCGGGCCA--GAAGCGATGCATGC-GCCCGCCACCC---GATTG-CCGACCTGCAGTAGGGGCCCCCAAAGGCACGTGTCGTTGGT---GAA-G----CCCTTGCGGCA-GAATAGCCG-CACGGG--CCGCCTT-GAAGT-ACAATTCCCACCGAGTGGC-GGG-TAGAATCCTTTGCAGACGACTTAAATACG-CGACGGGGTATTGTAA-GTGGCAGAGTGGCCTTGCT-GCCACGATCCACT-GA----
Stachyurus     GATTAAGCCATGCATGTGTAAGTATGAACTAATT-CAGACTGTGAAACTGCGAATGGCTCATTAAATCAGTTATAGTTTGTTTGATGGTATCT-GC-TACTCGGATAACCGTAGTAATTCTAGAGCTAATACGTGCAACAAA-CCCCGACTTCT-GGAAGGGATGCATTTATTAGATAAAAGGTCGACGCGGCCCGTTGCTCTGATGATT-CATGATAACTCGACGGATCGCAC-GGCCATCGTGCCGGCGACGCATCATTCAAATTTCTGCCCTATCAAATTTCGATGGTAGGATAGTGGCCTACTATGGTGGTGACGGGTGACGGAGAATTAGGGTTCGATTCCGGAGAGGGAG-CCTGAGAAACGGCTACCACATCCAAGGAAGGCAGCAGGCGCGCAAATTACCCAATCCTGACACGGGGAGGTAGTGACAATAAATAACAATACCGGGCTGAGTCTGGTAATTGGAATGAGTACAATCTAAATCCCTTAACGAGGATCCATTGGAGGGCAAGTCTGGTGCCAGCAGCCGCGGTAATTCCAGCTCCAATAGCGTATATTTAAGTTGTTGCAGTTAAAAAGCTCGTAGTTGGACCTTGGGATGGGT-CGT-CCGGTCCGCGTGTGCACCTGGCGGCTCGTCCCTT-CTACCGGCGATACGCTCCTGGCCTTAACTGGCCGGGT-CGTGCCTCCGGTGCTGTTACTTTGAAGAAATTAGAGTGCTCAAAGCAAGCCT-ACGCTCTGGATACATTAGCATGGGATAACATCATAGGATTTCGGTCCTATTCTGTTGGCCTTCGGGATCGGAGTAATGATTAACAGGGACAGTCGGGGGCATTCGTATTTCATAGTCAGAGGTGAAATTCTTGGATTTATGAAAGACGAACAACTGC-GAAAGCATTTGCCAAGGATGTTTTCATTAATCAAGAACGAAAGTTGGGGGCTCGAAGACGATCAGATACCGTCCTAGTCTCAACCATAAACGATGCCGACCAGGGATCGGCGGATGTTGCTTATAGGACTCCGCCGG-CACCTTATGAGAAATCAAAGTC-TTTGGGTTCCGGGGGGAGTATGG-TCGCAAGGCTGAAACTTAAAGGAATTGACGGAAGGGCACCACCAGGAGTGGAG-CCTGCGGCTTAA-TTTGACTCAACACGGGGAAACTTACCAGGTCCAGACATAGTAAGGATTGACAGACTGAGAGCTCTTTCTTGATTCTATGGGTGGTGGTGCATGGCCGTTCTTAGTTGGTGGAGCGATTTGTCTGGTTAATTCCGTTAACGAACGAGACCTCAGCCTGCTAA-CTAGCTATGCGG-ACCTCCGCGGCC-A-GCTTCTTAGAGGGACTATGGCCGCTTA-GGCCAAGGAAGTTT-GAGGCAATAACAGGTCTGTGAT-GCCCTTAGATGTTCTGGGCCGCACGCGCGCTACACTGATGTATTCAACGAGTCTATA-GCCTTGG-CCGACAGGCCCGGGTAATCTTT-GAAA-TTTCATCGTGATGGGGATAGATCATTGCAATTGTTGGTCTTAAACGAGGAATTCCTAGTAAGC-GCGAGTCATCAGCTCGCGTTGACTACGTCCCTGCCCTTTGTACACACCGCCCGTCGCT-CCTACCGATTG-AATGGTCCGGTGAAGTGTTCGGATCGCGGCGACGTGGGCGGTTC-GCTGCC-GGCGAC-GTCGCGAGAAGTTCTCTGAACCTTATCATTGTTGGATTCAAAGCTGGTGTTAAAGATTATAAATTGACTTATTATACTCCGGACTATGAAACCAAAGATACTGATATCTTGGCAGCATTCCGAGTAACTCCTCAACCTGGAGTTCCGCCTGAGGAAGCAGGGGCCGCGGTAGCTGCTGAATCTTCTACTGGTACATGGACAACTGTGTGGACCGATGGGCTTACCAGCCTTGATCGTTACAAAGGGCGATGCTACCACATCGAGCCCGTTGCTGGAGAAGAAAGTCAATTTATTGCTTATGTAGCTTACCCCTTAGACCTTTTTGAAGAAGGTTCTGTTACTAACATGTTTACTTCTATTGTGGGTAATGTATTTGGGTTCAAAGCCCTGCGCGCTCTACGTCTGGAGGATCTGCGAATCCCTGTTGCTTATGTTAAAACTTTCCAAGGCCCGCCTCATGGCATCCAAGTTGAGAGAGATAAATTGAACAAGTATGGCCGTCCCCTATTGGGATGTACTATTAAACCTAAATTGGGGTTATCCGCTAAGAACTACGGTAGAGCAGTTTATGAATGTCTTCGTGGTGGACTTGATTTTACCAAAGATGATGAGAACGTGAACTCCCAACCATTTATGCGTTGGAGAGATCGTTTCTTATTTTGTGCCGAAGCGCTTTATAAAGCACAGGCTGAAACAGGTGAAATCAAAGGGCATTACTTGAATGCTACTGCAGGTACATGTGAAGAAATGATCAAAAGGGCTGTATTTGCCAGAGAGTTGGGAGTTCCTATCGTAATGCATGACTACTTAACAGGGGGATTCACTGCAAATACTAGCTTGGCTCATTATTGCCGAGATAATGGTCTACTTCTTCACATCCATCGTGCAATGCATGCAGTTATTGATAGACAGAAGAATCATGGTATACACTTTCGTGTACTAGCTAAAGCCTTACGTATGTCTGGTGGAGATCATATTCACTCCGGTACCGTAGTAGGTAAACTTGAAGGAGAAAGAGACATCACTTTAGGTTTTGTTGTTTTACTACGTGATGATTTTATTGAAAAAGATCGAAGCCGCGGTATTTATTTCACTCAAGATTGGGTCTCTTTACCAGGTGTTCTACCCGTGGCTTCCGGGGGTATTCACGTTTGGCATATGCCTGCTCTGACCGAGATCTTTGGAGATGATTCCGTACTCCAATTCGGCGGAGGAACTTTAGGACATCCTTGGGGAAATGCGCCGGGTGCTGTAGCTAATCGAGTAGCTCTAGAAGCATGTGTACAAGCTCGTAATGAGGGACGTGATCTTGCTCGTGAGGGTAATGAAATTATCCGTGAGGCTAGCAAATGGAGTCCTGAACTAGCTGCTGCTTGTGAAGTATGGAAGGAGATCAAATTTGAATTTGAAGCGATGGATACTTTGTAA????????????????????????GGT?CTGGA?TTTCTACGCTTGAAAAAAAAAACTCGGGACGTATCGCTCAAATCATTGGCCCGGTACTGGATGTATCCTTTCCCCCGGGCAAGATGCCTAATATTTACAACGCTCTGGTAGTTAAGGGCCGAGATACTGTCGGTCAACAAATTAATGTGACTTGTGAGGTACAGCAATTATTAGGAAATAATCGAGTTAGAGCTGTAGCTATGAGTGCTACAGATGGTCTAATGAGAGGAATGGAAGTGATTGACACGGGAGCTCCTCTAAGTGTTCCAGTCGGCGGAGCGACTCTAGGACGAATTTTCAACGTGCTTGGAGAGCCTGTTGATAATTTGGGTCCTGTAGATACTCGCACAACATCTCCTATTCATAGATCTGCGCCTGCCTTTATACAGTTAGATACAAAATTATCTATTTTTGAAACAGGAATTAAAGTAGTCGATCTTTTAGCCCCTTATCGTCGTGGAGGAAAAATTGGACTATTTGGGGGAGCTGGAGTGGGTAAAACAGTACTCATTATGGAATTGATCAACAATATTGCCAAAGCTCATGGAGGTGTATCTGTATTTGGCGGAGTAGGTGAACGTACTCGTGAAGGAAATGATCTTTACATGGAAATGAAAGAGTCTGGAGTAATTAATGAACAAAATATTGCAGAATCAAAAGTGGCTCTAGTCTACGGTCAGATGAATGAACCGCCGGGAGCTCGTATGAGAGTTGGTTTGACTGCCCTAACTATGGCGGAATATTTCCGAGATGTTAATGAACAAGACGTACTTCTATTTATTGACAATATCTTCCGTTTCGTCCAAGCAGGATCCGAAGTATCCGCCTTATTGGGGAGAATGCCTTCCGCTGTGGGTTATCAACCCACCCTTAGTACCGAAATGGGTACTTTACAAGAAAGAATTACTTCTACCAAAGAGGGGTCCATAACTTCTATTCAAGCAGTTTATGTACCTGCGGACGATTTGACCGACCCTGCTCCTGCCACGACATTTGCACATTTAGATGCTACTACTGTACTATCAAGAGGATTAGCTGCCAAAGGTATCTATCCAGCAGTAGACCCTTTAGACTCAACGTCAACTATGCTCCAACCTCGGATCGTTGGTGAGGAACATTATGAAACTGCGCAAAGAGTTAAGCAAACTTTACAACGTTACAAAGAACTTCAGGACATTATAGCTATCCTTGGGTTGGACGAATTATCCGAAGAAGATCGCTTAACCGTAGCAAGAGCACGAAAAATTGAGCGTTTCTTATCACAACCCTTTTTCGTAGCAGAAGTATTTACCGGTTCTCCGGGGAAATATGTTGGTCTAGCCGAAACAATTAGAGGATTTAAATTGATCCTTTCCGGAGAATTAGATGGTCTCCCTGAGCAGGCCTTTTATTTGGTAGGTAACATCGATGAAGCTACTGCGAAGGCTACGAACTTA-----------------------------------------------------------------------------------------------------------------------------------------------------------------------------------------------------------------------------------------------------------------------------------------------------------------------------------------------------------------------------------------------------------------------------------------------------------------------------------------------------------------------------------------------------------------------------------------------------------------------------------------------------------------------------------------------------------------------------------------------------------------------------------------------------------------------------------------------------------------------------------------------------------------------------------------------------------------------------------------------------------------------------------------------------------------------------------------------------------------------------------------------------------------------------------------------------------------------------------------------------------------------------------------------------------------------------------------------------------------------------------------------------------------------------------------------------------------------------------------------------------------------------------------------------------------------------------------------------------------------------------------------------------------------------------------------------------------------------------------------------------------------------------------------------------------------------------------------------------------------------------------------------------------------------------------------------------------------------------------------------------------------------------------------------------------------------------------------------------------------------------------------------------------------------------------------------------------------------------------------------------------------------------------------------------------------------------------------------------------------------------------------------------------------------------------------------------------------------------------------------------------------------------------------------------------------------------------------------------------------------------------------------------------------------------------------------------------------------------------------------------------------------------------------------------------------------------------------------------------------------------------------------------------------------------------------------------------------------------------------------------------------------------------------------------------------------------------------------------------------------------------------------------------------------------------------------------------------------------------------------------------------------------------------------------------------------------------------------------------------------------------------------------------------------------------------------------------------------------------------------------------------------------------------------------------------------------------------------------------------------------------------------------------------------------------------------------------------------------------------------------------------------------------------------------------------------------------------------------------------------------------------------------------------------------------------------------------------------------------------------------------------------------------------------------------------------------------------------------------------------------------------------------------------------------------------------------------------------------------------------------------------------------------------------------------------------------------------------------------------------------------------------------------------------------------------------------------------------------------------------------------------------------------------------------------------------------------------------------------------------------------------------------------------------------------------------------------------------------------------------------------------------------------------------------------------------------------------------------------------------------------------------------------------------------------------------------------------------------------------------------------------------------------------------------------------------------------------------------------------------------------------------------------------------------------------------------------------------------------------------------------------------------------------------------------------------------------------------------------------------------------------------------------------------------------------------------------------------------------------------------------------------------------------------------------------------------------------------------------------------------------------------------------------------------------------------------------------------------------------------------------------------------------------------------------------------------------------------------------------------------------------------------------------------------------------------------------------------------------------------------------------------------------------
Aponogeton     GATTAAGCCATGCATGTGCAAGTATGAACTAATT-CAGACTGTGAAACTGCGAATGGCTCATTAAATCAGTTATAGTTTGTTTGATGGTACCAGTC-TACTCGGATAACCGTAGTAATTCTAGAGCTAATACGTGCACCAAA-TCCCGACTTCT-GGAAGGGACGCATTTATTAGATAAAAGGCCAACGCGGCCCGCCGCTCTGATGATT-CATGATAACTCGACGGATCGCAC-GGCCTTTGTGCCGGCGACGCATCATTCAAATTTCTGCCCTATCAACTTTCGATGGTAGGATAGGGGCCTACCATGGTGGTGACGGGTGACGGAGAATTAGGGTTCGATTCCGGAGAGGGAG-CCTGAGAAACGGCTACCACATCCAAGGAAGGCAGCAGGCGCGCAAATTACCCAATCCTGACACGGGGAGGTAGTGACAATAAATAACAATACCGGGCTGAGTCTGGTAATTGGAATGAGTACAATCTAAATCCCTTAACGAGGATCCATTGGAGGGCAAGTCTGGTGCCAGCAGCCGCGGTAATTCCAGCTCCAATAGTTTATATTTAAGTTGTTGCAGTTAAAAAGCTCGTAGTTGGACCTTGGGTTGGGT-CGG-CCGGTCCGCGTGTGCACCTGCCGCCTCGTCCCTT-CGGCCGGAGACGCGCTCCTGGCCTTAATTGGCCGGGT-CGTGCTTCCGGCGCTGTTACTTTGAAGAAATTAGAGTGCTCAAAGCAGGCCC-AAGCTCTGTATACATTAGCATGGGATAACATCACAGGATTTCGGTCCTATTGTGTTGGCCTTCGGGATCGGAGTAATGATTAAGAGGGACAGTCGGGGGCATTCGTATTTCATAGTCAGAGGTGAAATTCTTGGATTTATGAAAGACGAACAACTGC-GAAAGCATTTGCCAAGGATGTTTTCATTAATCAAGAACGAAAGTTGGGGGCTCGAAGACGATCAGATACCGTCCTAGTCTCAACCATAAACGATGCCGACCAGGGATCGGCGGATGTTACTTTTAGGACTCCGCCGG-CACCTTATGAGAAATCAGAGTC-TTTGGGTTCCGGGGGGAGTATGG-TCGCAAGGCTGAAACTTAAAGGAATTGACGGAAGGGCACCACCAGGAGTGGAG-CCTGCGGCTTAA-TTTGACTCAACACGGGGAAACTTACCAGGTCCAGACATAGTAAGGATTGACAGACTGAGAGCTCTTTCTTGATTCTATGGGTGGTGGTGCATGGCCGTTCTTAGTTGGTGGAGCGATTTGTCTGGTTAATTCCGTTAACGAACGAGACCTCAGCCTGCTAA-CTAGCTATGCGG-ACCTTCGCGGCN-A-GCTTCTTAGAGGGACTATGGCCGCTCA-GGCCAAGGAAGTTT-GAGGCAATAACAGGTCTGTGAT-GCCCTTAGATGTTCTGGGCCGCACGCGCGCTACACTGATGTATTCAACGAGTTTATA-ACCTTGG-CCGACAGGCCCGGGTAATCTTT-TGAATCTACATCGTGATGGGGATAGATCATTGCAATTGTTGGTCTTCAACGAGGAATTCCTAGTAATC-GCGAGTCATCAGCTCGCGTTGACTACGTCCCTGCCCTTTGTACACACCGCCCGTCGCT-CCTACCGATTG-AATGGTCCGGTGAAGTGTTCGGATCGTGGCGACGTGGGCGGTCC-GCTGCC-CGCGAC-GTCGCGAGAAGTCCATTGAACCTTATCATTGCTGGATTCAAAGCTGGTGTTAAAGATTACAAATTGACTTATTATACTCCTGAATATGAAACCAAAGATACTGATATCTTGGCAGCATTTCGAGTAACTCCTCAACCCGGAGTTCCAGCTGAAGAAGCAGGGGCCGCAGTTGCTGCCGAATCTTCTACTGGTACATGGACAACTGTGTGGACTGATGGACTTACGAGCTTGGATCGCTACAAAGGACGATGCTACTACATCGAGCCCGTTGTCGGGGAGGAAAATCAATATATTGCTTATGTAGCTTATCCTTTAGACCTTTTTGAAGAAGGTTCCGTTACCAACATGTTTACTTCCATTGTGGGTAATGTATTTGGATTCAAAGCTCTACGAGCTCTACGTCTGGAGGATTTGCGAATTCCTCCTGCTTATTCCAAAACTTTCCAAGGCCCACCCCATGGTATCCAAGTTGAGAGAGATAAATTGAACAAGTATGGTCGTCCCCTATTGGGATGTACTATTAAACCAAAATTGGGATTATCCGCGAAAAACTACGGTAGAGCGGTTTATGAATGTTTACGTGGTGGACTTGATTTTACCAAGGATGATGAGAACGTGAACTCACAACCGTTTATGCGTTGGAGAGACCGTTTCCTATTTTGTGCCGAAGCCATTTATAAAGCACAAGCCGAAACAGGTGAAATCAAAGGACATTACTTAAATGCTACTGCGGGTACATGTGAAGGAATGATTAAAAGGGCCGTTTTTGCCAGAGAATTGGGAGTTCCTATCGTAATGCATGACTACTTAACAGGGGGATTCACTGCAAATACCAGCTTGGCGCATTATTGCCGGGACAACGGTTTACTTCTTCACATTCACCGCGCAATGCATGCGGTTATTGATAGACAGAAAAATCATGGTATGCATTTTCGTGTACTAGCTAAAGCATTACGTATGTCTGGTGGAGATCATATTCACGCTGGTACAGTAGTAGGTAAACTGGAAGGTGAACGTGAGATGACTTTGGGTTTTGTTGATTTACTACGCGATGATTTTATTGAAAAAGACCGAAGCCGTGGTATTTTCTTCACTCAAGATTGGGTCTCTATGCCTGGTGTTCTACCTGTGGCTTCAGGGGGTATTCATGTTTGGCATATGCCTGCCCTGACCGAGATCTTTGGAGATGATTCTGTACTACAGTTCGGTNNNNNNNNNNNNNNNNNNNNNNNNNNNNNNNNNNNNNNNNNNNNNNNNNNNNNNNNNNNNNNNNNNNNNNNNNNNNNNNNNNNNNNNNNNNNNNNNNNNNNNNNNNNNNNNNNNNNNNNNNNNNNNNNNNNNNNNNNNNNNNNNNNNNNNNNNNNNNNNNNNNNNNNNNNNNNNNNNNNNNNNNNNNNNNNNNNNNNNNNNNNNNNNNNNNNNNNNNNNNNNNNNNNNNNNNNNNNNNNTTCTGATCCTGTGGTTTCCAAACTTGAAGAAAAAAACCTAGGGCGGATCGCTCAAATTATTGGCCCAGTACTGGACGTTGCCTTTCCCCCGGGGAAGATGCCTAATATTTATAACGCTTTGGTAGTTAAGGGTCGAGATACTGTCGGTCAGCAAATTAATGTGACTTGTGAGGTACAGCAATTACTAGGAAATAATCGAGTTAGAGCTGTAGCTATGAGTGCTACAGACGGTCTGACGAGAGGAATGGAAGTGATTGACACAGGAGCTCCTCTAAGTGTTCCAGTCGGTGGAGCTACTCTAGGACGAATTTTCAACGTTCTTGGAGAGCCTGTTGATAATTTAGGTCCTGTAGATACTAGCACAACATCTCCTATTCATAGATCTGCGCCCGCCTTTATACAGTTAGATACGAAATTATCAATCTTTGAAACGGGGATTAAAGTAGTGGATCTTTTAGCTCCTTATCGTCGTGGAGGAAAAATTGGACTATTCGGGGGAGCTGGGGTAGGTAAAACAGTACTCATTATGGAATTGATCAACAACATTGCTAAAGCTCATGGGGGTGTATCCGTATTTGGTGGAGTAGGCGAACGTACTCGTGAGGGAAATGATCTTTACATGGAAATGAAGGAATCCGGGGTGATTAATGAACAAAATATTGCGGAATCAAAAGTCGCTCTAGTCTATGGTCAGATGAATGAACCGCCGGGAGCTCGTATGAGGGTTGGTTTGACTGCCCTGACCATGGCGGAATATTTTCGGGATGTTAATGAGCAAGACGTACTTCTATTCATCGACAATATCTTTCGATTCGTTCAAGCAGGATCAGAGGTATCTGCCTTATTAGGGAGAATGCCTTCTGCAGTGGGTTATCAACCTACCCTTAGTACGGAAATGGGGTCTTTACAAGAAAGAATTACTTCTACCAAAGAGGGATCTATAACCTCTATTCAAGCAGTTTATGTACCTGCAGACGATTTAACTGACCCTGCCCCTGCCACGACATTTGCACATTTAGATGCTACTACCGTACTATCAAGAGGATTAGCTGCCAAAGGAATTTATCCAGCAGTAGACCCTTTAGATTCAACGTCAACTATGCTCCAGCCTCGAATCGTTGGCGAGGAACATTATGAAACTGCGCAAAGAGTTAAGCAAACTTCACAGCGTTACAAAGAACTTCAGGACATTATAGCTATCCTTGGATTGGACGAATTGTCGGAGGAGGATCGTTTAATCGTGGCAAGAGCACGAAAAATTGAGCGTTTCTTATCACAACCCTTCTTCGTAGCAGAAGTATTTACAGGCTCCCCAGGGAAATATGTTGGTCTCGCAGAAACTATTAGAGGGTTTCAACTAATCCTTTCGGGAGAATTAGATAGTCTTCCCGAACAGGCCTTTTATTTAGTGGGTAACATCGATGAAGCTACCGCGAAAGCTATTAACTTAATGGAA---------------------GAATTA---GAA------AGATAT-----TTAGAAAAAGATAAATATTGGCAACAG---CAC------TTCCTATATCCACTTCTATTTCAGGAATATATCTACGCACTTGCTCATGATTATGGTTTAAATGGATCG------GTTTGTTACGAATCCTTGGAA---------ATTTTA---------------------------------------------------GATTAT------GACAATAAA------TCCAGTTTAGTACTTGCGAAACGCTTAATTATT------------CGAATGTAT------------------------CAACAAAAT------TATTTG---------------------------------------ATTAATTCG------TTTAAT---------------------------GATTCT------AAC---------------------CAAAAT------AAATTT---TTTGGACAC---------------AAG---AATCCTTTT------------------------TTTTCTCAA------ATGATATCAGGGGGCTTTACTGTTATTGTAGAAATTCCTTCCTCGCAGT------TATCTTTTCTT------------------------------------------GAGGAAAAA---AAAATACCCAAATTTCAG---------AATTTACGATCTATT------CATTCGCTATTTCCTTTTTTGGAGGACAATTTTTCACATTTAAATTATGTGTCGGATATACTAATACCGTATCCCATACATCTTGAAATTTTGGTTCAAATT--------CTACAATCTTGGATACAAGATGTTCCCACTTTTCATTTATTG---CGGTTTTTTTTC------TACGAATATCATAAT---------TGGAAT------------AGT---TTCATT------GCTCTAAAGAAATCC------------------------------------------ATTTATATCTTTTCA---AAAGAGAAT---CAAAGACTATTTCAGTTCCTATATAATTCGTATGTATCGGAATATGAATCCGTATTTTGTTTTCTTCGT---AAGCATTCTTCT---TATTTACTATCAACATCTTCTGGAGATTTTATTGAGCGGAACACTTTCTATGAAAAA------ATACAACAT-----CTTACA---GTAGTT---------TTTCGT---------------AAT------------------GAT------TTTCAGAAA---------ACCCCA------------------CAGTTACTTAAG------GATCCTTTCATGCATTATGTTAGATATCAAGGAAAAGCCATTCTTGCTTCAAAG------GGAACTCATCTTCTGATGAAGAAATGGAAATGTTATCTTGTTAATTTTTGGCAATATCAT---------TTTTACTTTTGGTCTCAA---------CCATATAGG------ATTCATATAAACCTA------------TTATCAAAT------AATTCC------TTATATTTTCTCGGTTATCTTTCAAAC------GTATTAATAAATTCTTTGACAGTTAGGAGTAAA-ATGCTAGAGTATTATTTT-CTAATGGAC------ACTGTTACT------AAGAAATTGGATACTATAGTCCCA-ANTATTCCTCTCATAGGATCATTGTCTAAAGCTAAATTTTGTAATGTATCTGGACATCCCATTAGTAAGCCT--ATTTGGACCGATTTGCCA---GATTCTGATATTATTGNC-CGATTTGGTCGTATATGTAGAAATCTTTCTCATTATTACAGTGGATCCTCAAAAAAACGGAGTCTGTATCGA---------------------------------------ATGAAGTATATACTTCGACTTTCCTGTGCTAGAACTTTGGCTCGTAAACATAAAACTACGGTA-CGT---------GCTTTTTTG------------CAAAGATTAGGTTCAGGG------TTTTTAGAAGAATTCTTTACAGAAACAGAAGAAGAAAAA------GTGCTTTCTTTG------GTCTTT---------------------------------CCAAGATCC---------------------TCTTTT------------ACCTCA------------CAT---------GGG------TCATAT------------------------AGAGAA---CGTATTTGGTATTTAAATATTATTCGTATCAATGACTTGGCGAATCA--------------------------------------------------------------------------------------------------------------------------------------------------------------------------------------------------------------------------------------------------------------------------------------------------------------------------------------------------------------------------------------------------------------------------------------------------------------------------------------------------------------------------------------------------------------------------------------------------------------------------------------------------------------------------------------------------------------------------------------------------------------------------------------------------------------------------------------------------------------------------------------------------------------------------------------------------------------------------------------------------------------------------------------------------------------------------------------------------------------------------------------------------------------------------------------------------------------------------------------------------------------------------------------------------------------------------------------------------------------------------------------------------------------------------------------------------------------------------------------------------------------------------------------------------------------------------------------------------------------------------------------------------------------------------------------------------------------------------------------------------------------------------------------------------------------------------------------------------------------------------------------------------------------------------------------------------------------------------------------------------------------------------------------------------------------------------------------------------------------------------------------------------------------------------------------------------------------------------------------------------------------------------------------------------------------------------------------------------------------------------------------------------------------------------------------------------------------------------------------------------------------------------------------------------------------------------------------------------------------------------------------------------------------------------------------------------------------------------------------------------------------------------------------------------------------------------------------------------------------------------------------------------------------------------------------------------------------------------------------------------------------------------------------------------------------------------------------------------------------------------------------------------------------------------------------------------------------------------------------------------------------------------------------------------------------------------------------------------------------------------------------------------------------------------------------------------------------------------------------------------------------------------------------------------------------------
Salix          GATTAAGCCATGCATGTGTAAGTATGAACTAATT-CAGACTGTGAAACTGCGAATGGCTCATTAAATCAGTTATAGTTTGTTTGATGGTATTT-GC-TACTCGGATAACCGTAGTAATTCTAGAGCTAATACGTGCACCAAA-CCCCGACTTCT-GGAAGGGACGCATTTATTAGATAAAAGGTCGACGCGGCCCGTTGCTCTGATGATT-CATGATAACTCGACGGATCGCAC-GGCCATCGTGCCGGCGACGCATCATTCAAATTTCTGCCCTATCAACTTTCGATGGTAGGATAGAGGCCTACCATGGTGGTGACGGGTGACGGAGAATTAGGGTTCGATTCCGGAGAGGGAG-CCTGAGAAACGGCTACCACATCCAAGGAAGGCAGCAGGCGCGCAAATTACCCAATCCTGACACGGGGAGGTAGTGACAATAAATAACAATACCGGGCTGAGTCTGGTAATTGGAATGAGTACAATCTAAATCCCTTAACGAGGATCCATTGGAGGGCAAGTCTGGTGCCAGCAGCCGCGGTAATTCCAGCTCCAATAGCGTATATTTAAGTTGTTGCAGTTAAAAAGCTCGTAGTTGGACTTTGGGTTGGGT-CGG-CCGGTCCGCGTGTGCACCGGTTGGCTCGTCCCTT-CTACCGGCGATGCGCTCCTGGCCTTAACTGGCCGGGT-CGTGCCTCCGGTGCTGTTACTTTGAAGAAATTAGAGTGCTCAAAGCAAGCCT-ACGCTCTGGATACATTAGCATGGGATAACATCATAGGATTTCGATCCTCTTGTGTTGGCCTTCGGGATCGGAGTAATGATTAACAGGGACAGTCGGGGGCATTCGTATTTCATAGTCAGAGGTGAAATTCTTGGATTTATGAAAGACGAACAACTGC-GAAAGCATTTGCCAAGGATGTTTTCATTAATCAAGAACGAAAGTTGGGGGCTCGAAGACGATCAGATACCGTCCTAGTCTCAACCATAAACGATGCCGACCAGGGATTGGCGGATGTTGCTTTTAGGACTCCGCCAG-CACCTTATGAGAAATCAAAGTT-TTTGGGTTCTGGGGGGAGTATGG-TCGCAAGGCTGAAACTTAAAGGAATTGACGGAAGGGCACCACCAGGAGTGGAG-CCTGCGGCTTAA-TTTGACTCAACACGGGGAAACTTACCAGGTCCAGACATAGTAAGGATTGACAGACTGAGAGCTCTTTCTTGATTCTATGGGTGGTGGTGCATGGCCGTTCTTAGTTGGTGGAGCGATTTGTCTGGTTAATTCCGTTAACGAACGAGACCTCAGCCTGCTAA-CTAGCTATGCGG-ACCTCCGCGGCC-A-GCTTCTTAGAGGGACTATGGCCTTCCA-GGCCAAGGAAGTTT-GAGGCAATAACAGGTCTGTGAT-GCCCTTAGATGTTCTGGGCCGCACGCGCGCTACACTGATGTATTCAACGAGTCTATA-GCCTTGG-CCGACAGGCCCGGGTAATCTTT-GAAA-TTTCATCGTGATGGGGATAGATCATTGCAATTGTTGGTCTTCAACGAGGAATTCCTAGTAAGC-GCGAGTCATCAGCTCGCGTTGACTACGTCCCTGCCCTTTGTACACACCGCCCGTCGCT-CCTACCGATTG-AATGGTCCGGTGAAGTGTTCGGATCGCGGCGACGTGGGCGGTTC-GCCGCT-GGCGAC-GTCGCGAGAAGTCCACTGAACCTTATCATTGTTGGATTCAAGGCTGGTGTTAAAGATTATAAATTGACTTATTATACTCCTGAATATGAAACCAAAGATACTGATATCTTGGCAGCATTCCGAGTAACTCCTCAACCTGGAGTTCCACCCGAGGAAACGGGGGCCGCGGTAGCTGCTGAATCTTCTACTGGTACATGGACAACTGTGTGGACCGACGGGCTTACCAGTCTTGATCGTTATAAGGGACGATGCTACGACATCGAGCCCGTTGCTGGAGAAGAAAATCAATATATTGCTTATGTAGCTTACCCCTTAGACCTTTTTGAAGAAGGTTCTGTTACTAACATGTTTACTTCCATTGTGGGTAATGTATTTGGGTTCAAAGCCCTACGCGCTCTACGTCTAGAGGATTTGCGAATTCCTACTGCTTATGTTAAAACTTTCCAAGGCCCACCTCATGGGATCCAAGTTGAGAGAGATAAATTGAATAAGTATGGTCGTCCCCTATTGGGCTGTACTATTAAACCTAAATTGGGGTTATCTGCTAAGAATTACGGTAGAGCAGTTTATGAATGTCTACGCGGTGGACTTGATTTTACCAAAGATGATGAGAACGTGAACTCCCAACCATTTATGCGTTGGAGAGATCGTTTCTTATTTTGTGCTGAAGCACTTTATAAAGCACAGGCTGAAACCGGTGAAATCAAAGGGCATTATTTAAACGCTACTGCAGGTACATGCGAAGAAATGATGAAAAGGGCTATATTTGCCAGAGAATTGGGAGTTCCTATCGTAATGCATGACTACTTAACAGGGGGATTCACCGCAAACACTACTTTGGCTCATTATTGCCGAGATAATGGTTTACTTCTTCACATTCACCGCGCAATGCATGCAGTTATTGATAGACAGAAAAATCATGGTATCCACTTTCGTGTACTAGCTAAGGCATTACGTATGTCTGGTGGAGATCATATTCACTCTGGTACCGTAGTAGGTAAACTTGAAGGGGAAAGAGACATAACTTTGGGCTTTGTTGATTTACTGCGTGATGATTTTATTGAAAAAGATCGAAGCCGCGGTATTTATTTCACTCAAGATTGGGTCTCTCTACCGGGTGTTCTGCCTGTGGCTTCGGGGGGTATTCACGTTTGGCATATGCCTGCTCTGACCGAGATCTTTGGAGATGATTCCGTACTACAATTCGGTGGAGGAACCTTGGGGCACCCTTGGGGAAATGCACCTGGTGCCGTTGCTAATCGAGTAGCTCTAGAAGCATGTGTACAAGCTCGTAATGAGGGACGTGATCTTGCTCAGTGAGGTAATGAAATTATTCGTGAGGCTAGCAAATGGAGCCCTGAACTAGCTGCTGCTTGTGAAGTATGGAAGGAGATTAAATT????????????????????????????????????????????????????GGTTCTGGAGTYTCC?CGCTTGAGAAAAAGAACYYGGGACATATCGCTCAAATCATTGGCCCAGTGCTAGATGTAGTTTTTCCCCCGGGCAAGATGCCTAATATTTACAACGCTCTAGTAGTTAAGGGTCGAGATACTGCCAGTCAACAAATTAATGTCACTTGTGAAGTCCAGCAATTATTAGGAAATAATCGAGTTCGAGCTGTAGCTATGAGTGCTACAGAGGGTCTAATGAGAGGAATGGAAGTGATTGACACGGGAGCTCCCCTAAGTGTTCCAGTCGGCGGGGCGACTCTAGGACGAATTTTCAACGTGCTTGGAGAACCTGTTGATGATTTAGGTCCTGTAGATACTCGGACAACATCCCCTATTCATAGATCTGCGCCTGCCTTTATACAGTTAGATACAAAATTATCTATTTTTGAAACAGGAATTAAAGTCGTAGATCTTTTAGCCCCTTATCGCCGTGGAGGAAAAATCGGACTATTTGGGGGCGCTGGGGTAGGTAAAACAGTACTAATTATGGAATTAATCAACAACATTGCGAAAGCTCATGGGGGTGTATCCGTATTTGGCGGAGTAGGTGAACGTACTCGTGAAGGAAACGATCTTTACATGGAAATGAAAGAATCCGGAGTAATTAATGAAGAAAATATTGCAGAATCTAAAGTGGCTCTAGTCTATGGTCAGATGAACGAACCACCGGGAGCTCGTATGAGAGTTGGTTTGACTGCCCTAACTATGGCGGAATATTTCCGAGATGTTAATGAACAAGACGTACTTCTATTTATCGACAATATCTTCCGTTTCGTCCAAGCAGGATCCGAAGTATCCGCCTTATTGGGTAGAATGCCCTCTGCTGTGGGTTATCAACCCACCCTTAGTACCGAAATGGGTACTTTACAAGAAAGAATTACTTCTACCAAAGAAGGGTCCATAACTTCTATTCAAGCAGTTTATGTACCTGCGGACGATTTAACCGACCCTGCTCCTGCCACGACATTTGCGCATTTAGATGCTACTACTGTACTATCAAGAGGATTAGCTGCTAAAGGTATCTATCCAGCAGTCGACCCTTTAGATTCAACATCAACTATGCTCCAACCTCAGATCGTTGGCGAGGAACATTATGAAACTGCGCAAAGAGTTAAGCAAACTTTACAACGTTACAAAGAACTTCAAGACATTATAGCTATCCTTGGGTTGGACGAATTATCCGAAGAGGATCGCTTAACTGTAGCAAGAGCACGAAAAATTGAGCGTTTCTTATCACAACCCTTTTTCGTAGCCGAAGTATTTACCGGTTCTCCGGGAAAATATGTCGGTCTAGGAGAAACAATTAGAGGGTTTAAATTGATCCTTTCCGGAGAATTCGATAGTCTTCCTGAACAGGCCTTTTATTTGGTAGGTAACATTGATGAAGCTACTGCGAAGGCTACGAACTTAATAGAG---------------------AAATCT---CAA------AGAAAT-----TTAGAAATAGATAGATCTCGAAAAAAT---AAC------TTCCTATACCCACTTATTTTTCGGGAGTATATTTATACATTTGCTCATGATCGTGACTTAAATAGATCC------ATTTTG---------TTAGAA---------AATGTG---------------------------------------------------GGTTAT------GACAATAAA------TATAGTTTACTAATCGTAAAGCGTTTAATTACT------------CGAATGTAT------------------------CAACAGAAT------CATTTG---------------------------------------AGTATTTCC------GCTAAT---------------------------GATTCT------AAC---------------------CAAAAT------ACATTT---TTTAGGTAT---------------AAC------AAAAAT---TTG------------------TATTTTCAA------ATGATATCGGAGGGATTTGCAGTTATTGTGGAAATTCCATTTTCCTTACGATTAGTATCCTCTTTA------------------------------------------GAAAGATCA---GAAATAGTAAAATCTCAT---------AATTTACGATCAATT------CATTCAATATTTCCTTTTTTAGAGGGCAAATTTCCACATTTAAATTATGTGTCAAATGGACTAATACCCTACCCCATCCATCTAGAAAAATTGGTTCAAATC--------CTTCGCTATTGGGTGAAAGATCCCTCCTCTTTGCATTTATTA---CGACTCTTTCTT------CACGAGTATTGGAAT---------TTGAAC------------AGT---CGTATT------ATTCCAAAGAAATCT------------------------------------------ATTTCTTTTTTTGCA---AAAAAGACT---CCAAGATTCTTCTTGTTCTTATATAATTCTCATGTATATGAATACGAGTCCGTTCTCTTTTTTCTTTGT---AATCAATCCTTT---CATTTCCGATTAACATTTTCTCAGGTCTTTCTTGAGCGAATATATTTCTATGGAAAA------ATAGAACAT-----TTTGTA---GAAGTC---------TTTACT---------------AAG------------------GAT------TGGGGGGAC---------AGCCTA------------------TGCTTGCTCAAG------GATCCTTTCATACATTATCTTAGATATCAAGGAAAATCCATTTTTGTCTCAAAG------GATACGCCTCTTCTGATGAAAAAATGGAAATATTACCTTGTCAATTTATGTCAATGTCAT---------TTTGATGTGTGCTTTCAA---------CCCCCCAGG------ATCCATATAAACCCATTTTCA------TTATACAAG------CATTCT------TTCGCCTTATTAGGTTATCTTTCAAGTTCAAGTGTACGACTAAACCTTTCAGTGGTACGGAGTCAA-ATGCTAGAAAATGCATTT-CTAATAGAT------AATATTATG------AATAAACTCGATACAACAGTTTCA-ATTATTCCTTTGATTGGATCATTAGCAAAACTGAAATTTTGTAACGCAGTAGGACATCCCATTAGTAAACCG--GCCTGGGCCGATTTTTCG---GATTCTGATATTATCGAC-CGATTTGTCCGTATATGCAGAAATCTTTCTCATTATTATAGCGGATCCTCAAGAAAAAAGAGTTTGTATCGA---------------------------------------ATAAAATATATACTTCGACTTTCTTGTGTTAAAACTTTGGCTCGTAAACACAAAAGTACTGTA-CGC---------ATTTTTTTG------------AAAAGATTAGGTTCGGAA------TTATTGGACGAGTTTTTTACGGAG------GAAGAGCAA------ATTCTTTTTTTG------ACCTTT---------------------------------CCAAGAGTT---------------------TCTTCT------------ATTTCA------------CAA---------AAG------TTATAC------------------------AGGGGG---CGGGTTTGGTATTTGGATATTATTTGTATCAACGAGCTGTCCAATCA--------------------------------------------------------------------------------------------------------------------------------------------------------------------------------------------------------------------------------------------------------------------------------------------------------------------------------------------------------------------------------------------------------------------------------------------------------------------------------------------------------------------------------------------------------------------------------------------------------------------------------------------------------------------------------------------------------------------------------------------------------------------------------------------------------------------------------------------------------------------------------------------------------------------------------------------------------------------------------------------------------------------------------------------------------------------------------------------------------------------------------------------------------------------------------------------------------------------------------------------------------------------------------------------------------------------------------------------------------------------------------------------------------------------------------------------------------------------------------------------------------------------------------------------------------------------------------------------------------------------------------------------------------------------------------------------------------------------------------------------------------------------------------------------------------------------------------------------------------------------------------------------------------------------------------------------------------------------------------------------------------------------------------------------------------------------------------------------------------------------------------------------------------------------------------------------------------------------------------------------------------------------------------------------------------------------------------------------------------------------------------------------------------------------------------------------------------------------------------------------------------------------------------------------------------------------------------------------------------------------------------------------------------------------------------------------------------------------------------------------------------------------------------------------------------------------------------------------------------------------------------------------------------------------------------------------------------------------------------------------------------------------------------------------------------------------------------------------------------------------------------------------------------------------------------------------------------------------------------------------------------------------------------------------------------------------------------------------------------------------------------------------------------------------------------------------------------------------------------------------------------------------------------------------------------------------
[truncated: 5,509,720 more chars]
