# Supplementary material for: Inferring phylogenies with incomplete data sets: a 5-gene, 567-taxon analysis of angiosperms
Source: BMC Evol Biol. 2009 Mar 17;9:61. doi: 10.1186/1471-2148-9-61 (PMC2674047; doi:10.1186/1471-2148-9-61)
Supplement: Additional file 4 — 3gene.AllMLBS. Text file containing the bootstrap trees from the 3-gene maximum likelihood bootstrap analysis. [file 1471-2148-9-61-S4.tre]

#NEXUS

begin trees;
Translate
  1  Abatia,
  2  Abelia,
  3  Acer,
  4  Acharia,
  5  Acorus,
  6  Actinidia,
  7  Aechmea,
  8  Aesculus,
  9  Aextoxicon,
  10  Afrostyrax,
  11  Agave,
  12  Ailanthus,
  13  Akania,
  14  Akebia,
  15  Alangium,
  16  Albizia,
  17  Allium,
  18  ALNUS,
  19  Alseuosmia,
  20  Altingia,
  21  Amborella,
  22  Anagallis,
  23  Ancistrocladus,
  24  Androsace,
  25  Androstachys,
  26  Anisoptera,
  27  Antirhinum,
  28  ANNONA,
  29  Aphloia,
  30  Apium,
  31  Apocynum,
  32  Aponogeton,
  33  Aquilaria,
  34  Arbutus,
  35  Arctostaphylos,
  36  Ardisia,
  37  ARISTEA,
  38  ARISTOLOCHIA,
  39  ASARUM,
  40  ASIMINA,
  41  Asparagus,
  42  Asteropeia,
  43  Aucuba,
  44  AUSTROBAILEYA,
  45  Averrhoa,
  46  Balanops,
  47  Barbacenia,
  48  Barbeya,
  49  BARCLAYA,
  50  Barleria,
  51  Barnadesia,
  52  Batis,
  53  Bauera,
  54  Bauhinia,
  55  Begonia,
  56  Behnia,
  57  BELLIOLIUM,
  58  Berberidopsis,
  59  Bersama,
  60  Berzelia,
  61  Betula,
  62  Bixa,
  63  Blandfordia,
  64  Boehmeria,
  65  Bomarea,
  66  Bombax,
  67  Boopis,
  68  Borago,
  69  Borya,
  70  Bougainvillia,
  71  Bowiea,
  72  BRASENIA,
  73  BRASSICA,
  74  Bretschneidera,
  75  Brexia,
  76  Bruguiera,
  77  Buddleja,
  78  Bulbine,
  79  Burmannia,
  80  Bursera,
  81  BUXUS,
  82  Byblis,
  83  CABOMBA,
  84  Caiophora,
  85  Calamus,
  86  Calathea,
  87  Calectasia,
  88  Callicarpa,
  89  Callitriche,
  90  CALYCANTHUS,
  91  Camellia,
  92  Campanula,
  93  Campsis,
  94  Camptotheca,
  95  CANELLA,
  96  Cannacocc,
  97  Capparis,
  98  Carallia,
  99  Carica,
  100  Carpenteria,
  101  Carya,
  102  Caryocar,
  103  Caryota,
  104  Casearia,
  105  Casuarina,
  106  Catalpa,
  107  CAULOPHYLLUM,
  108  Ceanothus,
  109  Celosia,
  110  Celtis,
  111  Cephalanthus,
  112  Ceratophyllum,
  113  Cercidiphyllum,
  114  Chamaedorea,
  115  Chamaelirium,
  116  CHLORANTHUS,
  117  Chlorophytum,
  118  Chrysobalanus,
  119  Chrysolepis,
  120  Cinnamodenron,
  121  CINNAMOMUM,
  122  CIRCAEASTER,
  123  Citrus,
  124  Clarkia,
  125  Clavija,
  126  Cleome,
  127  Clerodendron,
  128  Clethra,
  129  Clintonia,
  130  Clivia,
  131  Cneorum,
  132  Cobaea,
  133  Cocoloba,
  134  Codonopsis,
  135  Colchicum,
  136  Convallaria,
  137  Convolvulus,
  138  COPTIS,
  139  Coriaria,
  140  Corokia,
  141  Cornus,
  142  CORYLOPSIS,
  143  Corynocarpus,
  144  Costus,
  145  Couropita,
  146  Crassula,
  147  Crinodendron,
  148  Crossosoma,
  149  Cucumis,
  150  Cucurbita,
  151  Cupaniopsis,
  152  Cyanella,
  153  Cyclanthus,
  154  Cyperus,
  155  Cypripedium,
  156  Cyrilla,
  157  Cyrtandra,
  158  Daphniphyllum,
  159  Dasypogon,
  160  Datisca,
  161  Davidsonia,
  162  DECAISNEA,
  163  Decumaria,
  164  Degeneria,
  165  Delarbrea,
  166  Delosperma,
  167  DENDROPTHORA,
  168  Dialypetalan,
  169  Dicella,
  170  DICENTRA,
  171  Dichapetalum,
  172  Didymeles,
  173  Digitalis,
  174  DILLENIA,
  175  Dimerocostus,
  176  Dioscorea,
  177  Diospyros,
  178  Dipsacus,
  179  DISANTHUS,
  180  Donatia,
  181  Drimys,
  182  Drosera,
  183  Drypetes,
  184  Duckeoden,
  185  Dudleya,
  186  Durio,
  187  ELAEAGNUS,
  188  Elaeocarpus,
  189  Ensete,
  190  Epilobium,
  191  Ercilla,
  192  Eremosyne,
  193  Erythroxylon,
  194  Escallonia,
  195  EUBRACHION,
  196  Eucnide,
  197  EUCOMMIA,
  198  Eucryphia,
  199  Euonymus,
  200  Euphorbia,
  201  Eupomatia,
  202  EUPTELEA,
  203  Eurya,
  204  Euthystachys,
  205  Exacum,
  206  EXBUCKL,
  207  Fagus,
  208  Fendlera,
  209  Ficus,
  210  Flacourtia,
  211  Flagellaria,
  212  Floerkea,
  213  FRANCOA,
  214  Frankenia,
  215  Freycinetia,
  216  Galax,
  217  GALBULIMIMA,
  218  Galphimia,
  219  Garrya,
  220  Gelsemium,
  221  Geranium,
  222  Gerbera,
  223  GILIA,
  224  GLADIOLUS,
  225  GLAUCIDIUM,
  226  Globba,
  227  Glomeropit,
  228  GOMORTEGA,
  229  Gonocaryum,
  230  Gossypium,
  231  Goupia,
  232  Grewia,
  233  Greyia,
  234  Griselinia,
  235  Guaiacum,
  236  Gunnera,
  237  Gustavia,
  238  Gymnostachys,
  239  GYROCARPUS,
  240  Halesia,
  241  Haloragis,
  242  HAMAMELIS,
  243  Hedera,
  244  Hedycarya,
  245  Hedychium,
  246  HEDYOSMUM,
  247  Helianthemum,
  248  Helianthus,
  249  Helicon,
  250  Helmholtzia,
  251  Helwingia,
  252  Heteropyxis,
  253  HEUCHERA,
  254  Hippeastrum,
  255  Hippocratea,
  256  HOUTTUYNIA,
  257  Humiria,
  258  Humulus,
  259  Hydnocarpus,
  260  Hydrangea,
  261  HYDRASTIS,
  262  Hydrolea,
  263  Hydrophyllum,
  264  Hydrostachys,
  265  Hymenanthera,
  266  HYPECOUM,
  267  Hypericum,
  268  Icacina,
  269  Idesia,
  270  IDIOSPERMUM,
  271  Idria,
  272  Ilexopaca,
  273  ILLICIUM,
  274  Impatiens,
  275  IPOMOEA,
  276  Iriartea,
  277  Irvingbaile,
  278  Irvingia,
  279  Itea,
  280  Ixerba,
  281  Ixiolirionion,
  282  Ixonanthes,
  283  Japonolirion,
  284  Jasminum,
  285  Juglans,
  286  Juncus,
  287  Justicia,
  288  Kalenchoe,
  289  Kerria,
  290  Kigellaria,
  291  KINGDONIA,
  292  KNEMA,
  293  Koeberlinia,
  294  KOELREUTERIA,
  295  Krameria,
  296  Lacistema,
  297  Lactoris,
  298  Lamium,
  299  Lantana,
  300  LAURELIA,
  301  Leea,
  302  LEPUROPETALON,
  303  Licania,
  304  Lilium,
  305  Limnanthes,
  306  Limonium,
  307  LINUM,
  308  Liquidambar,
  309  LIRIODENDRON,
  310  Liriope,
  311  Lobelia,
  312  Luzuriaga,
  313  Lycopersicon,
  314  Lythrum,
  315  Maesa,
  316  Magnolia,
  317  Malesherbia,
  318  MALPHIGIA,
  319  Manilkara,
  320  MANGLIETIA,
  321  Maranta,
  322  Marathrum,
  323  Marcgravia,
  324  Medusagyne,
  325  Melanophylla,
  326  Meliosma,
  327  MENISPERMUM,
  328  Menyanthes,
  329  Mesua,
  330  Metroxylon,
  331  Milligania,
  332  Mirabilis,
  333  Mitchella,
  334  Mollugo,
  335  Monocostus,
  336  Monsonia,
  337  Montinia,
  338  Moringa,
  339  Morus,
  340  Mouriri,
  341  Muilla,
  342  Muntingia,
  343  Musa,
  344  Musella,
  345  Myoporum,
  346  Myrica,
  347  Myriophyllum,
  348  Myristica,
  349  MYROTHAMNUS,
  350  NANDINA,
  351  Napoleonea,
  352  NELUMBO,
  353  Nepenthes,
  354  Nerium,
  355  Neurada,
  356  Nicotiana,
  357  Nolana,
  358  Nolina,
  359  Nuphar,
  360  NYMPHAEA,
  361  Nymphoides,
  362  Nyssa,
  363  Ochna,
  364  Ochroma,
  365  Olea,
  366  Oncidium,
  367  Oncotheca,
  368  Opilia,
  369  Orchidantha,
  370  ORYZA,
  371  Osbeckia,
  372  Osyris,
  373  Oxalis,
  374  PACHYSANDRA,
  375  Paeonia,
  376  Panax,
  377  Pangium,
  378  Paropsia,
  379  Parnassia,
  380  Passiflora,
  381  Paulownia,
  382  PEDICULARIS,
  383  Pelargonium,
  384  Pellicera,
  385  Peltoboykinia,
  386  Pentas,
  387  PENTHORUM,
  388  PEPEROMIA,
  389  Pereskia,
  390  Petalonyx,
  391  Petrosavia,
  392  Petunia,
  393  PEUMUS,
  394  Phelline,
  395  Phenakosperm,
  396  Philadelphus,
  397  Philydrella,
  398  Phlox,
  399  Phoenix,
  400  Photinia,
  401  Phyla,
  402  Phyllonoma,
  403  Phytolacca,
  404  Pilea,
  405  Pinguicula,
  406  PIPER,
  407  Pisumsativum,
  408  PITTOSPORUM,
  409  PLACOSPERMUM,
  410  Plagiopteron,
  411  Plantago,
  412  Platanus,
  413  Platytheca,
  414  Pleea,
  415  Plumbago,
  416  Podococcus,
  417  Polygala,
  418  Polygonum,
  419  Poncirus,
  420  Pontederia,
  421  Populus,
  422  Portulaca,
  423  Proboscidea,
  424  PRUNUS,
  425  PTERIDOPHYLLUM,
  426  Pterostemon,
  427  Punica,
  428  Puya,
  429  Qualea,
  430  Quercus,
  431  Quiina,
  432  Quisqualis,
  433  Ranunculus,
  434  Ravenala,
  435  Reinwardtia,
  436  Reseda,
  437  Restio,
  438  Rhabdodendron,
  439  Rhamnus,
  440  Rhodohypoxis,
  441  Rhynchogloss,
  442  Rhyncospora,
  443  Ribes,
  444  Riedelia,
  445  Rogiera,
  446  Roridula,
  447  ROUPALA,
  448  Roussea,
  449  Ruscus,
  450  SABIA,
  451  Salix,
  452  Sambucus,
  453  SANTALUM,
  454  SARCANDRA,
  455  Sarcolaena,
  456  SARGENTODOXA,
  457  Sarracenia,
  458  SARUMA,
  459  Sassafras,
  460  Saururus,
  461  Saxifraga_int,
  462  Saxifraga_mer,
  463  Scabiosa,
  464  Scaevola,
  465  Schinus,
  466  SCHISANDRA,
  467  Schizanthus,
  468  SCHOEPFIA,
  469  Scilla,
  470  Scoliopus,
  471  Scrophularia,
  472  Securidaca,
  473  Sedum,
  474  Sesamum,
  475  Setchellanth,
  476  Shepherdia,
  477  SIMMONDSIA,
  478  SINOFRANCHETIA,
  479  Siphonodon,
  480  Sloanea,
  481  Smilacina,
  482  Smilax,
  483  Sollya,
  484  SPARGANIUM,
  485  Spathiphyllum,
  486  Sphaeradenia,
  487  Spigelia,
  488  SPINACIA,
  489  Spiraea,
  490  Stachystemon,
  491  Stachyurus,
  492  Stackhousia,
  493  Staphylea,
  494  Stellaria,
  495  Stemona,
  496  Sterculia,
  497  Strelitzia,
  498  Streptocarpus,
  499  Stylidium,
  500  Stylobasium,
  501  Styrax,
  502  Sullivantia,
  503  Swietenia,
  504  Symploco,
  505  Symphoricarpos,
  506  Tacca,
  507  Tagetes,
  508  TAKHTAJANIA,
  509  Tamarix,
  510  Tapeinochilos,
  511  Tapiscia,
  512  TASMANIA,
  513  Tecophilaea,
  514  Terminalia,
  515  Ternstroemia,
  516  Tetracarpaea,
  517  Tetracentron,
  518  Tetracera,
  519  Tetrameles,
  520  Tetramerista,
  521  Theobroma,
  522  Thunbergia,
  523  Thymelaea,
  524  Tilia,
  525  TINOSPORA,
  526  Titanotrichum,
  527  Tofieldia,
  528  Tradescantia,
  529  Tragopogon,
  530  Trema,
  531  Trevoa,
  532  Trichilia,
  533  Tricyrtis,
  534  Trigonia,
  535  Trillium,
  536  Triphyophyllum,
  537  Trochodendron,
  538  TROPAEOLUM,
  539  Turnera,
  540  Utricularia,
  541  Vahlia,
  542  Valeriana,
  543  Vallisneria,
  544  Verbascum,
  545  Verbena,
  546  Veronica,
  547  Viburnum,
  548  Viscum,
  549  Vitis,
  550  Viviania,
  551  Xanthoceras,
  552  XANTHORHIZA,
  553  Xanthorrhoea,
  554  Xeronema,
  555  Xerophyllum,
  556  Xyris,
  557  Zea,
  558  Zelkova,
  559  Zingiber,
  560  Zostera,
  561  Ephedra,
  562  Gnetum,
  563  Welwitschia,
  564  Ginkgo,
  565  Pinus,
  566  Podocarpus,
  567  Taxus;
tree best = [&U][-229302.65][ r 1.3257657 3.8304939 0.50716483 1.0577337 4.4001284 b 0.27195063 0.20315867 0.20854489 0.3163458 a 0.60929491 p 0.32580627 ]((301:0.01933569,549:0.01356609):0.01333095,((((29:0.05569985,(280:0.02616153,((148:0.02843107,491:0.00730566):0.00524534,493:0.01555259):0.01717097):0.00124169):0.00314838,(((((((25:0.02779029,490:0.05419720):0.03381941,(46:0.02329534,((118:0.01009637,303:0.01069415):0.04825549,(171:0.03203473,534:0.03116829):0.00592961):0.00555466):0.01061257):0.00373142,((((322:0.13913685,267:0.06104851):0.03190323,329:0.02714831):0.02315494,(((169:0.01132740,318:0.01195239):0.01676619,218:0.01716670):0.02031083,200:0.04135729):0.00451578):0.00281445,(((((76:0.00739023,98:0.00637774):0.02832862,193:0.04048712):0.00648133,((102:0.04311251,278:0.05642174):0.00182534,((324:0.01504276,431:0.01837106):0.00031478,363:0.02051848):0.02066502):0.00395206):0.00218768,(((((1:0.02788086,210:0.00974515):0.00695573,(269:0.00545544,(451:0.02058651,421:0.01169695):0.00547490):0.00198019):0.01054409,104:0.03351182):0.01008598,(183:0.07403212,(265:0.04869723,((317:0.02965922,(378:0.01791634,380:0.04133911):0.00863789):0.00445089,539:0.08002539):0.02946175):0.00406007):0.00180428):0.00165838,(((290:0.00419741,(4:0.01139027,377:0.01716815):0.00112317):0.02171295,(259:0.02213485,282:0.01455792):0.01498686):0.00626858,(231:0.01519405,296:0.05323494):0.00345559):0.00069061):0.00142157):0.00078444,((307:0.06818262,435:0.01600449):0.04761099,257:0.01859270):0.00323496):0.00173398):0.00000001):0.01157991,(((45:0.00990252,373:0.03712244):0.01978431,(((161:0.01398835,53:0.02515012):0.00200641,198:0.00837249):0.00871366,(((413:0.02946441,188:0.01422792):0.00361563,147:0.01515164):0.00445496,480:0.00967964):0.00112773):0.00351978):0.00932994,((((75:0.00921245,((255:0.00939886,410:0.01854848):0.01227557,199:0.02825793):0.00243540):0.00573645,(479:0.01983799,492:0.08259482):0.00460038):0.01314242,(302:0.02534722,379:0.01309598):0.05335400):0.04108377,10:0.06469872):0.00432348):0.00276746):0.00362266,(((417:0.04016840,472:0.03091273):0.03415213,(54:0.03976046,(500:0.04793598,(16:0.02969386,407:0.08675445):0.00562019):0.00383732):0.00605061):0.01118824,(((((105:0.02953556,(18:0.01960557,61:0.00515681):0.00745869):0.00764059,((101:0.00123459,285:0.00131254):0.01398423,346:0.01647851):0.00453475):0.00457790,((119:0.00685796,430:0.00486663):0.01352890,207:0.01078957):0.01260707):0.01273491,((139:0.02802615,143:0.02156720):0.00594334,((160:0.01718033,(55:0.05491258,519:0.02411641):0.00325357):0.00386094,(149:0.01642947,150:0.00990576):0.04232846):0.00258557):0.01031661):0.00282686,((((108:0.01823332,531:0.01211048):0.01593413,439:0.03975880):0.00485603,((48:0.02238203,(187:0.01624506,476:0.00922120):0.03799429):0.00415402,((((64:0.02912204,404:0.04787047):0.02729000,(209:0.01908121,339:0.01495059):0.01152699):0.00389223,((110:0.02771007,530:0.01782570):0.00178195,258:0.02469392):0.00658033):0.01079027,558:0.04310062):0.00657801):0.00015632):0.00920238,((289:0.01514663,(400:0.01970841,424:0.01853778):0.00384661):0.00242094,489:0.02688548):0.01718081):0.00943587):0.00124194):0.00482505):0.00136529,(235:0.07412972,295:0.04137575):0.03097613):0.00357069,(((80:0.02970140,465:0.02314790):0.00848376,(((3:0.01523371,8:0.02155710):0.00599186,((551:0.02266117,151:0.01743369):0.00322391,294:0.02490893):0.00380617):0.01206145,((((123:0.00250265,419:0.00089240):0.03496453,131:0.02689046):0.00644891,12:0.02980325):0.00238276,(503:0.01671438,532:0.02990643):0.00309184):0.00573658):0.00148862):0.01429247,(511:0.02743538,((((13:0.00051070,74:0.00413159):0.00756132,538:0.03086599):0.01038543,((((212:0.00724550,305:0.00622920):0.03360411,52:0.06738467):0.00636884,((475:0.04667853,293:0.05047114):0.00581118,(((73:0.06084681,126:0.01813875):0.00507407,97:0.01954654):0.01836774,436:0.05523183):0.00998624):0.00133675):0.01397840,(99:0.03414690,338:0.01233406):0.00539026):0.00101193):0.00947525,(((((((232:0.02420962,((((364:0.00818472,(230:0.02140935,66:0.00459095):0.00227054):0.00204367,186:0.01447808):0.00134219,496:0.01187861):0.00185885,524:0.01282914):0.01001026):0.00149417,521:0.00858636):0.01548224,342:0.05499110):0.00411168,(33:0.02464251,523:0.03351555):0.02640120):0.00230060,(26:0.01503244,(455:0.02084284,247:0.06942178):0.00583854):0.02941544):0.00181705,62:0.04048318):0.00336636,355:0.05607549):0.01365817):0.00402551):0.00048775):0.00449546):0.00305414):0.00155376,(((59:0.02363203,(213:0.01289356,233:0.00950949):0.00651647):0.01073600,550:0.07448377):0.00569485,((221:0.03913273,336:0.02633147):0.01906006,383:0.01871401):0.04408136):0.01373336):0.00184714,(((340:0.03434082,371:0.04856976):0.03713687,((124:0.01034767,190:0.01812109):0.03940136,(314:0.04206956,427:0.03784838):0.01108492):0.00856523):0.00287501,((429:0.05065031,252:0.01649076):0.00790929,(432:0.00856539,514:0.01216543):0.02504600):0.00177976):0.01287769):0.01448745,(((174:0.02137909,518:0.05638978):0.05118226,((((((((((2:0.00243280,(505:0.02231782,(178:0.00652838,463:0.00805705):0.00972632):0.00295355):0.00716307,542:0.04542438):0.01370932,(452:0.00778866,547:0.01014272):0.00376495):0.00334990,(((((243:0.01256266,376:0.00963533):0.00740878,(408:0.01002339,483:0.00216629):0.01840449):0.00204201,(30:0.04244866,165:0.02048533):0.00285224):0.00889332,234:0.00517387):0.00326585,325:0.01383109):0.01292886):0.00110035,((192:0.06988776,194:0.04035658):0.00293454,60:0.03383529):0.00623962):0.00062676,((((92:0.04578533,134:0.03325043):0.00807201,311:0.06082182):0.02933986,((180:0.01850300,499:0.07413306):0.00329497,(394:0.01590408,(((328:0.02340628,361:0.04563587):0.00471032,(((51:0.02418579,(222:0.01589886,(529:0.02530200,(248:0.02804180,507:0.01117077):0.00640797):0.00714586):0.00264462):0.00557529,67:0.01174016):0.00203283,464:0.03887582):0.01068565):0.00502441,(19:0.02823842,140:0.02448147):0.00144059):0.00234211):0.00000001):0.00570987):0.00506728,448:0.03925983):0.01079624):0.00308408,((229:0.02957349,277:0.04090511):0.00942677,(272:0.01830268,(251:0.02148367,402:0.02226392):0.00449867):0.01319043):0.00253900):0.00182619,((367:0.02012103,(((43:0.01694482,219:0.01193072):0.01769713,197:0.06008388):0.00508323,(541:0.02864374,(((68:0.07960791,263:0.04356462):0.01990785,((((205:0.03754152,(31:0.02356848,354:0.00385721):0.01598894):0.00046827,220:0.02448598):0.00053347,487:0.05651519):0.00327008,(((111:0.01532972,445:0.02260058):0.01000322,(333:0.01588042,386:0.04814164):0.04288631):0.00257238,168:0.02392923):0.00604894):0.01499187):0.00274567,((((((526:0.02627741,((157:0.02990232,498:0.01120491):0.01378425,441:0.06984643):0.00327544):0.00416986,345:0.03549573):0.00185623,(((((82:0.04159371,(382:0.00350142,401:0.00572641):0.02331318):0.00450906,204:0.01531687):0.00041244,(((299:0.02139207,545:0.01727321):0.02654442,(((93:0.01123043,546:0.02693979):0.00555696,106:0.00961302):0.00231650,423:0.01318053):0.00000001):0.00129075,((((50:0.01461194,287:0.04112668):0.00666125,522:0.03931912):0.00586997,474:0.01104535):0.00211556,(127:0.03326032,(88:0.01786780,298:0.03066023):0.00240159):0.00546303):0.00000001):0.00043437):0.00000001,(77:0.01057223,381:0.00147349):0.00199691):0.00164436,((471:0.01649757,544:0.00821507):0.01053567,(27:0.02874803,(89:0.05422426,(173:0.00953905,411:0.06218820):0.01139616):0.00366227):0.00777916):0.00172855):0.00114967):0.00183060,(405:0.03194160,540:0.06826219):0.01536444):0.00518832,(284:0.03275475,365:0.02031565):0.00971222):0.01462955,(((137:0.02021613,275:0.01255478):0.04946496,(467:0.01422269,((((313:0.00937192,357:0.00856840):0.00073482,356:0.00974942):0.00706430,392:0.02604952):0.00836021,184:0.00874279):0.00126940):0.01497472):0.01039803,(262:0.06170080,337:0.05090528):0.00911994):0.00377949):0.00145456):0.00384719):0.01284584):0.00178189):0.00081961,268:0.03499597):0.00173120):0.00351849,((((((203:0.02936874,515:0.02373888):0.00273322,(457:0.03245533,(128:0.01890939,((6:0.02713140,(34:0.00707936,35:0.01304926):0.03364229):0.00407746,156:0.02989208):0.00274924):0.00132528):0.00468746):0.00095929,(91:0.01527584,504:0.03526747):0.00087806):0.00208954,((((132:0.02360462,(223:0.02056574,398:0.01972330):0.00418138):0.01900092,(315:0.01431461,(((22:0.03782218,36:0.02812814):0.01283139,24:0.04430463):0.01584502,125:0.04167209):0.00301627):0.03124995):0.00215835,(((446:0.04567687,((240:0.01668906,501:0.02931700):0.00843326,216:0.04443048):0.00458817):0.00249421,((145:0.00897300,237:0.01133649):0.00939145,351:0.02277780):0.00633266):0.00113449,271:0.01940784):0.00000001):0.00188251,177:0.03157645):0.00027102):0.00327080,(((384:0.02929778,520:0.01495997):0.01060247,(274:0.04099093,323:0.02150380):0.00090759):0.03884294,319:0.02216053):0.00347371):0.01466175,(141:0.04125214,((264:0.12178695,((390:0.00745398,(84:0.02538982,196:0.01838311):0.00316272):0.00711742,(((100:0.01190422,396:0.01028883):0.01266648,(163:0.01197500,260:0.01218071):0.00598390):0.00145605,208:0.01059682):0.00305470):0.00037208):0.00848554,(15:0.02939676,(94:0.00926303,362:0.01627938):0.00420832):0.00324400):0.00136241):0.00487246):0.00029694):0.01280144,((438:0.04180282,((((23:0.01791150,536:0.03060270):0.01032143,353:0.02818074):0.00404874,(((214:0.05533318,509:0.04020803):0.01837553,((415:0.04806836,(133:0.02609581,418:0.03081990):0.01646233):0.01183706,306:0.06660944):0.02538293):0.00133244,182:0.10918412):0.00364772):0.00562404,((42:0.04532218,(((((166:0.01641384,191:0.01087659):0.00240444,(70:0.01170089,332:0.02307237):0.01393415):0.00820539,403:0.02653078):0.01072509,(334:0.03295140,(389:0.01051489,422:0.01745496):0.01359242):0.00544539):0.00830493,((109:0.03499325,488:0.04009774):0.01683511,494:0.07182708):0.00529760):0.01359951):0.00855513,477:0.02813340):0.00364467):0.00735034):0.02095598,((((167:0.04611923,548:0.05028557):0.02679302,(195:0.04128131,(372:0.02448753,453:0.01649469):0.00233427):0.01183523):0.01204148,368:0.04274734):0.00683110,468:0.06822066):0.02404322):0.00225258):0.00106768):0.00226882,(((((142:0.00495858,242:0.00188532):0.00387229,179:0.00497745):0.00396718,206:0.00766061):0.00262881,(158:0.02794832,((20:0.00220042,308:0.00394647):0.01304710,(113:0.01380670,((279:0.02051531,426:0.01735887):0.01208800,(((461:0.03397211,(((462:0.02200096,502:0.00549779):0.00098906,385:0.02711887):0.00094525,253:0.01274853):0.00062083):0.00770440,375:0.07937750):0.00290640,(((146:0.06599668,((185:0.01335776,473:0.01707315):0.01480941,288:0.01420958):0.00891643):0.03719354,(((241:0.02115847,347:0.01928968):0.03864166,387:0.01444766):0.00574403,516:0.03316814):0.01753165):0.00877190,443:0.04097260):0.00045371):0.00179305):0.00378021):0.00175682):0.00047293):0.00033019):0.00795079,((((517:0.01489167,537:0.00860979):0.00963034,(((81:0.02103495,374:0.02263262):0.00936776,172:0.06303998):0.00649865,((326:0.02559728,450:0.03561742):0.01117392,((352:0.02581115,((409:0.01389213,447:0.01420833):0.02195595,412:0.01329488):0.00784037):0.00399970,((112:0.07389769,((((116:0.00446511,454:0.01421456):0.00723561,246:0.03271853):0.01103489,(((((164:0.01240406,217:0.02482777):0.00598794,(309:0.02348134,(316:0.00505903,320:0.00092453):0.00686928):0.00564707):0.00017241,((28:0.02662182,40:0.01726386):0.03671570,201:0.02788804):0.00351750):0.00640105,(292:0.00740884,348:0.00234138):0.02519325):0.00722110,(((90:0.01027118,270:0.01311559):0.01331375,((228:0.01985158,300:0.01119770):0.01166501,(((121:0.01572397,459:0.00460514):0.01632286,(244:0.02032318,393:0.01266879):0.00409319):0.00089529,239:0.04571525):0.00301201):0.00560847):0.01196495,(((((57:0.00885094,181:0.00427760):0.00172308,512:0.00445776):0.00412563,508:0.01387192):0.01893632,(95:0.00698569,120:0.00643111):0.03151308):0.00559443,((((256:0.03095921,460:0.01548531):0.00712231,(388:0.07336114,406:0.01546954):0.05701580):0.02870657,38:0.04540306):0.00412114,((39:0.01120764,458:0.00342332):0.02673467,297:0.06906059):0.00604510):0.01155075):0.00349759):0.00085463):0.00147745):0.00182328,((((564:0.04016015,((561:0.10944549,(562:0.14627877,563:0.10403255):0.04298234):0.13845518,(565:0.09190103,(566:0.08555912,567:0.07120415):0.02493393):0.01411863):0.02021530):0.10766129,(21:0.05662196,((49:0.01758534,360:0.01612377):0.00285283,(359:0.00813209,(72:0.00790994,83:0.02126370):0.01392441):0.00094323):0.04866376):0.00539758):0.01215717,(44:0.03434905,(273:0.01757870,466:0.01154687):0.01308855):0.01412074):0.00560851,((((238:0.02672451,485:0.05695908):0.01614276,((414:0.02424979,527:0.03343963):0.01272319,((560:0.10393577,32:0.04845843):0.01125590,543:0.10548541):0.01655648):0.00348886):0.00288238,(((((((87:0.01748776,159:0.02369760):0.02000559,(((250:0.01791671,397:0.02005465):0.01989814,420:0.06281620):0.00439017,(((((((175:0.00211363,335:0.00973812):0.00538772,144:0.00799720):0.00024853,510:0.01021171):0.00398785,343:0.02232556):0.00715852,((245:0.00556713,((559:0.00674720,226:0.01343535):0.00226873,444:0.01253437):0.00077831):0.04759848,(86:0.01039233,321:0.01043279):0.00829817):0.00175373):0.00295647,(369:0.02727015,((497:0.00885682,395:0.01388148):0.00124987,434:0.00577632):0.00267276):0.00675829):0.00000001,((189:0.01033536,344:0.00218939):0.00668543,(249:0.01875086,96:0.03142728):0.00754999):0.00234805):0.01863820):0.00473349):0.00180709,(((((428:0.01292986,7:0.00671115):0.00413366,227:0.00732051):0.02359267,484:0.03915374):0.00464634,((211:0.04820845,((370:0.02972240,557:0.04219833):0.08507329,437:0.06290893):0.01031813):0.02044398,(((154:0.05590382,442:0.03532883):0.02379175,286:0.07368875):0.03272664,556:0.13534339):0.01190755):0.00940917):0.01266599,528:0.09818436):0.00537268):0.00361853,((276:0.01077786,416:0.01803067):0.00207645,(((114:0.01373924,(85:0.00269693,330:0.01610911):0.00765885):0.00311586,103:0.05151117):0.00122429,399:0.00459831):0.00000001):0.01946605):0.00323529,((155:0.04752603,366:0.03612527):0.03467256,(69:0.02557910,(((((((312:0.04467746,(11:0.02406745,(56:0.00903349,117:0.02493403):0.00897436):0.00768997):0.00325583,(78:0.05605703,553:0.00741232):0.00700480):0.00204134,(((71:0.01996865,469:0.02403936):0.00615894,(((481:0.00632529,(((449:0.00856353,310:0.00780327):0.00000001,136:0.01319903):0.00202061,358:0.00906185):0.00125672):0.01035585,341:0.02336164):0.00306870,41:0.04276369):0.00057694):0.00226512,(17:0.07973459,(130:0.00747584,254:0.01632144):0.00576147):0.00179552):0.00338945):0.00530370,554:0.01952854):0.00261422,(37:0.02761749,224:0.02238876):0.02558883):0.00350687,(281:0.05515970,(152:0.02225916,513:0.03251123):0.01331259):0.00235419):0.00386319,((63:0.01905208,331:0.02709331):0.00293451,440:0.04515845):0.00290472):0.00057268):0.00097805):0.00644482):0.00230752,((((115:0.03016642,(535:0.04080914,555:0.01445119):0.00562459):0.01436880,(65:0.05023887,135:0.03690377):0.02180332):0.00183763,(((129:0.01619824,304:0.02547364):0.01594243,(470:0.01947656,533:0.02595361):0.00468649):0.00920843,482:0.02323048):0.01931844):0.00671277,((176:0.04590776,506:0.04261871):0.02301798,79:0.14932855):0.01493511):0.00297565):0.00070917,(283:0.02952118,(391:0.04270913,(47:0.06319623,(((153:0.01735697,486:0.01057202):0.00740787,215:0.03517199):0.00302812,495:0.03509590):0.00444241):0.00745594):0.00200783):0.00492545):0.01005817):0.00727598,5:0.07569986):0.01379796):0.00239673):0.00548416):0.01598768,(((266:0.07893506,170:0.02628850):0.01068508,425:0.06218230):0.00959523,((((162:0.01237304,(14:0.01463418,478:0.01520580):0.00217773):0.00556607,456:0.01220583):0.01032276,((122:0.07186812,291:0.02238816):0.03765135,(((107:0.01838523,350:0.01628210):0.02209828,(((138:0.00569829,552:0.00441698):0.02778023,433:0.04840761):0.00601824,(225:0.05250445,261:0.02347196):0.00197565):0.00675648):0.00440559,(327:0.01804380,525:0.02324625):0.02352402):0.00446263):0.00191469):0.00792097,202:0.02270357):0.00111375):0.00408236):0.00201139):0.00124195):0.00587607):0.00381465):0.01684324,(236:0.04608966,349:0.02052701):0.00692917):0.00426259,(9:0.02081850,58:0.01253268):0.01110248):0.00211513):0.00290315):0.00142317);
tree best = [&U][-235112.98][ r 1.5449594 3.9496778 0.49707339 1.1970847 4.4693041 b 0.28310568 0.18841614 0.19365609 0.33482209 a 0.61418354 p 0.31825126 ]((((15:0.02937011,141:0.03274299):0.00765793,((((196:0.01775739,84:0.01777332):0.00513891,390:0.01427069):0.00788074,((((264:0.14278069,163:0.00518630):0.00792674,260:0.00796821):0.00355891,(100:0.01010660,396:0.01030587):0.00904804):0.00154082,208:0.01310436):0.00086899):0.01108902,(94:0.00788368,362:0.01411739):0.00761608):0.00000001):0.00809697,((((268:0.04478697,(((((526:0.01528945,((157:0.03238889,498:0.02106380):0.00965016,441:0.06125752):0.00369469):0.00614117,(((471:0.01689220,544:0.00420007):0.01062082,345:0.03260866):0.00079474,((299:0.02050391,545:0.03361478):0.01589355,((((((93:0.01141509,546:0.02494801):0.00598739,106:0.00674245):0.00338491,423:0.01480029):0.00064507,(((27:0.02724979,(89:0.06383063,(173:0.00437464,411:0.05138325):0.01806639):0.00941365):0.00672353,(474:0.01547231,((50:0.01910560,287:0.04258754):0.00837527,522:0.03319070):0.01106664):0.00127448):0.00163687,(82:0.05293123,(405:0.04004013,540:0.07465136):0.01374893):0.00133687):0.00112411):0.00045752,204:0.01123361):0.00000001,(((88:0.01461389,127:0.03110597):0.00232726,298:0.02906394):0.00663710,((382:0.00452202,401:0.00434042):0.02886872,(77:0.01337282,381:0.00219606):0.00549705):0.00132191):0.00129479):0.00179870):0.00099262):0.00158937):0.01031517,(284:0.03798727,365:0.01877837):0.00900459):0.01636866,541:0.03261420):0.00297002,(((68:0.07814916,263:0.03757227):0.02759514,(((137:0.02103269,275:0.01366438):0.04276576,((((313:0.01215619,357:0.00943866):0.00124250,356:0.00975887):0.00838264,392:0.02954121):0.00663379,(184:0.00969753,467:0.01234610):0.00329003):0.02107180):0.00876053,(262:0.07832122,337:0.05899277):0.00443080):0.00568972):0.00364207,((((31:0.03211547,354:0.00468287):0.01749930,220:0.02270498):0.00103512,(487:0.05572452,205:0.04042817):0.00684823):0.00488454,((168:0.02989265,(111:0.01152607,445:0.01773146):0.00968108):0.00353231,(333:0.02354048,386:0.05315513):0.04624326):0.00381718):0.01553218):0.00098743):0.01197234):0.00257126,(((43:0.02464443,219:0.01321755):0.01518136,197:0.06522382):0.01212540,367:0.02369298):0.00236902):0.00277636,(((229:0.02662992,277:0.04312344):0.00904893,((251:0.01596685,272:0.02200575):0.00375632,402:0.02673390):0.00861621):0.00384235,(60:0.03791078,((((234:0.00670344,(((30:0.04508343,165:0.01935408):0.00743960,(243:0.01383881,376:0.00902903):0.00971758):0.00120078,(408:0.01323804,483:0.00368731):0.02290883):0.00705695):0.00246269,325:0.01306694):0.00586185,(((2:0.00464365,((178:0.00849400,463:0.00881144):0.01199900,505:0.02711155):0.00204383):0.01248392,542:0.03978646):0.01328860,(452:0.01153881,547:0.01559924):0.00284850):0.00278814):0.00063602,((192:0.06858944,194:0.03615646):0.00600073,(((((((222:0.00983931,(529:0.02377901,(248:0.02518467,507:0.00980059):0.01462995):0.00947096):0.00353298,51:0.03114517):0.00365618,(464:0.04102560,67:0.01898419):0.00087722):0.01731005,(328:0.01923269,361:0.04935490):0.00755404):0.00195313,((19:0.02494796,140:0.02357065):0.00199095,394:0.01819671):0.00116637):0.00296530,(180:0.01683405,(499:0.08968752,448:0.04057571):0.00018922):0.00451927):0.00700150,((92:0.05443430,134:0.02522523):0.01241919,311:0.06693569):0.02587006):0.01208804):0.00140328):0.00103173):0.00441994):0.00433066):0.00241200,((((125:0.05009888,((22:0.04444603,36:0.03347201):0.01594050,24:0.03513214):0.01471186):0.00431742,315:0.01564223):0.01856501,(((132:0.01843405,(223:0.02150598,398:0.01468001):0.00621260):0.02291904,271:0.01985819):0.00252542,((177:0.02751609,((216:0.05369752,(240:0.01855784,501:0.02833864):0.00600650):0.00363397,((203:0.02993243,515:0.01644956):0.00491067,((91:0.01486623,(((34:0.00698346,35:0.00733886):0.03632783,(457:0.03671563,(128:0.02824670,156:0.04065737):0.00487616):0.00103984):0.00254510,6:0.02752128):0.00141057):0.00197363,504:0.03943710):0.00130499):0.00251196):0.00098942):0.00046237,(446:0.05318493,(((145:0.00829899,237:0.00987289):0.01203910,351:0.02133142):0.00767237,319:0.02513893):0.00128246):0.00272161):0.00224318):0.00059725):0.00279701,(274:0.05642365,(323:0.01616598,(384:0.02834788,520:0.01669656):0.01291631):0.00178635):0.02822420):0.01417848):0.00204097):0.00371897,((((236:0.04709444,349:0.02572947):0.00577101,((((352:0.03234422,(326:0.02420991,450:0.04105889):0.00494233):0.00160205,((412:0.01952779,(409:0.02282101,447:0.01813904):0.02867418):0.00846172,(((112:0.08037367,(((116:0.00667745,454:0.01893354):0.01092003,246:0.03748923):0.01661734,(((((283:0.02930842,391:0.03627978):0.00143432,((((47:0.05899520,(((153:0.02077810,486:0.01320543):0.00428233,215:0.03847370):0.01241773,495:0.03790349):0.00370617):0.00949696,((176:0.04026973,506:0.04799682):0.02154372,79:0.18683308):0.01472015):0.00089342,(((65:0.03858222,135:0.04250960):0.02195927,(115:0.02513681,(535:0.03242653,555:0.01397299):0.00531262):0.00942910):0.00305641,(((129:0.01857339,304:0.03071571):0.01659243,(470:0.01962339,533:0.03017273):0.00341118):0.00456590,482:0.03560893):0.02421070):0.00795477):0.00107696,(((69:0.02848986,(155:0.04301641,366:0.04021868):0.02542050):0.00395599,((331:0.01872388,(63:0.01761270,440:0.04851130):0.00378204):0.00485681,(((152:0.01681123,513:0.03192660):0.00937159,281:0.05374843):0.00371918,(((312:0.05372423,(((((11:0.02402073,(56:0.01304004,117:0.03207016):0.00763381):0.01247675,469:0.03313079):0.00140855,(71:0.02162000,341:0.02888794):0.00503841):0.00158678,((17:0.08207750,41:0.05485925):0.00391635,((136:0.01726084,((449:0.01124462,481:0.00781743):0.00166450,310:0.01021602):0.00000001):0.00129475,358:0.01274986):0.01583391):0.00118957):0.00227014,((130:0.01194909,254:0.01171701):0.00886327,(553:0.00993359,78:0.06532287):0.00749842):0.00174210):0.00604736):0.00801928,554:0.01963194):0.00219386,(37:0.02600838,224:0.02123474):0.03221539):0.00148830):0.01138354):0.00000001):0.00242295,((((276:0.00960571,416:0.01636167):0.00301239,((85:0.00718658,330:0.01853647):0.00746300,114:0.01772574):0.00397204):0.00000001,(399:0.00785021,103:0.05718035):0.00284611):0.02162332,(((250:0.01743840,397:0.02168319):0.03857290,(528:0.08586179,(484:0.03261610,((227:0.01039648,(7:0.00533989,428:0.01253678):0.00305239):0.02300475,((556:0.16831860,(437:0.07030607,(211:0.05209983,(370:0.01937629,557:0.05044133):0.08540307):0.00742790):0.00922091):0.01269669,((154:0.05454044,442:0.03895933):0.04139489,286:0.09000820):0.03315906):0.00702834):0.00359076):0.01155458):0.00292913):0.00407994,((87:0.01678446,159:0.02056751):0.02628064,((((189:0.01754344,344:0.00536727):0.00181429,343:0.03410318):0.00912565,(249:0.02512222,(((((245:0.00894864,(226:0.01615038,559:0.00769673):0.00123781):0.00250512,444:0.01719461):0.04422363,((86:0.01909760,321:0.00770915):0.01388822,(144:0.01027095,((175:0.00042116,335:0.01500566):0.00605838,510:0.00412419):0.00133468):0.01626862):0.00057889):0.00189744,96:0.03849739):0.00525650,(369:0.02716512,((497:0.01112173,395:0.01293354):0.00388557,434:0.01245244):0.00982964):0.00353478):0.00095845):0.00120543):0.01709842,420:0.07714736):0.00716936):0.00196129):0.00709036):0.00461465):0.00503158):0.00464484):0.01210125,(((414:0.02444220,527:0.03296611):0.01909706,(32:0.04829661,(543:0.10809091,560:0.10837073):0.01725175):0.01678830):0.00323722,(238:0.03508275,485:0.06300013):0.01256646):0.00692579):0.01026176,5:0.08511599):0.01253387,((21:0.05523310,((49:0.01560691,360:0.01403937):0.00298297,(359:0.01507283,(72:0.00944308,83:0.02957651):0.01595580):0.00149472):0.04025575):0.00760629,((44:0.04572880,(273:0.01393883,466:0.01698630):0.01211346):0.01012146,((565:0.10325914,(567:0.10111653,(566:0.07309347,(561:0.16534557,(562:0.11410648,563:0.15043420):0.06592444):0.12341017):0.02524502):0.01070112):0.04179621,564:0.03330109):0.11524279):0.00136005):0.01181904):0.00139904):0.00155839):0.00385976,(((297:0.06128615,(38:0.06041995,(39:0.01136299,458:0.00442144):0.03091973):0.00603526):0.00162486,((256:0.02160168,460:0.02033838):0.00770481,(388:0.07290405,406:0.01114174):0.06466852):0.02877315):0.00897538,((((((57:0.01503477,181:0.00337868):0.00178588,512:0.00473596):0.00055914,508:0.00538458):0.01751855,(95:0.01144920,120:0.00589427):0.03931212):0.01210614,((292:0.00794139,348:0.00277790):0.02714123,(((164:0.01694820,217:0.02506436):0.00397040,(309:0.03240631,(316:0.00475214,320:0.00089010):0.00496166):0.00143092):0.00166992,((28:0.02924009,40:0.02198600):0.04234844,201:0.02872080):0.00311179):0.00263901):0.00838968):0.00378672,((90:0.01012584,270:0.01632181):0.01305308,((228:0.01280234,300:0.01672081):0.00825517,(((244:0.01690591,393:0.01750432):0.00227892,(121:0.01748398,459:0.00260428):0.01164824):0.00087307,239:0.03704477):0.00179488):0.00733741):0.01151613):0.00048023):0.00181825):0.02533483,((266:0.06431520,(170:0.03778604,425:0.06610704):0.00467048):0.01036647,(202:0.02126301,((((107:0.02404161,350:0.02127844):0.01591627,(((138:0.00747232,552:0.00717820):0.02359932,433:0.04621292):0.00791559,(225:0.04339201,261:0.03223751):0.00596207):0.00496122):0.00845889,(327:0.01113382,525:0.02831291):0.02745846):0.00280559,((122:0.07980676,291:0.02658410):0.03878742,(((478:0.01013965,14:0.01539171):0.00291185,162:0.00939697):0.00283238,456:0.01739746):0.01196463):0.00139138):0.00486187):0.00260674):0.00608375):0.00175571):0.00073209):0.00706361,((81:0.01509214,374:0.02686618):0.00633229,172:0.07415139):0.00965520):0.00192646,(517:0.01443023,537:0.01083932):0.01577003):0.01064313):0.00434219,(((((((142:0.00715521,242:0.00181386):0.00461035,179:0.00758301):0.00317910,206:0.00856872):0.00161219,(113:0.01091751,(((((502:0.01764400,385:0.01763784):0.00124341,((253:0.00999638,462:0.03008097):0.00157174,461:0.01990358):0.00096228):0.01101953,(279:0.01510779,426:0.01633177):0.00953191):0.00456238,443:0.03118139):0.00457876,((146:0.05353815,((185:0.01504431,473:0.02390933):0.01464699,288:0.01414124):0.01267485):0.05026762,(((241:0.02384307,347:0.01334037):0.04020338,387:0.01752796):0.00506180,516:0.04613750):0.01114799):0.00849094):0.00288590):0.00111154):0.00175537,(375:0.08976008,(20:0.00482165,308:0.00133110):0.00302253):0.00198783):0.00029028,158:0.02669188):0.00552579,((301:0.01169802,549:0.01879126):0.01778610,(((29:0.04879543,280:0.01844704):0.00241737,(148:0.01989082,(491:0.00874295,493:0.01676964):0.00272831):0.02054643):0.00600588,((((59:0.02638931,(213:0.01095465,233:0.00997870):0.00666212):0.00883637,550:0.07949572):0.00528205,((221:0.04540405,336:0.01527077):0.01300124,383:0.02846221):0.04884365):0.00851960,((((((212:0.00820971,305:0.00801471):0.04162228,(((52:0.08038770,293:0.05513691):0.00000001,(((73:0.05994338,126:0.01892424):0.00773227,97:0.02621074):0.01081579,436:0.06235999):0.01487661):0.00888444,475:0.04987025):0.00163769):0.01580659,((99:0.03174741,338:0.01743173):0.00356608,((13:0.00047209,74:0.00334039):0.00669956,538:0.02179571):0.01116899):0.00053286):0.01295161,511:0.01791615):0.00516090,((((((407:0.09505331,16:0.02646742):0.01298549,54:0.04162044):0.00854891,((417:0.03227657,472:0.04081828):0.03763832,500:0.03809154):0.00860157):0.01371376,(((((105:0.03548986,(18:0.01545054,61:0.00596650):0.00758104):0.00634879,((101:0.00126268,285:0.00134603):0.00784323,346:0.02162513):0.00388919):0.00801939,((119:0.01268370,430:0.00353183):0.01439451,207:0.01364760):0.01094699):0.01610087,((160:0.01770489,(55:0.05172998,519:0.02235270):0.00567239):0.00329855,((139:0.02683210,143:0.03092364):0.00398646,(149:0.01898279,150:0.01400148):0.03704619):0.00279582):0.01452291):0.00266028,((((((((258:0.02764623,530:0.02505006):0.00254061,110:0.02334830):0.01255332,(64:0.02935715,404:0.04479423):0.02200687):0.00063094,(209:0.02623601,339:0.01634748):0.01488517):0.00744373,558:0.05509431):0.00562800,(48:0.02490101,((187:0.01856862,476:0.00611964):0.05434811,(108:0.02246893,531:0.01767020):0.01346239):0.00469687):0.00355691):0.00219145,439:0.03852863):0.00511651,((289:0.01691802,(400:0.02127854,424:0.02134717):0.00531496):0.00307946,489:0.03546200):0.01505524):0.00914604):0.00051772):0.00469059,(235:0.08051785,295:0.05936534):0.02960866):0.00187390,((10:0.06791947,((45:0.01177762,373:0.05021022):0.02034044,((198:0.00579240,(53:0.03023561,161:0.01777987):0.00330260):0.01098509,((147:0.02465166,(188:0.01678510,413:0.02522033):0.00676240):0.00405597,480:0.01173020):0.00229875):0.00189835):0.01359757):0.00355331,((296:0.04709076,((((307:0.06400319,435:0.01803820):0.04979335,200:0.03511477):0.00718895,(((257:0.01384813,(((267:0.08190225,322:0.13861584):0.02555295,329:0.02886871):0.02314137,(324:0.02590576,(363:0.03711859,431:0.02300582):0.00104758):0.01274462):0.00305240):0.00356732,((((290:0.00239495,(4:0.01927910,377:0.01323954):0.00219589):0.01984496,(259:0.03039090,282:0.01256636):0.01800380):0.01026066,231:0.02378632):0.00175158,(((((1:0.02557123,((451:0.01906401,421:0.01174287):0.00743833,210:0.01284947):0.00131494):0.00115466,269:0.00829994):0.00831870,104:0.03883467):0.01462613,(265:0.04892400,(((378:0.01497020,380:0.03832353):0.01046894,317:0.03475230):0.00189079,539:0.07127281):0.02336999):0.00789011):0.00000001,183:0.07209110):0.00216533):0.00148204):0.00241893,(((25:0.02867769,490:0.05060554):0.03433323,(102:0.03319529,278:0.06613202):0.00425074):0.00432476,((76:0.00806173,98:0.00340313):0.02841326,193:0.04062598):0.00785378):0.00120558):0.00146085):0.00244364,(((169:0.00650867,318:0.01477376):0.02078328,218:0.01950799):0.02748253,(46:0.02105727,((118:0.00849687,303:0.00954957):0.04565874,(171:0.03363541,534:0.04167975):0.00605030):0.01251692):0.00618752):0.00000001):0.00396763):0.01095485,((((75:0.01595605,(255:0.00806476,410:0.03778007):0.00651426):0.00198324,199:0.03257648):0.00681008,(479:0.02096177,492:0.09466692):0.00819178):0.01631423,(302:0.02740418,379:0.01097977):0.05007862):0.04487847):0.00388603):0.00167963):0.00546848):0.00503043,((((80:0.02818723,465:0.02552072):0.00482481,((((123:0.00165492,419:0.00180102):0.04305840,131:0.02121718):0.00888677,(12:0.02517553,(503:0.01800159,532:0.03820527):0.00349305):0.00183182):0.01108795,(((3:0.01756774,8:0.01763747):0.00917189,(151:0.01884567,294:0.02286891):0.00679982):0.00263571,551:0.02180573):0.01621832):0.00264794):0.01895268,(((((496:0.01069127,((((66:0.00667589,230:0.01868887):0.00366640,364:0.00328831):0.00218849,186:0.01819044):0.00116087,524:0.01595187):0.00084083):0.00912046,(232:0.01894093,521:0.01098082):0.00185653):0.01336790,(342:0.05895469,(33:0.02963979,523:0.03656548):0.03349621):0.00533308):0.00130063,(62:0.04612087,(26:0.03042102,(455:0.02917202,247:0.08072384):0.00585691):0.03109387):0.00492416):0.00487324,355:0.05302481):0.01585027):0.00566309,((429:0.05059830,(252:0.01939445,(340:0.03732675,371:0.06212220):0.03403707):0.00233053):0.00399303,(((314:0.04095175,(124:0.01510989,190:0.01877645):0.04287993):0.00623060,427:0.04087127):0.01099881,(432:0.01264431,514:0.01143581):0.02086981):0.00367507):0.01654637):0.00308732):0.00033596):0.00000001):0.01090699):0.00397133):0.00265498):0.00047733,(9:0.01602322,58:0.01407977):0.01155649):0.00142262,(((174:0.02102335,518:0.05341352):0.05356090,((((214:0.05957559,509:0.03310748):0.02221357,((133:0.02942647,418:0.03609999):0.01241178,(306:0.06666482,415:0.03711055):0.01480638):0.02860943):0.00173294,((23:0.02272222,536:0.01910414):0.00787063,(182:0.10184097,353:0.02640086):0.00446655):0.00300620):0.00852544,(((42:0.05433190,(((389:0.00915114,422:0.01931893):0.01706586,(334:0.04152886,((70:0.01183639,332:0.02385303):0.01320882,((166:0.01892989,191:0.01646969):0.00327966,403:0.02191872):0.00410891):0.01572931):0.00422544):0.01047757,((109:0.04260589,488:0.03639057):0.02287318,494:0.07344921):0.00398491):0.01799046):0.00850724,477:0.03879500):0.00387350,438:0.05902155):0.00323759):0.02818318):0.00383182,((((167:0.04415938,548:0.06490636):0.04449463,(195:0.04360188,(453:0.02489139,372:0.01629798):0.00088006):0.00892017):0.01392142,368:0.06106181):0.00583801,468:0.08080695):0.02547432):0.00145322);
tree best = [&U][-240928.98][ r 1.6019279 3.81842 0.4695313 1.3000663 4.1278839 b 0.29645488 0.19724493 0.17837501 0.32792517 a 0.58804204 p 0.31224029 ](174:0.02719600,((((((((167:0.05884066,548:0.07019175):0.03467467,(195:0.03447795,(372:0.02020007,453:0.02075510):0.00072804):0.01440873):0.01188489,368:0.05176041):0.01006081,468:0.07321182):0.02669008,((((42:0.05974245,((((70:0.01752064,332:0.02717918):0.01184722,(191:0.01808174,(166:0.01853824,403:0.03014182):0.00509631):0.00761222):0.02083472,(334:0.04634302,(389:0.01194383,422:0.02060675):0.01884345):0.00543864):0.00705620,((109:0.04805016,488:0.04168754):0.01242580,494:0.07620814):0.01366577):0.02137018):0.01315904,477:0.03772298):0.00265743,(((133:0.03810553,418:0.03761112):0.01213884,(306:0.07897345,415:0.04387068):0.01576399):0.03474968,((214:0.06417753,509:0.03237204):0.03239258,((353:0.03162257,182:0.13391696):0.00369124,(23:0.01783121,536:0.02190779):0.01233036):0.00467822):0.00126402):0.01110489):0.00766110,438:0.05423720):0.02891183):0.00366961,((9:0.02024712,58:0.01378165):0.01275535,(((15:0.03862357,141:0.03768454):0.00561058,((((((100:0.01046651,396:0.01170104):0.01382776,(163:0.01384977,260:0.01480226):0.00404199):0.00086647,208:0.01685387):0.00256956,(84:0.02152917,(196:0.01534224,390:0.01830748):0.00550409):0.00984103):0.00176166,264:0.16197207):0.00752748,(94:0.00859281,362:0.01781808):0.01056918):0.00464831):0.01346888,(((((229:0.04809486,277:0.04885397):0.00473167,(251:0.02300186,(272:0.02737367,402:0.03068350):0.00271295):0.01348370):0.00467002,(((192:0.06764182,194:0.03396658):0.00464663,((((2:0.00934109,((178:0.00714000,463:0.00504010):0.01097721,505:0.02864977):0.00112667):0.00878079,542:0.05430765):0.01748131,(452:0.01598004,547:0.01235756):0.00576534):0.00613523,(((((243:0.01223928,376:0.00922963):0.01148547,(408:0.01292232,483:0.00660289):0.01815471):0.00402732,(165:0.02601432,30:0.04763362):0.00326128):0.00381266,(234:0.01368677,325:0.00996752):0.00089658):0.00876404,60:0.03215892):0.00220484):0.00183006):0.00377492,((448:0.04241126,((92:0.05087887,134:0.03150830):0.01227531,311:0.06006476):0.02740650):0.00640503,(499:0.07986424,((((19:0.03299470,140:0.03151044):0.00518266,394:0.01248248):0.00364082,((328:0.02745968,361:0.05967584):0.01154411,(((222:0.01385850,(529:0.02143456,(248:0.02334191,507:0.01234350):0.00909566):0.00945495):0.00361783,51:0.02313873):0.00211258,(464:0.04349037,67:0.01203226):0.00263411):0.01555964):0.00437028):0.00231214,180:0.01826355):0.00214170):0.00493050):0.00954192):0.00511281):0.00568491,((268:0.04157265,(541:0.03623489,((((((((50:0.02076368,287:0.03948616):0.00511934,522:0.04212676):0.00671168,474:0.01324412):0.00325965,(127:0.03841859,(298:0.02808987,88:0.02471647):0.00258659):0.00987714):0.00020951,(204:0.01247352,((77:0.01160014,381:0.00475871):0.00521162,((423:0.01406349,((284:0.03659329,365:0.02327094):0.01901616,(382:0.00499243,401:0.00804497):0.03544262):0.00232052):0.00020820,(106:0.00630625,(93:0.00929676,546:0.02370986):0.01106401):0.00603466):0.00261405):0.00143600):0.00116759):0.00309321,((27:0.02669761,(89:0.05575433,(173:0.01183607,411:0.05395083):0.01116284):0.00462638):0.00794506,((471:0.01381520,544:0.01137531):0.00733267,(299:0.02431036,545:0.01583593):0.02141511):0.00056105):0.00274592):0.00038291,((345:0.02443492,((157:0.03342187,498:0.01670229):0.01552024,(441:0.06068951,526:0.02172954):0.00353948):0.00761379):0.00211110,(82:0.04892785,(405:0.04920347,540:0.07492023):0.01511362):0.00245847):0.00050803):0.02499567,((((137:0.02966430,275:0.01516085):0.04723278,((((313:0.01206598,357:0.01288747):0.00077012,356:0.00548163):0.00771132,392:0.02685243):0.00543258,(184:0.01365090,467:0.01356680):0.00310022):0.01984491):0.01036406,(262:0.07873549,337:0.06307633):0.00553172):0.00490839,(((((31:0.03511283,354:0.00595612):0.02709638,205:0.05175916):0.00176156,(220:0.02828139,487:0.06522071):0.00261390):0.00453173,(((111:0.00842161,445:0.01874049):0.01611791,(333:0.02918423,386:0.06012129):0.04448309):0.00528456,168:0.02953372):0.00569238):0.01268182,(68:0.09945632,263:0.02912942):0.02706709):0.00396639):0.00232043):0.00639956):0.00458663):0.00597710,(((43:0.02839394,219:0.01566091):0.01589512,197:0.06576801):0.00647303,367:0.02804584):0.00000001):0.00418795):0.00510727,(446:0.06724889,((271:0.01865319,(274:0.04797778,(323:0.02060034,(384:0.03748831,520:0.00990487):0.01451036):0.00130824):0.03508474):0.00136131,(((((203:0.02289969,515:0.01370161):0.00635098,((((128:0.02445861,((6:0.02876326,(34:0.01287665,35:0.01190911):0.04489379):0.00644425,156:0.02864406):0.00435015):0.00256673,457:0.03576655):0.00504682,177:0.03198728):0.00245326,(504:0.03654181,91:0.02035100):0.00000001):0.00152644):0.00337878,(216:0.06481635,(240:0.02244708,501:0.02997054):0.00972003):0.00328737):0.00210892,((132:0.02232272,(223:0.02018023,398:0.01990661):0.00963385):0.02870307,(315:0.01759043,(((22:0.04673246,36:0.03358090):0.01584261,24:0.04434490):0.00844496,125:0.04192284):0.00079941):0.01942930):0.00525344):0.00032764,(319:0.03181255,((145:0.00750426,237:0.01112348):0.01468277,351:0.01665729):0.00667883):0.00208188):0.00278580):0.00701057):0.01180928):0.00212201):0.00723766):0.00425654):0.00176067,((349:0.03061863,((517:0.00969804,537:0.00784652):0.02593627,((352:0.03080703,((326:0.02576254,450:0.04742737):0.00992144,(((409:0.01919882,447:0.01706245):0.02074762,412:0.01632589):0.00902105,((((266:0.07176227,170:0.04068032):0.00571131,425:0.07458290):0.00912475,(((122:0.10004956,291:0.03219812):0.05326057,(((162:0.01283981,(14:0.01781132,478:0.01686045):0.00874052):0.00513176,456:0.01716712):0.01190609,(((107:0.02646895,350:0.02256199):0.00942076,(((138:0.01041399,552:0.01126909):0.02517228,433:0.05044253):0.00594142,(225:0.06054507,261:0.03688193):0.00477005):0.00995519):0.00682579,(327:0.01791582,525:0.02353059):0.02603986):0.00358691):0.00176764):0.00926659,202:0.02569261):0.00194545):0.00584946,((((((((512:0.00415361,57:0.01990885):0.00153982,181:0.00251768):0.00316963,508:0.00959992):0.01789793,(95:0.00661774,120:0.00679620):0.04548788):0.01231785,(((201:0.03133804,(28:0.02404714,40:0.02138000):0.04820681):0.00435504,(309:0.03484739,(316:0.00623284,320:0.00142414):0.00510538):0.00532213):0.00000001,((292:0.01094987,348:0.00240545):0.02828623,(164:0.01343622,217:0.02724169):0.00571331):0.00647379):0.01080978):0.00413529,((116:0.00639877,454:0.02086823):0.00832039,246:0.03710219):0.01830946):0.00252773,(((44:0.03821775,(273:0.02624461,466:0.01696937):0.01149514):0.02100853,(((359:0.01149144,(360:0.01955031,49:0.02173227):0.00325628):0.00191727,(72:0.00661486,83:0.03668115):0.01609476):0.05359891,((564:0.04026450,(((566:0.09791657,567:0.10172017):0.02765653,565:0.09754805):0.01803544,(561:0.12232868,(562:0.13412940,563:0.13738086):0.06309257):0.16964114):0.03326603):0.11541201,21:0.05157185):0.00579288):0.01078269):0.01292755,((((90:0.01389622,270:0.02017042):0.01940921,(((244:0.02412202,393:0.01635836):0.00351816,((121:0.01563985,459:0.00351940):0.01574817,239:0.03669133):0.00000001):0.00179357,(228:0.01505561,300:0.01863839):0.00863251):0.00754206):0.01031150,(((297:0.06578107,38:0.05927549):0.00999510,(39:0.01463525,458:0.00568875):0.02031645):0.01024719,((256:0.02264538,460:0.01610693):0.00375167,(388:0.08267362,406:0.01486256):0.06924159):0.03652135):0.00762191):0.00180439,(((((((((153:0.02242338,486:0.01112907):0.00906284,215:0.04689921):0.01149125,(47:0.07149688,495:0.02667820):0.00355104):0.00656372,(283:0.03659591,391:0.03768705):0.00708156):0.00482137,(((((((276:0.01058918,416:0.01358909):0.00000001,114:0.02329742):0.00069959,399:0.00985578):0.00436519,((85:0.00353698,330:0.02209683):0.00741533,103:0.06163705):0.00396717):0.02095517,(87:0.01412560,159:0.01929952):0.02687049):0.00111099,((((((154:0.06500363,442:0.04012858):0.03883134,286:0.10016000):0.04454243,(((211:0.06049371,(370:0.02769303,557:0.04148947):0.07174023):0.00406825,437:0.06396962):0.01426681,556:0.15165528):0.01135830):0.00680464,484:0.03258748):0.00341626,(227:0.01037257,(7:0.00708167,428:0.01168811):0.00232595):0.02480647):0.01786711,((((343:0.03146308,(189:0.01021024,344:0.01018951):0.00146236):0.01112988,(249:0.02040893,(((96:0.03355050,(86:0.01816463,321:0.00492454):0.01489323):0.00412381,(((226:0.02013045,(245:0.00547622,559:0.01002039):0.00122202):0.00404784,444:0.01150182):0.06704133,((510:0.00920105,(175:0.00189112,335:0.01407403):0.00419040):0.00181201,144:0.01582851):0.00970904):0.00108214):0.00704582,(369:0.03165389,((497:0.01502042,395:0.01322132):0.00368624,434:0.00962840):0.00613683):0.00351016):0.00131967):0.00377924):0.01488156,420:0.08777864):0.00634311,((250:0.01981505,397:0.02200619):0.02361744,528:0.09370909):0.00526794):0.00453932):0.00329746):0.00689326,(79:0.16667216,(176:0.04496943,506:0.04540202):0.01349162):0.00844655):0.00346926):0.00131105,(((155:0.05030841,366:0.04369033):0.04061987,((63:0.02487616,331:0.03238715):0.00385549,440:0.05597157):0.00358400):0.00393629,((((((((17:0.08320660,(130:0.01036287,254:0.01024578):0.00622935):0.00549328,312:0.06778048):0.00048468,(((341:0.02953002,(71:0.02137934,469:0.02880402):0.00912343):0.00126572,(11:0.02952370,(56:0.01187711,117:0.02973151):0.01279771):0.01093240):0.00569126,(41:0.05118424,(136:0.01331423,((358:0.01818509,310:0.00913792):0.00151336,(449:0.00787499,481:0.00862220):0.00286028):0.00172428):0.01737775):0.00199273):0.00153943):0.00311871,(553:0.01339255,78:0.07315016):0.00654364):0.00554602,554:0.02714623):0.00759739,(37:0.02033141,224:0.02382224):0.03804072):0.00195523,((152:0.02576642,513:0.04977076):0.01202904,281:0.04747487):0.00282228):0.01151002,69:0.02213863):0.00020299):0.00858903):0.00144609,((65:0.04392209,135:0.05750180):0.01994549,((115:0.02573725,(535:0.03860061,555:0.01719299):0.01012563):0.00789145,(((129:0.01689888,304:0.03176107):0.01691963,(470:0.02575585,533:0.02371992):0.00611003):0.00192426,482:0.03951512):0.01792531):0.00189753):0.01037467):0.01649462,(((414:0.03129581,527:0.04053973):0.01997854,(32:0.07418102,(543:0.12263065,560:0.11877493):0.01280611):0.01409926):0.00088583,(238:0.04337771,485:0.06689346):0.01189616):0.00795785):0.01248983,5:0.08661102):0.01925610):0.00191873):0.00170336):0.00920851,112:0.09963729):0.01949777):0.00349035):0.00144587):0.00146449):0.00693940,((81:0.02010643,374:0.02877217):0.00541353,172:0.07796323):0.00682817):0.00050689):0.01675731):0.00328767,((((142:0.00833040,242:0.00348022):0.00202365,179:0.01133299):0.00329276,((279:0.02123109,426:0.01595166):0.01505891,((((20:0.00335492,308:0.00314904):0.01383544,((113:0.01039142,((443:0.04480684,((253:0.01146465,(462:0.03794357,502:0.01412071):0.00296468):0.00238376,(461:0.02222857,385:0.01689569):0.00039043):0.01168391):0.00207804,((146:0.06683198,((185:0.01396104,473:0.02819796):0.01045944,288:0.01614478):0.00668426):0.04886904,(((241:0.02573271,347:0.01785752):0.04026912,387:0.01664825):0.00911851,516:0.04007300):0.01537355):0.00696311):0.00250467):0.00272764,375:0.08327238):0.00182668):0.00098350,158:0.02206426):0.00045828,206:0.00606509):0.00091885):0.00191481):0.01095242,(((((432:0.00786477,514:0.00984400):0.02460244,((124:0.01881380,190:0.02438126):0.04903631,(314:0.04808855,427:0.03595764):0.01057628):0.00682864):0.00379646,((429:0.05103147,252:0.01518531):0.00330708,(340:0.03154591,371:0.05551696):0.03266223):0.00461778):0.02416355,((((((((3:0.01781967,8:0.01689519):0.00656365,((151:0.01362237,294:0.03681099):0.01350887,551:0.01594739):0.00628637):0.01808670,((80:0.03100924,465:0.02843245):0.00912959,((12:0.03306212,((123:0.00511160,419:0.00079145):0.04071855,131:0.02314713):0.00579998):0.00246320,(503:0.01632503,532:0.03937386):0.00375758):0.00994246):0.00000001):0.02065800,(((((((230:0.02890994,66:0.00873500):0.00555391,364:0.00829937):0.00454713,((524:0.01820351,186:0.01518401):0.00133128,496:0.01448089):0.00143632):0.00757055,(232:0.02716953,521:0.01370610):0.00315607):0.01586658,(((26:0.02635410,455:0.03241128):0.00926546,247:0.08458348):0.03287982,((33:0.03731646,523:0.03441580):0.03695822,342:0.05836786):0.00370936):0.00155411):0.00443648,62:0.04239733):0.00582300,355:0.06088458):0.01448617):0.00619669,((((13:0.00256181,74:0.00651010):0.00621055,538:0.02960412):0.01318619,(((((52:0.08271585,293:0.05697727):0.00330696,(((73:0.06033388,126:0.02246944):0.00459565,97:0.02879689):0.01754010,436:0.05691408):0.00660612):0.00991853,475:0.05308801):0.00182799,(212:0.00338758,305:0.01296227):0.03726960):0.02046163,(99:0.04456428,338:0.01734551):0.00387020):0.00321125):0.01076040,511:0.03004332):0.00217587):0.01207871,((235:0.08989824,295:0.05921463):0.03154335,((((45:0.01978298,373:0.06761019):0.01980202,(((161:0.01972197,53:0.02863178):0.00292482,198:0.00913803):0.00799304,(((413:0.02652025,188:0.02217896):0.00552099,147:0.02926534):0.00291969,480:0.01140694):0.00317985):0.00299566):0.01053078,(((((((169:0.00958506,318:0.01793663):0.01261974,218:0.02791584):0.04143259,((267:0.07510272,322:0.15418888):0.03226900,329:0.02942702):0.02296164):0.00463925,200:0.04093460):0.00244885,(((25:0.02522635,490:0.05353170):0.03492779,(46:0.02085804,((118:0.00651220,303:0.01169036):0.05622829,(171:0.04353298,534:0.04099011):0.01185129):0.00751214):0.01109396):0.00443865,((((76:0.00869794,98:0.00491816):0.02814125,193:0.04251398):0.00671519,((278:0.05959036,(307:0.07903711,435:0.01574813):0.05637283):0.00335737,102:0.04373407):0.00380321):0.00201291,(((324:0.03160802,(363:0.03049551,431:0.02108044):0.00230140):0.01980702,(183:0.07964264,257:0.01995478):0.00157827):0.00078430,((((((269:0.00988220,((210:0.01418257,1:0.02932284):0.00276183,(451:0.02108677,421:0.01470501):0.00611126):0.00206980):0.00879274,104:0.03646086):0.00650707,296:0.04979118):0.00597057,231:0.02271343):0.00131500,(265:0.06964433,((539:0.07558571,317:0.03047532):0.00077797,(378:0.02163206,380:0.04280511):0.00773449):0.04015950):0.00913368):0.00041248,((290:0.00183743,(4:0.02154427,377:0.02332048):0.00177350):0.01924817,(259:0.02123773,282:0.01278776):0.02431554):0.00401755):0.00421779):0.00134267):0.00113138):0.00000001):0.01072562,((479:0.02954865,(((75:0.01589919,(255:0.01606431,410:0.03439015):0.00862840):0.00202832,199:0.03958022):0.00825926,492:0.11144577):0.00362406):0.01446670,(302:0.03717610,379:0.01853097):0.05189283):0.05724998):0.00322151,10:0.07209595):0.00279026):0.00525661,(((((48:0.02950683,((108:0.01787897,531:0.01640190):0.01990165,(187:0.01666868,476:0.01213680):0.04440628):0.00287712):0.00319103,(439:0.04737353,(((64:0.03174887,404:0.04426802):0.02987277,((209:0.03727546,339:0.01932690):0.01197459,(110:0.02657409,(258:0.02920641,530:0.02513422):0.00284515):0.00663693):0.00247920):0.00776205,558:0.05374346):0.00514066):0.00149094):0.00544187,(289:0.01301331,(424:0.01664113,(400:0.02204119,489:0.02831308):0.00306977):0.00211468):0.01967810):0.01111792,(((105:0.03778558,(18:0.02374749,61:0.00483894):0.00554550):0.00882112,((101:0.00032788,285:0.00280958):0.01326871,346:0.02829156):0.00163413):0.00686237,((119:0.01040154,430:0.00599160):0.01226697,207:0.01222816):0.01232169):0.01814298):0.00311667,(((417:0.03373720,472:0.04660586):0.04228147,(54:0.04164898,(16:0.03398067,(407:0.12068158,500:0.04465318):0.00652547):0.00661725):0.00284060):0.01529788,((139:0.02749657,143:0.03562128):0.00464696,(((160:0.02165256,55:0.05567207):0.00357711,519:0.03234101):0.00351397,(149:0.02412125,150:0.01471026):0.04653120):0.00149271):0.01008730):0.00121327):0.00491818):0.00270133):0.00006585):0.00355259,((29:0.05813117,280:0.02171344):0.00401913,((148:0.02446232,491:0.00838146):0.00887489,493:0.01101555):0.01371058):0.00540319):0.00332011,((59:0.02703217,(213:0.01057984,233:0.00735738):0.00588616):0.01820966,(550:0.09394137,((221:0.04001650,336:0.03086112):0.01589588,383:0.03532577):0.04871609):0.00888950):0.00632969):0.00177636):0.01161063,(301:0.01923878,549:0.02215701):0.01895440):0.00452836):0.00319979):0.00127491):0.00780498,236:0.04760437):0.04168103,518:0.05892464);
tree best = [&U][-238212.53][ r 1.5337113 3.637765 0.47709478 1.442806 5.0139303 b 0.30080779 0.17749521 0.18852633 0.33317068 a 0.61793823 p 0.3184566 ](((235:0.06942747,295:0.04732424):0.03922460,((((45:0.00851990,373:0.04470394):0.01674197,(((53:0.02755097,161:0.01863237):0.00097991,198:0.00399684):0.00971278,((147:0.01704550,(413:0.01999307,188:0.01709610):0.00648644):0.00393912,480:0.01223442):0.00240156):0.00241019):0.01728629,(10:0.05206347,(((((169:0.00698870,318:0.01159400):0.01179277,218:0.02843472):0.02458420,200:0.05137400):0.00372878,(((25:0.01940840,490:0.05260575):0.02948137,(46:0.02073599,(((118:0.00909549,303:0.01206927):0.04174141,171:0.03523570):0.00362762,534:0.04195730):0.01093949):0.01292580):0.00097550,(257:0.02131070,((324:0.02896474,(431:0.02079295,363:0.02364644):0.00101965):0.01951149,((((76:0.00620205,98:0.00646487):0.02558309,193:0.04646369):0.00888009,((278:0.04587754,102:0.04326451):0.00297423,(307:0.07168127,435:0.01440751):0.04668145):0.00486304):0.00198073,((((((377:0.01836394,4:0.02055898):0.00235937,290:0.00106785):0.02434693,183:0.07005917):0.00303181,((265:0.04060592,(((378:0.01618861,380:0.03621163):0.00654722,539:0.07780193):0.00169629,317:0.02923470):0.02708289):0.00972746,(((((1:0.03096864,210:0.01138338):0.00129258,451:0.02158897):0.00097476,269:0.01357628):0.00519202,421:0.01736217):0.00782988,104:0.02825865):0.01183838):0.00020934):0.00182246,(231:0.02143842,((259:0.02874484,282:0.01007739):0.02571991,296:0.05247987):0.00145819):0.00114592):0.00205442,(329:0.02259192,(267:0.07168391,322:0.15826605):0.02332282):0.01780584):0.00000001):0.00086406):0.00143292):0.00087795):0.00009867):0.01627103,(((479:0.02700176,492:0.08289668):0.00505332,((75:0.02025989,(255:0.01077132,410:0.02936198):0.00872155):0.00213565,199:0.03080065):0.00804327):0.01729684,(302:0.02743346,379:0.01149636):0.05047358):0.04331642):0.00264566):0.00210900):0.00321732,(((500:0.04084021,(54:0.04027530,(16:0.03397985,407:0.10574318):0.00648766):0.00997956):0.00521875,(417:0.04166135,472:0.03783977):0.03548169):0.00963507,((((((101:0.00418469,285:0.00160566):0.01361029,346:0.01892984):0.00266961,((18:0.01965827,61:0.00844783):0.00576607,105:0.02984105):0.00690742):0.00878791,((119:0.00923981,430:0.00492171):0.01461822,207:0.01391064):0.00993078):0.01608127,((139:0.02025004,143:0.02477980):0.00274244,((160:0.01784457,(55:0.04095669,519:0.02663333):0.00302167):0.00374174,(149:0.01581435,150:0.01617106):0.03650603):0.00168495):0.01808064):0.00272961,(((((108:0.01770390,531:0.01126142):0.01113877,439:0.03360920):0.00540883,(48:0.02537220,(187:0.00962118,476:0.01384045):0.04214257):0.00275453):0.00124504,((((209:0.03655985,339:0.01533468):0.01136690,(110:0.03046522,(258:0.03002776,530:0.01912491):0.00267104):0.00872449):0.00185353,(64:0.02309513,404:0.04259153):0.02264634):0.00773674,558:0.04878979):0.00668627):0.00785230,((289:0.01295372,(400:0.02011542,424:0.01834598):0.00132826):0.00355389,489:0.02903366):0.02054992):0.00684377):0.00183874):0.00139736):0.00191738):0.00238339,(((((367:0.02529058,((43:0.02224533,219:0.01753481):0.01304495,197:0.04902605):0.00470801):0.00184220,(268:0.03103120,(541:0.02983872,((((27:0.03131947,(89:0.04980850,(546:0.02311904,(173:0.01482479,411:0.05167363):0.00382188):0.00271924):0.00536065):0.00474137,((82:0.05160192,(405:0.03581530,540:0.06427281):0.01545209):0.00411830,(((157:0.03931615,498:0.01697759):0.01325987,(441:0.06488727,526:0.01617045):0.00553384):0.00511160,((((((50:0.01849915,287:0.03806847):0.00816238,522:0.03067406):0.00853373,474:0.00980272):0.00172472,(((77:0.00885662,381:0.00246731):0.00183210,(382:0.00279680,401:0.00528643):0.02973129):0.00190101,(423:0.00934489,((93:0.01616689,106:0.00637204):0.00304793,(299:0.02404204,545:0.01864855):0.01925986):0.00229555):0.00123476):0.00159823):0.00000001,(204:0.00990064,(88:0.01577394,(127:0.02446920,298:0.03286215):0.00526048):0.00554499):0.00000001):0.00115125,(345:0.02397928,(471:0.01044114,544:0.00797840):0.00882906):0.00271546):0.00153339):0.00087807):0.00000001):0.01141901,(284:0.03746760,365:0.01861757):0.00876554):0.01197504,((((137:0.02876228,275:0.01436033):0.04022416,((184:0.01203563,467:0.01482139):0.00504774,(((313:0.00800159,357:0.01028146):0.00035607,356:0.00569121):0.00984790,392:0.02769029):0.00571137):0.01435201):0.01157738,(262:0.05628279,337:0.05502406):0.00831662):0.00819232,((((((31:0.02430151,354:0.00626877):0.01660435,220:0.02262293):0.00108384,205:0.03870858):0.00240367,487:0.06303090):0.00304960,(((111:0.01136463,445:0.01631999):0.00946136,(333:0.01878526,386:0.05211963):0.03431834):0.00384999,168:0.02641354):0.00634636):0.01594159,(68:0.07826770,263:0.03169228):0.01950077):0.00425287):0.00198116):0.00371083):0.01244580):0.00250651):0.00427523,(((229:0.02390065,277:0.04150269):0.01050631,(272:0.02265663,(251:0.01318721,402:0.02484088):0.00450632):0.01143706):0.00485277,(60:0.02932718,((((((243:0.00894728,376:0.01016242):0.01052797,(408:0.00887494,483:0.00382829):0.01629544):0.00528309,(30:0.04307046,165:0.02783259):0.00348578):0.00645531,(325:0.01202052,234:0.01029218):0.00069267):0.00657979,(((505:0.01764686,((542:0.04767289,(178:0.00693900,463:0.00801951):0.01417304):0.00368419,2:0.00568071):0.00580770):0.01255920,(192:0.07607319,194:0.02760354):0.00398276):0.00385881,(452:0.01458359,547:0.01048003):0.00728326):0.00214195):0.00347010,((((92:0.04659647,134:0.03208060):0.00530647,311:0.06038408):0.02157440,448:0.04808794):0.00520853,((((19:0.02416647,140:0.02894716):0.00384463,394:0.01415042):0.00207927,((328:0.01476251,361:0.04934680):0.01088048,((67:0.00966253,464:0.04257278):0.00396907,(51:0.02631799,(222:0.00681556,(529:0.01653793,(248:0.02476073,507:0.01390185):0.01243055):0.00389416):0.00167748):0.00298760):0.01649624):0.00331075):0.00146106,(180:0.01736979,499:0.08503172):0.00374015):0.00531991):0.01367315):0.00224044):0.00303462):0.00417520):0.00203694,((141:0.03434139,((((196:0.01094747,84:0.01676014):0.00574383,390:0.01556302):0.00548979,(((264:0.11984885,163:0.00852070):0.00448520,260:0.01210029):0.00426570,((100:0.00904078,396:0.01191102):0.00934337,208:0.00905294):0.00077470):0.00109685):0.01080232,((94:0.01293164,362:0.01116408):0.00578722,15:0.03161018):0.00264487):0.00212671):0.00585509,((((203:0.02191030,515:0.02072575):0.00447526,((((145:0.01053057,237:0.01248891):0.00960589,351:0.02204399):0.00823963,(132:0.01366562,(223:0.02177717,398:0.01861023):0.00398136):0.02704858):0.00400551,(271:0.01707143,(((240:0.01289132,501:0.02054039):0.00739537,216:0.04789894):0.00270508,((274:0.04499703,(323:0.01933387,(384:0.02548759,520:0.01330727):0.00890765):0.00414844):0.02755404,504:0.02811455):0.00180847):0.00031328):0.00131994):0.00106511):0.00000001,((177:0.02026496,(((((22:0.04653066,36:0.03282035):0.01296425,24:0.04476409):0.01073818,125:0.04179502):0.00379258,315:0.01414542):0.02122471,(((6:0.01619787,(34:0.00928800,35:0.01164433):0.03587112):0.00470898,(446:0.05650900,457:0.03383205):0.00134033):0.00176925,(128:0.01211931,156:0.02829420):0.00260658):0.00261303):0.00141261):0.00097573,91:0.01827789):0.00044490):0.00157008,319:0.02187272):0.01505014):0.00287441):0.01017078,(((((42:0.05265064,((334:0.04971794,(((70:0.00590930,332:0.03167547):0.00596808,((191:0.01130276,166:0.01420809):0.00301469,403:0.02171225):0.01090073):0.00666073,(389:0.01019344,422:0.01578180):0.01620015):0.00634303):0.00872606,((109:0.04390421,488:0.03456271):0.01145768,494:0.06490521):0.00890034):0.01716458):0.00895860,477:0.03979588):0.00737327,((((214:0.05582535,509:0.02659136):0.02625069,(((23:0.01410701,536:0.02236646):0.00885970,353:0.03110241):0.00266651,182:0.10208898):0.00337119):0.00181341,((415:0.04418055,(133:0.02260870,418:0.03510419):0.00814447):0.01407666,306:0.07316037):0.01801456):0.00564034,438:0.05578364):0.00173506):0.03910657,(9:0.01422555,58:0.01232580):0.00823791):0.00213781,(((174:0.01435194,518:0.06063995):0.04017923,236:0.04080049):0.00627307,((((206:0.00647910,(((158:0.02195378,113:0.00546800):0.00294025,(375:0.07053163,((385:0.01831923,(461:0.02568788,((462:0.03466665,502:0.00939631):0.00256956,253:0.00980744):0.00222099):0.00000001):0.01148305,(443:0.03397344,((146:0.05599794,((185:0.01257606,473:0.01977349):0.01205355,288:0.01872294):0.00933998):0.04129042,(((241:0.02037840,347:0.01828759):0.03107290,387:0.02101081):0.00647520,516:0.03534344):0.01742797):0.00717384):0.00195109):0.00119433):0.00239635):0.00147035,(20:0.00548254,308:0.00255834):0.00963637):0.00035224):0.00083431,(((142:0.00542862,242:0.00198608):0.00488561,179:0.00312299):0.00124050,(279:0.01589461,426:0.01480687):0.01126208):0.00000001):0.00719243,((301:0.01393451,549:0.02135655):0.01854081,((((167:0.04568229,548:0.05692275):0.03185690,(195:0.03476195,(372:0.01680526,453:0.02210444):0.00188764):0.00792237):0.00664305,368:0.05808932):0.00331050,468:0.06929993):0.01559366):0.00106687):0.00082258,(349:0.02598070,((517:0.01051857,537:0.00975573):0.01744727,(((81:0.01442394,374:0.02294947):0.00725594,172:0.06954253):0.00653420,((326:0.02418143,450:0.04060696):0.00634337,(((112:0.07982122,(((5:0.08427181,((((32:0.08246373,(414:0.02592990,527:0.03172701):0.01506973):0.00368471,(238:0.03621983,485:0.04984612):0.00905626):0.00000001,(543:0.11084402,560:0.12618421):0.02757708):0.01082861,((283:0.02930481,391:0.04925560):0.00750998,(((((155:0.04258824,366:0.03583156):0.03317418,((((152:0.02437209,513:0.03596060):0.01525441,(((37:0.02183774,224:0.02411667):0.02655961,(((((17:0.07207157,(130:0.01030195,254:0.01255391):0.00545265):0.00088103,(((11:0.02140914,(56:0.01423602,117:0.02671277):0.00981695):0.01029513,((71:0.01745829,469:0.02175579):0.00769922,341:0.02167235):0.00211253):0.00248229,(41:0.04758258,((((449:0.01188278,481:0.00808996):0.00129027,136:0.01205874):0.00000001,310:0.00676278):0.00390070,358:0.00647251):0.01020321):0.00114886):0.00245596):0.00108335,312:0.04923316):0.00218920,(553:0.00714453,78:0.06564102):0.00498089):0.00555428,554:0.01972493):0.00284672):0.00421427,281:0.04939951):0.00155766):0.00660889,(440:0.04822587,(63:0.01623614,331:0.02227195):0.00375614):0.00506623):0.00181117,69:0.02610490):0.00234006):0.00241044,(((276:0.00854975,416:0.01568472):0.00123307,(399:0.00629122,((85:0.00592538,330:0.01800028):0.01405240,(114:0.01383091,103:0.03999570):0.00346067):0.00170875):0.00038791):0.01910259,(((87:0.01518911,159:0.01820208):0.01837534,(((((96:0.04111067,(((510:0.00813466,(144:0.01321910,(175:0.00233151,335:0.01312642):0.00963681):0.00043044):0.00993155,(86:0.01182118,321:0.00720255):0.00988175):0.00254487,(559:0.00778483,(245:0.00883690,(226:0.01569542,444:0.01111001):0.00270846):0.00217131):0.05507845):0.00173395):0.00154005,(369:0.02901720,((497:0.01010524,395:0.01347612):0.00291352,434:0.00999425):0.00676225):0.00229084):0.00157327,249:0.02176556):0.00294646,((344:0.00405818,189:0.00981222):0.00377933,343:0.02912844):0.00510894):0.02376736,((250:0.01694550,397:0.02175588):0.02851947,(420:0.06215795,528:0.07937366):0.00477432):0.00960628):0.00406390):0.00355044,(((7:0.00823191,428:0.00937599):0.00146380,227:0.00614914):0.02523504,(484:0.04370232,((437:0.06321000,(211:0.04252527,(370:0.02234105,557:0.03975980):0.08981558):0.01043300):0.01447239,(((154:0.06615610,442:0.03050586):0.03375105,286:0.08048518):0.02431989,556:0.15579145):0.01527822):0.00520869):0.00887384):0.01818902):0.00173220):0.00378646):0.00134968,((79:0.14651614,(176:0.04055862,506:0.03599736):0.01870855):0.01796876,((65:0.04981334,135:0.04788026):0.01945150,((((129:0.01986331,304:0.02469829):0.01096597,(470:0.02199365,533:0.02244492):0.00232596):0.00514723,482:0.03846772):0.01661176,(115:0.02228431,(535:0.03804517,555:0.00775994):0.00890465):0.00931542):0.00000001):0.01161336):0.00172142):0.00041128,(((153:0.02193381,486:0.00817454):0.00565154,215:0.04140204):0.00776156,(47:0.05795962,495:0.02469459):0.00423316):0.01200713):0.00604518):0.01320978):0.00907956):0.01003570,(((44:0.03300821,(273:0.01639565,466:0.01118650):0.01273631):0.01994996,((564:0.02617650,(565:0.10415154,(((561:0.14892490,(562:0.12124016,563:0.12463431):0.05434526):0.12404149,566:0.09813769):0.02224757,567:0.07861944):0.01996606):0.04253766):0.12514476,(21:0.05792879,(49:0.01522813,(((72:0.00505615,83:0.02011442):0.01526061,359:0.01401072):0.00202974,360:0.01517104):0.00589836):0.04544059):0.00790209):0.00698318):0.00774058,((116:0.00695160,454:0.01281298):0.00979833,246:0.04072331):0.01721488):0.00142874):0.00100270,((((((57:0.01388047,181:0.00377043):0.00421559,512:0.00746006):0.00219311,508:0.00732863):0.02426077,(95:0.00648844,120:0.00524541):0.03613735):0.01170405,((((164:0.01253085,217:0.03278475):0.00645966,(309:0.02213824,(316:0.00503878,320:0.00219011):0.00396377):0.00296519):0.00421270,((28:0.02575390,40:0.01807730):0.04191800,201:0.02880999):0.00511904):0.00579588,(292:0.00783190,348:0.00297600):0.02579751):0.00729849):0.00318661,(((90:0.00936425,270:0.01852694):0.02038165,((239:0.03820527,((244:0.01819151,393:0.01372046):0.00537639,(121:0.01896789,459:0.00328081):0.01470789):0.00207823):0.00204902,(228:0.01469087,300:0.01323053):0.00570792):0.00218083):0.01187288,(((38:0.04317460,(39:0.01270756,458:0.00739967):0.02379199):0.00638989,297:0.07556521):0.00415194,(256:0.02247285,(460:0.00999591,(388:0.06147133,406:0.01619378):0.06527076):0.00558779):0.03986638):0.00855221):0.00139970):0.00231884):0.00809454):0.01972290,(((170:0.02924299,266:0.06807577):0.00797769,425:0.06351648):0.01137752,((((((107:0.02086405,350:0.01904826):0.02115740,(((138:0.00894544,552:0.00698718):0.02226171,433:0.04736077):0.00741986,(225:0.03934105,261:0.03008394):0.00676938):0.00942874):0.00766788,(122:0.08417379,291:0.02410120):0.04162745):0.00285972,(327:0.01487630,525:0.02054765):0.02631455):0.00090625,(((478:0.00783912,14:0.02119147):0.00516690,162:0.00745643):0.00708264,456:0.01107551):0.01345052):0.00420617,202:0.01912744):0.00049703):0.01045091):0.00333918,(352:0.02269459,((409:0.01400954,447:0.01518476):0.01850417,412:0.01389777):0.00489462):0.00503910):0.00172992):0.00759711):0.00228187):0.01535282):0.00265720):0.00128921):0.00206114):0.00000001):0.01074063,(((((59:0.02091252,(213:0.01333256,233:0.00434563):0.00534834):0.01501149,550:0.07975937):0.01045176,((221:0.03576253,336:0.01893166):0.00950638,383:0.02888662):0.04047158):0.00733973,((((((13:0.00163527,74:0.00827473):0.00437726,538:0.02491215):0.01109637,(99:0.02697360,338:0.01282707):0.00718164):0.00245346,((((293:0.04673558,52:0.07338734):0.00806123,(((73:0.04881009,126:0.02178987):0.00627194,97:0.03092417):0.01178828,436:0.04887074):0.00534903):0.00513294,(212:0.00755377,305:0.00300847):0.04802924):0.00099666,475:0.05003187):0.01577359):0.01094355,511:0.01817488):0.00220599,(((((3:0.01442274,8:0.01919908):0.00381529,(151:0.01896527,294:0.02350299):0.00382426):0.00576581,551:0.01913469):0.01215058,((80:0.03200339,465:0.02801881):0.01054490,(((503:0.01116924,532:0.02871887):0.00462963,12:0.02894842):0.00192048,((123:0.00368286,419:0.00085269):0.04038422,131:0.02021249):0.00553625):0.00834908):0.00120114):0.01860257,(((((62:0.03900682,(26:0.02278671,(247:0.07715143,455:0.01888080):0.00660192):0.03669780):0.00085995,((232:0.02420000,521:0.00841967):0.00323194,(((496:0.01510852,((230:0.02287836,66:0.00921575):0.00412507,364:0.00871412):0.00190462):0.00046388,186:0.01929890):0.00175761,524:0.02134289):0.00273838):0.01744482):0.00000001,(342:0.04792532,(33:0.02720925,523:0.03740422):0.03037764):0.00740727):0.00718863,355:0.05612652):0.01919926,((429:0.05029267,((340:0.02088032,371:0.04979644):0.02093170,252:0.01697369):0.00371495):0.00287676,((432:0.01340082,514:0.01185059):0.02905314,((124:0.00997608,190:0.02196890):0.04255438,(314:0.05313820,427:0.04044160):0.01037394):0.00817371):0.00194031):0.02324128):0.00122276):0.00373144):0.00737062):0.00090884,((29:0.04842404,280:0.02601656):0.00401728,((148:0.01562759,491:0.00748406):0.00706124,493:0.01410546):0.01224296):0.00388652):0.00265909);
tree best = [&U][-233544.3][ r 1.0942914 3.2026783 0.40536218 0.95530373 4.0506783 b 0.29661514 0.18993768 0.20463196 0.30881522 a 0.64181973 p 0.3249977 ](174:0.01920920,(((((349:0.02785694,((((((409:0.00999816,447:0.01793080):0.02445569,412:0.00813398):0.00767400,(((326:0.02209903,450:0.02844914):0.00458853,352:0.02525095):0.00239222,(((425:0.05243227,170:0.02553825):0.00254491,266:0.06190487):0.00684115,(((((478:0.01296735,14:0.01335716):0.00266403,162:0.00943745):0.00496908,456:0.01532338):0.01134501,((122:0.06531288,291:0.02484032):0.04237380,(((107:0.02034790,350:0.01369015):0.01817148,(((138:0.00439681,552:0.00678432):0.01668182,433:0.04156870):0.00850787,(225:0.04758461,261:0.02407041):0.00556710):0.00490309):0.00584039,(327:0.00964580,525:0.02620833):0.02157644):0.00296132):0.00108134):0.00793446,202:0.01606819):0.00305948):0.00916394):0.00169941):0.00074736,((((116:0.00793360,454:0.01124337):0.00859702,246:0.02690978):0.01072253,(((((((565:0.09679232,(566:0.07793029,567:0.07660869):0.02623863):0.00895586,(561:0.11013765,(562:0.11520313,563:0.11228935):0.04825282):0.11098354):0.02687623,564:0.02868063):0.09491574,(49:0.01409250,((359:0.01447806,(72:0.00855096,83:0.02204332):0.01308683):0.00140702,360:0.01319513):0.00586314):0.04071919):0.00491143,(21:0.04839448,(44:0.02845819,(273:0.01679698,466:0.01350117):0.01098160):0.01127173):0.00435357):0.00868110,(5:0.06847082,(((391:0.03269066,283:0.02638511):0.00589344,((((153:0.01768606,486:0.00725311):0.00807583,215:0.03758127):0.00521739,(47:0.05225492,495:0.02217467):0.00489711):0.00842356,((((((155:0.04053409,366:0.03405982):0.02576518,((79:0.13576235,(((152:0.02197061,513:0.02863830):0.01116628,((37:0.02156851,224:0.02056458):0.02791077,(554:0.01813929,(((((449:0.00955682,(481:0.00952557,(136:0.00755882,310:0.00852241):0.00033986):0.00132404):0.00257812,358:0.00872256):0.00974769,41:0.04301442):0.00098179,(((11:0.01263432,(56:0.01090567,117:0.02537034):0.01087424):0.01067939,469:0.02066818):0.00327886,(341:0.02131041,71:0.01787564):0.00176553):0.00275798):0.00197803,((17:0.06516935,312:0.03473413):0.00210157,((130:0.00432619,254:0.01191590):0.00649453,(553:0.00869761,78:0.05591751):0.00622961):0.00193081):0.00000001):0.00711509):0.00508210):0.00560967):0.00161565,281:0.05027989):0.00335096):0.00416599,(63:0.01597410,331:0.02086825):0.00247624):0.00139760):0.00248100,440:0.04267226):0.00191419,69:0.01739097):0.00534162,((((87:0.01084053,159:0.01410380):0.01464224,((343:0.02387401,(344:0.00294709,189:0.01320420):0.00529174):0.00830713,((((86:0.01162781,321:0.00849208):0.01171102,(((226:0.01253522,(245:0.00516053,559:0.00623158):0.00285275):0.00102620,444:0.01081095):0.04814014,(144:0.01298362,((175:0.00190196,335:0.01090095):0.00518482,510:0.00720167):0.00136808):0.01005634):0.00082015):0.00263000,96:0.02876709):0.00377258,(249:0.01590640,(369:0.02097326,(395:0.01040172,(434:0.01094071,497:0.00988630):0.00094936):0.00485484):0.00147743):0.00191507):0.00124617):0.01585694):0.00193868,(((103:0.04315700,(85:0.00627286,330:0.01365580):0.00687287):0.00261993,((399:0.00306320,114:0.01674591):0.00155194,(276:0.00611423,416:0.01342702):0.00344718):0.00080096):0.01579989,(176:0.02793705,506:0.03411463):0.02341068):0.00046427):0.00353522,((((428:0.00735055,7:0.00704797):0.00225844,227:0.00932968):0.01754404,(484:0.03335240,(((154:0.05032477,442:0.02541212):0.03613298,286:0.05925290):0.02804294,(556:0.14460942,(((370:0.02288427,557:0.03440375):0.05816862,211:0.03994310):0.00515453,437:0.05947730):0.00906871):0.00836481):0.00411523):0.00238178):0.01099912,((250:0.01765908,397:0.01472699):0.01947922,(420:0.05682666,528:0.06952809):0.00405336):0.00856639):0.00186678):0.00643065):0.00238276,((65:0.03887334,135:0.03592448):0.01548174,((115:0.01878956,(535:0.02629271,555:0.01815810):0.00591113):0.00510956,(((129:0.01900006,304:0.02158226):0.01347824,(470:0.01267901,533:0.02109954):0.00398303):0.00621953,482:0.03549251):0.01229376):0.00307171):0.01118233):0.00359821):0.00354435):0.00865131,(((32:0.05095630,(543:0.08390320,560:0.09621504):0.01273829):0.01331749,(238:0.03153143,485:0.06032530):0.00769959):0.00062880,(414:0.02065028,527:0.02629992):0.01853350):0.00819569):0.00881335):0.01595271):0.00314205,((((39:0.00782261,458:0.00536655):0.01896868,(38:0.03603278,297:0.05594809):0.00718942):0.00424210,((256:0.01899863,460:0.01437605):0.00464948,(388:0.06074853,406:0.01243177):0.06164387):0.02339933):0.01066744,112:0.07691816):0.00309835):0.00024280):0.00395348,(((90:0.00908571,270:0.01305378):0.01685200,(((244:0.01322943,393:0.01240744):0.00158171,((121:0.01273460,459:0.00293569):0.01337346,(228:0.01067172,300:0.01542379):0.00998407):0.00224704):0.00095996,239:0.03087687):0.00490093):0.00871795,(((201:0.01994340,(28:0.02529176,40:0.01257060):0.03255805):0.00573229,((309:0.01982669,(316:0.00467738,320:0.00165585):0.00533854):0.00612590,((164:0.00954714,217:0.02263187):0.00376046,(292:0.00945096,348:0.00374839):0.02800472):0.00376315):0.00000001):0.00941006,((508:0.00943683,((57:0.00870779,181:0.00223944):0.00112932,512:0.00449169):0.00004267):0.01495497,(95:0.00786895,120:0.00659683):0.03486430):0.01065111):0.00376384):0.00179212):0.02021780):0.00294049,((81:0.01540614,374:0.01595250):0.00519059,172:0.05416426):0.00816375):0.00171199,(517:0.00943211,537:0.00814947):0.01374728):0.00875205):0.00203093,((9:0.01154994,58:0.01233280):0.00937858,(((((167:0.03873843,548:0.06150033):0.02900441,(195:0.03503191,(372:0.01909375,453:0.01859080):0.00247135):0.01230534):0.00467728,368:0.04210562):0.00907720,468:0.07489203):0.02765464,((((94:0.00800920,362:0.01309370):0.00385930,(15:0.02486878,141:0.02733580):0.00448594):0.00164715,(((390:0.00938308,84:0.02097003):0.00266026,196:0.00969149):0.00684141,(264:0.11899582,(208:0.00965389,((163:0.01015465,260:0.00906757):0.00221789,(100:0.00576183,396:0.00667347):0.00957397):0.00000001):0.00145224):0.00170932):0.01221272):0.00615189,(((((((((2:0.00581972,(505:0.01950552,(178:0.00611334,463:0.00893751):0.01164781):0.00085239):0.00431804,542:0.03777985):0.01178131,((192:0.07249921,194:0.02149620):0.00317949,(452:0.01164001,547:0.00911844):0.00459838):0.00226823):0.00191552,(((408:0.00451240,483:0.00266839):0.01512455,((243:0.00625733,376:0.00914505):0.00735664,(30:0.03778622,165:0.01501098):0.00603425):0.00116469):0.00713020,(234:0.00689936,325:0.00934699):0.00104760):0.00975519):0.00159651,60:0.02500365):0.00197395,((((92:0.03963729,134:0.03206013):0.00902320,311:0.05510748):0.02647792,((180:0.01148594,499:0.05796639):0.00314906,((((51:0.02726570,(222:0.01037429,(529:0.01467568,(248:0.01652177,507:0.00971400):0.00768617):0.00522048):0.00314867):0.00223316,(67:0.00894153,464:0.03907888):0.00126127):0.01545765,(328:0.01905966,361:0.03491366):0.00475585):0.00404308,((19:0.01769145,140:0.02518963):0.00255370,394:0.01663239):0.00361871):0.00412898):0.00274410):0.00483786,448:0.03913141):0.00867333):0.00285840,((229:0.02581181,277:0.04523404):0.00485426,((251:0.01821438,272:0.01936681):0.00515587,402:0.02448590):0.01936246):0.00187399):0.00232132,((367:0.01786874,((43:0.01404562,219:0.01083977):0.00876430,197:0.05417636):0.00482094):0.00058791,(268:0.02420422,(((((441:0.04625339,526:0.01429179):0.00420469,(157:0.03268553,498:0.01378521):0.01088828):0.00316320,((204:0.00863799,((((88:0.01273511,127:0.03392538):0.00368519,298:0.02237126):0.00485808,(381:0.00201467,(382:0.00369050,401:0.00462887):0.02583753):0.00060720):0.00186975,((((405:0.03312569,540:0.05529825):0.01054874,(((50:0.01830690,287:0.03219879):0.00401448,522:0.02267147):0.00701846,474:0.01042152):0.00101151):0.00041325,82:0.04693586):0.00147171,(345:0.02728991,((77:0.00776730,((423:0.01126959,(299:0.02234516,545:0.01677595):0.01197936):0.00000001,(106:0.00594936,93:0.01551578):0.00322896):0.00076859):0.00043561,(471:0.01096561,544:0.00475752):0.00675289):0.00000001):0.00004386):0.00141821):0.00000001):0.00041545,((89:0.04438150,(546:0.01777672,(173:0.01102004,411:0.05240888):0.00715072):0.00324189):0.00272587,27:0.02564976):0.00520029):0.00067648):0.00506126,(284:0.02095194,365:0.01556342):0.01011512):0.00871141,(541:0.03039314,(((205:0.04659993,(((31:0.01832820,354:0.00417764):0.01960724,220:0.01611160):0.00122469,487:0.04435832):0.00176034):0.00362410,(((111:0.01670570,445:0.01552035):0.00808579,(333:0.01996275,386:0.03996864):0.02741390):0.00425976,168:0.03154302):0.00559884):0.01665242,((68:0.06558265,263:0.03211619):0.01849443,(((137:0.02270302,275:0.00856037):0.04362600,(467:0.01201515,(184:0.00576733,(((313:0.01023883,357:0.00885387):0.00064473,356:0.00639329):0.00640206,392:0.01871951):0.00480813):0.00165795):0.01044324):0.00378624,(262:0.06173786,337:0.04909562):0.00576241):0.00454202):0.00289731):0.00148334):0.00308859):0.01531044):0.00269947):0.00172145):0.00360735,((446:0.04050756,((((((6:0.02098388,((128:0.02078802,((34:0.00623022,35:0.00872209):0.03533319,156:0.02405886):0.00481686):0.00359425,457:0.03224731):0.00242467):0.00272530,(240:0.01063565,501:0.02119837):0.00891089):0.00210416,((203:0.02309474,515:0.01574339):0.00384795,(177:0.02440957,91:0.01093516):0.00155003):0.00000001):0.00234888,((271:0.01614281,(((223:0.02610421,132:0.01729088):0.00344914,398:0.01635201):0.02929962,(315:0.01574742,(125:0.03802715,((22:0.03673939,36:0.03098475):0.01086807,24:0.04233607):0.01051978):0.00395302):0.01968403):0.00410155):0.00144471,216:0.04521000):0.00238316):0.00088569,504:0.02443705):0.00199603,(((145:0.00998910,237:0.01125431):0.00850587,351:0.02523999):0.00400263,319:0.02041219):0.00086593):0.00242736):0.00396258,(274:0.04104990,(323:0.01766797,(384:0.02798978,520:0.01071400):0.00622868):0.00135454):0.02506410):0.01227855):0.00131518):0.00680194):0.00101591):0.00059746):0.00319988,((((20:0.00447053,308:0.00183906):0.00665660,((((((461:0.01685522,(462:0.02952985,253:0.01285074):0.00153424):0.00133813,(502:0.01375089,385:0.01424302):0.00031586):0.00604488,(279:0.01912084,426:0.01129799):0.00727012):0.00295928,((146:0.05307932,((185:0.01339238,473:0.02610465):0.01113934,288:0.01599774):0.01060509):0.03890123,(((241:0.01901314,347:0.01564578):0.02677522,387:0.01319135):0.00975649,516:0.03553091):0.01462887):0.00421657):0.00055091,113:0.00817327):0.00158319,(375:0.06677313,158:0.01287086):0.00145703):0.00108068):0.00104533,((443:0.04243447,((142:0.00730302,242:0.00312838):0.00166736,179:0.00944907):0.00469823):0.00070520,206:0.00818495):0.00200744):0.00648565,((301:0.01208609,549:0.01598060):0.01590562,((280:0.02253972,(429:0.04889240,((432:0.00664471,514:0.00870072):0.02598631,(((314:0.03365031,(124:0.01538162,190:0.01872065):0.03648515):0.00617544,427:0.04403366):0.00893102,(252:0.01655882,(340:0.03222451,371:0.03934782):0.03050095):0.00444674):0.00081439):0.00542928):0.01679868):0.00117558,((((148:0.01888410,491:0.00817445):0.00270832,493:0.00997969):0.01192619,((59:0.02013717,(213:0.01370227,233:0.00426696):0.00596145):0.01588243,(((221:0.02625998,336:0.02510053):0.01860473,383:0.02162029):0.03198177,(550:0.06548487,29:0.03458531):0.00944635):0.00426990):0.00322946):0.00381381,((((235:0.06936072,295:0.03274647):0.02885943,((492:0.07801919,(((75:0.01281792,(255:0.00677708,410:0.02238495):0.00621042):0.00339770,199:0.03235308):0.00550173,479:0.02200956):0.00117448):0.01276125,(302:0.02979496,379:0.01567769):0.04475650):0.03807868):0.00141290,((((54:0.03148937,(16:0.02795397,407:0.07274492):0.00550848):0.01169725,((417:0.03733310,472:0.03215472):0.03497357,500:0.03266335):0.00297072):0.01009559,(((((105:0.03210418,(18:0.01241650,61:0.00759732):0.00421186):0.00637795,((101:0.00260359,285:0.00115048):0.01105944,346:0.01897444):0.00774371):0.00954826,((119:0.00629681,430:0.00268945):0.01269810,207:0.01443188):0.00894260):0.01520079,((519:0.02458249,(139:0.02342914,143:0.01786199):0.00285262):0.00252684,((55:0.04007606,160:0.01454583):0.00302853,(149:0.01598403,150:0.01331338):0.03596444):0.00041211):0.01670839):0.00369445,((((48:0.02329474,((108:0.01420500,531:0.01321054):0.01836007,439:0.03890288):0.00403445):0.00067084,(187:0.01324559,476:0.00984914):0.02709131):0.00150500,((((64:0.02073953,404:0.04689773):0.02942636,(209:0.02677309,339:0.01771079):0.00569001):0.00145011,(110:0.02452347,(258:0.02248531,530:0.02001466):0.00176564):0.00667034):0.00723701,558:0.03617854):0.00708547):0.00716034,((289:0.00910241,(400:0.01512830,424:0.01638659):0.00248297):0.00230338,489:0.02878796):0.01928759):0.00613803):0.00137859):0.00475125,(10:0.05228724,(((198:0.00290705,(53:0.02236390,161:0.00923999):0.00311801):0.00789158,((45:0.00989438,373:0.04951091):0.01878388,((147:0.01501766,(188:0.01306652,413:0.02215375):0.00218479):0.00240240,480:0.01027777):0.00421244):0.00091579):0.01115139,((((((((76:0.00542745,98:0.00449819):0.02413800,193:0.03906627):0.00555283,(((307:0.06584698,435:0.01103810):0.04284124,102:0.04697124):0.00338097,278:0.04819969):0.00064719):0.00323225,(363:0.02471114,(324:0.02714328,431:0.01838614):0.00168594):0.01582326):0.00032358,(183:0.05906886,257:0.01506802):0.00019682):0.00076333,(((((((269:0.00665791,(421:0.01111797,451:0.01730162):0.00379845):0.00132656,1:0.02481043):0.00185714,210:0.00837379):0.00874240,104:0.03122080):0.01049340,(265:0.05428200,(((378:0.01487361,380:0.03774749):0.00574212,539:0.07049501):0.00196112,317:0.03089292):0.02120600):0.00668777):0.00418492,((((4:0.01665249,290:0.00350311):0.00429070,377:0.01272482):0.01267931,(259:0.02121946,282:0.00891342):0.01791150):0.00787160,(231:0.01897745,296:0.04401764):0.00271546):0.00174724):0.00362673,((267:0.07257207,322:0.11326646):0.02151121,329:0.03111101):0.01112311):0.00038134):0.00116441,((25:0.02105986,490:0.04504317):0.02244420,(46:0.01612532,((118:0.00887360,303:0.00918463):0.04393365,(171:0.03651495,534:0.03659057):0.00476892):0.00469381):0.00984109):0.00236032):0.00116846,(((169:0.00661938,318:0.01302416):0.01088064,218:0.01999948):0.02387950,200:0.03683223):0.00550432):0.00831226):0.00169888):0.00258661):0.00087977):0.00503088,(511:0.02297250,((((13:0.00172190,74:0.00519481):0.00736441,538:0.02601619):0.00560443,((99:0.02787130,338:0.01819005):0.00430545,(((((73:0.04990134,126:0.01713479):0.00795198,97:0.02288187):0.01074754,436:0.05106389):0.00460774,(52:0.06842469,293:0.04194152):0.00474135):0.00644488,((212:0.00491869,305:0.00918049):0.03466538,475:0.04507763):0.00066857):0.01362904):0.00132530):0.00742477,(((80:0.02374941,465:0.02522612):0.01068444,((((123:0.00221306,419:0.00074898):0.02859407,131:0.01702133):0.00514931,(12:0.02195898,(503:0.00767364,532:0.02934916):0.00362959):0.00195099):0.00551582,((3:0.01175214,8:0.01498477):0.00386522,((151:0.01173170,294:0.02055706):0.00724610,551:0.01782981):0.00150008):0.01255989):0.00041152):0.01676523,((((26:0.02305037,(247:0.08684620,455:0.01164025):0.00407184):0.02952387,(62:0.03719531,(521:0.00867407,((230:0.02172206,(496:0.00978661,((524:0.01737537,186:0.01342230):0.00089246,(66:0.00971369,364:0.00672118):0.00210602):0.00188610):0.00437192):0.00820744,232:0.01719568):0.00169435):0.02017081):0.00179505):0.00240584,((33:0.02558234,523:0.02827815):0.02359104,342:0.04721813):0.00484404):0.00450677,355:0.04517248):0.00975050):0.00360887):0.00000698):0.00662900):0.00246267):0.00027957):0.01160080):0.00179055):0.00158961):0.00238722,(((353:0.03140589,(182:0.10737456,(23:0.01348018,536:0.02059274):0.01125306):0.00149156):0.00378240,(((133:0.01656540,418:0.03355135):0.01363361,(306:0.05649404,415:0.02636280):0.01406327):0.02778243,(214:0.05366684,509:0.02889593):0.02743515):0.00252825):0.00627008,(((42:0.04776655,((334:0.04020858,(((70:0.00721446,332:0.02668373):0.00613534,(191:0.01094650,(166:0.01048494,403:0.01803712):0.00269142):0.00304685):0.01251182,(389:0.00638264,422:0.01154655):0.01377916):0.00339252):0.00539616,((109:0.04263884,488:0.02433977):0.01383986,494:0.04078509):0.01046859):0.01302312):0.00800388,477:0.03008964):0.00356658,438:0.04328979):0.00453253):0.02520448):0.00568227,236:0.03762648):0.04619671,518:0.05199327);
tree best = [&U][-232298.57][ r 1.3780625 3.6715254 0.50806251 1.0054857 3.609142 b 0.27330236 0.20256268 0.19986407 0.32427089 a 0.61534641 p 0.30905597 ]((((59:0.01736265,(213:0.01160430,233:0.00349841):0.00582126):0.01087150,550:0.08013997):0.00396299,((221:0.04175073,336:0.02987213):0.01568848,383:0.02071150):0.02950716):0.00593075,((301:0.01489404,549:0.01985597):0.01445711,((((9:0.02087136,58:0.01176784):0.01003218,(((((((((((((((299:0.02238587,545:0.02868339):0.01470583,((546:0.02243343,93:0.00699458):0.00673326,106:0.00741072):0.00292906):0.00142718,(((423:0.00977609,(((88:0.01196946,127:0.03959512):0.00199667,298:0.02404019):0.00581730,(((50:0.01953465,287:0.04831565):0.00792951,522:0.03354320):0.00611612,474:0.00963790):0.00245297):0.00196570):0.00000001,(471:0.01375171,544:0.00637246):0.01008582):0.00040543,(204:0.01529571,(((((157:0.03575620,498:0.01519606):0.01665695,(526:0.02391852,441:0.05480100):0.00432860):0.00680964,((405:0.03198716,540:0.05326850):0.01408634,345:0.02530530):0.00113873):0.00283818,(382:0.00461647,401:0.00572706):0.02798996):0.00121700,(77:0.00797764,381:0.00093428):0.00329939):0.00000001):0.00000001):0.00120733):0.00193753,(27:0.02694944,(89:0.05992180,(173:0.00792864,411:0.04202004):0.00856639):0.00577431):0.00785169):0.00106138,82:0.05285362):0.00344747,(284:0.02827900,365:0.02639057):0.00972668):0.01203402,541:0.02867660):0.00135715,((((31:0.02442833,354:0.00487478):0.01714854,205:0.04144370):0.00381599,(220:0.02509886,487:0.04918500):0.00381398):0.00499690,(((111:0.01417193,445:0.01814714):0.01088921,(333:0.01976395,386:0.04914099):0.03821823):0.00548397,168:0.02727323):0.00527305):0.01101685):0.00174236,((68:0.06691542,263:0.02934798):0.02043419,(((137:0.01953058,275:0.01152218):0.04219444,(467:0.01178593,(184:0.00813766,((357:0.01211501,(313:0.00979713,356:0.00415472):0.00259176):0.00401987,392:0.01850110):0.00856024):0.00229848):0.01727355):0.00552202,(262:0.06003785,337:0.04285135):0.01298157):0.00267466):0.00252693):0.01226465,268:0.03451166):0.00232566,(((43:0.01775340,219:0.01503818):0.00870917,197:0.06099367):0.00449432,367:0.02036257):0.00096235):0.00391672,(((229:0.02818972,277:0.03890100):0.00340349,((251:0.02098588,272:0.02249312):0.00884621,402:0.02278077):0.01025658):0.00697044,((60:0.02633374,(((((2:0.00576652,(505:0.02214657,(178:0.01307105,463:0.00516015):0.00661098):0.00153344):0.00487983,542:0.04256289):0.01053938,(452:0.01266651,547:0.01185319):0.00491459):0.00295530,((((243:0.01317739,376:0.00868634):0.00642675,(408:0.01068399,483:0.00580057):0.02115600):0.00328522,(165:0.02649182,30:0.03510961):0.00366673):0.00493375,(234:0.01171131,325:0.01301163):0.00108475):0.00711930):0.00030690,(192:0.06621220,194:0.02542706):0.00375114):0.00146165):0.00055516,((((180:0.01770668,(328:0.01727382,361:0.05327031):0.00874402):0.00212157,(394:0.02408454,(19:0.02386185,(140:0.02786765,((464:0.03263811,67:0.01239129):0.00178070,((529:0.01747095,(248:0.03003399,507:0.00822208):0.00541790):0.01055688,(222:0.01064878,51:0.03500790):0.00334337):0.00228764):0.01894560):0.00283813):0.00087184):0.00342547):0.00237767,448:0.04869719):0.00275950,(499:0.07592416,((92:0.04334932,134:0.03640382):0.01238087,311:0.05645113):0.02453000):0.00510175):0.00778708):0.00313770):0.00355594):0.00315599,(((((((260:0.00971943,(163:0.00911549,264:0.14169968):0.00376242):0.00293317,(100:0.00651055,396:0.01097622):0.00876758):0.00036964,208:0.01120221):0.00087919,((196:0.01176615,84:0.02124733):0.00642423,390:0.01520156):0.00544504):0.00787118,(94:0.00816000,362:0.01328158):0.00627105):0.00332030,(15:0.03267792,141:0.03350834):0.00356441):0.00517573,(((177:0.02190346,((240:0.01677213,501:0.02175732):0.01394080,(((((457:0.02947625,(6:0.02251355,(34:0.00818992,35:0.01155337):0.03750114):0.00689347):0.00083604,(128:0.01840790,156:0.03217809):0.00304827):0.00306293,91:0.01497657):0.00194325,504:0.03481547):0.00250935,(203:0.02582404,515:0.02049226):0.00386443):0.00043678):0.00205108):0.00239275,(((319:0.01957262,(((145:0.00981574,237:0.01160379):0.01126706,351:0.02448221):0.00682616,446:0.04835781):0.00116627):0.00146857,(216:0.05986382,((125:0.03653274,((22:0.04592598,36:0.03393376):0.01011143,24:0.04356678):0.00774349):0.00705276,315:0.01946961):0.01531452):0.00706177):0.00129076,((132:0.02096094,(223:0.02169899,398:0.01286307):0.00496463):0.02105954,271:0.01208534):0.00398850):0.00000001):0.00378520,((384:0.02217811,520:0.01022487):0.01246584,(274:0.04123907,323:0.01943768):0.00241431):0.02390203):0.01226272):0.00239074):0.00661718,((174:0.01589860,518:0.05264926):0.05168315,((182:0.11554705,(((23:0.01237872,536:0.02595306):0.01687978,(353:0.04062543,((133:0.01939885,418:0.04730946):0.01189493,(306:0.06974563,415:0.02740489):0.01613094):0.02263491):0.00312376):0.00000001,((214:0.05295624,509:0.03748686):0.01799238,((42:0.04763722,((((70:0.00882908,332:0.02389471):0.00860332,((166:0.01362938,191:0.01560308):0.00443650,403:0.02432686):0.00625309):0.01176066,(334:0.04200069,(389:0.00848845,422:0.01949186):0.01056133):0.00352325):0.00603978,((109:0.03788652,488:0.02806082):0.01302594,494:0.05185518):0.00839877):0.01991445):0.01706272,477:0.03474994):0.00833086):0.00191150):0.00254299):0.00155403,438:0.04402427):0.02219600):0.00655480):0.00162419,(((167:0.04676243,548:0.05907311):0.03567891,(195:0.03859567,(372:0.02197648,453:0.02301493):0.00282080):0.00787126):0.00738721,(368:0.04013465,468:0.08433911):0.00525569):0.02330492):0.00218378):0.00051931,((236:0.04466286,349:0.02398528):0.00364529,((((81:0.01777609,374:0.02579238):0.00546231,172:0.06999472):0.00857335,(517:0.00954596,537:0.00787250):0.01673269):0.00019982,((326:0.02097638,450:0.03620865):0.00495136,(352:0.02808344,(((409:0.01375581,447:0.01677235):0.01658831,412:0.01279483):0.00434886,(((((((90:0.01266197,270:0.01791525):0.02005883,((((244:0.01916500,393:0.02004706):0.00223509,239:0.03370116):0.00075971,(121:0.01621007,459:0.00066890):0.01683153):0.00239875,(228:0.01566245,300:0.01655019):0.00842121):0.00586070):0.00616886,(5:0.06718708,(((238:0.02721100,485:0.05476570):0.01142350,((414:0.01405288,527:0.02962973):0.01772088,(32:0.05869417,(543:0.09442173,560:0.09280756):0.01544000):0.01450334):0.00313440):0.00090936,((283:0.03455142,391:0.04045144):0.00642018,((((65:0.03994060,135:0.04882196):0.02066425,((115:0.03025030,(535:0.03641360,555:0.01474163):0.00923886):0.00788282,(((470:0.01818750,(129:0.01140412,304:0.02350946):0.01760671):0.00210261,533:0.03083398):0.00863565,482:0.02886465):0.01472449):0.00081664):0.01161661,((47:0.05518074,(((153:0.01816823,486:0.00963897):0.00574762,215:0.03755822):0.01008609,495:0.03199171):0.00231399):0.00980483,(79:0.15737253,(506:0.04404885,176:0.03041744):0.01658424):0.01553796):0.00273916):0.00113337,((((((276:0.00677763,416:0.01547483):0.00115591,(103:0.05193968,399:0.00595883):0.00450028):0.00000001,(114:0.01557323,(85:0.00703068,330:0.01505755):0.00607691):0.00260689):0.01825021,(87:0.01155222,159:0.01889594):0.02415481):0.00246544,((528:0.07860834,((((154:0.05977308,442:0.03070198):0.03109926,286:0.06564446):0.03293785,((556:0.15246407,(211:0.05121351,((370:0.03142623,557:0.04778062):0.06588820,437:0.05093901):0.00617862):0.01045382):0.00831377,((428:0.01076539,7:0.00482112):0.00238030,227:0.00508803):0.02234490):0.00204969):0.00187433,484:0.03326611):0.01164395):0.00450474,((((249:0.01661188,96:0.03438724):0.00734197,(((86:0.01338355,321:0.00722048):0.01197416,((((510:0.00714892,144:0.01273755):0.00048213,(175:0.00127887,335:0.01166951):0.00524461):0.00494755,343:0.02297158):0.00584868,(559:0.00733151,(245:0.00662693,(226:0.01764850,444:0.01508165):0.00298098):0.00224628):0.05808186):0.00011687):0.00382701,(369:0.02296931,(434:0.00372915,(497:0.00732598,395:0.01218902):0.00211194):0.00820744):0.00437211):0.00024649):0.00085755,(189:0.01631647,344:0.00602574):0.00904126):0.01672134,(420:0.07393321,(250:0.01465382,397:0.01914393):0.02129196):0.00777296):0.00648520):0.00181862):0.00782798,((440:0.04818127,(331:0.02685540,((155:0.02957879,366:0.03926608):0.03442833,63:0.02499099):0.00324146):0.00187429):0.00352257,((312:0.04505837,(281:0.04178218,(((37:0.01907532,224:0.02006578):0.02661440,((152:0.02268062,513:0.02773842):0.01408897,554:0.01561171):0.00096223):0.00416395,((((((11:0.01350200,(56:0.01145014,117:0.02810638):0.00674134):0.01010591,(71:0.01526102,469:0.02769503):0.00645802):0.00140834,341:0.02569828):0.00232996,((17:0.06619496,41:0.04188070):0.00574331,(((449:0.00884432,481:0.00752388):0.00154943,(310:0.00774754,136:0.01262051):0.00000001):0.00212471,358:0.01290710):0.01351089):0.00055774):0.00153949,(130:0.00805040,254:0.01617629):0.00891497):0.00162338,(78:0.06511617,553:0.00965597):0.00641789):0.00590314):0.00224709):0.00411305):0.00733821,69:0.02479275):0.00000001):0.00381927):0.00307572):0.00433638):0.00905232):0.01170275):0.01692664):0.00244957,(((((57:0.01140354,181:0.00329769):0.00167089,512:0.00291142):0.00279708,508:0.01344328):0.01516702,(95:0.00669027,120:0.00929995):0.04124484):0.01163570,(((39:0.01147876,458:0.00550684):0.02214467,(38:0.05064685,297:0.06324481):0.00709850):0.00369018,((256:0.02755345,460:0.01409998):0.00550262,(388:0.06479036,406:0.01927182):0.06285051):0.02539715):0.01205253):0.00335782):0.00129638,((((292:0.00788264,348:0.00249261):0.03007695,((309:0.01917829,(316:0.00438149,320:0.00136659):0.00611119):0.00390205,((201:0.02423669,(28:0.02582362,40:0.01991255):0.04048259):0.00093543,(164:0.01299999,217:0.02565274):0.00676741):0.00000001):0.00386127):0.00546236,((116:0.00716917,454:0.00962245):0.00800656,246:0.02640006):0.01168910):0.00437654,((44:0.03042725,(273:0.01949709,466:0.01235975):0.01235124):0.01089323,((49:0.01830772,((72:0.01070131,83:0.02714307):0.01417484,(359:0.00848312,360:0.02026277):0.00337585):0.00307107):0.03804952,(21:0.05829185,(((565:0.10638825,(566:0.09006094,567:0.09295616):0.01681305):0.02406385,(561:0.17407803,(562:0.13407805,563:0.13398485):0.04099415):0.11183570):0.02260242,564:0.03107340):0.10995404):0.00564008):0.01341006):0.01072356):0.00035030):0.00261978,112:0.07146003):0.01845129,((((122:0.07023480,291:0.02094170):0.04058048,((((107:0.02576379,350:0.01148099):0.01963455,((261:0.01842853,((138:0.00625505,552:0.00692653):0.02186850,433:0.03352473):0.01056986):0.00142695,225:0.04440308):0.00718940):0.00361611,(327:0.01099658,525:0.02500866):0.02016059):0.00375945,(((478:0.00735215,14:0.01515962):0.00252769,162:0.01293348):0.00561513,456:0.01299214):0.01346373):0.00000001):0.00900939,202:0.01370651):0.00157491,(425:0.05797074,(170:0.03229703,266:0.06543038):0.00874832):0.00372065):0.00384633):0.00184361):0.00125193):0.00136465):0.00416869):0.01422727):0.00362909):0.00175564,((((142:0.00400636,242:0.00087662):0.00303958,179:0.00491872):0.00440260,(20:0.00227462,308:0.00288713):0.01019920):0.00158667,(((113:0.01079109,(((((502:0.01433429,(253:0.00904889,462:0.03183507):0.00224123):0.00138018,(385:0.01024737,461:0.02143187):0.00120546):0.01089437,(279:0.01644981,426:0.01117492):0.01233052):0.00226130,443:0.03365232):0.00216337,(375:0.07050699,((((241:0.01691809,347:0.01083175):0.02496026,387:0.01540016):0.00610777,516:0.03003269):0.00900559,(146:0.05821968,((185:0.01142719,473:0.01890461):0.00946125,288:0.01646633):0.00774218):0.04284311):0.00353560):0.00073495):0.00188191):0.00047891,158:0.02505523):0.00040903,206:0.00606630):0.00000001):0.00585695):0.00000001):0.00897442,(((29:0.05054469,280:0.01815526):0.00490264,((148:0.02366771,491:0.00677914):0.00527797,493:0.01259058):0.01206515):0.00432285,((((432:0.01251922,514:0.00676207):0.03094735,((340:0.04463928,371:0.03644698):0.03118253,((314:0.03341163,(124:0.01553504,190:0.02064729):0.04023888):0.00686035,427:0.03325783):0.01176325):0.00218396):0.00213380,(252:0.01216848,429:0.04967836):0.00297977):0.01836795,((((235:0.07731942,295:0.05227296):0.02164280,(((200:0.04001979,(307:0.05973041,435:0.01872294):0.04485308):0.00267305,((193:0.04717727,(((76:0.00337837,98:0.00417333):0.03149635,(25:0.02175279,490:0.04913457):0.02751509):0.00285384,((((46:0.02069706,((171:0.03570507,(118:0.00698133,303:0.01374851):0.03643850):0.00642445,534:0.04546052):0.00151755):0.01243709,278:0.05761858):0.00197617,(((169:0.01025079,318:0.00874971):0.00655891,218:0.01965096):0.02259383,(324:0.02280673,(363:0.02413315,431:0.02036870):0.00061114):0.01488623):0.00202564):0.00169267,((183:0.05650672,257:0.01666246):0.00129420,((((4:0.01930052,290:0.00279607):0.00507810,377:0.02172023):0.01725577,(259:0.02339148,282:0.01191222):0.02027940):0.01232302,((231:0.02396229,(265:0.05351469,((317:0.03155756,(378:0.01656780,380:0.03537198):0.01035237):0.00252462,539:0.06616899):0.02456506):0.00975231):0.00000001,((((269:0.00361843,(1:0.02051036,210:0.01199810):0.00388278):0.00278413,(451:0.01923347,421:0.01106953):0.00373084):0.00985192,104:0.03063211):0.00534851,296:0.04734534):0.00696984):0.00387545):0.00218635):0.00000001):0.00140073):0.00222574):0.00000001,(102:0.04617588,(329:0.02310760,(267:0.05977183,322:0.14345191):0.02618843):0.02265804):0.00752358):0.00098650):0.00905005,(((((255:0.01095502,410:0.02573464):0.00801416,(75:0.01285572,199:0.03983275):0.00043717):0.00621902,479:0.02995524):0.00458790,492:0.10097673):0.01600692,(302:0.02914050,379:0.02041245):0.05200165):0.04406583):0.00235724):0.00134217,((10:0.06340688,((45:0.01580820,373:0.05106908):0.01154034,(((53:0.02190978,161:0.01693702):0.00025213,198:0.00596126):0.01206247,((147:0.01678557,(188:0.01365316,413:0.02895073):0.00320058):0.00246001,480:0.01136526):0.00255089):0.00342812):0.01089990):0.00395826,(((417:0.03851689,472:0.04314058):0.04038697,(54:0.04013881,(500:0.03582082,(16:0.02006359,407:0.07911155):0.01703151):0.00435183):0.01002370):0.01452865,((((149:0.01043827,150:0.01243814):0.03040609,(160:0.02068327,(55:0.04597882,519:0.02796698):0.00332847):0.00561249):0.00149757,(139:0.02174874,143:0.01840649):0.00782281):0.01413700,(((((101:0.00243517,285:0.00214038):0.01221438,346:0.02103135):0.00589464,((18:0.01626120,61:0.00632144):0.00261676,105:0.03092442):0.00650074):0.01228455,((119:0.00693148,430:0.00530534):0.01527641,207:0.01236198):0.01097977):0.01755088,((((((108:0.01816101,531:0.01568769):0.01602319,(187:0.01753725,476:0.00880390):0.03555916):0.00384539,48:0.02508057):0.00221470,439:0.05130666):0.00142710,(((209:0.02758540,339:0.02805194):0.00629213,((64:0.02146718,404:0.04142552):0.02065554,(110:0.02448190,(258:0.02400774,530:0.01819032):0.00199306):0.01240781):0.00200688):0.00956006,558:0.04914551):0.00887618):0.00425499,((400:0.02552441,424:0.01315522):0.00320721,(289:0.01689605,489:0.02284256):0.00164940):0.01581002):0.00934135):0.00272330):0.00152671):0.00292331):0.00197732):0.00272600,((((((12:0.02385956,((123:0.00404352,419:0.00089645):0.02896073,131:0.02176237):0.00614236):0.00292740,(503:0.00786827,532:0.03749420):0.00459872):0.00761658,(((551:0.02084647,(151:0.01759709,294:0.02566940):0.00737014):0.00298628,3:0.01253834):0.00385412,8:0.01778109):0.01827897):0.00067273,(80:0.03288834,465:0.02734654):0.00339607):0.01809128,((342:0.04864208,((((232:0.01622789,521:0.00813437):0.00175262,(((496:0.01272971,((230:0.02052394,66:0.01014437):0.00330993,364:0.00394093):0.00170076):0.00049062,186:0.01627267):0.00142135,524:0.01446389):0.00215970):0.01800203,(33:0.03375808,523:0.02664239):0.02808143):0.00397445,(((26:0.02186402,247:0.07560449):0.00510515,455:0.02978597):0.03390276,62:0.03765904):0.00305760):0.00250015):0.00100826,355:0.04783170):0.01545910):0.00459660,((((13:0.00071875,74:0.00423277):0.00404629,538:0.02950106):0.00503493,((99:0.02741391,338:0.01629712):0.00446540,(((((73:0.05599558,126:0.01807534):0.00687793,97:0.03138254):0.00528645,436:0.04701923):0.00517199,(52:0.07460593,293:0.04216508):0.00431700):0.00903173,((212:0.00809366,305:0.01277740):0.03854322,475:0.05188609):0.00076895):0.00995242):0.00272455):0.00889140,511:0.02630338):0.00314299):0.00825752):0.00270543):0.00116152):0.00150191);
tree best = [&U][-241236.96][ r 1.1116159 3.7733692 0.48073845 1.0002879 3.6158881 b 0.2780334 0.19898753 0.18658286 0.33639621 a 0.62939962 p 0.32100112 ](((((158:0.02097876,(443:0.03904323,((461:0.02290101,(253:0.01031242,(462:0.03037731,(385:0.01913875,502:0.00969415):0.00175702):0.00261199):0.00082782):0.00953677,(279:0.01377287,426:0.01728159):0.01010190):0.00279967):0.00303692):0.00093458,(((20:0.00156784,308:0.00424133):0.00648637,(((142:0.00581212,242:0.00294394):0.00408205,179:0.00888159):0.00413536,206:0.00674863):0.00049514):0.00127925,113:0.01053263):0.00042773):0.00272627,(((146:0.04551571,((185:0.01540339,473:0.01554403):0.00743384,288:0.01348215):0.00637097):0.04316496,(((241:0.02146108,347:0.01439650):0.02365864,387:0.01868253):0.00799782,516:0.03568092):0.00803358):0.01414967,375:0.05749484):0.00152762):0.00938671,((301:0.01515463,549:0.01912624):0.01608380,(((((59:0.02369991,(213:0.01521441,233:0.00692551):0.00715703):0.01011757,550:0.07715980):0.00518600,((221:0.03597317,336:0.02364745):0.01603237,383:0.01967160):0.04320443):0.00702756,(((((80:0.02835272,465:0.01940082):0.00484346,((((3:0.01965612,8:0.01377641):0.00558620,(151:0.01310113,294:0.02677281):0.00576125):0.00415850,551:0.02090669):0.01103989,(((123:0.00208333,419:0.00032220):0.02816861,131:0.01815219):0.00790318,(12:0.02943753,(503:0.01631483,532:0.03019835):0.00058631):0.00132137):0.00572305):0.00337452):0.01988756,(((((13:0.00080671,74:0.00427775):0.00715952,538:0.03040346):0.00658374,((99:0.02851486,338:0.02063085):0.00616734,((212:0.00520903,305:0.00781065):0.03251279,(((293:0.03770237,(((73:0.04515138,126:0.01948191):0.00358436,97:0.01939107):0.01507397,436:0.03614764):0.00421082):0.00275139,52:0.08262220):0.01055882,475:0.04797546):0.00023230):0.01844884):0.00026975):0.00906954,511:0.02255366):0.00613827,(355:0.05216673,(((33:0.02304626,523:0.03016159):0.02884739,((521:0.00810517,(524:0.01806877,(186:0.01444659,(((66:0.01251069,364:0.00810164):0.00297646,230:0.02694291):0.00296141,496:0.01248912):0.00124214):0.00220607):0.00709145):0.00110382,232:0.01884307):0.01095522):0.00274405,(((26:0.01891709,(455:0.02711682,247:0.06624166):0.00561217):0.03003346,342:0.04633783):0.00369812,62:0.03798341):0.00094232):0.00326596):0.01580436):0.00364935):0.00310697,((29:0.05162645,280:0.02282229):0.00337849,((148:0.01947423,491:0.01127174):0.00223283,493:0.01323425):0.01803302):0.00391704):0.00349336,(((235:0.06790744,295:0.04622948):0.03600994,(((54:0.03863470,(500:0.04720074,(16:0.02793224,407:0.08736379):0.00819423):0.00258903):0.00699243,(417:0.03764999,472:0.03872401):0.03822516):0.01093190,((((149:0.01941799,150:0.01396722):0.03244462,(160:0.01512186,(55:0.04847280,519:0.02888628):0.00240693):0.00234195):0.00217646,(139:0.02271260,143:0.02136153):0.00382114):0.01415402,((((105:0.02449954,(18:0.01813291,61:0.00346612):0.00445006):0.00715982,((101:0.00103441,285:0.00162923):0.01139357,346:0.01958707):0.00394018):0.00859153,((119:0.00642269,430:0.00277264):0.01543543,207:0.01518237):0.01151233):0.01925404,((((((187:0.00954389,476:0.01039155):0.03013853,48:0.02459786):0.00269794,(108:0.01557250,531:0.01281872):0.01976379):0.00322586,439:0.04102459):0.00139315,(((64:0.03039515,404:0.04392973):0.02215632,((209:0.02954617,339:0.02227799):0.00811610,(110:0.02720024,(530:0.02945890,258:0.02476936):0.00286784):0.00834918):0.00093999):0.00746927,558:0.04542818):0.00575324):0.00674803,((289:0.01247325,(400:0.02290806,424:0.01522302):0.00384843):0.00207880,489:0.02973188):0.02097608):0.00637238):0.00241018):0.00073263):0.00190114):0.00031709,(((((161:0.01476517,53:0.02745878):0.00124959,198:0.00573335):0.00849431,((45:0.00818621,373:0.04458374):0.02165847,((147:0.01738905,(188:0.01491509,413:0.02170668):0.00199815):0.00277169,480:0.01208536):0.00491184):0.00091890):0.01513760,(10:0.06493564,(183:0.06057607,(257:0.01990619,(((((324:0.02848920,363:0.02649602):0.00083666,431:0.01840541):0.01358126,(((46:0.02472337,((118:0.00689028,303:0.01528416):0.04112348,(171:0.03447945,534:0.04383299):0.00539913):0.00324518):0.00761125,102:0.03860105):0.00232469,(278:0.04920960,(307:0.07075004,435:0.01078426):0.06194959):0.00370782):0.00160602):0.00201790,(((((1:0.02422296,(269:0.01531980,((421:0.01091677,451:0.02069841):0.00316226,210:0.01081896):0.00133572):0.00245017):0.00655850,104:0.03261693):0.00785196,(265:0.05553132,((317:0.02777725,539:0.06091974):0.00062088,(378:0.01187704,380:0.02982682):0.00666720):0.02225565):0.00959943):0.00494041,(((4:0.01861581,290:0.00412166):0.00283748,377:0.01233665):0.01587724,(259:0.02224175,282:0.00974696):0.01480841):0.01006855):0.00000001,(231:0.02052302,296:0.04890301):0.00230609):0.00159511):0.00075969,((((169:0.00905152,318:0.01098548):0.00966554,218:0.02440920):0.02020946,((267:0.06526924,322:0.10786813):0.03072975,329:0.03182262):0.01483574):0.00528670,(((76:0.00584183,98:0.00352174):0.02177677,193:0.03686563):0.00734988,(200:0.05098523,(25:0.02754138,490:0.05518710):0.02960845):0.00212654):0.00000001):0.00078546):0.00200757):0.00079916):0.00541716):0.00745983):0.00336951,((((199:0.03517072,(255:0.00999612,410:0.02971684):0.00858070):0.00144287,75:0.01191743):0.00812862,(479:0.03200607,492:0.07165968):0.00422532):0.01751843,(302:0.02821423,379:0.01278244):0.05238796):0.03970591):0.00500224):0.00506953):0.00097895):0.00136238,(((432:0.01174551,514:0.01458643):0.02018877,((124:0.00916199,190:0.02382629):0.03201535,(314:0.03865187,427:0.03717876):0.00818890):0.01014237):0.00211684,(429:0.04888781,(252:0.02145897,(340:0.02501954,371:0.05215924):0.02215069):0.00274013):0.00461340):0.02071483):0.00834495):0.00137472):0.00121419,((349:0.02224584,((9:0.01535821,58:0.01088340):0.01044788,((((81:0.01819651,374:0.02223332):0.00531151,172:0.06085168):0.01231888,(((326:0.01715742,450:0.03136001):0.00583457,352:0.03040387):0.00103026,(((202:0.01687202,((425:0.06026894,(170:0.02955794,266:0.06185488):0.00877647):0.01396414,(((122:0.06988454,291:0.02437291):0.04023853,((162:0.01072211,(14:0.01815502,478:0.00747283):0.00265017):0.00391306,456:0.01233849):0.01120436):0.00081344,(((107:0.01748990,350:0.01323199):0.01922143,(((138:0.00546182,552:0.00735288):0.02346214,433:0.03589536):0.00654806,(225:0.03956599,261:0.02486347):0.00290638):0.00594734):0.00736987,(327:0.01819982,525:0.02444552):0.02200044):0.00349874):0.00665227):0.00000001):0.00431199,(((((116:0.00558086,454:0.01117944):0.01004258,246:0.02745025):0.00909769,(((((57:0.01508051,181:0.00446263):0.00116161,512:0.00446554):0.00190940,508:0.01070382):0.01851846,(95:0.00851303,120:0.00516645):0.03589526):0.01339335,((292:0.00732591,348:0.00315379):0.03696263,(((309:0.02112769,(316:0.00390787,320:0.00140194):0.00728391):0.00548827,(164:0.01625658,217:0.03034083):0.00297180):0.00127785,((28:0.02038952,40:0.02194330):0.03372649,201:0.02590978):0.00500159):0.00451964):0.00661578):0.00201150):0.00166554,((((90:0.00953095,270:0.01750042):0.01600961,((228:0.00967571,300:0.01203884):0.00969604,(((244:0.01472727,393:0.01399538):0.00367233,(121:0.01156917,459:0.00152756):0.01770133):0.00020784,239:0.03489791):0.00203987):0.00349322):0.01735550,(((39:0.00829145,458:0.00619275):0.02398569,(38:0.04452688,297:0.06323225):0.00755094):0.00355556,(460:0.01379474,(256:0.02112553,(388:0.06042190,406:0.01402006):0.05936718):0.00260610):0.02879524):0.00871185):0.00212255,((((273:0.01196752,466:0.01211751):0.01254461,44:0.03008182):0.00957536,((21:0.05229643,((359:0.00825254,(49:0.01318164,360:0.01079910):0.00229780):0.00077566,(72:0.00567237,83:0.02864076):0.01785763):0.04468313):0.00807932,(((565:0.07763166,(566:0.09784492,567:0.07568298):0.02215109):0.01801005,(561:0.14118286,(562:0.07998069,563:0.13196376):0.03427097):0.11703658):0.02031503,564:0.03867538):0.11329261):0.00588640):0.01063451,((((238:0.02509481,485:0.05419923):0.01092085,((32:0.06080569,(543:0.08206897,560:0.10318423):0.01431418):0.01767342,(414:0.01698094,527:0.03253290):0.01221822):0.00083599):0.00503520,((((((((69:0.02358759,((63:0.01698010,331:0.02586360):0.00323456,440:0.05287450):0.00267600):0.00119348,(((((((11:0.02188072,(56:0.01222680,117:0.02607664):0.00608809):0.01128574,((41:0.04814220,(136:0.00693010,(358:0.01210592,((449:0.00758341,481:0.00689308):0.00154121,310:0.00925533):0.00000001):0.00097463):0.01275487):0.00225072,312:0.04080267):0.00154046):0.00414316,(((71:0.02363233,469:0.02571286):0.00737938,341:0.02687627):0.00539596,(17:0.07253748,(130:0.00506584,254:0.01419252):0.00670972):0.00437061):0.00092980):0.00429594,(553:0.01257155,78:0.05405169):0.00161486):0.00278011,554:0.02277658):0.00355213,(37:0.02119805,224:0.01659971):0.03454008):0.00279460,((152:0.02227673,513:0.03351784):0.01368687,281:0.05042556):0.00188000):0.00648891):0.00123457,(155:0.04192380,366:0.02818075):0.02871191):0.00294662,(((85:0.00386564,330:0.01746002):0.01130950,(((276:0.00951467,416:0.01455964):0.00222439,(103:0.04941108,114:0.01793444):0.00652313):0.00003595,399:0.00615566):0.00191825):0.01230350,(((((189:0.01231676,344:0.00475384):0.00791046,((249:0.01864867,((395:0.00657958,(434:0.00421849,497:0.00936137):0.00245668):0.00426530,369:0.02751625):0.00072600):0.00206232,((((144:0.00999795,510:0.00675118):0.00106316,(175:0.00196753,335:0.00840890):0.00369404):0.00807419,343:0.02233046):0.00507461,((86:0.01242936,321:0.00603873):0.01021085,((559:0.00897534,(245:0.00736055,(226:0.01120340,444:0.01459388):0.00118094):0.00125105):0.05752410,96:0.02960667):0.00247787):0.00260651):0.00395064):0.00093744):0.01560797,((250:0.01210422,397:0.02132725):0.02470535,(528:0.06929882,420:0.05098241):0.00515020):0.00553876):0.00809255,(87:0.01120537,159:0.01506156):0.01624990):0.00122135,((7:0.00420853,(227:0.00664194,428:0.01031991):0.00245365):0.02045751,(484:0.03828008,((((370:0.02011044,557:0.03207599):0.07461627,211:0.03807764):0.00234861,437:0.05481931):0.00864162,(((154:0.05328269,442:0.02285320):0.02885067,286:0.07083438):0.01704285,556:0.14089121):0.01507743):0.00408749):0.00576232):0.01478716):0.00261727):0.00375178):0.00318962,((65:0.03535919,135:0.03976596):0.02600570,((115:0.02279234,(535:0.03195362,555:0.00905299):0.00780377):0.01160634,(((129:0.01553906,304:0.02683366):0.01318863,(470:0.01985701,533:0.01901551):0.00278442):0.00759458,482:0.03814173):0.01307010):0.00185798):0.00734465):0.00299340,(((153:0.01992973,486:0.00689155):0.00781215,215:0.02985320):0.00616835,(47:0.04178319,495:0.03172837):0.00550809):0.00580104):0.00167183,((176:0.03318741,506:0.03701202):0.02132845,79:0.14268156):0.01378145):0.00359111,(283:0.03291935,391:0.03593099):0.00587010):0.01356953):0.01137437,5:0.06979744):0.01079153):0.00025869):0.00088364):0.00414365,112:0.08382311):0.01574397):0.00097447,((409:0.01747695,447:0.01540828):0.01072692,412:0.01045331):0.00846627):0.00215510):0.00760195):0.00127691,(517:0.00986362,537:0.00626032):0.01684461):0.01439140):0.00267787):0.00162524,((((174:0.02329235,518:0.05343460):0.03625312,((((42:0.05143878,((((70:0.00982077,332:0.02422180):0.00676837,(191:0.01026892,(166:0.01136399,403:0.01857885):0.00289881):0.00586388):0.01320448,(334:0.02871664,(389:0.00489490,422:0.02024394):0.02013305):0.00724410):0.00510873,((109:0.03478684,488:0.03076799):0.01013374,494:0.06074161):0.00739623):0.01103165):0.01253240,477:0.03824180):0.00288497,((306:0.07176376,((133:0.02918447,418:0.02827677):0.00958756,415:0.04123974):0.00990672):0.01773786,(((23:0.02102962,536:0.01880222):0.01200116,(182:0.10173810,353:0.02290597):0.00372818):0.00344877,(214:0.04188934,509:0.02950526):0.02918272):0.00229917):0.00240299):0.00637879,438:0.04368141):0.02556754):0.00584872,((((94:0.01205970,362:0.01184305):0.00755599,(15:0.02493895,141:0.03204452):0.00587248):0.00174942,(((264:0.11934342,(163:0.00901649,260:0.01313410):0.00256012):0.00386735,(208:0.01155359,(100:0.00676794,396:0.01017999):0.01618775):0.00000001):0.00169509,((196:0.00917969,84:0.02325598):0.00559753,390:0.01625973):0.00566734):0.00800991):0.00789518,((367:0.03375956,(((((43:0.01890261,219:0.01746742):0.00833165,197:0.05156492):0.00952231,268:0.02917888):0.00424761,((((((487:0.06445991,205:0.03761387):0.00053900,((31:0.02942354,354:0.00428189):0.02017910,220:0.02584861):0.00364379):0.00543081,(((111:0.01440685,445:0.01682912):0.01031113,168:0.02888984):0.00024574,(333:0.01976036,386:0.04781201):0.03560707):0.00382094):0.00893850,(68:0.06557427,263:0.03271149):0.01833535):0.00383882,(((137:0.02485112,275:0.01243500):0.04128420,(467:0.01051506,(184:0.00481754,((357:0.00595756,392:0.02437608):0.00311764,(356:0.00995751,313:0.00994827):0.00057916):0.00980115):0.00188059):0.01941381):0.01392798,(262:0.05822074,337:0.05878989):0.00640265):0.00580672):0.00116753,(((((((((423:0.01136689,((546:0.02803582,93:0.01520592):0.00307420,106:0.01036977):0.00401635):0.00021539,((382:0.00335415,401:0.00665792):0.02696764,(299:0.02106092,545:0.02051539):0.01213880):0.00257628):0.00009285,(77:0.00706525,381:0.00114552):0.00234756):0.00103386,((345:0.02692303,(471:0.01506475,544:0.00553860):0.00688934):0.00226201,(204:0.00778438,82:0.04524517):0.00000001):0.00116372):0.00035715,((((50:0.01843965,287:0.04680797):0.01306339,522:0.02769020):0.00636381,((405:0.03676732,540:0.06766663):0.00921134,474:0.00720720):0.00087052):0.00166443,(88:0.01659560,(298:0.03161483,127:0.02975597):0.00321095):0.00718011):0.00047247):0.00086477,(27:0.01924064,(89:0.04570588,(173:0.00877312,411:0.04837183):0.01110415):0.00534737):0.00802330):0.00160041,((157:0.03039272,498:0.01929802):0.01731911,(526:0.02094298,441:0.07280182):0.00564681):0.00755789):0.00662211,(284:0.02696608,365:0.02089186):0.00776324):0.01053595,541:0.03262206):0.00331025):0.01350084):0.00024491,(((272:0.02282751,(251:0.01568654,402:0.02525953):0.00298660):0.01092166,(229:0.03497405,277:0.03856895):0.00422719):0.00425572,((194:0.03026022,192:0.06527966):0.00363901,((((505:0.01741273,(2:0.01000276,((178:0.00513878,463:0.00728495):0.00959471,542:0.03197698):0.00176787):0.00613431):0.01680994,(452:0.01506070,547:0.00977942):0.00377895):0.00240823,(60:0.03109752,(((408:0.01047488,483:0.00485241):0.01881363,((243:0.01068942,376:0.00665633):0.00918665,(30:0.04660927,165:0.01951259):0.00550798):0.00190299):0.00790720,(234:0.00874919,325:0.01530276):0.00165243):0.00694939):0.00060428):0.00121638,((((92:0.04396496,134:0.01867898):0.00546680,311:0.05343746):0.02690213,499:0.08283443):0.00355064,((((((222:0.00896832,(529:0.01340581,(248:0.02121210,507:0.00839522):0.00908385):0.00981108):0.00404244,((51:0.03403815,67:0.01034825):0.00126349,464:0.03529213):0.00212395):0.02047132,(328:0.01973588,361:0.04220718):0.00545404):0.00248444,((19:0.02374851,140:0.03033360):0.00080295,394:0.01803462):0.00232956):0.00090701,180:0.01338940):0.00244695,448:0.04812956):0.00243764):0.01127429):0.00169634):0.00537196):0.00352585):0.00230111):0.00446889,(((271:0.01183252,((323:0.01740790,274:0.03883289):0.00644290,(384:0.02775157,520:0.01229861):0.00589533):0.03084123):0.00217571,(((132:0.01678655,(223:0.02417211,398:0.01443001):0.00396997):0.02517554,((177:0.02057865,(((203:0.02556006,515:0.01919957):0.00364598,((((156:0.02298403,128:0.02120787):0.00267002,((6:0.02111185,(34:0.00714681,35:0.00828623):0.03029313):0.00392180,457:0.03166323):0.00210963):0.00357086,91:0.01789472):0.00041747,504:0.02476206):0.00130936):0.00142237,(216:0.05654817,(501:0.02232195,240:0.01459945):0.00448966):0.00607955):0.00123735):0.00202351,(315:0.01441840,(125:0.03854297,((22:0.04900631,36:0.02555810):0.00674212,24:0.03462384):0.01438173):0.00338998):0.02665947):0.00273218):0.00043021,(319:0.02763375,((145:0.01065460,237:0.01138257):0.00703244,351:0.02855716):0.01114533):0.00218603):0.00229828):0.00574931,446:0.05931513):0.00723987):0.00146043):0.00547275):0.00000001,((((167:0.04213748,548:0.04995704):0.02909128,(195:0.03717961,(372:0.02180151,453:0.01702413):0.00138098):0.00695159):0.01355835,368:0.04470348):0.00538341,468:0.06663548):0.02598566):0.00123405):0.00109224,236:0.05205631);
tree best = [&U][-239531.03][ r 1.5966118 4.1052135 0.51805082 1.1024347 4.6243911 b 0.27186649 0.18696198 0.20136464 0.3398069 a 0.61422223 p 0.32951487 ](((174:0.02497230,518:0.05941807):0.04023755,((((133:0.02522902,418:0.03601558):0.01469022,(306:0.06813908,415:0.03743768):0.01926107):0.02516133,((214:0.04536554,509:0.02550044):0.02605395,((23:0.01706014,536:0.03250671):0.00823279,(353:0.03670077,182:0.13437017):0.00206452):0.00727721):0.00166350):0.00699886,(((42:0.06005862,((334:0.04387672,((403:0.03295161,((70:0.01034602,332:0.02459661):0.01189778,(166:0.01845370,191:0.01449265):0.00732428):0.00593079):0.01485370,(389:0.01156352,422:0.02555645):0.01753090):0.00497742):0.00914627,(109:0.04640493,(488:0.02114856,494:0.06869910):0.01049748):0.01369249):0.02309621):0.00446790,477:0.03980833):0.00534411,438:0.04133445):0.00422953):0.02229645):0.01189870,(((9:0.02173824,58:0.01451750):0.00806973,((((319:0.02986682,((((274:0.04338353,(323:0.01960782,(384:0.02821537,520:0.01472529):0.00930091):0.00434888):0.02615945,((((22:0.05019199,36:0.03407301):0.01235278,24:0.04350462):0.01027840,125:0.04324151):0.00470297,315:0.01922150):0.02959547):0.00489982,(((132:0.02262936,(223:0.02776797,398:0.01564018):0.00464551):0.02372395,271:0.01531799):0.00279675,((145:0.00886224,237:0.01052840):0.01595321,351:0.02482609):0.00819445):0.00000001):0.00226429,((203:0.02671087,515:0.01606072):0.00697925,((((((34:0.00658468,35:0.01389383):0.03740988,(128:0.02357718,156:0.03896918):0.00299839):0.00591640,457:0.03414191):0.00283488,6:0.02923385):0.00172516,177:0.02965907):0.00106392,((504:0.03276368,((240:0.01552850,501:0.02202532):0.01124684,216:0.05386426):0.00447409):0.00457780,91:0.01533804):0.00097199):0.00050724):0.00284613):0.00000001):0.00408359,446:0.05226103):0.01369850,(((((((((19:0.03034285,140:0.03275095):0.00244518,394:0.02034204):0.00313652,((328:0.01826346,361:0.04648055):0.01458511,((((529:0.01905490,(248:0.02004792,507:0.01258349):0.01182019):0.01108222,51:0.03083254):0.00283657,222:0.01050822):0.00563742,(464:0.04223962,67:0.00945133):0.00180093):0.02874769):0.00479820):0.00459412,(180:0.02109368,499:0.08057595):0.00328662):0.00440489,((92:0.06201100,134:0.02588580):0.00997041,311:0.07375283):0.03769832):0.00372839,448:0.04910311):0.00713390,((192:0.07025900,194:0.03371264):0.00693291,(60:0.03374040,(((2:0.00481987,((542:0.05384704,505:0.02083874):0.00373970,(178:0.00876452,463:0.01368961):0.01113116):0.00313304):0.02059625,(452:0.01457010,547:0.01346737):0.00571915):0.00506296,(30:0.04860029,((234:0.01115730,((408:0.00922274,483:0.00243587):0.02941336,(165:0.02686020,(243:0.01257679,376:0.01133648):0.00681596):0.00275275):0.00652433):0.00326022,325:0.01454975):0.00491366):0.00639176):0.00128304):0.00102019):0.00225183):0.00188673,((229:0.02976930,277:0.04993721):0.00595578,((251:0.02630327,272:0.02624972):0.00584218,402:0.02790967):0.01218809):0.00574102):0.00234938,(367:0.01978317,(((((((546:0.03086959,(173:0.01322875,411:0.05965781):0.00732559):0.00494466,(27:0.02119668,89:0.06436930):0.00439976):0.01096150,((((((((382:0.00524543,401:0.01086481):0.02875973,(88:0.01600791,(127:0.03809146,298:0.02678767):0.00449478):0.00412833):0.00086395,381:0.00394570):0.00201132,204:0.01590491):0.00058425,((474:0.01304618,((50:0.02335600,287:0.03828062):0.00970774,522:0.03165514):0.01051480):0.00149973,(405:0.03886534,540:0.07141022):0.01579738):0.00291096):0.00013939,(423:0.01494425,((106:0.01047093,93:0.01606353):0.00463330,(299:0.03012987,545:0.02154432):0.01334609):0.00072232):0.00242296):0.00186790,(345:0.02753002,((471:0.01521483,544:0.00447392):0.00666712,(77:0.01182982,82:0.04265743):0.00000001):0.00084166):0.00100602):0.00162813,((441:0.06274642,(157:0.03250357,498:0.01918258):0.01984439):0.00389607,526:0.02571131):0.00381437):0.00063010):0.00826153,(284:0.03622249,365:0.01944530):0.01545271):0.00841535,541:0.03721025):0.00341148,((((((205:0.04031883,(31:0.02636751,354:0.00814264):0.02557814):0.00179814,220:0.03116974):0.00056858,487:0.05739117):0.00304417,(((111:0.01959624,445:0.02221328):0.00894193,(333:0.01862837,386:0.05820864):0.03966871):0.00441348,168:0.03802476):0.00389662):0.00997073,(68:0.08454391,263:0.03089660):0.02317887):0.00328389,(337:0.07458340,(((137:0.02722915,275:0.01296084):0.05405973,((184:0.00681006,467:0.01655035):0.00419290,(((313:0.00920245,357:0.01327390):0.00085554,356:0.00666037):0.01020708,392:0.03000782):0.00426782):0.02172071):0.00797641,262:0.07237077):0.00065548):0.00438695):0.00138999):0.02111274,(((43:0.01670156,219:0.01849381):0.00955946,197:0.06968058):0.00439416,268:0.04425342):0.00292222):0.00032123):0.00410970):0.00396611):0.00179240,((15:0.02929517,141:0.03424446):0.00474338,((94:0.01001753,362:0.02066928):0.00984222,((264:0.13901200,(390:0.01565393,(196:0.01386255,84:0.02652586):0.00380561):0.00770326):0.00108914,(208:0.00912923,((163:0.01109159,260:0.01309665):0.00662447,(100:0.01060894,396:0.00884564):0.00865022):0.00160644):0.00270959):0.00903120):0.00266868):0.00274545):0.00929533):0.00574119,(((((((432:0.01546229,514:0.01070303):0.02607799,(252:0.01550213,429:0.05793395):0.00515719):0.00148338,((340:0.02812693,371:0.05042675):0.03281855,((124:0.01616734,190:0.02348577):0.03860677,(314:0.04530869,427:0.04125333):0.01211780):0.00983578):0.00277699):0.01871692,(((((((13:0.00183280,74:0.00484625):0.00561365,538:0.03403895):0.01367707,(99:0.03185948,338:0.01683515):0.00578992):0.00294238,(((293:0.05567628,52:0.09237335):0.00416059,(((73:0.05519710,126:0.02221731):0.01027503,97:0.02648079):0.02130792,436:0.04559576):0.00609918):0.01149664,(475:0.07024883,(212:0.01071331,305:0.00451402):0.04268220):0.00000001):0.01474552):0.01169964,((((((503:0.01567171,532:0.03340807):0.00269808,12:0.03294516):0.00294815,((123:0.00310914,419:0.00130905):0.04288384,131:0.02232725):0.00825945):0.00860974,((3:0.01813861,8:0.01731790):0.00319703,(551:0.02349953,(151:0.01650067,294:0.03279721):0.00623927):0.00219521):0.02124649):0.00204789,(80:0.04265589,465:0.02249667):0.00587684):0.01583958,(((((33:0.03268034,523:0.04171135):0.03461580,(((230:0.02701641,(186:0.01880927,((496:0.01688989,524:0.01827014):0.00191237,(66:0.01104138,364:0.00961028):0.00145367):0.00045934):0.00441776):0.00778203,232:0.02002619):0.00035069,521:0.01025320):0.01885607):0.00410206,((26:0.02834528,(247:0.07905851,455:0.01921134):0.00507723):0.04233156,342:0.06267400):0.00281369):0.00049600,62:0.04664566):0.00645116,355:0.06411928):0.01792029):0.00295644):0.00144845,511:0.02823910):0.00353391,((((10:0.05646786,(((479:0.03265980,(492:0.09246462,((255:0.01215635,410:0.03225481):0.01083876,(75:0.01912458,199:0.03824977):0.00158105):0.00628010):0.00241607):0.01013729,(302:0.03455080,379:0.01772619):0.05181902):0.05401535,(((198:0.00319892,(53:0.03196750,161:0.01650306):0.00000001):0.00990200,(((147:0.02122376,(188:0.01095990,413:0.03052624):0.00414435):0.00363272,480:0.01337498):0.00343356,(45:0.00769183,373:0.05312925):0.02754884):0.00158128):0.01419085,(((((25:0.02266117,490:0.05968532):0.03765140,200:0.05140916):0.00499445,((307:0.07060428,435:0.01428704):0.05907900,257:0.02382089):0.00236179):0.00000001,((((324:0.03738302,431:0.02074035):0.00171482,363:0.02469224):0.01901930,((169:0.00743579,318:0.00908286):0.01337078,218:0.02420678):0.02890203):0.00131144,(102:0.05556838,(278:0.06384477,(46:0.02461187,((118:0.01133718,303:0.01405303):0.04726631,(171:0.04075393,534:0.04171927):0.00622883):0.01025429):0.01161925):0.00399419):0.00229664):0.00286589):0.00092645,(183:0.06841042,((((265:0.05663644,((378:0.00890154,380:0.04349756):0.00489572,(539:0.08113446,317:0.02660777):0.00299955):0.02727436):0.00769439,(((1:0.02275179,210:0.00905984):0.00223189,(269:0.01139028,(451:0.02484329,421:0.01518643):0.00313054):0.00207271):0.00875197,104:0.03293272):0.01405747):0.00427621,((((4:0.02050689,290:0.00536513):0.00491604,377:0.02119801):0.02070927,(259:0.02232225,282:0.01226260):0.01580155):0.00936689,(231:0.01782962,296:0.05008274):0.00278524):0.00077561):0.00434765,((329:0.03107426,(267:0.08658093,322:0.13066704):0.03209310):0.02522062,((76:0.01010217,98:0.00345597):0.02250090,193:0.04054396):0.01010229):0.00023974):0.00042613):0.00000001):0.01466509):0.00235788):0.00140880):0.00402552,((235:0.07892770,295:0.05081015):0.04023008,((((((101:0.00035811,285:0.00139686):0.01460564,346:0.02222508):0.00353564,((18:0.01954179,61:0.00722319):0.00914318,105:0.03618929):0.00670005):0.00663900,((119:0.00434142,430:0.00550546):0.01021221,207:0.01543215):0.01604766):0.01945656,(((((108:0.01738027,531:0.01205340):0.02005381,(48:0.02867654,(187:0.02100242,476:0.01031688):0.04371569):0.00318756):0.00326761,(439:0.04518858,((((110:0.02893975,(258:0.02059099,530:0.01871537):0.00340920):0.00919729,(209:0.02943165,339:0.02326463):0.00984243):0.00259391,(64:0.03239946,404:0.03454114):0.02248295):0.00663612,558:0.05156559):0.00899874):0.00155941):0.00594010,((400:0.01554435,424:0.01832768):0.00605513,(289:0.01551462,489:0.02606119):0.00022191):0.02094709):0.01178781,((139:0.02555722,143:0.02163272):0.00597336,((160:0.02183013,(55:0.05272711,519:0.03286790):0.00256654):0.00341682,(149:0.02088034,150:0.01512090):0.03356576):0.00031224):0.01357767):0.00179558):0.00024268,((417:0.04392324,472:0.04207979):0.03407512,((54:0.03876931,(16:0.02571636,407:0.09776510):0.01033426):0.00871741,500:0.04156411):0.01050531):0.01177100):0.00484166):0.00065749):0.00645462,((29:0.05748167,280:0.02845750):0.00471241,((148:0.02204459,491:0.00769866):0.00524333,493:0.01425242):0.01635142):0.00655824):0.00108032,((550:0.09304259,(59:0.02209112,(213:0.01358456,233:0.00608488):0.00821373):0.01308484):0.00274872,((221:0.04112174,336:0.02814578):0.02051868,383:0.03162265):0.04553298):0.00730853):0.00066128):0.00058412):0.01242565,(301:0.01942528,549:0.01795351):0.02128596):0.00196202,(((((113:0.00938038,((443:0.03723129,(((385:0.01534528,461:0.02058191):0.00194473,((462:0.02599014,502:0.01138644):0.00353106,253:0.01161951):0.00095653):0.00969198,(279:0.02082566,426:0.01616426):0.01449400):0.00199072):0.00392062,((146:0.06625101,((185:0.01661178,473:0.01957664):0.01495496,288:0.01305610):0.01012943):0.04413903,(((241:0.01748580,347:0.02192404):0.03056279,387:0.01293609):0.01323092,516:0.03849746):0.01456420):0.00667088):0.00360276):0.00219218,(375:0.07477041,158:0.02287664):0.00151574):0.00067893,(20:0.00179839,308:0.00370830):0.01115221):0.00044818,206:0.00980526):0.00088965,((142:0.00514618,242:0.00398073):0.00389475,179:0.01093875):0.00589670):0.00764888):0.00198635,((236:0.04268002,349:0.02203558):0.00662828,((517:0.01146411,537:0.00892922):0.01778637,(((81:0.01830813,374:0.02295501):0.00650367,172:0.07721000):0.00928878,(((352:0.02958843,((409:0.01370637,447:0.02614932):0.02571922,412:0.01544130):0.00513830):0.00250862,((((((((39:0.01273384,458:0.00820178):0.02816631,(38:0.05133158,297:0.07485530):0.00658565):0.00824409,((256:0.03331795,460:0.01760389):0.00576696,(388:0.06815903,406:0.01701159):0.05639403):0.04034018):0.01201069,(((((181:0.00311017,(57:0.01116813,512:0.00316728):0.00133734):0.00098345,508:0.01163662):0.01960619,(95:0.00633619,120:0.00704903):0.03924156):0.01298810,((((164:0.01334945,217:0.02804048):0.00656226,((316:0.00110634,309:0.02390701):0.00503741,320:0.00088915):0.01180091):0.00293656,((28:0.02098452,40:0.02465394):0.04260122,201:0.02411609):0.00363379):0.00493676,(292:0.00781773,348:0.00213604):0.03188701):0.00903735):0.00504412,((90:0.01561567,270:0.01710864):0.01655081,(239:0.03417400,(((121:0.01971935,459:0.00171635):0.01353777,(228:0.01851464,300:0.01852606):0.00754850):0.00127442,(244:0.02677825,393:0.01825855):0.00560170):0.00040746):0.00407579):0.01287108):0.00152743):0.00205584,(((116:0.00705909,454:0.01147435):0.01281811,246:0.03539206):0.01459249,(5:0.08589352,((((414:0.02208168,527:0.03713590):0.01552629,((560:0.12597389,32:0.04844812):0.00874880,543:0.10702534):0.02066094):0.00220116,(238:0.03465770,485:0.06448296):0.01380503):0.00619122,(((79:0.18469408,(47:0.06488777,(((153:0.01940957,486:0.01273500):0.00701251,215:0.04497115):0.00835080,495:0.04129130):0.00462441):0.01248734):0.00059920,(((65:0.04596270,135:0.05876511):0.02881487,((115:0.02436674,(535:0.04549116,555:0.01710582):0.00518927):0.01106586,(((129:0.01759853,304:0.02698388):0.01841333,(470:0.02187376,533:0.02757699):0.00368786):0.00792722,482:0.04532337):0.01062473):0.00192095):0.01017910,((((331:0.02344047,(440:0.06072102,(63:0.01668777,(155:0.03887324,366:0.02987521):0.03921127):0.00174782):0.00253116):0.00534415,69:0.02155165):0.00074626,(((37:0.02566473,224:0.02137979):0.03932306,(554:0.02017367,(((41:0.06866684,(312:0.05170487,(11:0.02250511,(56:0.01256480,117:0.02992210):0.01189584):0.01307672):0.00239533):0.00287749,(((130:0.00840610,254:0.01292077):0.00469356,17:0.07457133):0.00354240,(((71:0.01878539,469:0.02166261):0.00804846,341:0.01865606):0.00410195,(449:0.01147462,(358:0.01329825,(136:0.01052272,(310:0.01126439,481:0.01027969):0.00000001):0.00101450):0.00253897):0.01781775):0.00198176):0.00307564):0.00295552,(553:0.01719350,78:0.08162769):0.00370382):0.00702061):0.00321308):0.00409739,((152:0.02627958,513:0.03469594):0.01265708,281:0.05837872):0.00430508):0.00743256):0.00220121,(((416:0.01499304,399:0.00772579):0.00223741,(276:0.00577819,((85:0.00845601,330:0.01534733):0.01126247,(114:0.01840024,103:0.04607232):0.00237244):0.00071399):0.00063468):0.02017026,((176:0.03887465,506:0.04699875):0.03156045,((((227:0.00912621,(7:0.00847112,428:0.01042573):0.00336381):0.02385883,(((((154:0.06936066,442:0.03848681):0.03609168,286:0.08858257):0.03221443,556:0.17947513):0.01113969,484:0.03876736):0.00463461,(((370:0.02877035,557:0.03679382):0.08897867,211:0.04940812):0.00945686,437:0.07275999):0.02375402):0.00701429):0.01827900,((420:0.06268238,((250:0.01443161,397:0.02956083):0.02292082,528:0.08456546):0.00304963):0.01114078,((343:0.02949450,(189:0.01407665,344:0.00482630):0.00348752):0.00401821,(((369:0.02771900,((497:0.00943135,395:0.01034224):0.00278258,434:0.00676083):0.00767389):0.00247712,(96:0.03899638,249:0.01320078):0.00765181):0.00115302,((86:0.01373695,321:0.01532639):0.01370449,((144:0.01287805,((175:0.00278016,335:0.01636069):0.00498087,510:0.00630115):0.00000001):0.01312732,(559:0.00540919,(245:0.00666479,(444:0.01454271,226:0.01688377):0.00210377):0.00197089):0.05316747):0.00147353):0.00347697):0.00235486):0.01875438):0.00589412):0.00135990,(87:0.01745042,159:0.02238800):0.01877400):0.00213372):0.00145221):0.00373930):0.00314958):0.00140547):0.00417316,(283:0.02819593,391:0.04296712):0.01107771):0.00742201):0.01372586):0.00920791):0.00285311):0.00052929,((44:0.03436040,(273:0.01620490,466:0.01951569):0.01363295):0.01581110,((21:0.05692237,((49:0.02187609,(359:0.01209446,360:0.01682776):0.00463248):0.00428630,(72:0.01093818,83:0.03218518):0.01962327):0.04114244):0.01474413,(564:0.05005562,((561:0.17777775,(562:0.15788397,563:0.13094004):0.03546866):0.12932345,(565:0.09989059,(566:0.10510964,567:0.11921439):0.02065158):0.01254733):0.02964970):0.12330236):0.00793392):0.00820367):0.00415757,112:0.08650410):0.01569298,(((((107:0.02935945,350:0.01706285):0.02792513,(((138:0.01001764,552:0.00366673):0.02625353,433:0.04242925):0.00514069,(225:0.04527598,261:0.03333815):0.00481210):0.01167475):0.00467188,((122:0.08982998,291:0.02104344):0.05050087,((327:0.01387079,525:0.02238311):0.02683898,((162:0.01546158,(14:0.01589729,478:0.01081389):0.00310516):0.00820474,456:0.01645234):0.01384085):0.00000001):0.00158815):0.01166793,202:0.01632987):0.00139507,(425:0.07603899,(266:0.06637349,170:0.03595067):0.00994215):0.00752622):0.00690161):0.00329132):0.00187767,(326:0.02047471,450:0.03784081):0.00890367):0.00481402):0.00191901):0.01613228):0.00221188):0.00080209):0.00101219,((((167:0.04065504,548:0.06009324):0.03263574,(195:0.03901869,(372:0.01880225,453:0.02185083):0.00318658):0.01119321):0.00853111,368:0.04864411):0.01075493,468:0.09151043):0.02818492);
tree best = [&U][-236151.72][ r 1.3585281 3.1683994 0.41155673 1.1392863 4.3711072 b 0.29642627 0.17587259 0.2015079 0.32619323 a 0.62653271 p 0.32483895 ]((((9:0.01441410,58:0.01229370):0.01089351,(((((167:0.04930904,548:0.06082571):0.04461745,(195:0.04085817,(372:0.01300014,453:0.02154259):0.00294980):0.01005947):0.00561078,368:0.04770446):0.00866496,468:0.06398531):0.02451352,((((271:0.02243327,((((319:0.02497333,(177:0.02294173,(((((156:0.02859469,(34:0.00516825,35:0.01159585):0.03347016):0.00363212,6:0.02746575):0.00175040,(128:0.01650471,457:0.02917982):0.00238503):0.00630937,203:0.03025544):0.00140978,((91:0.01575091,515:0.01583120):0.00096761,((216:0.04584988,(240:0.01549404,501:0.03301962):0.00497614):0.00402393,504:0.03324856):0.00247387):0.00080857):0.00233999):0.00045449):0.00127088,((145:0.01046973,237:0.00721831):0.01135065,351:0.02648890):0.00603479):0.00000001,(((125:0.03923680,((22:0.04701111,36:0.03476726):0.01888477,24:0.04736376):0.01041415):0.00728790,315:0.01968736):0.02157080,(132:0.01730950,(223:0.01940196,398:0.01319348):0.00406360):0.02428653):0.00528503):0.00184522,446:0.04966110):0.00088060):0.00426069,(274:0.04529276,(323:0.02042855,(384:0.02824368,520:0.01855808):0.01085144):0.00308211):0.03088316):0.00982528,((((((((251:0.02212582,272:0.02324640):0.00600799,402:0.02051836):0.01421801,(229:0.03387407,277:0.03445402):0.00222245):0.00189706,(((((499:0.07583925,180:0.01514966):0.00376556,(((((222:0.00797442,(529:0.01993237,(248:0.02067170,507:0.01124034):0.00531845):0.00837774):0.00350754,51:0.02646930):0.00119692,(67:0.01171380,464:0.03987092):0.00130835):0.01765448,(328:0.02167627,361:0.05664377):0.00960187):0.00578250,(394:0.01362085,(19:0.02994108,140:0.03501664):0.00437741):0.00349752):0.00188623):0.00442980,((92:0.04710598,134:0.03885075):0.00931317,311:0.05900459):0.02257339):0.00501107,448:0.04566470):0.00821512,((((((30:0.03292573,(165:0.01889384,(243:0.01135720,376:0.01323689):0.01179791):0.00273764):0.00206927,(408:0.00610535,483:0.00243998):0.01758608):0.00666961,234:0.01067748):0.00077159,325:0.01203601):0.00740691,(((2:0.00379981,((178:0.00764087,463:0.00837575):0.01245410,(505:0.02458296,542:0.04531053):0.00298688):0.00537319):0.01724362,(452:0.01349300,547:0.00834767):0.00261939):0.00326872,(192:0.07560131,194:0.03110138):0.00385891):0.00219741):0.00212965,60:0.02675241):0.00343590):0.00182446):0.00216109,((43:0.02103295,219:0.01113303):0.00831226,197:0.05280446):0.00725741):0.00183973,(268:0.03510300,(541:0.03191669,(((((((382:0.00410699,401:0.00593847):0.02576271,((88:0.01137073,127:0.03005276):0.00436377,298:0.03198855):0.00575693):0.00092225,381:0.00397512):0.00220835,(((82:0.04243170,((345:0.01889094,((50:0.02084089,287:0.03448423):0.00611146,522:0.03144811):0.00652104):0.00283528,((((106:0.00812151,(93:0.01380704,546:0.02612682):0.00632810):0.00440294,423:0.01521149):0.00000001,(299:0.02272621,545:0.02294234):0.01732435):0.00165936,77:0.00733616):0.00079942):0.00000001):0.00080569,(((27:0.02082627,(89:0.04998381,(173:0.00899444,411:0.06089286):0.01465485):0.00582476):0.00659910,(471:0.01276981,544:0.00826051):0.00784908):0.00256017,((405:0.03610278,540:0.06394392):0.00516064,474:0.00951951):0.00231541):0.00000001):0.00080644,204:0.01322493):0.00000001):0.00183884,((157:0.03568244,498:0.01353308):0.01321447,(526:0.01793544,441:0.06222113):0.00340925):0.00512189):0.00858263,(284:0.03708293,365:0.02778225):0.01001701):0.01458217,(((((137:0.02375814,275:0.01304297):0.05259124,((184:0.00795313,467:0.01594501):0.00124642,(((313:0.01034119,357:0.00881791):0.00029842,356:0.00531450):0.00643468,392:0.02149635):0.00375370):0.01584427):0.00674333,(262:0.06497797,337:0.05418149):0.00398569):0.00526496,(68:0.06874345,263:0.03282482):0.02052522):0.00172997,(((220:0.02701610,((31:0.02475553,354:0.00504612):0.01873315,205:0.04912784):0.00074818):0.00344087,487:0.05066407):0.00309146,((333:0.02025909,386:0.05365544):0.03682503,((111:0.01055842,445:0.02394204):0.01066647,168:0.02983612):0.00315095):0.00635037):0.01398671):0.00392082):0.00300526):0.01202750):0.00185263):0.00169821,367:0.01649492):0.00473884,((15:0.02884880,141:0.02686902):0.00491800,(((390:0.00952679,(84:0.02542934,196:0.01060843):0.00345301):0.00610874,(((163:0.00966095,260:0.00895703):0.00387914,(264:0.11561641,(396:0.01312414,100:0.00367929):0.00639477):0.00603669):0.00007295,208:0.01253018):0.00174175):0.01115734,(94:0.01493022,362:0.01271210):0.00596506):0.00189390):0.01038977):0.00071400):0.00840577,((174:0.02402853,518:0.05240440):0.03287504,(((306:0.07286760,((133:0.02293034,418:0.03698107):0.01433983,415:0.03068071):0.01069049):0.02605592,(((23:0.01183157,536:0.02779367):0.01307055,(182:0.09878102,353:0.03051969):0.00289251):0.00301204,(214:0.05281107,509:0.03002059):0.02773953):0.00052634):0.00426252,(((42:0.05330161,((((70:0.00850913,332:0.02368519):0.00648512,((403:0.02128114,166:0.01266196):0.00292690,191:0.01559337):0.00389246):0.01625380,(334:0.03550298,(389:0.00855790,422:0.01178310):0.01336757):0.00433729):0.00807415,((109:0.04081211,488:0.03600687):0.01173552,494:0.05010590):0.01203222):0.01778022):0.00748815,477:0.03593217):0.00431382,438:0.03916351):0.00387334):0.02609499):0.00483891):0.00159905):0.00184510):0.00068928,(236:0.04394396,(349:0.02600774,((517:0.00900092,537:0.00905540):0.01328582,(((81:0.01458414,374:0.02057613):0.00583528,172:0.07144121):0.00780549,((352:0.02778105,((409:0.00745593,447:0.01633348):0.02041197,412:0.01766524):0.00756702):0.00249225,((326:0.02154832,450:0.04339789):0.00732691,((((((122:0.07363701,291:0.01905712):0.04822664,((327:0.01426560,525:0.02790748):0.02480373,((14:0.02083711,(162:0.00946020,478:0.01119376):0.00310123):0.00385503,456:0.01599727):0.01260537):0.00000001):0.00226824,((107:0.01831196,350:0.01735407):0.01236377,(((138:0.00704548,552:0.00769275):0.02268786,433:0.04060906):0.00271550,(225:0.04657157,261:0.03003667):0.00434186):0.00721992):0.00899678):0.00706554,202:0.01600745):0.00286920,(170:0.03667924,(266:0.06759001,425:0.04786756):0.00466969):0.00927629):0.00217931,((((((292:0.00707411,348:0.00451559):0.02997786,(217:0.03100306,164:0.01817073):0.00338544):0.00434174,(309:0.02875955,(316:0.00308267,320:0.00087305):0.00467546):0.00586547):0.00126361,(201:0.02981600,(28:0.02171118,40:0.01805556):0.04092110):0.00213447):0.01398850,(((90:0.01526873,270:0.01219677):0.02221421,((228:0.01322396,300:0.01177335):0.00992112,((239:0.03531313,(244:0.01738337,393:0.01011944):0.00333206):0.00000001,(121:0.01217803,459:0.00356346):0.01753425):0.00129854):0.00198492):0.01186049,((((38:0.04613630,(39:0.00771199,458:0.00565237):0.02380809):0.00342694,297:0.06882814):0.00416989,(256:0.02573878,((388:0.07269644,406:0.01308675):0.06067848,460:0.01216352):0.00383790):0.03279976):0.00692529,((((57:0.01055134,181:0.00377323):0.00165898,512:0.00318521):0.00165359,508:0.01192207):0.02032326,(95:0.00573833,120:0.00943813):0.03787965):0.01245343):0.00337871):0.00083301):0.00295575,(112:0.07181180,(((116:0.00463012,454:0.01334901):0.01129345,246:0.02611140):0.01570853,((5:0.07975708,((((414:0.02530545,527:0.03115950):0.01314845,(543:0.10936279,(32:0.04829634,560:0.10564390):0.01107189):0.01234268):0.00114164,(238:0.03041893,485:0.06132241):0.01468262):0.00460967,(((79:0.14673686,(((((399:0.00767565,((103:0.04666532,114:0.01324023):0.00341710,(276:0.00912395,416:0.01138624):0.00177071):0.00014446):0.00273846,(85:0.00577970,330:0.01700856):0.01018544):0.01398285,(176:0.03003481,506:0.04140341):0.02724557):0.00131366,((87:0.01731818,159:0.02071355):0.01883479,(96:0.03291102,((((369:0.02529620,(395:0.01044727,(434:0.00351153,497:0.01004263):0.00190977):0.00229772):0.00370596,249:0.01919949):0.00146533,((343:0.02832020,(189:0.01563530,344:0.00566777):0.00388563):0.00580008,((86:0.01698619,321:0.00871166):0.00752964,((510:0.00684361,144:0.01766168):0.00000001,(175:0.00297633,335:0.00887440):0.00938662):0.01058746):0.00423103):0.00119633):0.00136590,((226:0.01504100,(245:0.00747907,559:0.01056720):0.00234816):0.00175458,444:0.01151793):0.05639046):0.00303074):0.02211140):0.00243305):0.00364953,((((227:0.01130200,(428:0.01134285,7:0.00808423):0.00255412):0.01834243,484:0.04369531):0.00352243,(((154:0.05533120,442:0.03095762):0.03238203,286:0.07514680):0.01818912,(556:0.13397987,(211:0.04485668,((370:0.02442587,557:0.03560992):0.06302340,437:0.05268378):0.00399176):0.00833208):0.01390319):0.00663327):0.01117225,((250:0.01377860,397:0.01783176):0.02672187,(420:0.06213800,528:0.07152897):0.00354616):0.01019561):0.00176368):0.00387949):0.00273039,(((155:0.04076782,366:0.02933576):0.03107241,(((554:0.01437707,(((553:0.00486737,78:0.06357021):0.00431785,((((41:0.04132782,17:0.07539031):0.00693346,((136:0.01005299,(310:0.01203552,(449:0.00885815,481:0.00988223):0.00162001):0.00106315):0.00358094,358:0.00998160):0.00745863):0.00189817,(((11:0.01589514,(56:0.01491047,117:0.02844969):0.00737818):0.01013837,469:0.02530053):0.00474336,(71:0.03273826,341:0.02471230):0.00162475):0.00070903):0.00051731,(130:0.01024791,254:0.01655908):0.00600335):0.00104638):0.00495292,312:0.03965604):0.00463400):0.00209541,(37:0.02280393,224:0.01838981):0.03743319):0.00191191,((152:0.02451614,513:0.03168932):0.01142738,281:0.04664534):0.00142817):0.00527165):0.00113017,((440:0.05174204,(63:0.01729631,331:0.02678265):0.00146366):0.00341532,69:0.02237457):0.00139949):0.00327695):0.00205754,(((65:0.03636620,135:0.04372167):0.02570919,((115:0.02394010,(535:0.03742588,555:0.01225095):0.00693871):0.01034840,(((129:0.01804654,304:0.02627344):0.01990569,(470:0.01752153,533:0.02327184):0.00350409):0.00304086,482:0.04194351):0.01809986):0.00127008):0.00712907,((495:0.03298751,(47:0.05517298,((153:0.01717920,486:0.00789707):0.00886596,215:0.03174124):0.00846637):0.00243552):0.00425366,(283:0.02799658,391:0.04326351):0.00865902):0.00305185):0.00038203):0.01756175):0.01146807):0.01516056,((((((72:0.01060457,83:0.03329872):0.01257352,(360:0.01267779,359:0.01157070):0.00150641):0.00511625,49:0.01968019):0.04293621,(((565:0.09359644,(566:0.07829620,567:0.08019083):0.02753803):0.01250060,(561:0.13988242,(562:0.12989226,563:0.14878743):0.05608880):0.11995259):0.02535572,564:0.03624191):0.09745492):0.00844453,21:0.04996849):0.01135461,(44:0.03559703,(273:0.01309828,466:0.00998540):0.01818581):0.01389989):0.00661815):0.00217404):0.00159656):0.00179387):0.01998246):0.00282853):0.00059872):0.00483075):0.00181779):0.01052586):0.00368149):0.00297407):0.00297217,((301:0.01228179,549:0.01568868):0.01848076,(((((29:0.05270955,280:0.01632204):0.00773855,((148:0.02002542,491:0.00582118):0.00468192,493:0.01332571):0.01351066):0.00396014,(((((80:0.03830864,465:0.02378718):0.00731580,((((3:0.01199778,8:0.02176891):0.00501570,(151:0.01130676,294:0.02491082):0.00683308):0.00248893,551:0.01489671):0.01356201,(((123:0.00295689,419:0.00070093):0.03990877,131:0.02414385):0.00633470,(12:0.03158149,(503:0.01623467,532:0.02792446):0.00503075):0.00274284):0.00419637):0.00061472):0.02295520,(((((232:0.02290000,521:0.01014170):0.00236025,((((364:0.00832732,(66:0.00522129,230:0.02566951):0.00553994):0.00356365,496:0.01664653):0.00175585,186:0.01766971):0.00221827,524:0.01507793):0.00599443):0.01890588,(342:0.05038246,(33:0.02759988,523:0.03202225):0.03497318):0.00579774):0.00256393,((26:0.02826945,(247:0.08582049,455:0.02124064):0.00512373):0.03123437,62:0.03655905):0.00454680):0.00491901,355:0.04723094):0.01476270):0.00220345,(((((13:0.00131794,74:0.00839241):0.00672368,538:0.03077166):0.01070128,(99:0.02927987,338:0.01520415):0.00852428):0.00224151,(((52:0.07833039,((((73:0.05363120,126:0.02727286):0.00759805,97:0.02567838):0.00803623,436:0.04797383):0.00971453,293:0.05243187):0.00511901):0.00440511,475:0.05430648):0.00135113,(212:0.00682488,305:0.00815672):0.03543950):0.01678016):0.01047422,511:0.02684921):0.00178820):0.00750381,(((10:0.05794965,((45:0.01172265,373:0.04096011):0.01887097,(((198:0.00517058,53:0.02738688):0.00256431,161:0.01503042):0.00955354,((147:0.01537509,(188:0.01475213,413:0.02692796):0.00294177):0.00544033,480:0.01409105):0.00311675):0.00492667):0.01169982):0.00173073,(((417:0.03810368,472:0.04126471):0.03254342,((54:0.03483853,(16:0.02007146,407:0.09946339):0.00601505):0.00695401,500:0.04586128):0.00336164):0.00835467,((((139:0.03097876,143:0.02216950):0.00450549,(160:0.01726600,((519:0.03625344,55:0.04624183):0.00303107,(149:0.02192322,150:0.01146825):0.04546007):0.00277720):0.00279415):0.01029088,((((101:0.00202259,285:0.00244240):0.01193059,346:0.02212121):0.00607730,((18:0.01619412,61:0.00549063):0.00478373,105:0.03239755):0.00822579):0.00933499,((119:0.00667820,430:0.00467897):0.00774894,207:0.00815504):0.01565079):0.01829568):0.00175042,(((((108:0.01469374,531:0.01691801):0.02154263,439:0.03896323):0.00316206,(48:0.02631680,(187:0.01484176,476:0.01362602):0.04142947):0.00410319):0.00324029,(((64:0.02452367,404:0.03790869):0.02611951,((209:0.03126919,339:0.02508290):0.01086277,(110:0.02755904,(258:0.02502735,530:0.02519582):0.00237444):0.00866973):0.00206286):0.00722336,558:0.04076512):0.01180592):0.00793652,(289:0.01502863,((400:0.01162560,424:0.01443611):0.00181109,489:0.02821837):0.00128804):0.02266813):0.00772559):0.00111881):0.00451787):0.00129938,((((200:0.04477173,(307:0.07602707,435:0.01556860):0.03676654):0.00218733,((46:0.02471801,((118:0.00775574,303:0.00920652):0.04599137,(171:0.03275769,534:0.04594087):0.00860167):0.00487544):0.01630822,((((((((4:0.01959528,290:0.00206018):0.00381440,377:0.01703120):0.01743253,(259:0.02647960,282:0.01197037):0.02146348):0.00814528,231:0.01827531):0.00075178,((265:0.04263791,((317:0.02972303,(378:0.01654332,380:0.03780278):0.00530386):0.00150040,539:0.06864190):0.02462492):0.00440785,((((1:0.02340507,210:0.01005849):0.00309481,((451:0.01620657,421:0.01069097):0.00531558,269:0.01097283):0.00200065):0.00500163,104:0.03574910):0.01064218,296:0.04858507):0.00457205):0.00124267):0.00371003,(((324:0.02218422,431:0.02281657):0.00153100,363:0.02465540):0.01897360,(278:0.05505757,102:0.04731808):0.00229970):0.00166709):0.00047040,(257:0.01559660,183:0.05296966):0.00281056):0.00185553,((193:0.03969371,(76:0.00862525,98:0.00661034):0.02772827):0.00338105,((((169:0.00780452,318:0.01398004):0.01095725,218:0.02389932):0.02848406,((267:0.07053407,322:0.11721879):0.03683902,329:0.02409039):0.01715514):0.00102481,(25:0.02523963,490:0.04903164):0.03257055):0.00000001):0.00229524):0.00092731):0.00149774):0.01186555,((479:0.02405014,(((75:0.01681339,(255:0.01234865,410:0.02388715):0.00585661):0.00212166,199:0.02438529):0.00527644,492:0.07333027):0.00113437):0.01480099,(302:0.03340584,379:0.01885039):0.04031036):0.04488426):0.00168434,(235:0.06211301,295:0.04164230):0.03226815):0.00086455):0.00195302):0.00272371):0.00123275,((59:0.02477101,(213:0.01901903,233:0.01012248):0.00617347):0.01144791,(((221:0.02788232,336:0.02924398):0.01928023,383:0.02159815):0.03559597,550:0.07851591):0.00668891):0.01126329):0.00168967,(((252:0.01413972,429:0.04511966):0.00474775,(340:0.02695993,371:0.03784200):0.02928065):0.00238434,(((124:0.01483653,190:0.01634193):0.04130975,(314:0.04083998,427:0.04213721):0.01119778):0.00985501,(432:0.00645036,514:0.00840553):0.02009925):0.00164803):0.01771552):0.00641632):0.00138687,(((443:0.03255137,((385:0.00910090,461:0.02224447):0.00315126,((253:0.00786253,462:0.02921410):0.00142192,502:0.01148777):0.00000001):0.00938481):0.00439094,((206:0.00474859,(279:0.01883595,426:0.01410334):0.00558570):0.00229601,((242:0.00346726,142:0.01022571):0.00092791,179:0.00771849):0.00322758):0.00093048):0.00083920,((((146:0.04871659,((185:0.01197087,473:0.02044570):0.01025243,288:0.01613169):0.00997909):0.04516105,(((241:0.02002215,347:0.01723346):0.02407477,387:0.01507568):0.00680970,516:0.04296448):0.01590864):0.00858500,113:0.01098199):0.00176718,((375:0.06710380,158:0.01753454):0.00162867,(20:0.00315387,308:0.00386989):0.01051024):0.00000001):0.00157340):0.00682812);
tree best = [&U][-231245.5][ r 1.1535862 3.0934625 0.49097361 1.0194619 4.5331017 b 0.29400529 0.18883225 0.21539658 0.30176588 a 0.61519066 p 0.3305592 ](((167:0.04681097,548:0.05793485):0.04334549,(195:0.03639343,(372:0.01537038,453:0.01497392):0.00239759):0.00568717):0.00733537,((((349:0.03361137,((517:0.00987394,537:0.01029722):0.01703935,(((81:0.02797753,374:0.01601240):0.00753614,172:0.05531256):0.00626105,(((((202:0.01981661,((((107:0.02364209,350:0.01531785):0.01612284,(((138:0.00836712,552:0.00603127):0.01765444,433:0.04366926):0.00999448,(225:0.04777191,261:0.04862399):0.00368460):0.00681321):0.00728701,(327:0.01225904,525:0.03103541):0.02623243):0.00497482,((122:0.08200352,291:0.02286115):0.04666671,(((478:0.00878018,14:0.01809891):0.00344001,162:0.01384133):0.00511341,456:0.01311592):0.01292216):0.00274354):0.00483600):0.00110505,((266:0.06953581,170:0.03153352):0.00715894,425:0.05963463):0.01259195):0.00917355,((((90:0.00664358,270:0.01905991):0.01900198,((((244:0.01770242,393:0.01337237):0.00264977,(228:0.01221500,300:0.01327090):0.00862314):0.00054474,(121:0.01398112,459:0.00341427):0.01926006):0.00203194,239:0.03280088):0.00550177):0.01338939,((((201:0.02330024,(28:0.02262027,40:0.01996490):0.03640782):0.00973358,((309:0.02797253,(316:0.00291694,320:0.00089659):0.00367393):0.00261634,(164:0.01169174,217:0.02196160):0.00565605):0.00045101):0.00328345,(292:0.00880687,348:0.00184234):0.02987867):0.00397341,(((181:0.00481765,(57:0.00869721,512:0.00521874):0.00239895):0.00158416,508:0.01016969):0.02187228,(95:0.00851584,120:0.00514501):0.03955837):0.01354767):0.00209148):0.00086541,(((((((38:0.04255677,(39:0.01516944,458:0.00729761):0.02832271):0.00606508,297:0.06857498):0.00257112,((256:0.02435360,460:0.01435073):0.00463545,(388:0.06552577,406:0.01556901):0.06289084):0.02577639):0.00723645,112:0.09429854):0.00486839,(((564:0.04111367,((561:0.13288534,(562:0.09972094,563:0.15475714):0.06366526):0.11106463,(565:0.09976252,(566:0.09380957,567:0.06806747):0.02768003):0.01713423):0.02431810):0.09764058,((49:0.01290101,(360:0.01142390,((72:0.00640810,83:0.02338944):0.01351334,359:0.01663187):0.00200147):0.00319845):0.04799118,21:0.05884307):0.00551669):0.00712733,(44:0.03896613,(273:0.01667476,466:0.01362931):0.01563776):0.01839385):0.01148186):0.00056596,((116:0.00753496,454:0.01259645):0.00877522,246:0.02900013):0.01230100):0.00046457,(5:0.07404299,((((414:0.02704232,527:0.03072600):0.01127954,(32:0.05489559,(543:0.09319779,560:0.10320417):0.01628933):0.01069038):0.00299280,(238:0.02605887,485:0.06647135):0.01446177):0.00735906,((283:0.03303201,391:0.04120952):0.00266570,((47:0.05327870,(((153:0.01467987,486:0.00849444):0.00790379,215:0.03259829):0.00670179,495:0.03822607):0.00347196):0.00511830,((((69:0.02820165,((440:0.05826858,(63:0.01870845,331:0.01801870):0.00290783):0.00500103,(281:0.05035460,((152:0.02075536,513:0.03750709):0.00828141,((37:0.02130803,224:0.02257732):0.03134816,(((((130:0.00825729,254:0.01437371):0.00775682,312:0.05310678):0.00139224,((((71:0.02166836,469:0.02261839):0.00755097,341:0.02110411):0.00478999,(41:0.03784065,((136:0.01447877,((449:0.01018477,481:0.01093095):0.00250322,310:0.00738148):0.00112668):0.00289471,358:0.00833298):0.01169155):0.00444391):0.00280844,((11:0.02045437,(56:0.00933054,117:0.03105446):0.00871405):0.00585824,17:0.07328623):0.00471941):0.00137830):0.00423939,(78:0.05273653,553:0.01463714):0.00506066):0.00515786,554:0.01836901):0.00430873):0.00501342):0.00156244):0.00483015):0.00184017):0.00120538,(155:0.04438217,366:0.03572530):0.03770505):0.00433451,(((((87:0.01477064,159:0.01950602):0.02061303,(((((96:0.03607529,249:0.01379404):0.00591582,(189:0.01013540,344:0.00596798):0.00779884):0.00153916,((86:0.01009086,321:0.01197728):0.01133639,(((226:0.01251777,(245:0.00796982,559:0.01133586):0.00340573):0.00206849,444:0.01147551):0.05239926,(((144:0.01141689,510:0.00541840):0.00048730,(175:0.00224280,335:0.00775464):0.00405585):0.00358410,343:0.02817367):0.00883184):0.00000001):0.00483535):0.00005290,(369:0.02421156,(434:0.00600770,(395:0.01402217,497:0.00797662):0.00220828):0.00501377):0.00269863):0.02067624,(420:0.07149038,((250:0.01510903,397:0.02016829):0.02255789,528:0.09538190):0.00360893):0.00492835):0.00235796):0.00276505,((176:0.03717340,506:0.04219904):0.01831484,79:0.15280398):0.01539200):0.00181529,(((227:0.00815287,(7:0.00272679,428:0.00920630):0.00157798):0.02210237,484:0.03219878):0.00417267,((((370:0.02506185,557:0.04719791):0.07317704,211:0.03656465):0.00826670,437:0.07367333):0.01363629,(((154:0.05660016,442:0.03323804):0.02288188,286:0.07656910):0.01555044,556:0.12813848):0.01781829):0.00426033):0.01979259):0.00353372,(((276:0.00800588,416:0.01346143):0.00211202,(114:0.01699107,(103:0.04838139,(85:0.00776056,330:0.01760904):0.00601872):0.00203488):0.00127949):0.00000001,399:0.00752390):0.01528370):0.00610330):0.00440156,((65:0.04842475,135:0.04398034):0.02334259,((115:0.02620626,(535:0.03562053,555:0.01502239):0.00385535):0.00972850,(((129:0.01646556,304:0.02625395):0.01580029,(470:0.01843860,533:0.02692860):0.00662879):0.00764013,482:0.03884544):0.01958184):0.00079875):0.01152945):0.00194547):0.00500229):0.01313723):0.01318801):0.01832121):0.00182504):0.02312717):0.00256422,(352:0.03163673,((409:0.01796271,447:0.01495996):0.02243745,412:0.01392131):0.00994810):0.00086506):0.00105638,(326:0.02314003,450:0.04322240):0.00850730):0.00660821):0.00085149):0.01137924):0.00400805,(9:0.01999232,58:0.00906878):0.01000521):0.00374947,(((((((15:0.03415254,(((94:0.00864110,362:0.01249850):0.00607807,141:0.03099766):0.00190153,(((((163:0.01058596,260:0.01272481):0.00492785,(100:0.00511275,396:0.01316772):0.00914951):0.00146667,208:0.01078068):0.00417635,(390:0.01382523,(84:0.01978140,196:0.00963716):0.00545900):0.00590875):0.00040354,264:0.11416101):0.00697497):0.00209900):0.00434911,(319:0.02021839,(((274:0.04317461,323:0.01697659):0.00260527,(384:0.03052964,520:0.01179285):0.00930684):0.02547685,((((504:0.03274815,((91:0.01866310,(216:0.05186354,177:0.02021558):0.00203449):0.00171742,(((((128:0.01945501,156:0.02883088):0.00162789,(34:0.00692652,35:0.01288900):0.03741188):0.00352456,(457:0.03401150,6:0.02347378):0.00192725):0.00311056,(240:0.01807102,501:0.02031146):0.00938342):0.00131895,(203:0.02232237,515:0.02050171):0.00281473):0.00028471):0.00190219):0.00173313,((145:0.00675620,237:0.01502756):0.00980423,351:0.02403725):0.01312181):0.00000001,((132:0.01444333,(223:0.01859028,398:0.01607974):0.00373161):0.02555679,271:0.00999266):0.00486659):0.00196350,((125:0.03927333,((22:0.03415959,36:0.03173354):0.01308778,24:0.03974836):0.01158205):0.00213881,315:0.01773583):0.01909723):0.00191189):0.00269257):0.01069648):0.00079138,(((((((((2:0.00811073,(505:0.01910635,(542:0.04946516,(178:0.00643423,463:0.00744867):0.00994263):0.00147282):0.00412709):0.01587324,(452:0.01326452,547:0.00972642):0.00533337):0.00359051,(194:0.04411681,(((165:0.02129763,30:0.03732239):0.00388562,((243:0.00941259,376:0.01000078):0.00804271,(408:0.00625442,483:0.00480993):0.01997113):0.00236602):0.00694180,(234:0.01017550,325:0.01138115):0.00212796):0.01347378):0.00073988):0.00102769,192:0.08382850):0.00283920,60:0.02592647):0.00287705,(448:0.03655988,((((140:0.03006928,(19:0.03303282,((67:0.01526459,464:0.04203905):0.00416991,((222:0.00955715,(529:0.02110865,(248:0.02073617,507:0.01312154):0.01161592):0.00636690):0.00383328,51:0.02780717):0.00253242):0.01798366):0.00160242):0.00410798,394:0.01872330):0.00141623,(499:0.07959812,(180:0.01624423,(328:0.01880248,361:0.05140796):0.01461944):0.00097340):0.00145184):0.00340277,((92:0.05154670,134:0.02633178):0.01261647,311:0.05949225):0.03083141):0.00498346):0.00927053):0.00637182,((229:0.03029726,277:0.04198497):0.00946355,(272:0.02187858,(251:0.01850789,402:0.02173520):0.00507392):0.00784965):0.00307738):0.00399013,(((43:0.01614198,219:0.01794517):0.01314203,197:0.05892927):0.01173429,((446:0.04921578,((((((88:0.01328911,127:0.03278664):0.00146592,298:0.02996966):0.00372388,((((50:0.01736030,287:0.04104406):0.00970423,522:0.02731725):0.00658783,474:0.00748985):0.00128858,((((((82:0.04890355,(27:0.02569626,(89:0.04694826,(173:0.00665575,411:0.05483612):0.00651607):0.00537980):0.01152844):0.00000001,((546:0.02694824,93:0.01214782):0.00682201,106:0.00701520):0.00418018):0.00127281,((299:0.02730251,545:0.02387584):0.01946978,345:0.01931393):0.00388136):0.00000001,(((382:0.00397338,401:0.00545685):0.02694013,(471:0.01513109,544:0.00944607):0.01271392):0.00064065,(405:0.03954249,540:0.07173642):0.00847702):0.00109852):0.00128468,(423:0.01157220,((77:0.01001711,381:0.00083605):0.00324729,((157:0.03808139,498:0.02412174):0.01491663,(526:0.01547481,441:0.06199428):0.00688134):0.00602906):0.00143836):0.00000001):0.00068869,204:0.01038191):0.00039067):0.00145046):0.00966976,(284:0.03833968,365:0.02164361):0.01049681):0.01245976,((((((31:0.02309254,354:0.00520693):0.01668950,220:0.02719266):0.00114989,205:0.04647233):0.00517897,(((111:0.01118266,445:0.01987212):0.01041188,(487:0.05107782,(333:0.02424756,386:0.05284081):0.02942401):0.00895661):0.00335232,168:0.02369202):0.00255622):0.01438778,(68:0.08572286,263:0.03348250):0.01975280):0.00227051,(((137:0.02101954,275:0.01741237):0.04881801,((184:0.00908367,467:0.01481268):0.00272094,(((313:0.00911062,357:0.00745872):0.00079892,356:0.00811193):0.00709856,392:0.02779804):0.00856757):0.01772265):0.01091419,(262:0.06941470,337:0.06021701):0.00476909):0.00583439):0.00076505):0.00191784,541:0.03042961):0.01341499):0.00432579,268:0.03205631):0.00378470):0.00000001):0.00307438,367:0.02090879):0.00205491):0.00916109,(((((42:0.04512250,((((70:0.00956239,332:0.02306167):0.01252559,((403:0.03181962,166:0.00965094):0.00273349,191:0.01979337):0.00904702):0.01547253,((389:0.01238174,422:0.02199680):0.01086145,334:0.04741169):0.00387809):0.00820986,((109:0.03641188,488:0.03460626):0.01678528,494:0.06533101):0.00670979):0.01663565):0.01032411,477:0.03694173):0.00589814,(((23:0.02035268,536:0.03492665):0.01360049,(182:0.12212101,353:0.01929883):0.00288186):0.00517950,((214:0.05746776,509:0.02788238):0.02844814,((133:0.02537635,418:0.02757613):0.01200986,(306:0.06078365,415:0.04295756):0.01647002):0.02625940):0.00367154):0.00718354):0.00897806,438:0.04501049):0.02325144,(174:0.01871166,518:0.05701476):0.04026757):0.00298391):0.00085416,(((((59:0.02296632,(213:0.01483472,233:0.00687300):0.00409434):0.01268666,550:0.08405070):0.00600561,((221:0.03622458,336:0.01619945):0.01904839,383:0.03110183):0.03833143):0.01045717,((((((((75:0.01071123,(199:0.03551009,(255:0.00953302,410:0.02324665):0.01333152):0.00061363):0.00972246,(479:0.01692802,492:0.09522108):0.00416884):0.01933537,(302:0.02973746,379:0.01864658):0.05460028):0.04463706,(((((25:0.01809135,490:0.04344807):0.03662084,(((169:0.00891774,318:0.01239228):0.01065068,218:0.02016909):0.02698151,(329:0.02988485,(322:0.13019644,267:0.07809583):0.02805682):0.00927244):0.00419228):0.00129728,(((278:0.06599447,(((((((451:0.01834358,421:0.01045987):0.00448615,(1:0.03497614,210:0.01368182):0.00147493):0.00127134,269:0.00769739):0.01160515,104:0.03105214):0.00949765,(265:0.05058636,(317:0.03074509,(539:0.07892295,(378:0.01016308,380:0.03556154):0.00598940):0.00296291):0.03183246):0.00649355):0.00388608,(296:0.03506635,231:0.01612316):0.00633419):0.00000001,(((4:0.01982155,290:0.00350453):0.00349649,377:0.01455153):0.01860424,(259:0.02301143,282:0.01470657):0.01561050):0.00979399):0.00258814):0.00000001,(((76:0.00821325,98:0.00414269):0.03136798,193:0.04273104):0.01087456,(102:0.04873448,((324:0.02067084,431:0.01794599):0.00095280,363:0.03182042):0.01766024):0.00164679):0.00267750):0.00016445,183:0.06254486):0.00117782):0.00091040,((307:0.07066409,435:0.01684823):0.05427130,257:0.01355669):0.00423179):0.00034447,((46:0.02152807,((118:0.01140263,303:0.01837053):0.05063855,(171:0.03927137,534:0.03431800):0.00962533):0.00535661):0.01182188,200:0.05029367):0.00000001):0.01157441):0.00181853,10:0.05971535):0.00274278,((45:0.01551096,373:0.05167000):0.01482123,(((53:0.02835806,161:0.01442532):0.00000001,198:0.01193301):0.01282105,((147:0.02270748,(413:0.02671332,188:0.01344758):0.00323648):0.00087624,480:0.01046053):0.00259145):0.00369246):0.01010656):0.00673471,((235:0.07974227,295:0.05227463):0.02284978,((((((105:0.02525573,(18:0.01980699,61:0.00582436):0.00355772):0.00884849,((101:0.00204804,285:0.00260075):0.01363156,346:0.01852983):0.00386847):0.00770940,((119:0.00933517,430:0.00465636):0.01461621,207:0.01790350):0.01376577):0.02274518,((139:0.02071032,143:0.02771868):0.00411809,((160:0.01822767,(55:0.05334402,519:0.02553233):0.00439579):0.00250363,(149:0.01460300,150:0.01393301):0.03726624):0.00197714):0.01370019):0.00426161,(((16:0.02608945,54:0.03591599):0.00693023,407:0.09112405):0.00740516,((417:0.04639936,472:0.04180169):0.03563279,500:0.04384015):0.00530165):0.01613138):0.00000001,(((((((209:0.02690876,339:0.02227550):0.00844033,(64:0.02631931,404:0.05100905):0.02572547):0.00149658,(110:0.02552818,(258:0.02924671,530:0.02589124):0.00098164):0.01083432):0.00922187,558:0.03660300):0.00358275,((108:0.01818722,531:0.00799960):0.02041283,(48:0.03078140,(187:0.01344845,476:0.00667836):0.03629935):0.00284405):0.00188642):0.00055602,439:0.04289159):0.00688011,(489:0.03096834,((400:0.01765289,424:0.01860983):0.00519650,289:0.01593951):0.00069067):0.01587725):0.00588120):0.00500471):0.00076341):0.00454539,((29:0.05321520,280:0.02759294):0.00414305,((148:0.02489037,491:0.00561202):0.00739900,493:0.01320693):0.02206711):0.00474277):0.00179667):0.00289499,(((432:0.00960264,514:0.01170947):0.03148461,(((124:0.00883402,190:0.02064503):0.04758865,(314:0.03965066,427:0.03682538):0.01032857):0.01114274,((340:0.03276596,371:0.04972339):0.03239303,(252:0.01328965,429:0.04663702):0.00734607):0.00232108):0.00021093):0.02292426,(((((80:0.02933723,(((123:0.00165080,419:0.00051607):0.03925092,131:0.02374501):0.00321565,(12:0.02430436,(503:0.01523331,532:0.02009440):0.00344795):0.00105953):0.00632572):0.00213257,(((3:0.01596534,8:0.01729770):0.00430569,(151:0.01596840,294:0.03008064):0.00939681):0.00365289,551:0.02314549):0.01797033):0.00157160,465:0.03106845):0.02039006,((((62:0.04383953,((524:0.01427655,(186:0.01160606,((364:0.00528256,(66:0.00771240,230:0.02394769):0.00515024):0.00526219,496:0.01017479):0.00112071):0.00201790):0.00642438,(232:0.02588333,521:0.00877666):0.00374942):0.01636884):0.00276194,((247:0.08173469,455:0.01622028):0.00705269,26:0.01955151):0.03160059):0.00122439,(342:0.05352794,(33:0.02751382,523:0.03605810):0.02918926):0.00289646):0.00758144,355:0.04711772):0.01269346):0.00356747,(511:0.02863998,(((475:0.04595819,(((((73:0.05448129,126:0.02160817):0.00781029,97:0.02379519):0.01584944,436:0.05155092):0.00912489,(52:0.07925303,293:0.05089722):0.00295980):0.00886218,(212:0.00386507,305:0.00767894):0.03981127):0.00087942):0.01772596,(99:0.03556246,338:0.01997415):0.00219054):0.00244596,((13:0.00214113,74:0.00809289):0.00653123,538:0.02445929):0.00758555):0.01154221):0.00075652):0.00512094):0.00031563):0.01017569):0.00000001,236:0.05210101):0.00299226,(((((142:0.00836130,242:0.00162034):0.00506866,179:0.00813695):0.00274633,206:0.00759305):0.00198391,((20:0.00271531,308:0.00339131):0.01050560,(113:0.00948790,(((146:0.07110052,((185:0.01644641,473:0.02503085):0.00695894,288:0.01885617):0.00805326):0.03967501,(((241:0.01984753,347:0.01764643):0.03391002,387:0.01792452):0.01048018,516:0.04216565):0.01015432):0.00715128,(443:0.03425664,(((461:0.02617108,(253:0.01089598,(462:0.03298010,502:0.01293917):0.00319115):0.00188346):0.00167461,385:0.01205258):0.00750233,(279:0.01821308,426:0.01338059):0.01073223):0.00343363):0.00320592):0.00210335):0.00455105):0.00072061):0.00272190,(375:0.07859412,158:0.02459470):0.00029677):0.00687888):0.00085278):0.00033872,(301:0.01335621,549:0.01629877):0.01368490):0.02632534,(468:0.07349160,368:0.03981676):0.00599804);
tree best = [&U][-240769.59][ r 1.5166846 3.7551469 0.60612976 1.2495877 4.7249036 b 0.28390163 0.19058689 0.20366696 0.32184453 a 0.62217609 p 0.33019688 ](349:0.02125249,(((112:0.07960326,(((44:0.03456582,(273:0.01561525,466:0.01598913):0.01250707):0.01094024,((((565:0.09734644,(566:0.08631123,567:0.08276273):0.02236161):0.01916031,(561:0.13505932,(562:0.09761848,563:0.15237458):0.04516078):0.12494591):0.02420006,564:0.04882031):0.10953154,(21:0.06352308,(49:0.01591178,((359:0.01435757,360:0.01356305):0.00171064,(72:0.01097751,83:0.03267053):0.01602364):0.00333231):0.04438375):0.00674077):0.00717150):0.01053397,((((((((164:0.01478483,217:0.02700110):0.00665118,(309:0.02624529,(316:0.00561361,320:0.00212096):0.00635117):0.00257098):0.00209064,(201:0.03072440,(28:0.02567945,40:0.02060147):0.03512525):0.00416146):0.00303674,(292:0.00867924,348:0.00266465):0.03141749):0.01043584,(((57:0.01386568,512:0.00377437):0.00164021,(181:0.00198849,508:0.01416920):0.00000001):0.02161052,(95:0.00870105,120:0.00926134):0.03167436):0.01191108):0.00619689,((116:0.00484662,454:0.01756023):0.00846917,246:0.02815949):0.00992576):0.00173197,(5:0.08151015,(((((283:0.03021395,391:0.03782262):0.00522129,((495:0.03642337,47:0.05088191):0.00565016,((153:0.02203329,486:0.00862041):0.00506344,215:0.03197831):0.00819871):0.00607673):0.00402136,((65:0.04734111,135:0.04672920):0.02019825,((115:0.02370578,(535:0.03565926,555:0.01661534):0.00675996):0.01082957,(((129:0.02131038,304:0.02008558):0.01678270,(470:0.01884650,533:0.03172625):0.00554788):0.00791093,482:0.04107468):0.02239745):0.00080928):0.00826034):0.00104950,((440:0.05416014,(69:0.01828920,((155:0.03818940,366:0.04153517):0.03159691,((63:0.02173184,331:0.02349600):0.00222379,(79:0.18440398,(((152:0.01622584,513:0.04043010):0.01565543,281:0.05342136):0.00301272,((37:0.01962571,224:0.02698229):0.03151674,(((((11:0.02514579,(56:0.01055892,117:0.02630026):0.00719654):0.01546732,(341:0.01944596,(71:0.02169228,469:0.02707145):0.00885421):0.00133702):0.00433336,(41:0.05335507,(312:0.04853232,((136:0.00979428,(310:0.01326040,(481:0.00721885,449:0.01034824):0.00212696):0.00028539):0.00190213,358:0.01219266):0.00945089):0.00125862):0.00419854):0.00502307,((553:0.01022975,78:0.06609294):0.00774188,(17:0.08037862,(130:0.01036724,254:0.01894714):0.00450052):0.00463189):0.00151385):0.00672207,554:0.01870928):0.00322434):0.00741603):0.00491121):0.00322278):0.00273267):0.00230553):0.00076057):0.00276799,(((7:0.00337861,(227:0.00820053,428:0.01360459):0.00215822):0.01986542,((((154:0.05248152,442:0.04073160):0.03509700,286:0.08522950):0.02802696,(211:0.04671040,((556:0.13534459,(370:0.02501535,557:0.03794385):0.06355766):0.01046539,437:0.06861994):0.00576906):0.01529864):0.00524773,484:0.03445524):0.00436208):0.01457054,(((528:0.08507776,(250:0.01591773,397:0.01425321):0.02178821):0.00708379,420:0.06194273):0.00766187,((((189:0.01381037,344:0.00539598):0.00704662,((((96:0.03598043,(86:0.01584671,321:0.01110107):0.01144117):0.00271755,((510:0.00477606,(144:0.01231426,(175:0.00298997,335:0.01434617):0.00653163):0.00024117):0.00384047,343:0.02730038):0.01215529):0.00062282,((226:0.01305751,(245:0.00529418,559:0.00811187):0.00307282):0.00246175,444:0.01004275):0.05979477):0.00292038,(249:0.02104538,(369:0.02494477,((497:0.00839185,395:0.01029601):0.00031481,434:0.00897330):0.00573967):0.00264063):0.00158907):0.00158771):0.02706917,((176:0.03204438,506:0.04363701):0.03367751,((85:0.00548381,330:0.02111941):0.00771580,((103:0.04173754,114:0.01724983):0.00447023,(399:0.00767950,(416:0.01790917,276:0.00921523):0.00226681):0.00000001):0.00156944):0.01614453):0.00059015):0.00222857,(87:0.01185206,159:0.01773298):0.01666241):0.00222020):0.00101536):0.00662330):0.00407274):0.01619100,((414:0.01901670,527:0.03891818):0.01837501,((32:0.05620520,(543:0.10250097,560:0.09234430):0.01241233):0.01767432,(238:0.02904703,485:0.05163393):0.01208823):0.00260578):0.00538755):0.01419579):0.01021063):0.00141316,((((39:0.01106221,458:0.00526352):0.02433972,(38:0.05097807,297:0.06877861):0.00893635):0.00711448,((256:0.02845242,460:0.01497056):0.00548177,(388:0.06736109,406:0.01807207):0.06431697):0.03319394):0.00902429,((90:0.01200055,270:0.01620981):0.01959471,((228:0.01135113,300:0.01321519):0.01011411,((121:0.01643753,459:0.00279704):0.01085721,(239:0.03798395,(244:0.01922976,393:0.01413898):0.00210864):0.00019068):0.00198200):0.00365537):0.01672943):0.00277040):0.00078027):0.00456350):0.01642418,((((((122:0.07817401,291:0.01971666):0.04433052,(((14:0.01696388,(162:0.00728471,478:0.01284277):0.00402925):0.00586548,456:0.01139760):0.01335432,(((107:0.03046988,350:0.01231157):0.01507632,(261:0.03270853,(((138:0.00497566,552:0.00663995):0.02013084,433:0.04658947):0.00476823,225:0.04395484):0.00497584):0.00774660):0.00668127,(327:0.01503066,525:0.02755986):0.02262495):0.00526579):0.00024391):0.00804776,202:0.01811754):0.00300422,(425:0.07342384,(170:0.03075784,266:0.06327845):0.00692226):0.00794490):0.00758976,(326:0.01635714,450:0.03810151):0.00912993):0.00160438,(((409:0.01870450,447:0.01081717):0.01964522,412:0.00956270):0.00891492,352:0.02693234):0.00320783):0.00101408):0.00306163,((517:0.01047114,537:0.00855598):0.01141656,((81:0.01858073,374:0.02092460):0.00934238,172:0.06687531):0.00649005):0.00163945):0.01648677,((((((20:0.00384433,308:0.00294888):0.00744144,((375:0.07356365,(279:0.01745887,426:0.01383539):0.01165544):0.00204482,(113:0.00770474,(((146:0.04957781,((185:0.01082943,473:0.01953812):0.01308939,288:0.01283202):0.00894348):0.03504338,(((241:0.01876719,347:0.01770337):0.03050981,387:0.01642011):0.00644288,516:0.04489177):0.01909132):0.00890285,(((385:0.01593097,461:0.02234018):0.00194332,((462:0.03351020,502:0.01425285):0.00287856,253:0.00865423):0.00142899):0.01141480,443:0.03993366):0.00337886):0.00078313):0.00362285):0.00196107):0.00165014,(206:0.01019849,((142:0.00766800,242:0.00307901):0.00161750,179:0.01068593):0.00253726):0.00042084):0.00100529,158:0.02456096):0.00806521,((301:0.01511268,549:0.01604599):0.01315825,((((10:0.05866191,((45:0.00970956,373:0.05164115):0.02081507,(((161:0.01552511,53:0.02574246):0.00160129,198:0.00402302):0.00781219,((147:0.02208677,(188:0.01405928,413:0.03325558):0.00470458):0.00297959,480:0.01405175):0.00291193):0.00411426):0.00820156):0.00299738,((((307:0.06534534,435:0.00993097):0.05021821,257:0.01257182):0.00203881,((((((25:0.02368952,490:0.05334207):0.03187875,(46:0.02492958,((534:0.04574043,(118:0.00457957,303:0.01059774):0.04326454):0.00291058,171:0.05055472):0.00768364):0.01217141):0.00347475,(183:0.06470663,(200:0.04356295,278:0.06511943):0.00226686):0.00287053):0.00004304,((((169:0.01095957,318:0.01483249):0.01271785,218:0.02551219):0.03410255,((324:0.02469146,431:0.01710785):0.00217632,363:0.03533065):0.01434979):0.00231412,((76:0.01278986,98:0.00295278):0.02871361,193:0.04060976):0.00719135):0.00167171):0.00000001,(((231:0.02443197,296:0.05652970):0.00220699,(((((269:0.00694259,451:0.02617600):0.00377140,(1:0.02383225,210:0.01194424):0.00149633):0.00491140,421:0.01709765):0.00938748,104:0.03000073):0.00813199,(265:0.05389695,((317:0.02795001,(378:0.01859438,380:0.04358910):0.00733959):0.00248989,539:0.06644034):0.02432588):0.00312719):0.00282467):0.00068949,((377:0.01699039,(290:0.00162658,4:0.02099645):0.00276976):0.01860610,(259:0.01932256,282:0.01257802):0.02393354):0.00694524):0.00261016):0.00083259,(102:0.05177496,((322:0.14520824,267:0.06783396):0.02968477,329:0.02542002):0.01769683):0.00445150):0.00040040):0.01120585,((((75:0.02089456,(255:0.01152404,410:0.02797286):0.00790611):0.00401412,199:0.02719757):0.00743243,(492:0.07591215,479:0.02620024):0.00694699):0.01331398,(302:0.03296476,379:0.01582029):0.04971326):0.04218043):0.00047403):0.00312947,((((417:0.04951736,472:0.03816805):0.04095171,(500:0.04656352,(54:0.04184295,(16:0.02665451,407:0.09509364):0.01143624):0.01032485):0.00525094):0.01093366,((((519:0.02405824,55:0.05328930):0.00578191,160:0.01407066):0.00616614,(143:0.03072691,(139:0.02356820,(149:0.01297788,150:0.01650659):0.03467545):0.00319046):0.00174574):0.01298097,(((((101:0.00288300,285:0.00163900):0.00426606,346:0.02225451):0.00190145,((18:0.01689802,61:0.00407869):0.00436020,105:0.02735550):0.00857599):0.01056858,((119:0.00561010,430:0.00427606):0.01397843,207:0.01889547):0.01448336):0.01686699,((439:0.03902743,(((108:0.01552716,531:0.01402214):0.02209526,((187:0.01893773,476:0.00917270):0.03461857,48:0.02778357):0.00308300):0.00276573,(((64:0.02565585,404:0.04290670):0.02973848,((110:0.03357344,(258:0.01893086,530:0.02248601):0.00363797):0.00635246,(209:0.03299700,339:0.02086542):0.01103178):0.00216626):0.00375900,558:0.03920079):0.00483665):0.00325225):0.00404215,((289:0.01324088,(400:0.01714862,424:0.01211476):0.00473526):0.00254754,489:0.02604070):0.01838308):0.00574481):0.00271078):0.00102448):0.00826707,(235:0.06884853,295:0.04130287):0.03272058):0.00187322):0.00728355,((((221:0.03981858,336:0.02946977):0.01825266,383:0.02601608):0.04285344,((59:0.02230051,(213:0.01416143,233:0.00754038):0.00639470):0.00786196,550:0.09263539):0.00309453):0.00806892,(((29:0.05025896,280:0.01892715):0.00549588,((148:0.02572105,491:0.00500135):0.00535381,493:0.01478927):0.01918127):0.00500992,(((((((123:0.00246092,419:0.00082775):0.03613447,131:0.02173543):0.00675486,(12:0.02259976,(503:0.01259629,532:0.03952300):0.00327878):0.00125155):0.01064739,(((3:0.01635042,8:0.02203199):0.00795694,(151:0.01338218,294:0.02080971):0.00968744):0.00661269,551:0.02502514):0.01562864):0.00244626,(80:0.03282654,465:0.02604971):0.00624064):0.02338998,((((432:0.01237452,514:0.01070727):0.02299279,((124:0.01520117,190:0.01929458):0.04045485,(314:0.03849073,427:0.03557023):0.00953882):0.01292415):0.00189496,((340:0.02563571,371:0.05441561):0.03277598,(429:0.04829139,252:0.01543533):0.00566084):0.00164805):0.01964562,(((62:0.04498983,((33:0.02627348,523:0.03524992):0.03384487,((232:0.03017975,521:0.00761400):0.00186882,((496:0.01464888,((66:0.00603143,230:0.02657437):0.00448948,364:0.00829682):0.00328034):0.00044543,(186:0.01610634,524:0.01534778):0.00149829):0.00488535):0.01553467):0.00453710):0.00186573,((26:0.02849307,(455:0.02330994,247:0.07697906):0.00387649):0.03339641,342:0.05301197):0.00341687):0.00340973,355:0.05088978):0.01560104):0.00282228):0.00363515,(((((13:0.00359077,74:0.00849376):0.00550958,538:0.03650862):0.00712355,(99:0.03829242,338:0.02092046):0.00884420):0.00175828,(475:0.05595537,((212:0.00474072,305:0.01159816):0.03343405,((((73:0.04973622,126:0.01884122):0.00704262,97:0.02461247):0.01360341,436:0.04226752):0.00750070,(52:0.07674198,293:0.03906295):0.00599355):0.00817310):0.00000001):0.01735861):0.01438965,511:0.02494174):0.00439476):0.00333944):0.00037742):0.00370594):0.00941737):0.00153891):0.00209764,((((((167:0.05162002,548:0.07470357):0.03076089,(195:0.03354875,(372:0.01960305,453:0.02095660):0.00487960):0.01214008):0.00752932,368:0.04765981):0.00999421,468:0.08366508):0.02033827,(((((214:0.04613318,509:0.02859666):0.02991455,((353:0.02496490,182:0.11574174):0.00330739,(23:0.01302384,536:0.02565408):0.01285547):0.00386547):0.00095612,((((42:0.04345224,((((389:0.00667821,422:0.01664239):0.01587142,334:0.04640037):0.00416783,((70:0.00789738,332:0.02489793):0.00658048,(191:0.01247220,(166:0.01075939,403:0.03273263):0.00388850):0.00791002):0.01670209):0.00925569,((109:0.04440174,488:0.03154464):0.01137131,494:0.06156226):0.00492018):0.01989378):0.00946025,477:0.03433305):0.00900435,438:0.03708691):0.00443362,((133:0.02960823,418:0.03340444):0.00954829,(306:0.06359089,415:0.02946545):0.01655942):0.03290482):0.00409030):0.02689508,(174:0.02521015,518:0.05452311):0.03624751):0.00650469,((9:0.02316917,58:0.00874116):0.01182692,(((((274:0.03758904,323:0.01644041):0.00103086,(384:0.03420857,520:0.01330155):0.01020692):0.02959404,((((203:0.02185459,515:0.02070456):0.00547373,(177:0.02608173,(((216:0.06094994,(240:0.01699707,501:0.02115391):0.00572318):0.00750234,(504:0.03370751,((6:0.02851425,(457:0.03329903,((128:0.01483638,156:0.02472385):0.00257823,(34:0.01099907,35:0.01225809):0.03519273):0.00349233):0.00093381):0.00690592,91:0.01678982):0.00125188):0.00222151):0.00066043,((132:0.01902468,(223:0.01898654,398:0.01618216):0.00355295):0.02778215,(315:0.01760720,(((22:0.04304652,36:0.02432952):0.01523166,24:0.03357787):0.01561086,125:0.03953930):0.00339435):0.02859169):0.00529109):0.00004486):0.00196776):0.00050993,271:0.01501252):0.00195766,(446:0.04445125,(((145:0.00712208,237:0.01475913):0.00892859,351:0.02494358):0.00471304,319:0.02675522):0.00066186):0.00354421):0.00308814):0.01119814,(((((251:0.01894332,272:0.02515431):0.00411374,402:0.02219386):0.01204059,(229:0.02565634,277:0.04723612):0.00670497):0.00529144,((448:0.05110247,(((((328:0.02731968,361:0.05382465):0.01039136,((51:0.03114494,(222:0.01535035,(529:0.01892058,(248:0.01735648,507:0.00790042):0.01117058):0.00511315):0.00362207):0.00253302,(67:0.01554788,464:0.03082256):0.00392404):0.01536741):0.00498853,(19:0.02332075,140:0.02130602):0.00442206):0.00510525,(((92:0.04630302,134:0.02485040):0.00658975,311:0.06443706):0.02719234,(180:0.01816036,499:0.07144320):0.00210375):0.00308034):0.00286207,394:0.01520762):0.00384735):0.00743414,(((((((243:0.01295535,376:0.01196446):0.00663311,(30:0.04698223,165:0.01544503):0.00457555):0.00363268,(408:0.01074817,483:0.00293317):0.01650845):0.00442699,234:0.01168723):0.00156257,325:0.01761941):0.00569672,(((((178:0.00755643,463:0.00829285):0.00928566,(2:0.00370281,542:0.04995944):0.00285444):0.00446801,505:0.01611714):0.01949056,(452:0.01644460,547:0.01048117):0.00403003):0.00293781,(192:0.08181875,194:0.02850312):0.00502200):0.00344261):0.00178741,60:0.02620194):0.00392284):0.00290243):0.00407350,((541:0.03192028,((((((82:0.05241286,((50:0.01672586,287:0.03596505):0.00834102,522:0.03365108):0.00653347):0.00122376,((423:0.01266373,((88:0.01873899,(298:0.03041710,127:0.03571764):0.00512755):0.00450713,474:0.00930092):0.00273786):0.00169016,((((382:0.00368007,401:0.00826239):0.02685179,(77:0.00709276,381:0.00366230):0.00360322):0.00065948,((93:0.01344728,546:0.02497950):0.01085069,106:0.00945277):0.00337343):0.00108986,204:0.01093668):0.00000001):0.00139062):0.00219518,(((299:0.01853180,545:0.01694290):0.01559585,(471:0.01341992,544:0.00977729):0.00886055):0.00177960,((173:0.01211537,411:0.04180705):0.01383904,(27:0.02160798,89:0.05072128):0.00488576):0.00546407):0.00345922):0.00000001,(345:0.02071262,(((157:0.03474502,498:0.02208602):0.01407212,(526:0.01932702,441:0.05598079):0.00518774):0.00648945,(405:0.03346428,540:0.06840208):0.01115774):0.00076489):0.00159870):0.01002671,(284:0.03219096,365:0.02283701):0.01437923):0.01242554,((487:0.05404050,(((205:0.03492570,(31:0.02256529,354:0.00853204):0.01701235):0.00157202,220:0.03395413):0.00418739,(((111:0.01225235,445:0.01893559):0.00803711,(333:0.02584510,386:0.05662654):0.03425038):0.00518478,168:0.01854358):0.00425748):0.00442191):0.01237260,((68:0.08060953,263:0.03031295):0.01775111,(((137:0.03117123,275:0.00897656):0.04709064,((184:0.00777628,467:0.01455166):0.00421278,(((313:0.00981791,357:0.01176295):0.00076250,356:0.00758291):0.00542382,392:0.02505272):0.00464260):0.02033261):0.00481804,(262:0.06798859,337:0.06450303):0.00832381):0.00953843):0.00192836):0.00303017):0.00351535):0.01390942,((268:0.03087574,((43:0.02318769,219:0.01638514):0.01469217,197:0.05647642):0.00620435):0.00267862,367:0.01936679):0.00000001):0.00395643):0.00482431):0.00103155,(((94:0.00735204,362:0.02540396):0.00659566,((264:0.13196660,(((100:0.00765768,396:0.01369164):0.00743544,(163:0.01112107,260:0.01098254):0.00664349):0.00136450,208:0.00937033):0.00475427):0.00243575,((196:0.01239546,84:0.02446726):0.00708997,390:0.01499898):0.00630118):0.00989978):0.00334333,(15:0.02584938,141:0.02901621):0.00988567):0.00686167):0.00751689):0.00356886):0.00000001):0.00180268,236:0.04253894):0.00054759):0.00280588);
tree best = [&U][-238453.69][ r 1.481636 3.8507048 0.50543501 1.3481664 4.5337594 b 0.28037665 0.1830241 0.18678085 0.3498184 a 0.6251015 p 0.32057741 ]((((((((((45:0.01218000,373:0.05613237):0.02028861,(((161:0.01693749,53:0.02538991):0.00131542,198:0.00434403):0.00918079,((147:0.02581858,(188:0.00979795,413:0.03112939):0.00636708):0.00394728,480:0.01494505):0.00351015):0.00522025):0.01219148,((((((46:0.02192839,(171:0.03936462,((118:0.00670682,303:0.01020413):0.04668884,534:0.03414752):0.00687436):0.00714430):0.01160942,183:0.06507608):0.00184136,((278:0.06435065,257:0.02106208):0.00113167,(((265:0.04991699,(317:0.03190878,((378:0.01502389,380:0.04200462):0.00502011,539:0.07655895):0.00359270):0.02406265):0.00818941,((210:0.01128031,(1:0.02967555,(269:0.00930206,(451:0.02097453,421:0.01454521):0.00415690):0.00150529):0.00154000):0.00721571,104:0.03066732):0.01259097):0.00276801,((296:0.04844444,((290:0.00178266,(4:0.02026047,377:0.01692154):0.00453232):0.02367885,(259:0.01812998,282:0.01463680):0.01481653):0.00205559):0.00376678,231:0.02220106):0.00090841):0.00294025):0.00019514):0.00216099,(((76:0.00679305,98:0.00400822):0.03117129,(25:0.02029536,490:0.04976777):0.02812933):0.00179111,((169:0.01363903,318:0.01094081):0.01322071,218:0.01906891):0.02410628):0.00162071):0.00206952,((193:0.04325238,((307:0.06358615,435:0.01535620):0.04446780,((363:0.02453882,324:0.02328505):0.00508926,431:0.01876663):0.01765892):0.00320965):0.00248574,200:0.04715511):0.00000001):0.00022640,(102:0.04757129,((267:0.06762410,322:0.15854592):0.01867857,329:0.02500900):0.01429926):0.00360254):0.00989108):0.00270612,(((((75:0.01999978,(255:0.00872637,410:0.02439493):0.00836460):0.00000001,199:0.03689111):0.00849271,(479:0.02196423,492:0.08679766):0.00507170):0.01817830,(302:0.03545162,379:0.01753956):0.04692376):0.03226419,10:0.06343014):0.00414416):0.00165062,((((54:0.03269684,(16:0.02724611,407:0.08928636):0.01189713):0.00850702,((417:0.03847911,472:0.03772541):0.03476241,500:0.04327079):0.00591278):0.01239795,(((((149:0.01665426,150:0.01220265):0.03498854,(160:0.01852451,(55:0.05151546,519:0.02050775):0.00392798):0.00801411):0.00129051,(139:0.02638695,143:0.02923056):0.00199502):0.01481058,((((101:0.00323620,285:0.00206020):0.00817519,346:0.02255125):0.00326632,((18:0.01319940,61:0.01007187):0.00268574,105:0.02691535):0.00535002):0.00825372,((119:0.00920641,430:0.00260647):0.00536943,207:0.01177710):0.01567023):0.01860795):0.00244697,(((((108:0.01516620,531:0.01481108):0.01722662,439:0.03669138):0.00365283,(48:0.02755828,(187:0.01262616,476:0.00841234):0.03374951):0.00364544):0.00000001,(((258:0.02447343,530:0.02287092):0.00360745,((209:0.02990502,339:0.02254934):0.01431468,((64:0.02704556,404:0.04856092):0.03014403,110:0.02142995):0.00712993):0.00146986):0.00736552,558:0.03296982):0.00702713):0.01004155,((289:0.01593707,(400:0.02339705,424:0.01576182):0.00314038):0.00218338,489:0.02501300):0.02276878):0.01155371):0.00068363):0.00554725,(235:0.07743087,295:0.03494968):0.02848533):0.00065993):0.00306013,((((340:0.03286763,371:0.04591484):0.03119136,((432:0.01041971,514:0.00942259):0.02512612,((124:0.01504435,190:0.01975780):0.03480040,(314:0.03735040,427:0.03789445):0.02033205):0.00460229):0.00098680):0.00276399,(252:0.01730067,429:0.05444971):0.00553881):0.01915357,(((((148:0.02296013,(491:0.00685895,493:0.01496576):0.00268286):0.01432315,280:0.01778552):0.00256280,29:0.05530657):0.00638270,((((521:0.01323927,(((186:0.01712188,(496:0.01269036,(232:0.02562166,230:0.02305111):0.00528192):0.00090575):0.00274892,(66:0.00916052,364:0.00747096):0.00371061):0.00260964,524:0.01483875):0.00413668):0.02115392,(((342:0.06561530,(33:0.03129795,523:0.03393152):0.02720698):0.00229383,(26:0.02633416,(247:0.07590131,455:0.02104302):0.00774700):0.03963738):0.00324356,62:0.03365348):0.00026571):0.00371146,355:0.04430759):0.01610368,((((((123:0.00114027,419:0.00126399):0.04198502,131:0.01927265):0.00540299,12:0.02743862):0.00332814,(503:0.01704134,532:0.03869161):0.00396577):0.00383312,((80:0.02861197,465:0.02091646):0.00984957,(((3:0.01517196,8:0.01713734):0.00984990,(151:0.01853000,294:0.02485864):0.00473458):0.00410097,551:0.02274982):0.01277278):0.00028578):0.01841769,(511:0.02163973,(((13:0.00042267,74:0.00649067):0.00550034,538:0.02507255):0.01087883,((((212:0.00611277,305:0.00543160):0.04400655,((293:0.04826676,52:0.07722156):0.00858624,(((73:0.03859166,126:0.01780311):0.00906328,97:0.02758625):0.01490989,436:0.04222067):0.00886939):0.00445679):0.00137976,475:0.05198743):0.01574794,(99:0.03020577,338:0.01491505):0.00501728):0.00380699):0.01034986):0.00015656):0.00400072):0.00515221):0.00074903,(((59:0.02201685,(213:0.01099999,233:0.00577040):0.00622239):0.00988576,550:0.07463459):0.00631484,((221:0.04041919,336:0.01993960):0.01238292,383:0.03139438):0.04496464):0.00622598):0.00027878):0.00300764):0.01299714,(236:0.04857035,((174:0.02964469,518:0.04300675):0.03230625,(((((23:0.01687368,536:0.02742419):0.01336756,(353:0.02595162,182:0.11667077):0.00081760):0.00710041,((306:0.06538548,((133:0.02338249,418:0.02945465):0.01464300,415:0.03020788):0.01792000):0.01710454,(214:0.05848053,509:0.02693584):0.02742205):0.00230971):0.00867060,(477:0.03860595,(42:0.05588733,((334:0.05210260,(((70:0.00609960,332:0.02557477):0.00671776,((403:0.02497975,166:0.01159665):0.00298655,191:0.01371377):0.00639835):0.01083793,(389:0.00772595,422:0.02467362):0.01712247):0.00434193):0.00632704,((109:0.04112012,488:0.02691235):0.01182677,494:0.06634068):0.01082933):0.01473007):0.01355626):0.00297018):0.00585060,438:0.04716888):0.02989479):0.00835709):0.00134047):0.00122017,(((15:0.02324318,141:0.03331920):0.00732599,(((84:0.01986065,(390:0.01146177,196:0.01193889):0.00494425):0.00679275,(((260:0.01065830,(264:0.11303982,163:0.00607541):0.00666631):0.00368994,(100:0.01243001,396:0.01105793):0.01051952):0.00052217,208:0.00777805):0.00222157):0.00797971,(94:0.00894493,362:0.01462076):0.01045903):0.00376814):0.00645305,((((((457:0.02960446,128:0.02155040):0.00266357,(156:0.02964580,(6:0.02393033,(34:0.00681580,35:0.00825324):0.03312133):0.00802709):0.00097897):0.00095124,91:0.01446280):0.00090903,(((203:0.01984850,515:0.01489120):0.00539407,(((((315:0.02372765,(((22:0.04621915,36:0.02824794):0.01206143,24:0.04040153):0.01509867,125:0.03771803):0.00453283):0.02558618,((240:0.01686105,501:0.02038670):0.00355101,216:0.04448790):0.00307707):0.00190755,((((145:0.01434533,237:0.01537279):0.00771394,351:0.02764425):0.00698681,((132:0.02008432,(223:0.02483481,398:0.01511157):0.00530296):0.02019279,271:0.01299975):0.00512499):0.00000001,446:0.04208384):0.00112147):0.00227730,319:0.02455016):0.00036021,177:0.02242392):0.00166833):0.00091224,504:0.02491782):0.00000001):0.00669788,(274:0.03993239,(323:0.01788298,(384:0.02789053,520:0.01284707):0.01043738):0.00200928):0.02810563):0.01068259,((60:0.02709784,(((448:0.04844029,((92:0.03976046,134:0.02519460):0.01016553,311:0.05936198):0.02555010):0.00371953,((499:0.07726526,180:0.01624414):0.00376718,((394:0.01560316,(19:0.02771249,140:0.03198791):0.00156059):0.00071518,((328:0.01920998,361:0.05593687):0.00836282,((222:0.01712241,(51:0.02568250,(529:0.02141161,(248:0.02258718,507:0.00791272):0.01443092):0.00881649):0.00225966):0.00562793,(67:0.01166434,464:0.03406251):0.00316095):0.01727347):0.00361691):0.00318326):0.00428543):0.01123439,((((((165:0.02311100,30:0.03913049):0.00279972,((243:0.00860029,376:0.01012242):0.00746849,(408:0.00991509,483:0.00281013):0.02175906):0.00436677):0.00677681,(234:0.01327699,325:0.01512644):0.00064855):0.00816406,192:0.08171463):0.00297009,(((2:0.00458826,(178:0.00316467,463:0.00955759):0.01676650):0.00341176,(505:0.02358927,542:0.05266544):0.00301372):0.01398528,(452:0.01621560,547:0.01349053):0.00702949):0.00359925):0.00192331,194:0.03672673):0.00102543):0.00357486):0.00496119,(367:0.01983532,(((((43:0.01612431,219:0.02205891):0.00786161,197:0.05179384):0.00802133,268:0.02960333):0.00434443,((229:0.02438004,277:0.03711337):0.00510954,((251:0.01700997,272:0.01976600):0.00609862,402:0.02707466):0.01186152):0.00701049):0.00265313,(541:0.03348056,(((((441:0.05502795,(157:0.02880552,498:0.01854985):0.01558300):0.00404433,526:0.02383243):0.00470431,((471:0.01234810,544:0.01042258):0.00677094,((204:0.00817054,(((((299:0.02515286,545:0.02550431):0.01469205,(106:0.00704555,93:0.02005969):0.00202508):0.00176006,423:0.00923876):0.00245540,(381:0.00227403,((382:0.00666049,401:0.00498584):0.03082717,(88:0.01579212,(127:0.02556631,298:0.02765133):0.00510877):0.00509610):0.00063857):0.00309065):0.00000001,((82:0.04585547,(405:0.04205751,540:0.06618828):0.01286367):0.00160394,((474:0.01430371,((50:0.01435699,287:0.03121624):0.00858138,522:0.02324316):0.00497620):0.00128227,(546:0.03297047,(27:0.02160393,(89:0.05180690,(173:0.01230924,411:0.03554347):0.00961170):0.00416242):0.00284051):0.00451184):0.00234388):0.00278820):0.00083321):0.00082609,(345:0.02457079,77:0.01343098):0.00000001):0.00226258):0.00443567):0.00447069,(284:0.03761763,365:0.02135840):0.01039686):0.01640852,((((205:0.04142700,(31:0.02143792,354:0.00696325):0.01717785):0.00346582,(487:0.05228746,220:0.02006653):0.00483833):0.00367818,(((111:0.01880843,445:0.01940992):0.01153153,(333:0.02228184,386:0.04830816):0.03550952):0.00417061,168:0.02725422):0.00572969):0.01469237,((((137:0.02468814,275:0.01199150):0.04591098,((184:0.00761993,467:0.01630141):0.00159983,(((313:0.01108819,357:0.00900516):0.00121978,356:0.00627530):0.00736593,392:0.02130772):0.00348786):0.01715025):0.00891424,(262:0.06122194,337:0.06155714):0.00318774):0.00605121,(68:0.08376562,263:0.03412006):0.02328454):0.00179218):0.00363237):0.00357176):0.01657128):0.00188393):0.00300148):0.00667340):0.00094008):0.00974213):0.00198045,(((301:0.02053058,549:0.01532223):0.01296118,(((167:0.04928656,548:0.06319391):0.03932205,(195:0.03785395,(372:0.01656982,453:0.02199417):0.00082139):0.00886215):0.00705347,(468:0.07002348,368:0.04021580):0.00605151):0.02671871):0.00051325,((517:0.00703140,537:0.00928601):0.01715089,(((81:0.01230530,374:0.01889009):0.00551502,172:0.06997963):0.01266712,((((326:0.01884736,450:0.03819202):0.00454971,((202:0.01791206,((((162:0.01107021,(14:0.01313281,478:0.00967634):0.00297581):0.00378964,456:0.01344651):0.01173716,(((107:0.02160083,350:0.01717195):0.01748521,((((138:0.00742866,552:0.00516660):0.02498949,433:0.03571329):0.00569927,225:0.03719117):0.00174341,261:0.03377124):0.00593248):0.00618217,(327:0.01020068,525:0.02336167):0.02016770):0.00256396):0.00182439,(122:0.07691493,291:0.02401063):0.04204973):0.00676899):0.00135564,(425:0.04921269,(170:0.02577347,266:0.05522623):0.00971960):0.00761109):0.00910957):0.00154502,(352:0.02995106,((409:0.01776729,447:0.01617133):0.02315045,412:0.01507039):0.00998146):0.00783373):0.00076992,((((((38:0.04761331,(39:0.01223026,458:0.00532171):0.01860971):0.00263306,297:0.06960816):0.00465576,((256:0.02412117,460:0.01648096):0.00780113,(388:0.07066087,406:0.01027649):0.05294391):0.02769926):0.01156039,((((292:0.00844724,348:0.00301939):0.03848662,(((28:0.02756796,40:0.01725512):0.03567197,201:0.03052470):0.00104603,((164:0.01505195,217:0.02678779):0.00700057,(309:0.02391694,(316:0.00451936,320:0.00314279):0.00601832):0.00709488):0.00152533):0.00460928):0.00426836,((((57:0.01168310,181:0.00536262):0.00041760,512:0.00569359):0.00188429,508:0.00919653):0.02121638,(95:0.00405434,120:0.00647865):0.03872009):0.01247831):0.00425278,((90:0.01437079,270:0.01575105):0.02095139,(239:0.03152046,((244:0.01150016,393:0.01627893):0.00199913,((121:0.01342176,459:0.00158262):0.00938594,(228:0.01371942,300:0.01468155):0.01135444):0.00074447):0.00000001):0.00543034):0.01121438):0.00203532):0.00265500,(5:0.07311149,(((238:0.03145144,485:0.05976906):0.01527131,((414:0.02401820,527:0.03691673):0.01733687,(32:0.05590788,(543:0.09770316,560:0.09996843):0.01634363):0.02011977):0.00111402):0.00363760,((((47:0.06011406,(495:0.02939147,((153:0.01874175,486:0.01228173):0.00574136,215:0.04215597):0.00970481):0.00226679):0.00745836,(((((129:0.02001030,304:0.02814049):0.01658720,(470:0.02580657,533:0.02764958):0.00584810):0.00753968,482:0.03761220):0.01429922,(115:0.02553436,(535:0.04652843,555:0.01351300):0.00687698):0.01144659):0.00200173,(65:0.04458585,135:0.04664712):0.01828741):0.00808744):0.00059865,((((((152:0.02639277,513:0.02975167):0.00830548,281:0.05527997):0.00403782,((37:0.01836015,224:0.02733443):0.03215248,(79:0.17219583,(554:0.01439196,((78:0.07171079,553:0.01127563):0.00495254,((((130:0.01068687,254:0.01292559):0.00355436,17:0.07457718):0.00291092,((((71:0.02296815,469:0.02035924):0.00868112,341:0.01938263):0.00215084,(11:0.01985216,(56:0.01067590,117:0.03327953):0.00901664):0.00914787):0.00253834,(((136:0.01193495,(310:0.00737586,(449:0.00878031,481:0.00759203):0.00105686):0.00020153):0.00176075,358:0.01100566):0.00727111,41:0.05049308):0.00178245):0.00311458):0.00132868,312:0.04446376):0.00310268):0.00576799):0.00057815):0.00100562):0.00399873):0.00710449,((440:0.04942361,(63:0.01922576,331:0.02288013):0.00244395):0.00208387,(155:0.03989123,366:0.03393604):0.04069431):0.00196646):0.00049198,69:0.02500161):0.00476205,((176:0.03328013,506:0.04338582):0.03460765,((((87:0.01612532,159:0.02033238):0.02066036,(((344:0.00580233,(((175:0.00308167,335:0.00895080):0.00765123,(510:0.01170668,144:0.01278850):0.00103408):0.01157527,343:0.02085285):0.01088417):0.00382512,189:0.01548543):0.00592459,(((369:0.02747385,(434:0.00693525,(395:0.01454554,497:0.00989327):0.00512263):0.00549238):0.00338226,(((245:0.00800165,(226:0.01359287,559:0.00948334):0.00243693):0.00096790,444:0.00804443):0.04833834,((86:0.01003151,321:0.01294752):0.01108828,96:0.03134141):0.00091706):0.00297322):0.00126814,249:0.01782753):0.00327080):0.02236995):0.00181136,(((276:0.00757485,416:0.01971332):0.00139549,399:0.00779195):0.00136847,((85:0.00370140,330:0.01720000):0.01188438,(114:0.01827372,103:0.04355232):0.00185530):0.00112867):0.01886580):0.00290698,(((250:0.01747377,397:0.02569582):0.02512095,(420:0.05152548,528:0.07505158):0.00565920):0.00865332,(484:0.03851783,((7:0.00649353,(428:0.00896664,227:0.00557683):0.00237756):0.02063777,(((154:0.06292878,442:0.03399316):0.03102654,286:0.07979626):0.02267792,((437:0.05711542,(211:0.04980053,(370:0.01982828,557:0.03934680):0.08299003):0.00435049):0.01032147,556:0.12964633):0.00749466):0.00792914):0.00395274):0.01526391):0.00060686):0.00599201):0.00312310):0.00234827):0.00429258,(391:0.04161719,283:0.03038513):0.00364641):0.01103202):0.01490013):0.01181810):0.00042740,((112:0.07169137,((116:0.00821138,454:0.01024917):0.00907775,246:0.03752602):0.01313047):0.00090853,(((((565:0.08279179,(566:0.09261641,567:0.07846041):0.01740901):0.01742218,(561:0.14407888,(562:0.14856959,563:0.13734744):0.03574651):0.11916259):0.02113951,564:0.04011385):0.11498436,(21:0.06499527,((72:0.00832107,83:0.02935683):0.01314176,(49:0.01741053,(359:0.01166822,360:0.01356149):0.00372853):0.00451867):0.04527525):0.00829752):0.00244622,(44:0.02832414,(273:0.01381891,466:0.01345650):0.01121533):0.00911091):0.01306557):0.00226937):0.02376654):0.00660186):0.00072962):0.01765286):0.00098443):0.00124389,(349:0.02766800,(9:0.01605536,58:0.01171791):0.01041276):0.00256898,(((20:0.00497826,308:0.00319966):0.01055487,((375:0.07608973,((((253:0.00978977,(385:0.01580421,461:0.01901771):0.00137901):0.00233508,(502:0.00921187,462:0.02878551):0.00207630):0.00973037,(279:0.02089827,426:0.01531991):0.00929140):0.00487001,158:0.02461418):0.00244319):0.00000001,((443:0.03350610,((146:0.06070269,((185:0.01796979,473:0.02152485):0.00825941,288:0.01786854):0.01077008):0.03497873,(((241:0.02565923,347:0.01670566):0.03502754,387:0.01994744):0.00570791,516:0.03277627):0.00984658):0.01130145):0.00374818,113:0.00854239):0.00078659):0.00123117):0.00163323,(206:0.00673251,((142:0.00611374,242:0.00347652):0.00234238,179:0.00976638):0.00245324):0.00041848):0.00933577);
tree best = [&U][-237051.47][ r 1.1785532 3.3611807 0.41099453 1.0432067 4.1653942 b 0.30119514 0.19093949 0.19657122 0.31129415 a 0.63275515 p 0.32297055 ](((236:0.04705027,349:0.01981965):0.00964299,((9:0.02135332,58:0.01576545):0.00467702,(((15:0.02315928,141:0.02536253):0.00691676,(((390:0.01324107,(84:0.01733990,196:0.01276128):0.00659372):0.00467710,(208:0.01106939,((100:0.00793986,396:0.00879026):0.00441372,((264:0.13628364,163:0.00497358):0.00394632,260:0.00898381):0.00467003):0.00126458):0.00300594):0.00710776,(94:0.00998110,362:0.01265882):0.01468741):0.00120287):0.00457752,((((((((((223:0.02082394,398:0.01154803):0.00234445,132:0.01757346):0.02865957,271:0.01269371):0.00293608,((125:0.03728648,((22:0.04463866,36:0.02638725):0.01421024,24:0.03629668):0.01012732):0.00459908,315:0.01939882):0.02542561):0.00191215,((240:0.01633439,501:0.02029427):0.00772830,216:0.04552764):0.00391022):0.00000001,203:0.02649160):0.00042306,(515:0.01589768,(((446:0.05329442,((6:0.02287759,(34:0.00628071,35:0.00976960):0.04116371):0.00546034,((128:0.02346707,156:0.02807945):0.00629910,457:0.02823397):0.00272705):0.00202452):0.00471962,91:0.01380519):0.00046400,((((145:0.00351667,237:0.01210687):0.01014340,351:0.02308065):0.00625729,504:0.02162183):0.00247200,((274:0.04553544,323:0.01347164):0.00398183,(384:0.03524366,520:0.01425482):0.01304333):0.02591073):0.00082010):0.00038317):0.00213416):0.00000001,177:0.02571734):0.00324803,319:0.01708906):0.01276587,((268:0.03668368,((((((441:0.05451995,526:0.02144377):0.00264330,(157:0.04323817,498:0.01902603):0.01681532):0.00185290,((((299:0.02355332,545:0.02451327):0.01415798,((89:0.05197128,((173:0.00934676,411:0.05494130):0.01430582,27:0.02396358):0.00461223):0.00249625,546:0.02723381):0.00478405):0.00157008,(471:0.01440443,544:0.01078940):0.01142374):0.00252202,((((((50:0.02168316,287:0.04759723):0.00779681,522:0.02676789):0.00958836,474:0.01104272):0.00288822,(423:0.01252562,((106:0.00468128,93:0.01646686):0.00375888,((405:0.03567376,540:0.06091459):0.01546746,((82:0.04591464,77:0.00829596):0.00000001,345:0.02322996):0.00094653):0.00035303):0.00086104):0.00039601):0.00089026,204:0.01244896):0.00000001,(((382:0.00555775,401:0.00774540):0.03008379,381:0.00266168):0.00099458,((88:0.01216135,127:0.02919609):0.00242210,298:0.03064218):0.00403989):0.00269700):0.00264466):0.00045824):0.00780383,(284:0.03719970,365:0.02129854):0.01078543):0.01436969,541:0.03214095):0.00322727,(((68:0.07061859,263:0.03300328):0.02517744,(((137:0.02483115,275:0.01364918):0.04756663,(467:0.01363011,(184:0.01167116,(((313:0.00935109,357:0.00776445):0.00031605,356:0.00844410):0.00740026,392:0.02034172):0.00664942):0.00244449):0.01511687):0.00656546,(262:0.06693077,337:0.05500946):0.00554169):0.00341460):0.00243007,((((111:0.01312287,445:0.01891181):0.00598098,(333:0.02273991,386:0.05099488):0.04796996):0.00413236,168:0.03326838):0.00589190,((220:0.02569363,((31:0.02674187,354:0.00732868):0.01964130,205:0.04974497):0.00261952):0.00257651,487:0.05908544):0.00064338):0.01615879):0.00098999):0.01751530):0.00211458,((((229:0.03027088,277:0.04093031):0.00691515,((402:0.02616008,251:0.01538966):0.00436066,272:0.02039562):0.01323106):0.00584404,((((180:0.01256176,(394:0.02044176,((140:0.02614065,19:0.02622072):0.00026948,((((222:0.01231223,(529:0.01918768,(248:0.02933102,507:0.01088093):0.01335928):0.00771478):0.00408051,51:0.02848295):0.00151034,(464:0.05107762,67:0.01187394):0.00287098):0.02059729,(328:0.02208088,361:0.04710970):0.01054966):0.00253073):0.00339023):0.00038085):0.00188109,499:0.08992639):0.00338168,(((92:0.04499342,134:0.03119959):0.01208374,311:0.04887958):0.03172488,448:0.03531084):0.00587215):0.01084099,((((192:0.07331388,(((505:0.02151272,(2:0.00579050,(178:0.00810462,463:0.00596106):0.00947487):0.00000001):0.00633683,542:0.03727307):0.01528262,(452:0.01416799,547:0.01029738):0.00461749):0.00475118):0.00226618,194:0.03062175):0.00410501,(((408:0.00957852,483:0.00435171):0.01777133,((165:0.02227771,30:0.03229086):0.00233272,(243:0.00618470,376:0.00840629):0.00880152):0.00353418):0.00828180,(325:0.00985375,234:0.00788205):0.00012018):0.00615665):0.00049361,60:0.03257582):0.00271695):0.00284706):0.00263449,(((43:0.01874394,219:0.01851071):0.01192923,197:0.05464191):0.00859583,367:0.01734589):0.00323967):0.00247152):0.00340024):0.00114040):0.00600555):0.00176933):0.00161973,(((517:0.00827212,537:0.00561887):0.02007336,((81:0.02265583,374:0.02050278):0.00414792,172:0.06843978):0.01261422):0.00000001,(((((((90:0.00977131,270:0.01760756):0.01872800,((228:0.01494768,300:0.01598046):0.00850609,((239:0.03817987,(244:0.01719708,393:0.01070078):0.00364539):0.00000001,(121:0.01913454,459:0.00153135):0.01326489):0.00357951):0.00411787):0.00948574,(((292:0.00869523,348:0.00740188):0.02682638,(((309:0.02084265,(316:0.00646688,320:0.00143542):0.00854671):0.00422782,(164:0.01689538,217:0.02955255):0.00449301):0.00081512,(201:0.02942308,(28:0.02424938,40:0.01680512):0.03676131):0.00582347):0.00392405):0.00873579,((512:0.00683614,(508:0.00633857,(57:0.00873451,181:0.00452177):0.00208089):0.00000001):0.02090070,(95:0.00602485,120:0.00814341):0.03756731):0.01164154):0.00337876):0.00094423,(((38:0.04999891,(39:0.01352602,458:0.00475591):0.02005916):0.00389362,297:0.05979276):0.00481832,((256:0.01856811,460:0.01589198):0.01012237,(388:0.07695736,406:0.01111857):0.07104882):0.02778444):0.01206971):0.00245318,(((((21:0.05179378,(49:0.01843054,(360:0.01777383,(359:0.01721724,(72:0.00993186,83:0.03896758):0.01931132):0.00222771):0.00485160):0.04311666):0.00604153,((561:0.13996984,(562:0.11886706,563:0.13884076):0.06366079):0.13889036,(564:0.03462175,(565:0.10789227,(566:0.10813383,567:0.07316427):0.03320218):0.03719648):0.02753452):0.08722833):0.00979616,(44:0.03205281,(273:0.01687635,466:0.01134043):0.01840978):0.01447279):0.00799886,((116:0.00621729,454:0.01574499):0.01183283,246:0.03549079):0.01503099):0.00058907,(5:0.08164596,(((283:0.03356138,391:0.04983323):0.00648735,(((47:0.05309226,(((153:0.01544845,486:0.01058338):0.00785758,215:0.03610768):0.01058424,495:0.03392125):0.00291052):0.00708706,((65:0.03554798,135:0.04699701):0.02313304,((115:0.02446358,(535:0.03808174,555:0.01573458):0.00848020):0.01343754,(((129:0.01490108,304:0.02632254):0.01785478,(470:0.02022634,533:0.02655966):0.00378656):0.00707548,482:0.04285289):0.01955985):0.00264348):0.00616389):0.00036010,((((155:0.04029924,366:0.03307429):0.03780252,69:0.02027701):0.00274534,((((554:0.01608543,(312:0.03840172,(((17:0.07088720,(130:0.00806028,254:0.01320436):0.00456839):0.00426825,(78:0.05735942,553:0.01491241):0.00432399):0.00059723,(((((310:0.01324761,(449:0.00791665,481:0.00534034):0.00083977):0.00022136,136:0.01135392):0.00107472,358:0.00797703):0.01088934,41:0.04051913):0.00383344,((11:0.01533549,(56:0.01305609,117:0.02426763):0.00753676):0.01200738,(341:0.02471518,(71:0.01937200,469:0.02012738):0.01364114):0.00087529):0.00123768):0.00216712):0.00469911):0.00324563):0.00634659,(37:0.02647176,224:0.02208780):0.03742223):0.00391530,((152:0.01941046,513:0.03552150):0.01550878,281:0.04606701):0.00027946):0.00437110,((440:0.04343038,63:0.02100608):0.00224618,331:0.02577513):0.00543574):0.00128335):0.00428029,(((399:0.00912720,((114:0.01754389,103:0.04345220):0.00258802,(85:0.00484049,330:0.01528781):0.01167657):0.00057721):0.00038540,(416:0.01533822,276:0.00876856):0.00162541):0.01965267,((176:0.03246374,506:0.04833211):0.03766554,(((((250:0.01291692,397:0.02670158):0.01987831,(420:0.07082328,528:0.07754538):0.00748624):0.01215356,((343:0.03569678,(189:0.01565137,344:0.00494624):0.00369819):0.00748928,(249:0.02009069,((369:0.02548617,(395:0.01741887,(434:0.00661592,497:0.00963603):0.00428223):0.00471167):0.00224308,((96:0.03066668,((226:0.01539249,(245:0.00589148,559:0.00613504):0.00191084):0.00274314,444:0.01510082):0.05629833):0.00408957,((86:0.01480735,321:0.01041770):0.01053293,((510:0.00713937,(175:0.00043820,335:0.01359673):0.00642836):0.00349517,144:0.01220964):0.00860663):0.00120248):0.00409512):0.00326410):0.00177528):0.01915286):0.00290390,((((227:0.00738743,(7:0.00751431,428:0.01135363):0.00601398):0.01629789,(((154:0.06161410,442:0.03270638):0.03227648,286:0.08220672):0.03223830,484:0.02840752):0.00697334):0.00374204,((437:0.07019208,(211:0.04122147,(370:0.02405594,557:0.04244041):0.07494560):0.00805797):0.01391240,556:0.15573081):0.01234661):0.01033061,79:0.18023197):0.00287562):0.00380790,(87:0.01962393,159:0.02139745):0.01972039):0.00209921):0.00146757):0.00582100):0.00244125):0.00385331):0.00904304,((238:0.03076260,485:0.06550692):0.00991542,((414:0.02939142,527:0.03074981):0.01303510,((560:0.12272719,32:0.04723924):0.00835301,543:0.09522582):0.02544495):0.00114263):0.00654184):0.01386252):0.01273834):0.00123137):0.00391812,112:0.08487902):0.01146459,((352:0.02908832,((409:0.01978425,447:0.01412148):0.02440269,412:0.01429926):0.00576784):0.00466112,((326:0.02089239,450:0.03248856):0.00936409,(((266:0.06150058,170:0.03499980):0.00722623,425:0.05360014):0.00652671,(202:0.01721525,((122:0.07374192,291:0.02125394):0.03651134,((((107:0.02111712,350:0.02541989):0.02071515,((225:0.04578124,((138:0.00713908,552:0.00599780):0.02862282,433:0.03551240):0.00654242):0.00423130,261:0.02825674):0.00779804):0.00537547,(327:0.00832264,525:0.02477356):0.02764028):0.00480283,((162:0.01132414,(14:0.02556873,478:0.01208264):0.00173567):0.00721268,456:0.01261824):0.00897796):0.00024673):0.00670073):0.00328838):0.00618503):0.00080566):0.00282529):0.00218474):0.01710089,(((((301:0.01387262,549:0.01727030):0.01188437,(((((46:0.01840640,((118:0.00932132,303:0.01007831):0.04437489,(171:0.03887940,534:0.04410743):0.00755575):0.00775476):0.00840283,((((257:0.02505218,(((200:0.04408915,(329:0.02705611,(267:0.07164591,322:0.15385290):0.03019065):0.02211362):0.00229569,(((76:0.00736274,98:0.00210666):0.02945166,193:0.04318489):0.00729259,(102:0.04932206,(324:0.02428465,(363:0.02529143,431:0.02251830):0.00059040):0.01516177):0.00181497):0.00265378):0.00240277,(((307:0.06855963,435:0.01646529):0.04569110,(278:0.05418150,(259:0.02321244,282:0.01647201):0.01934202):0.00460490):0.00293349,((((183:0.06638112,(265:0.05898968,(380:0.03668861,((539:0.07586651,378:0.01970882):0.00509081,317:0.03205774):0.00272282):0.02696503):0.00571203):0.00180913,(((((451:0.01643630,421:0.00985638):0.00336336,210:0.01323521):0.00210561,1:0.02029779):0.00055136,269:0.00935049):0.00734680,104:0.05000075):0.01357773):0.00027036,((4:0.01652113,290:0.00215925):0.00323233,377:0.01314050):0.02223030):0.00227166,231:0.02826803):0.00198398):0.00223995):0.00086560):0.00257749,(25:0.02089727,490:0.05713489):0.03324270):0.00185576,((169:0.00747187,318:0.01331232):0.01498496,218:0.01927172):0.02858183):0.00101287,296:0.04929468):0.00076484):0.01174724,((((199:0.02957640,(255:0.01498697,410:0.02312098):0.01283859):0.00115326,75:0.01653892):0.00723732,(492:0.09056287,479:0.02921953):0.00544309):0.01283803,(302:0.03133550,379:0.01601855):0.05193391):0.04793671):0.00605032,((235:0.07596953,295:0.04779489):0.02805552,((10:0.05962539,((45:0.01209481,373:0.04119191):0.02230332,(((53:0.02853228,161:0.01766377):0.00127847,198:0.00842262):0.00802048,((147:0.01607538,(188:0.02244245,413:0.02579723):0.00703670):0.00296296,480:0.01102162):0.00322256):0.00307697):0.01802548):0.00515226,(((((((101:0.00171164,285:0.00119350):0.00910680,346:0.02052240):0.00352794,((18:0.01863602,61:0.00613649):0.00493181,105:0.02923574):0.00974251):0.00753050,((119:0.00662758,430:0.00297137):0.01312870,207:0.01639977):0.01637397):0.01443243,(((519:0.02885905,55:0.05506002):0.00501652,160:0.01808742):0.00399118,((139:0.02232563,143:0.02337960):0.00543042,(149:0.02011698,150:0.01755415):0.03471282):0.00266697):0.01602853):0.00295809,((((48:0.02740528,((108:0.01695733,531:0.01712995):0.01609307,439:0.04185367):0.00311087):0.00148584,(187:0.01057019,476:0.00805919):0.04286075):0.00241594,(((64:0.01399907,404:0.05017561):0.03384836,((209:0.02467150,339:0.02239188):0.01378151,((530:0.01889980,110:0.01934759):0.00359959,258:0.02246586):0.01011545):0.00236563):0.00826561,558:0.04354224):0.00902732):0.01025468,((489:0.03157194,289:0.01579334):0.00110366,(400:0.02275599,424:0.01701006):0.00427537):0.01892709):0.00903139):0.00000001,((54:0.04311466,(500:0.04736342,(16:0.02617941,407:0.10304976):0.00609493):0.00357220):0.00563736,(417:0.04303507,472:0.03493254):0.03354328):0.01104624):0.00329914):0.00281525):0.00000001):0.00818101,((((29:0.05892292,280:0.01721016):0.00795046,((148:0.01956541,491:0.00941597):0.00663860,493:0.01174827):0.01589299):0.00174578,(((80:0.02685563,465:0.02527913):0.00408291,((((3:0.02152490,8:0.01849478):0.00629186,(151:0.01209221,294:0.02515152):0.00823745):0.00455748,551:0.02289694):0.01148974,(((123:0.00511546,419:0.00034657):0.03742065,131:0.02492738):0.00526174,(12:0.01959913,(503:0.01404842,532:0.03417512):0.00294473):0.00184554):0.00829695):0.00572500):0.01972882,(((342:0.05566948,((62:0.04116233,(26:0.02318097,(247:0.07626652,455:0.02691526):0.00778354):0.03099348):0.00372767,(((524:0.01497239,(((230:0.01979358,66:0.00668184):0.00275590,364:0.01068729):0.00248134,(186:0.01673247,496:0.01020964):0.00079156):0.00273940):0.00822872,(232:0.02228421,521:0.01129472):0.00212914):0.01617960,(33:0.02676467,523:0.02947847):0.03932914):0.00173150):0.00374305):0.00239306,355:0.05426483):0.01702032,((((13:0.00275340,74:0.00495716):0.00720506,538:0.03225221):0.00920250,((99:0.01850721,338:0.01855284):0.00557905,(((212:0.00461079,305:0.00794154):0.03928985,475:0.06374951):0.00000001,((((73:0.04180157,126:0.02397851):0.01230354,97:0.01814644):0.01748430,436:0.05634077):0.01362907,(52:0.06516688,293:0.04873167):0.00233322):0.00680417):0.01673633):0.00140804):0.01235065,511:0.02278356):0.00282495):0.00301100):0.00431355):0.00287158,(((((124:0.01186748,190:0.01625351):0.04122999,(314:0.04394366,427:0.04043282):0.00917283):0.00898271,(432:0.01105847,514:0.01179969):0.02699699):0.00381154,((429:0.04806146,252:0.01897464):0.00391585,(340:0.03664009,371:0.05191066):0.03181405):0.00367919):0.01984015,((59:0.02749068,(213:0.01457737,233:0.00641555):0.00537555):0.01635630,(550:0.07589971,((221:0.03296257,336:0.02501106):0.01613383,383:0.02365602):0.04083494):0.00605956):0.00891501):0.00051085):0.00049691):0.01203183):0.00177818,(((167:0.04676008,548:0.05565447):0.04381596,(195:0.04313364,(372:0.02166459,453:0.01844027):0.00276003):0.00874592):0.00463552,(368:0.04610500,468:0.07848180):0.00668080):0.03294136):0.00172970,(((142:0.00541394,242:0.00246352):0.00183431,179:0.01097473):0.00479964,(((20:0.00400953,308:0.00344735):0.00774368,(375:0.08324416,(113:0.00732168,(((((253:0.01256866,(502:0.01265919,462:0.02598121):0.00431539):0.00234258,(385:0.01608384,461:0.02235786):0.00171901):0.00845407,(279:0.01768341,426:0.01310220):0.01053100):0.00173172,443:0.03716843):0.00201558,((146:0.05756016,((185:0.01077989,473:0.01775113):0.01235972,288:0.01260834):0.01459019):0.03128978,(516:0.04065051,((241:0.02547904,347:0.02141298):0.03428946,387:0.02501231):0.00330557):0.01966391):0.01084546):0.00169551):0.00277534):0.00028022):0.00084662,(158:0.01809397,206:0.00893863):0.00000001):0.00163242):0.00906795):0.00153604,((174:0.01932757,518:0.05731143):0.04653849,(438:0.04788206,((((133:0.02329676,418:0.02991843):0.00748019,(306:0.06666825,415:0.04067616):0.01434452):0.03447689,(((353:0.02279350,182:0.10023278):0.00255234,(23:0.01055080,536:0.02565411):0.02086978):0.00319659,(214:0.05850654,509:0.03288306):0.02954569):0.00117331):0.00445079,((42:0.05582112,((334:0.03849361,(((70:0.01087678,332:0.02453116):0.00630993,(191:0.01340521,(166:0.01603711,403:0.02804329):0.00477872):0.00453218):0.01650375,(389:0.00598297,422:0.01649725):0.01477143):0.00493268):0.00864859,((109:0.03730748,488:0.03408084):0.01033865,494:0.06420796):0.00831022):0.02096750):0.00879632,477:0.03868413):0.00511491):0.00437425):0.01778005):0.00671932):0.00042536);
tree best = [&U][-237421.07][ r 1.2959583 3.476456 0.44123929 1.0262791 4.3287932 b 0.2963897 0.18457173 0.19646359 0.32257497 a 0.61428067 p 0.33110002 ]((174:0.01832822,518:0.06724002):0.04787078,(((((167:0.04220806,548:0.06367877):0.03672439,(195:0.03352978,(372:0.01722131,453:0.01836292):0.00256136):0.01544693):0.00559336,368:0.04905088):0.01048605,468:0.07819976):0.02286827,(((((517:0.00823472,537:0.00762868):0.01333265,(((326:0.01653989,450:0.04436604):0.00826121,((((((21:0.05011461,((359:0.01219039,(49:0.01793980,360:0.01642170):0.00173433):0.00263687,(72:0.00580095,83:0.03389556):0.01453171):0.04678910):0.01234856,((564:0.03692407,((561:0.15052289,(562:0.11766386,563:0.15191581):0.03022703):0.12057632,(565:0.10828428,(566:0.10134102,567:0.09572492):0.03075197):0.00787471):0.02824368):0.12672802,(44:0.03445842,(273:0.01445761,466:0.01728893):0.01113324):0.00753757):0.00156468):0.01271927,(112:0.09216605,((116:0.01087761,454:0.01156152):0.00851318,246:0.03336592):0.01353643):0.00082473):0.00127825,(((((90:0.01416714,270:0.01766231):0.01780390,(239:0.04664128,(((121:0.00917780,459:0.00459745):0.01196240,(228:0.01453580,300:0.01235673):0.00997864):0.00158532,(244:0.01507894,393:0.01251267):0.00257658):0.00022507):0.00469262):0.00742866,(((39:0.01154036,458:0.00757818):0.01982530,(38:0.04464834,297:0.05960266):0.00618966):0.00805036,((256:0.02360225,460:0.01821409):0.01087583,(388:0.07606009,406:0.01517380):0.05320141):0.02816691):0.01051412):0.00049421,((((28:0.01932658,40:0.02413662):0.04005484,201:0.03030350):0.00366156,((309:0.02323204,(316:0.00405235,320:0.00000001):0.00859287):0.00312799,((292:0.00636843,348:0.00496286):0.02341820,(164:0.01048287,217:0.02838754):0.00460542):0.00305195):0.00090129):0.01301892,((((57:0.01331218,181:0.00444181):0.00242993,512:0.00513074):0.00274416,508:0.01036534):0.01680945,(95:0.00575690,120:0.00340137):0.03702435):0.01128370):0.00136004):0.00167580,(5:0.07920848,(((283:0.02527136,391:0.04171077):0.00381655,(((79:0.15198602,(176:0.03852331,506:0.03543149):0.01871577):0.01260482,(47:0.06225905,(((153:0.01314142,486:0.01199130):0.00532598,215:0.03128346):0.00534220,495:0.03707761):0.00344641):0.00727834):0.00225297,(((((((152:0.02156139,513:0.03015031):0.01281260,281:0.04818363):0.00282229,((37:0.02273153,224:0.01507153):0.03119445,((312:0.04123860,(((17:0.07493233,(130:0.00744391,254:0.01411814):0.00651075):0.00448559,((((71:0.02115122,469:0.02364506):0.00651836,341:0.02489252):0.00155379,(11:0.02215625,(56:0.00921320,117:0.02766521):0.00719698):0.01527630):0.00360889,(41:0.05237867,((((136:0.01133690,310:0.00901467):0.00096499,449:0.00790087):0.00179655,481:0.00569973):0.00097082,358:0.00878481):0.01103818):0.00272574):0.00165785):0.00063228,(553:0.01668208,78:0.06557023):0.00871191):0.00309247):0.00353200,554:0.02407813):0.00293654):0.00276800):0.00718835,(440:0.05038091,(63:0.01315999,331:0.01906201):0.00547366):0.00278245):0.00049957,(69:0.02143742,(155:0.04331756,366:0.03103480):0.03888708):0.00145833):0.00196937,((65:0.03915011,135:0.03901805):0.01659658,((115:0.01729885,(535:0.03215861,555:0.01935400):0.01090341):0.01152862,(((129:0.01636169,304:0.02000119):0.01809630,(470:0.01154131,533:0.02966397):0.00286283):0.00507569,482:0.03711716):0.01616934):0.00213724):0.01209356):0.00137275,((((85:0.00636317,(103:0.04596555,330:0.01609137):0.00648468):0.00474038,(399:0.00835361,((276:0.00862839,416:0.01330577):0.00132838,114:0.02235733):0.00202151):0.00000001):0.01445875,((87:0.01483612,159:0.01507570):0.02442517,((((497:0.00831895,395:0.01419270):0.00116781,434:0.00643714):0.00815004,(((((175:0.00038554,335:0.01552018):0.00605606,144:0.01031077):0.00129820,510:0.00693792):0.01177116,(86:0.01272035,321:0.01277269):0.00928587):0.00325346,((249:0.01148587,96:0.03373942):0.00602340,(((444:0.01152814,226:0.01005866):0.00127736,(559:0.01098560,245:0.00395324):0.00314912):0.05069204,369:0.02949198):0.00111854):0.00317611):0.00206386):0.00234711,(343:0.02491611,(189:0.01368545,344:0.00573248):0.00414109):0.00330752):0.02056235):0.00094202):0.00386069,(((250:0.01098595,397:0.01727092):0.02113998,(528:0.06626181,420:0.06843110):0.00422516):0.00714925,((((227:0.00563474,(7:0.00404089,428:0.00990202):0.00245934):0.02066837,(556:0.15067691,(((370:0.02367366,557:0.04342903):0.08445467,211:0.04597701):0.01056651,437:0.08248568):0.01091203):0.01355977):0.00201291,((154:0.06240852,442:0.02570357):0.02748184,286:0.06820898):0.03355338):0.00262043,484:0.03404761):0.01378087):0.00310555):0.00395277):0.00272807):0.00850807):0.01117115,(((238:0.02580909,485:0.05529959):0.01207125,(32:0.06297676,(543:0.09639540,560:0.09951490):0.00876457):0.01925062):0.00165070,(414:0.02456127,527:0.02835865):0.01563561):0.00674213):0.01620899):0.01308931):0.00042231):0.02139477,(352:0.03141503,((409:0.01540626,447:0.01798875):0.02339741,412:0.01251994):0.00720435):0.00369284):0.00000001,((425:0.07394304,(266:0.07244241,170:0.03215991):0.00439347):0.01108324,(202:0.01332223,(((((478:0.01489477,14:0.01958075):0.00310854,162:0.01099240):0.00560571,456:0.01308984):0.01071354,(122:0.07804066,291:0.02248974):0.04830073):0.00147945,(((107:0.01952773,350:0.01806030):0.01357028,(((138:0.00804110,552:0.00386868):0.02931481,433:0.03696545):0.00952521,(225:0.04647335,261:0.02682386):0.00326682):0.00296559):0.00444719,(327:0.01384315,525:0.02562619):0.02198830):0.00182530):0.00387572):0.00217235):0.00738757):0.00290154):0.00197451,((81:0.02131924,374:0.02782066):0.00896500,172:0.07504923):0.00808462):0.00129957):0.01041842,349:0.02734663):0.00482011,((((((229:0.02577796,277:0.04301922):0.00425949,((251:0.02659509,272:0.02185004):0.00472622,402:0.02759570):0.01250395):0.00186632,(((448:0.04731574,(499:0.07841332,((180:0.02174051,(((19:0.02606121,140:0.02678247):0.00320231,394:0.02016933):0.00327164,(((((248:0.02413793,507:0.00890365):0.01881749,(222:0.01089949,529:0.01567830):0.00589674):0.00205409,51:0.02850146):0.00207531,(67:0.00870843,464:0.03622118):0.00278943):0.01695044,(328:0.01759836,361:0.05552643):0.01070558):0.00472025):0.00092682):0.00329075,(92:0.05762766,(134:0.03160909,311:0.06547373):0.00552491):0.02487739):0.00143039):0.00236771):0.01397631,(192:0.08618740,(194:0.03427076,(((((165:0.02746546,30:0.04379952):0.00555454,(243:0.01021868,376:0.00874475):0.00607441):0.00162010,(408:0.01040154,483:0.00300574):0.01827490):0.00479969,(234:0.00639581,325:0.01181866):0.00081240):0.00883708,((547:0.01025988,(505:0.02533324,((542:0.05194098,2:0.00814855):0.00083751,(178:0.00941447,463:0.00967830):0.00946714):0.00529720):0.01980204):0.00308743,452:0.01181116):0.00506287):0.00111501):0.00094273):0.00187124):0.00076053,60:0.03365442):0.00224980):0.00165607,((((43:0.01813494,219:0.01729601):0.01144809,197:0.05089900):0.00470066,367:0.02139602):0.00062429,(268:0.03462591,((((((157:0.03470278,498:0.01372134):0.01291658,(441:0.05975192,526:0.01383286):0.00284577):0.00424082,(((299:0.02838255,545:0.02079420):0.01375091,((((77:0.00873435,(93:0.01668699,106:0.00468473):0.00369195):0.00123572,(423:0.00740189,82:0.04922420):0.00315533):0.00038907,(((471:0.01144277,544:0.00756925):0.00707544,345:0.02880743):0.00182084,(((50:0.02065990,287:0.03864185):0.00787243,522:0.03179165):0.00924908,(27:0.02795100,((173:0.01093672,411:0.05608555):0.00908226,(546:0.02466732,89:0.05669377):0.00205055):0.00592273):0.00659255):0.00217994):0.00000001):0.00082209,(((405:0.03830828,540:0.06325635):0.01424664,474:0.00873741):0.00315998,(((382:0.00272722,401:0.00906085):0.03021645,((298:0.02182164,127:0.03336161):0.00411433,88:0.01944192):0.00441881):0.00104906,381:0.00289606):0.00084390):0.00164965):0.00000001):0.00000001,204:0.00913970):0.00076235):0.00531764,(284:0.03402901,365:0.01691518):0.00943145):0.01669128,((68:0.07747459,263:0.03682717):0.01889184,541:0.03658957):0.00128236):0.00121410,(((((31:0.03170843,354:0.00907982):0.01754706,220:0.01916951):0.00268431,(205:0.04116581,487:0.05947981):0.00392392):0.00515076,(((111:0.01647859,445:0.02120779):0.00846707,(333:0.01948753,386:0.05312485):0.03775427):0.00167687,168:0.02637620):0.00395370):0.01320124,(((137:0.01904366,275:0.01615692):0.04515254,((184:0.00950220,467:0.01169805):0.00261481,(((313:0.00633010,357:0.01012683):0.00076117,356:0.00799920):0.00931386,392:0.02272404):0.00437643):0.01139306):0.00568909,(262:0.05714254,337:0.06421551):0.00972307):0.00880374):0.00081434):0.01714422):0.00056685):0.00382591):0.00457626,((((504:0.02867976,((((((((6:0.02475296,(34:0.00781288,35:0.01060956):0.03547633):0.00545235,((128:0.02116235,156:0.02673440):0.00425673,457:0.03711444):0.00076070):0.00245483,177:0.02203691):0.00031980,((125:0.03727044,((22:0.04261313,36:0.02786049):0.00916207,24:0.04095088):0.01498664):0.00449169,315:0.02034981):0.02607439):0.00233591,((((145:0.00917386,237:0.00952266):0.01094788,351:0.02848989):0.00804549,319:0.02278636):0.00052636,91:0.01878065):0.00101183):0.00042425,((398:0.01371405,(223:0.02589361,132:0.01827396):0.00453313):0.03086505,271:0.01585205):0.00439600):0.00000001,(203:0.02299320,515:0.01638881):0.00529187):0.00124420,(216:0.05143823,(240:0.01379841,501:0.02941447):0.01213211):0.00232106):0.00000001):0.00358650,446:0.04710909):0.00678381,((274:0.04576924,323:0.01984786):0.00069770,(384:0.03152745,520:0.01712836):0.01394904):0.03454051):0.01033232,((15:0.02201252,141:0.03388778):0.00768087,((((196:0.01366298,(84:0.02560235,390:0.01192299):0.00365998):0.00731327,264:0.12444168):0.00018065,(208:0.00941276,((100:0.00739744,396:0.00905861):0.01012697,(163:0.00964508,260:0.00930721):0.00364521):0.00132635):0.00214793):0.00404366,(94:0.01311471,362:0.01139715):0.01055841):0.00171537):0.00808873):0.00113892):0.00608465,(((((306:0.06988785,((133:0.02939542,418:0.03896401):0.01058209,415:0.03969810):0.01414862):0.02200827,(((42:0.04938595,((((70:0.00956190,332:0.02973797):0.00960680,((166:0.01248505,191:0.01140453):0.00660175,403:0.02360959):0.00562245):0.01195312,(334:0.04526337,(389:0.00681021,422:0.01588005):0.02183049):0.00384837):0.00514573,((109:0.04282914,488:0.02056847):0.01738849,494:0.04596884):0.01266449):0.01469823):0.00977884,477:0.04057930):0.00465685,438:0.04201772):0.00422438):0.00504749,(182:0.13059058,353:0.02585525):0.00308531):0.00218565,((214:0.05236679,509:0.03470933):0.03309001,(23:0.01393539,536:0.02277455):0.01217573):0.00000001):0.03810423,(9:0.01825150,58:0.01366845):0.00264875):0.00347131):0.00168201):0.00247749,(((301:0.01324713,549:0.01206364):0.01120136,((((((80:0.02664623,465:0.02963636):0.00942524,((((123:0.00072899,419:0.00211347):0.04222429,131:0.02258080):0.00885982,(12:0.02809262,(503:0.01484919,532:0.03570753):0.00503387):0.00143002):0.00706783,(((3:0.01300485,8:0.01923616):0.00539470,(151:0.01327139,294:0.02273379):0.00519404):0.00410145,551:0.01816407):0.01298674):0.00019148):0.01663863,(((33:0.02581233,523:0.03671306):0.03089421,((26:0.02576667,(455:0.01963696,247:0.09026944):0.00850599):0.02990444,(342:0.06278226,(62:0.03798191,((232:0.01778721,521:0.01256116):0.00378177,(524:0.01821203,(((230:0.02121754,66:0.00907556):0.00312227,364:0.00636017):0.00229473,(186:0.01577854,496:0.01614483):0.00105393):0.00099056):0.00700930):0.02354546):0.00120541):0.00050722):0.00110379):0.00299668,355:0.05917852):0.01188606):0.00387001,((((13:0.00070029,74:0.00794045):0.00800936,538:0.03245100):0.01303484,(99:0.04136731,338:0.01644732):0.00474346):0.00067268,((475:0.06318558,(((73:0.05322078,(126:0.02288557,97:0.02123610):0.00305334):0.01438469,436:0.05390273):0.00714532,(52:0.08429391,293:0.05286775):0.00266458):0.00467288):0.00192899,(212:0.00245193,305:0.01048052):0.04003613):0.00996531):0.01424389):0.00052241,511:0.01974077):0.00850328,(((((124:0.01366600,190:0.02068124):0.03127773,(314:0.04540253,427:0.03200709):0.01411486):0.00978685,(432:0.00991140,514:0.00911524):0.02041838):0.00032638,((252:0.01471236,429:0.04514453):0.00467338,(340:0.03334567,371:0.04679398):0.03156562):0.00397596):0.02148951,((((59:0.02174577,(213:0.01672844,233:0.00705781):0.00753027):0.01064588,550:0.08794144):0.00760779,((221:0.03633027,336:0.02757886):0.01798218,383:0.02710521):0.04822952):0.00595089,((((10:0.05462653,((45:0.01017282,373:0.05178617):0.02423341,((53:0.03064393,(198:0.00440912,161:0.01765369):0.00153747):0.00913895,((147:0.01658530,(188:0.01333183,413:0.02886577):0.00443163):0.00169741,480:0.01902674):0.00298884):0.00454403):0.01313411):0.00646526,(((((((101:0.00117844,285:0.00331891):0.01751380,346:0.02139592):0.00229655,((18:0.01708299,61:0.00780908):0.00390681,105:0.03219687):0.00752804):0.00870642,((119:0.00497670,430:0.00462810):0.00885898,207:0.01258882):0.01409603):0.01592973,(((149:0.01470256,150:0.01242164):0.03760109,((519:0.02845923,55:0.04753256):0.00242905,160:0.01879111):0.00393181):0.00271299,(139:0.02079365,143:0.01585542):0.00760405):0.01388702):0.00311528,((((((64:0.03082393,404:0.04130792):0.02932461,((209:0.02916663,339:0.01711977):0.01414191,(110:0.02722969,(258:0.02440032,530:0.02247316):0.00262588):0.00643149):0.00366154):0.01048919,558:0.04655128):0.00683106,((48:0.02353579,(187:0.01254580,476:0.00921665):0.04245750):0.00088923,(108:0.01749691,531:0.01311734):0.01838657):0.00341851):0.00069758,439:0.03420790):0.00582772,(((400:0.02259677,424:0.01474850):0.00334276,289:0.01649629):0.00085150,489:0.02784045):0.02137178):0.01295072):0.00085317,((417:0.04921585,472:0.03750744):0.03079097,(((16:0.02039837,407:0.09970267):0.01042120,54:0.03664548):0.00572038,500:0.04686605):0.00457497):0.01201839):0.00322572):0.00315786,((((46:0.01912101,((118:0.00995446,303:0.00927365):0.04683027,(171:0.03737050,534:0.04006658):0.00505095):0.00570378):0.01104394,((102:0.05640992,(25:0.02458271,490:0.04397892):0.03269557):0.00322318,(((((290:0.00295394,(4:0.02047589,377:0.01804198):0.00188841):0.02473314,(259:0.03072879,282:0.01278618):0.01520429):0.01011139,(231:0.02341095,((265:0.05829113,((317:0.03260058,(378:0.01527668,380:0.03613736):0.00355436):0.00385753,539:0.07924865):0.02908090):0.00690635,((104:0.04080530,((451:0.01866418,421:0.01129727):0.00753972,((1:0.02247215,210:0.00693973):0.00279505,269:0.00656293):0.00182384):0.00881706):0.00799836,296:0.04662722):0.00563594):0.00217564):0.00189208):0.00214684,183:0.07068720):0.00000001,((((((267:0.06908146,322:0.13784037):0.03141663,329:0.02445012):0.01830457,(((169:0.01109411,318:0.01244304):0.01245851,218:0.02630581):0.02238147,200:0.04156708):0.00650411):0.00390106,257:0.01748123):0.00090178,((324:0.02124131,431:0.01697219):0.00138947,363:0.02625298):0.01758535):0.00199568,(((76:0.01030061,98:0.00252917):0.02883938,193:0.03903417):0.00508892,((307:0.06931599,435:0.01151473):0.05539891,278:0.05275474):0.00404533):0.00179168):0.00000001):0.00208123):0.00103065):0.01172592,(((75:0.01499902,(199:0.02977045,(255:0.00672721,410:0.02070421):0.00511423):0.00115456):0.00953650,(479:0.02804299,492:0.09279794):0.00633701):0.01363207,(302:0.02896704,379:0.01539959):0.04582523):0.03792091):0.00421406,(235:0.08462366,295:0.04313616):0.02739195):0.00147317):0.00552971,((29:0.05662272,280:0.02262774):0.00437798,((148:0.02613007,491:0.01010704):0.00270758,493:0.01496997):0.01527009):0.00685161):0.00161028):0.00116220):0.00000001):0.01266453):0.00503243,(158:0.02276842,((206:0.00772320,((142:0.00567827,242:0.00230789):0.00362983,179:0.00698756):0.00552485):0.00041125,((20:0.00432654,308:0.00339813):0.01026759,((((146:0.05807846,((185:0.01482054,473:0.02284945):0.00779749,288:0.02066725):0.01440938):0.04694091,(((241:0.01787941,347:0.02089572):0.04168261,387:0.01782138):0.00936686,516:0.04546076):0.01010374):0.00904499,(375:0.07075884,((((385:0.01768772,461:0.02675587):0.00413413,(253:0.01470447,(462:0.03509677,502:0.01233537):0.00147649):0.00046994):0.01032308,(279:0.01964577,426:0.01702739):0.00788843):0.00183616,443:0.04067334):0.00422429):0.00037574):0.00211889,113:0.00831638):0.00180890):0.00082851):0.00141268):0.00585624):0.00121196):0.00148353):0.00570352,236:0.05713218);
tree best = [&U][-236085.03][ r 1.4473471 3.5687876 0.44217365 1.1182648 4.229359 b 0.27444319 0.18290435 0.20436037 0.33829209 a 0.61256928 p 0.3293335 ](517:0.00875970,(((81:0.01407932,374:0.02100912):0.00761415,172:0.06163610):0.00910060,((((((266:0.06470378,(170:0.02896646,425:0.05781826):0.00412268):0.01019327,((((((107:0.02611674,350:0.02158705):0.02057011,(261:0.03782107,(((138:0.00577964,552:0.00237671):0.02900922,433:0.03747873):0.00783783,225:0.04346677):0.00306326):0.00784089):0.00853890,(327:0.01572627,525:0.02813460):0.01719757):0.00400731,((14:0.02483788,(162:0.01110504,478:0.01249780):0.00353491):0.00504959,456:0.01404573):0.01237710):0.00078135,(122:0.06926410,291:0.02227123):0.04517491):0.00754325,202:0.01299830):0.00253051):0.00476498,(326:0.02322179,450:0.03148350):0.00980670):0.00123610,(352:0.02224275,((409:0.01947939,447:0.01838316):0.01970243,412:0.01520265):0.00527761):0.00238120):0.00310390,((((((49:0.01555277,(360:0.01608670,((72:0.01082172,83:0.02768803):0.01573630,359:0.01156298):0.00074922):0.00323542):0.04470708,21:0.05259112):0.00833551,(((565:0.08989544,(566:0.11957198,567:0.08372274):0.01523229):0.01388820,(561:0.13875132,(562:0.12766325,563:0.13026147):0.02792030):0.11504109):0.02190574,564:0.02430190):0.12126187):0.00433636,(44:0.02629950,(273:0.01770279,466:0.01340105):0.01164562):0.01298583):0.01138344,(((5:0.06446697,(((414:0.02597100,527:0.02517606):0.02193491,(((560:0.09082390,32:0.04236671):0.01177674,543:0.10836554):0.01406754,(238:0.03465193,485:0.05319182):0.00944336):0.00000001):0.00768489,(((((((((63:0.01948037,331:0.01590609):0.00238385,440:0.04881826):0.00509034,((155:0.03557121,366:0.03462483):0.03182081,281:0.04525519):0.00000001):0.00603320,((152:0.02246146,513:0.03288069):0.01408967,((37:0.02231786,224:0.02272711):0.03225339,((553:0.01601411,(((((((136:0.01295192,449:0.00918695):0.00000001,310:0.00777999):0.00129455,(481:0.00821981,358:0.00688528):0.00170849):0.01530183,(11:0.02222532,(56:0.00921277,117:0.02924362):0.01039464):0.01304696):0.00404436,(78:0.06365651,41:0.04524635):0.00461061):0.00118028,(341:0.02868286,(71:0.02232686,469:0.02656275):0.01087901):0.00379456):0.00214664,(312:0.05232394,(17:0.08125380,(130:0.00688584,254:0.00974826):0.00395256):0.00176785):0.00186391):0.00199884):0.00290056,554:0.02362057):0.00241195):0.00344654):0.00714630):0.00000001,69:0.02246166):0.00466599,((((87:0.01760047,159:0.02288626):0.02462884,((96:0.03752461,249:0.02090171):0.01011653,((343:0.03772396,(189:0.01648590,344:0.00655979):0.00511668):0.00625803,(((((144:0.01395600,(175:0.00161810,335:0.01359153):0.00898865):0.00278839,510:0.00548574):0.00959526,(86:0.01640552,321:0.01407586):0.01027095):0.00218670,((226:0.01785692,(245:0.00352349,559:0.00882310):0.00315193):0.00217410,444:0.01095100):0.04899332):0.00467688,(369:0.02388235,((497:0.00994678,395:0.01182423):0.00296138,434:0.01068214):0.00830001):0.00351721):0.00139954):0.00000001):0.02367913):0.00230507,(((((85:0.00615494,330:0.01717155):0.00758731,103:0.04738738):0.00322005,399:0.01027550):0.00000001,((276:0.01097998,114:0.01887961):0.00046363,416:0.01386091):0.00127649):0.01622642,(176:0.03232013,506:0.04103511):0.03201883):0.00143693):0.00507182,((484:0.04021883,(((556:0.14700996,(211:0.04737423,((370:0.02041549,557:0.04392526):0.07902429,437:0.05858513):0.00520946):0.00698713):0.01203056,(7:0.00674579,(428:0.01303835,227:0.01025294):0.00276121):0.01693627):0.00525913,((154:0.05961076,442:0.03077700):0.03849031,286:0.08853391):0.02490809):0.00338487):0.00765831,((528:0.07825860,420:0.07046829):0.00513921,(79:0.15556749,(250:0.01635214,397:0.02442684):0.02204008):0.00848415):0.00625692):0.00122227):0.00517863):0.00181358,(((153:0.01761231,486:0.00748021):0.00894196,(47:0.04738399,215:0.03254359):0.00613281):0.00609332,495:0.03004930):0.00927494):0.00141827,((((129:0.01616793,304:0.02221941):0.01690104,(470:0.01859146,533:0.03140719):0.00398838):0.00590558,482:0.03932961):0.01542202,((65:0.04413273,135:0.04256867):0.02542370,(115:0.02920433,(535:0.02737920,555:0.01570868):0.00544701):0.00790508):0.00039686):0.00872500):0.00306478,(391:0.04112279,283:0.02282588):0.00806828):0.00705185):0.01040720):0.01992642,(((38:0.05201993,(297:0.05992645,(39:0.01135736,458:0.00747997):0.02419574):0.00499053):0.00513136,((256:0.02348027,460:0.01656538):0.00488053,(388:0.06658289,406:0.01404436):0.06043526):0.02604859):0.00805085,(((90:0.01411554,270:0.02025083):0.02255041,(((121:0.01181392,459:0.00206189):0.01471479,((228:0.01187085,300:0.01396923):0.00705326,(244:0.01865797,393:0.02015910):0.00086417):0.00183322):0.00046404,239:0.03667881):0.00267239):0.01172003,(((292:0.00862038,348:0.00154014):0.03293682,(((164:0.01266064,217:0.02795421):0.00675541,(309:0.02506625,(316:0.00663436,320:0.00084615):0.00726095):0.00167001):0.00070846,((28:0.02124173,40:0.01789213):0.03731901,201:0.02360027):0.00830416):0.00366455):0.00831711,((508:0.01273195,((57:0.00959028,512:0.00533588):0.00106570,181:0.00354522):0.00181742):0.02168035,(95:0.00855432,120:0.00696579):0.04521437):0.00688161):0.00336006):0.00245064):0.00200616):0.00358642,((116:0.01004227,454:0.02086569):0.00887077,246:0.03299994):0.01295861):0.00075711):0.00676720,112:0.07701151):0.01622720):0.00619599,((236:0.04649337,349:0.02540476):0.00522405,((9:0.01642382,58:0.01271471):0.01084046,(((((((274:0.04442017,(323:0.03091225,(384:0.02642034,520:0.01341953):0.01181969):0.00131449):0.03085663,((((457:0.03062285,177:0.02699941):0.00181803,((6:0.01908614,(34:0.00619967,35:0.01382326):0.04328529):0.00479784,156:0.03213780):0.00426631):0.00108329,((203:0.02922956,515:0.01629142):0.00361870,(((((145:0.01023135,237:0.01076330):0.01118271,351:0.02550460):0.00890248,504:0.03023796):0.00266234,319:0.02257497):0.00098224,(91:0.01706396,(240:0.01254188,501:0.02431725):0.01064828):0.00122705):0.00147003):0.00106798):0.00300564,((128:0.02483665,446:0.04394784):0.00285710,(((132:0.01879810,(223:0.01540934,398:0.01676902):0.00224169):0.02486455,271:0.01647415):0.00378005,(216:0.04797810,((((22:0.04046327,36:0.02750140):0.00911602,24:0.04122065):0.01448315,125:0.03832274):0.00465457,315:0.01416141):0.01644385):0.00314025):0.00024883):0.00354695):0.00235055):0.01171582,((((229:0.02641657,277:0.04428657):0.00452776,((251:0.02906968,272:0.02351471):0.00670934,402:0.01970452):0.01250393):0.00362852,(((452:0.01680660,547:0.01212688):0.00711466,(((505:0.02697441,(2:0.00537770,(542:0.04123256,(178:0.00782689,463:0.00895100):0.01210600):0.00351150):0.00625683):0.01931731,(192:0.06778426,194:0.02785009):0.00448824):0.00182686,(60:0.03622130,((325:0.01518343,234:0.01008639):0.00010662,((165:0.02263344,30:0.04482595):0.00699436,((243:0.01399094,376:0.01139853):0.00905990,(408:0.00930946,483:0.00410644):0.02501727):0.00243162):0.00634738):0.00793340):0.00080319):0.00185400):0.00371583,(448:0.03433807,((((92:0.04144921,134:0.03633923):0.01573290,311:0.05857565):0.03181014,(((328:0.01664554,361:0.04704066):0.00579252,((464:0.03638846,67:0.01523075):0.00222987,(51:0.03442683,((248:0.01820080,507:0.01097866):0.01299725,(222:0.01202417,529:0.02543362):0.00640166):0.00240438):0.00462349):0.02053874):0.00370057,((19:0.02702937,140:0.03437784):0.00202618,394:0.01590396):0.00421315):0.00276559):0.00308709,(180:0.01577180,499:0.06809222):0.00234936):0.00314825):0.01339871):0.00212675):0.00384661,((367:0.01841964,((43:0.01908494,219:0.01565569):0.01196057,197:0.05859396):0.01089959):0.00097603,(268:0.03089881,((((((((((441:0.06312195,(157:0.03450262,498:0.01958394):0.01046566):0.00433665,526:0.02535914):0.00819758,204:0.01008114):0.00000001,(((((50:0.02042431,287:0.03803421):0.00890835,522:0.03190657):0.00719621,474:0.01537040):0.00140756,(((173:0.00696859,411:0.05373754):0.01624719,27:0.01854513):0.00609760,(546:0.02690214,89:0.04832289):0.00482666):0.00693736):0.00153443,(((106:0.00898177,93:0.01790685):0.00570763,423:0.01278173):0.00172873,((471:0.01078636,544:0.01003309):0.00854783,((405:0.03213370,540:0.06348755):0.01474932,345:0.03031594):0.00110935):0.00045663):0.00000001):0.00117947):0.00000001,((77:0.00976710,381:0.00170952):0.00262055,(82:0.05214298,((299:0.02509008,545:0.02418100):0.01955319,(382:0.00293538,401:0.00411587):0.02380504):0.00139900):0.00309422):0.00036565):0.00103196,((88:0.01674558,127:0.02854867):0.00552094,298:0.03276247):0.00166014):0.00973412,(284:0.03990764,365:0.02210412):0.01142108):0.01356402,541:0.03736109):0.00176254,(68:0.07414764,263:0.03431446):0.02341624):0.00291691,(((((31:0.02564378,354:0.00693958):0.02594740,205:0.04577137):0.00161117,(220:0.02299195,487:0.05313431):0.00053707):0.00583580,(((111:0.01260789,445:0.02371507):0.00911110,(333:0.02006098,386:0.05350361):0.03532691):0.00446657,168:0.02985481):0.00603664):0.01410457,(((137:0.01767014,275:0.01333378):0.04582396,(184:0.00624823,(467:0.01260868,(((313:0.01184168,357:0.01109856):0.00025651,356:0.00997351):0.00723120,392:0.02137865):0.01055298):0.00236585):0.01832417):0.01297820,(262:0.06291537,337:0.06813306):0.00506189):0.00568822):0.00220783):0.01399798):0.00206776):0.00271670):0.00381998):0.00096318,((15:0.02715322,141:0.03148030):0.00682519,((((196:0.01301001,84:0.02461268):0.00423140,390:0.01091505):0.00907636,(260:0.01286657,(208:0.01647507,((100:0.00695006,396:0.00707143):0.01134331,(264:0.11287968,163:0.00410855):0.00719602):0.00000001):0.00165496):0.00284830):0.01195402,(94:0.01009860,362:0.01552338):0.00920761):0.00260558):0.00532636):0.00675991,(((((167:0.03975812,548:0.05227156):0.03065472,(195:0.03994199,(372:0.01341783,453:0.01923293):0.00219664):0.00944017):0.00812247,368:0.04047437):0.00736752,468:0.07792637):0.02308830,((((353:0.02730998,182:0.11076923):0.01013657,(((133:0.02841484,418:0.03295389):0.00740988,(306:0.07500113,415:0.03773867):0.01367837):0.04215353,(23:0.01591649,536:0.02317455):0.01166194):0.00297893):0.00281675,(214:0.05287213,509:0.02732127):0.03366170):0.00514451,(((42:0.06677726,((((70:0.01015509,332:0.02126889):0.01030956,(191:0.01224570,(166:0.01204508,403:0.01797043):0.00434012):0.00471620):0.01397923,(334:0.03873357,(389:0.00960215,422:0.01923907):0.01902133):0.00668806):0.01167513,((109:0.04312268,488:0.03311707):0.01729759,494:0.05930552):0.00951729):0.01621070):0.01094424,477:0.04385284):0.00564484,438:0.04431705):0.00517158):0.02162847):0.00233871):0.00114065,(174:0.02743849,518:0.05768299):0.04729284):0.00082173,((375:0.07512951,(158:0.02284119,((((279:0.01562732,426:0.01414920):0.01203908,206:0.00394730):0.00126657,((20:0.00122411,308:0.00429077):0.00463581,(113:0.00938890,(((146:0.06308394,((185:0.01408541,473:0.01966306):0.01328710,288:0.01565653):0.01366273):0.04961465,(((241:0.02204351,347:0.01684290):0.02656481,387:0.01684711):0.00834407,516:0.03123151):0.00985750):0.00863483,(443:0.04072820,((385:0.01682865,(462:0.02559247,502:0.01154904):0.00101873):0.00091275,(461:0.02163123,253:0.01282327):0.00024626):0.00913536):0.00146432):0.00171929):0.00264841):0.00121128):0.00229701,((142:0.00576276,242:0.00168234):0.00315801,179:0.01006723):0.00463294):0.00092914):0.00050035):0.00629206,((((((511:0.02962584,(((342:0.06673658,(((33:0.03242948,523:0.03076954):0.02892535,((232:0.02500919,521:0.01033036):0.00239298,((((230:0.02859622,66:0.00969170):0.00397244,364:0.00949333):0.00289576,(186:0.02517246,496:0.01202807):0.00180978):0.00510290,524:0.01742435):0.00911253):0.01676967):0.00333002,(62:0.03893970,(455:0.02861912,(26:0.02201023,247:0.07130406):0.00872751):0.02907575):0.00013752):0.00355303):0.00234944,355:0.05230745):0.01322905,((((13:0.00217763,74:0.00742906):0.00344622,538:0.02594975):0.01192415,(99:0.03414384,338:0.01859085):0.00548288):0.00109234,((((293:0.04388878,52:0.07032379):0.00442422,(((73:0.05473459,126:0.02212721):0.00538177,97:0.02765058):0.01170280,436:0.05096783):0.01532883):0.00963296,(212:0.00491338,305:0.00784137):0.03270698):0.00065535,475:0.04669056):0.01672051):0.01258223):0.00242441):0.00207322,(((((123:0.00242600,419:0.00000001):0.03726279,131:0.02023791):0.00765907,(12:0.03238806,(503:0.01894685,532:0.03234884):0.00249056):0.00210680):0.00878962,(((3:0.01674273,8:0.02135074):0.00610113,(151:0.01470307,294:0.02867012):0.00417330):0.00531615,551:0.02210603):0.01040782):0.00028843,(80:0.02807861,465:0.02240984):0.00627711):0.01642283):0.00611195,(((235:0.08062196,295:0.04249650):0.03348037,((((183:0.06189131,((25:0.02302675,490:0.04243008):0.02508242,(46:0.02066831,((171:0.04010728,(118:0.00695596,303:0.01121773):0.04047177):0.00321493,534:0.03901957):0.01097737):0.00974270):0.00239556):0.00190855,(((((((269:0.01265794,(451:0.01816318,421:0.00977148):0.00467479):0.00199799,1:0.02252380):0.00306493,210:0.00907599):0.01119712,104:0.02887788):0.01182604,(265:0.04941871,(317:0.03573471,(539:0.08368590,(378:0.01567895,380:0.04142789):0.00501991):0.00291249):0.02026526):0.00570988):0.00064884,(296:0.04526688,231:0.02222290):0.00328436):0.00101214,(((((4:0.02213144,290:0.00246351):0.00474259,377:0.01592591):0.01739901,(259:0.02274826,282:0.01124928):0.01411610):0.00848524,(((76:0.00392811,98:0.00429676):0.02918911,193:0.03830064):0.00769516,(102:0.04596775,((307:0.06682823,435:0.01415674):0.04640928,278:0.06260824):0.00000001):0.00240419):0.00090070):0.00336891,(((324:0.02557455,(431:0.01974722,363:0.02305523):0.00040275):0.01695566,((169:0.01183331,318:0.01034473):0.00737187,218:0.02553363):0.02729757):0.00308782,257:0.01470092):0.00161512):0.00042484):0.00080436):0.00087993,(200:0.04126425,(329:0.02333763,(267:0.07817363,322:0.12700104):0.03077168):0.01286788):0.00518057):0.01125040,((((75:0.01249433,(255:0.01203020,410:0.02966305):0.00631980):0.00143538,199:0.03639703):0.00987429,(492:0.09172670,479:0.01869417):0.00911837):0.01649938,(302:0.02557396,379:0.01578365):0.03921353):0.03795699):0.00608799):0.00088720,((10:0.06276000,((45:0.00706936,373:0.05921073):0.02301454,((198:0.00543800,(53:0.02411231,161:0.01369786):0.00049827):0.01206890,((188:0.02018576,(147:0.01855053,413:0.02187273):0.00246048):0.00390675,480:0.01510992):0.00355402):0.00397060):0.01468434):0.00389785,((((((101:0.00198231,285:0.00218670):0.01049730,346:0.02768557):0.00516833,((18:0.02143231,61:0.01098888):0.00328766,105:0.03058669):0.00580550):0.00727503,((119:0.00821279,430:0.00296878):0.01342392,207:0.01254968):0.01301479):0.01992876,(((((108:0.01681718,531:0.02051292):0.02370160,((187:0.01367472,476:0.00909347):0.04514417,48:0.01870630):0.00285378):0.00153535,439:0.04037728):0.00068335,((((64:0.03008949,404:0.04589884):0.02366524,(209:0.03506120,339:0.01701451):0.00598227):0.00216819,(110:0.02828140,(258:0.03406518,530:0.02317373):0.00284789):0.00688417):0.00629202,558:0.05360257):0.00655090):0.00765740,((400:0.01842063,424:0.01772573):0.00580004,(289:0.01369445,489:0.02840589):0.00180214):0.01619420):0.00765022):0.00258534,((((160:0.01575110,55:0.05095575):0.00364718,519:0.02565923):0.00228241,((139:0.02860602,143:0.02472991):0.00256788,(149:0.01659441,150:0.01195314):0.04825439):0.00070800):0.01370501,((54:0.03096056,(16:0.03204488,407:0.09207351):0.00846557):0.01186022,(500:0.04903865,(417:0.03006554,472:0.04398404):0.04115555):0.00148140):0.01249632):0.00121802):0.00316989):0.00366015):0.00336443):0.00391468,((((221:0.04089228,336:0.01836283):0.02182270,383:0.03925284):0.03687882,((59:0.01799450,(213:0.01767782,233:0.00622564):0.00942164):0.01418463,550:0.07243370):0.00495044):0.00643582,((29:0.05434204,280:0.01966518):0.00271940,((148:0.02394821,491:0.01056979):0.00420670,493:0.01036188):0.01649063):0.00406839):0.00132706):0.00229766,(((340:0.03004546,371:0.05057417):0.02541550,(252:0.01685683,429:0.05245361):0.00557398):0.00184853,((432:0.01321938,514:0.00962358):0.02215862,(((124:0.01704614,190:0.01990707):0.03460413,314:0.03724438):0.01055896,427:0.04522168):0.01011039):0.00107185):0.01909680):0.00857406,(301:0.01238171,549:0.01666497):0.01487755):0.00042143):0.00044561):0.00330903):0.00259601):0.01004470):0.00075583):0.01478617,537:0.01107035);
tree best = [&U][-238959.18][ r 1.4778985 3.9698663 0.49443652 1.2640992 4.6646892 b 0.2868241 0.18953431 0.20142155 0.32222003 a 0.62165983 p 0.32649551 ](((((29:0.05571315,280:0.02763586):0.00228601,((148:0.02328659,491:0.01174236):0.00541058,493:0.01468786):0.01401225):0.00835963,((((((235:0.07176862,295:0.05116357):0.03641645,(((((((363:0.02425425,(431:0.02026956,324:0.02351571):0.00000001):0.02766241,(((278:0.06237950,(307:0.07512802,435:0.01342777):0.05992301):0.00506936,(102:0.05160836,(46:0.02874791,((118:0.00570338,303:0.01471743):0.05014259,(171:0.03614587,534:0.03632998):0.01306196):0.00379425):0.01125549):0.00100757):0.00147176,((((4:0.01705694,290:0.00237631):0.00493201,377:0.01176803):0.01764676,(259:0.02920222,282:0.01620499):0.02091970):0.00659511,231:0.02590405):0.00158218):0.00030792):0.00214903,(257:0.02186213,183:0.07228597):0.00186837):0.00199799,((76:0.00616305,98:0.00419551):0.03182194,193:0.04464498):0.01069061):0.00124833,((296:0.04711009,((((210:0.01429080,(451:0.02218357,421:0.01341014):0.00308121):0.00208643,269:0.00696149):0.00116694,1:0.02670777):0.00950445,104:0.03132179):0.01058899):0.00568583,(265:0.05701373,((317:0.03021035,(378:0.02017331,380:0.03574521):0.00818798):0.00030495,539:0.07728830):0.03133966):0.00856204):0.00487151):0.00067257,((200:0.04584044,(329:0.03201012,(267:0.07643663,322:0.16226564):0.02342705):0.02636104):0.00809299,((25:0.02228232,490:0.05500354):0.04147707,((169:0.00843402,318:0.01170852):0.01430149,218:0.01500155):0.03584094):0.00125399):0.00068299):0.01632605,(((((255:0.01020295,410:0.03001036):0.00859481,199:0.03490436):0.00101246,75:0.01421203):0.00986697,(492:0.10363663,479:0.02672225):0.00303611):0.02164427,(302:0.03208153,379:0.01584620):0.06237384):0.03439786):0.00085354):0.00341758,(((45:0.00705328,373:0.04929530):0.02341436,((198:0.00784619,(53:0.02725632,161:0.01774252):0.00134330):0.01011744,((147:0.02292463,(413:0.03346688,188:0.01553945):0.00538882):0.00275414,480:0.00706420):0.00236996):0.00187881):0.01293861,10:0.06200995):0.00122667):0.00214612,(((54:0.03423555,(16:0.02571182,407:0.09661416):0.00701326):0.01371062,((417:0.04547003,472:0.04002615):0.03742221,500:0.04874663):0.00545010):0.01399021,(((519:0.03292763,(55:0.06231600,160:0.01674972):0.00302098):0.00395310,((149:0.01815830,150:0.01342097):0.04163838,(139:0.02202816,143:0.02308728):0.00556402):0.00397895):0.01495673,((((105:0.02982712,(18:0.02163791,61:0.00294372):0.00529118):0.00664235,((101:0.00334643,285:0.00528242):0.01022305,346:0.02278073):0.00337367):0.01099171,((119:0.01219120,430:0.00396230):0.01043454,207:0.01090130):0.00925962):0.01550510,((439:0.04380633,(((64:0.02230811,404:0.03618024):0.02489533,((209:0.03590004,339:0.01372237):0.01300678,(110:0.02156175,(258:0.02612518,530:0.01853014):0.00481439):0.00653538):0.00431853):0.01129270,(48:0.03045932,(((108:0.02209952,531:0.01520231):0.02295323,(187:0.01275032,476:0.01336736):0.04817619):0.00297736,558:0.04739801):0.00193045):0.00378315):0.00476274):0.00439991,((289:0.02024920,(400:0.02686765,424:0.01156690):0.00309574):0.00113578,489:0.02608525):0.01709582):0.00989829):0.00249498):0.00218315):0.00233025):0.00727397,(((((3:0.01422291,8:0.01984779):0.01184623,(151:0.02252477,294:0.03168702):0.00494852):0.00414406,551:0.02271326):0.01337598,((80:0.03421086,465:0.02417896):0.01516003,((12:0.03154704,((123:0.00306641,419:0.00168862):0.04409415,131:0.02522705):0.00493627):0.00110702,(503:0.01805858,532:0.02955613):0.00370017):0.00992098):0.00086973):0.02155536,(511:0.02497418,(((((13:0.00000001,74:0.00330392):0.00395912,538:0.03207736):0.00907708,(99:0.02957654,338:0.02063874):0.00574484):0.00256143,(((((73:0.05444384,126:0.02377970):0.00504780,97:0.02749920):0.01618417,436:0.06147847):0.00825015,(52:0.07604210,293:0.04483300):0.00352503):0.00601675,(475:0.04724382,(212:0.00762538,305:0.00917563):0.03141651):0.00053756):0.01328203):0.01190741,((33:0.02599266,523:0.03122782):0.03819641,((62:0.04488872,(((26:0.02550435,(247:0.08873212,455:0.02536816):0.00765710):0.03211499,342:0.05793992):0.00778303,((232:0.02324809,521:0.01128154):0.00231214,((186:0.02014549,(((230:0.02176507,66:0.01055533):0.00232425,364:0.00754727):0.00324409,496:0.01677555):0.00087534):0.00146609,524:0.01910242):0.00693641):0.01723624):0.00053975):0.00266459,355:0.06031615):0.00489597):0.01179979):0.00246648):0.00161169):0.00800087):0.00517184,(((432:0.01616235,514:0.01481739):0.03256553,((124:0.01469324,190:0.02332425):0.04668848,(314:0.03081458,427:0.04238024):0.01002602):0.00957018):0.00267337,((340:0.03248324,371:0.04771582):0.03481798,(252:0.01975110,429:0.06317347):0.00478702):0.00265357):0.02602087):0.00074020):0.00047871,(((59:0.02274609,(213:0.01181871,233:0.00889737):0.00517273):0.01614824,550:0.07814422):0.00790068,((221:0.04461163,336:0.01917985):0.01261217,383:0.03434482):0.04598914):0.00678319):0.01036351,(301:0.01638123,549:0.02323803):0.00910552,((((113:0.01026524,((20:0.00244440,308:0.00187696):0.00963278,(((146:0.06072645,((185:0.01439741,473:0.02223745):0.01693367,288:0.01284824):0.01201229):0.04553549,(((241:0.02863815,347:0.02073823):0.02665002,387:0.02215197):0.00497668,516:0.03590797):0.01363836):0.00963040,(((253:0.01457483,(((502:0.00877651,462:0.02717531):0.00171475,385:0.01780406):0.00238611,461:0.01903719):0.00000001):0.00675749,(279:0.01517461,426:0.01830586):0.00883729):0.00571750,375:0.08387914):0.00140025):0.00389411):0.00000001):0.00138846,158:0.02811501):0.00109530,((443:0.04180882,(179:0.01047486,206:0.00900354):0.00154450):0.00077590,(142:0.00292355,242:0.00208215):0.00313873):0.00134633):0.01122504,(((((((((238:0.02984277,485:0.05886391):0.01384612,((5:0.09650110,(414:0.03421353,527:0.04365326):0.01300903):0.00491931,(((560:0.12862835,32:0.05449956):0.01299694,543:0.11397279):0.02270999,((283:0.03400775,391:0.04272931):0.00882191,(((((176:0.04117716,506:0.04250018):0.02674132,79:0.15609599):0.01511526,(47:0.05943717,(((153:0.01965716,486:0.01231836):0.00768065,215:0.04451319):0.01028949,495:0.03356760):0.00539161):0.00841561):0.00143215,((65:0.04006415,135:0.05241206):0.02259821,((((129:0.01957291,304:0.03008997):0.01713155,(470:0.01962696,533:0.03596645):0.00471310):0.00709646,482:0.04064116):0.02006470,(115:0.03066617,(535:0.03793705,555:0.01764530):0.01338386):0.01386066):0.00049996):0.00847396):0.00163354,(((((37:0.02279221,224:0.02585146):0.04905070,(((553:0.00714500,78:0.06600247):0.00845305,((((41:0.05028296,((136:0.01325107,(310:0.01111856,(449:0.00698460,481:0.01070250):0.00113627):0.00123740):0.00262533,358:0.01273431):0.00564624):0.00316070,(341:0.02774249,((71:0.01800129,469:0.01965804):0.01063801,(11:0.01768002,(56:0.00790871,117:0.03079219):0.01040314):0.01157230):0.00113299):0.00229718):0.00147362,(17:0.08401399,(130:0.00718190,254:0.01780936):0.00449524):0.00534671):0.00070497,312:0.04963393):0.00163103):0.00604352,554:0.02469819):0.00521681):0.00186600,((152:0.02209937,513:0.03337573):0.01469390,281:0.05472348):0.00316798):0.00555021,((69:0.02529638,(155:0.03765752,366:0.03316344):0.04488932):0.00342017,(331:0.03126811,(440:0.05368491,63:0.02255801):0.00192910):0.00445738):0.00176059):0.00375203,(((87:0.01897707,159:0.01727519):0.02722380,(((528:0.07546970,420:0.07062232):0.00582505,(250:0.01401033,397:0.02181390):0.02537913):0.00810542,((484:0.03793583,((227:0.00246884,(7:0.00675075,428:0.01055348):0.00308539):0.02748746,((556:0.16487009,(((370:0.02530106,557:0.04376425):0.07989735,211:0.05230072):0.00704269,437:0.06496215):0.01073226):0.01263645,((154:0.07288222,442:0.03509840):0.03939246,286:0.08950829):0.02906682):0.00386355):0.00374989):0.01207896,(((189:0.01432516,344:0.00807557):0.00433584,343:0.02717363):0.00680925,(((369:0.02518963,((497:0.00872678,395:0.01335603):0.00248572,434:0.00829018):0.01012013):0.00204439,(96:0.03857704,249:0.01383369):0.00897871):0.00000001,((86:0.01861407,321:0.01182617):0.01323719,((510:0.00765670,(144:0.01539098,(175:0.00168090,335:0.00961484):0.00715775):0.00093334):0.00849033,(((245:0.00710546,226:0.01893106):0.00087625,444:0.01766018):0.00250361,559:0.00892982):0.06128137):0.00211081):0.00424352):0.00078816):0.01782405):0.00277779):0.00501706):0.00325376,((((114:0.01946588,103:0.04444085):0.00428494,416:0.01439166):0.00244727,399:0.00611218):0.00000001,(276:0.01350715,(85:0.00557610,330:0.01643110):0.01100851):0.00160377):0.01987132):0.00815752):0.00188088):0.00524200):0.01069380):0.00151624):0.00107072):0.01867234,112:0.07922375):0.00531048,((116:0.00954784,454:0.01350232):0.00773953,246:0.03486253):0.01618524):0.00030823,((((564:0.05342954,((566:0.10369052,(561:0.16258217,(562:0.12936351,563:0.13962272):0.03993336):0.10966882):0.02659877,(565:0.10916728,567:0.08902294):0.00986349):0.03285952):0.10719331,21:0.05404539):0.00919243,((49:0.01896896,(360:0.01724395,359:0.01582278):0.00537501):0.00543453,(72:0.00566645,83:0.03425989):0.02058606):0.05164562):0.01682423,(44:0.03510238,(273:0.01723719,466:0.01386116):0.01595403):0.01569421):0.00938247):0.00205667,(((90:0.01098642,270:0.01247726):0.02066853,((228:0.01573661,300:0.01961858):0.00593703,((239:0.04276278,(244:0.01433157,393:0.01689810):0.00253397):0.00028876,(121:0.01136478,459:0.00208419):0.01886056):0.00249198):0.00375321):0.01155159,(((((297:0.06673987,(39:0.01288758,458:0.00857197):0.02040207):0.00537117,38:0.04976412):0.00514291,((256:0.01620445,460:0.01620615):0.00940304,(388:0.05689608,406:0.01859928):0.06388085):0.02750901):0.01036530,((((57:0.01111252,181:0.00438772):0.00166008,512:0.00437632):0.00302800,508:0.00892416):0.01434683,(95:0.00981024,120:0.00799836):0.03695978):0.01580100):0.00543436,((((164:0.01217146,217:0.02511890):0.00646145,(292:0.01021035,348:0.00205722):0.02868563):0.00379864,(309:0.02321675,(316:0.00276959,320:0.00148966):0.00495141):0.00629922):0.00176320,((28:0.03169514,40:0.02314060):0.04014379,201:0.03023340):0.00202238):0.01424082):0.00000001):0.00173343):0.02446178,(((202:0.02130140,(((107:0.02654948,350:0.01936079):0.01798506,(((138:0.00648163,552:0.00950502):0.02465744,433:0.03921172):0.01118655,(225:0.04525644,261:0.03453874):0.00672780):0.00712630):0.00687824,((122:0.07913366,291:0.03454658):0.04857322,((((478:0.01095774,14:0.02419792):0.00559332,162:0.01369060):0.00460789,456:0.01434145):0.01004286,(327:0.01438137,525:0.02689816):0.02837079):0.00000001):0.00244450):0.00447048):0.00095988,(425:0.06930249,(170:0.04501510,266:0.06727636):0.00837322):0.01111239):0.00464377,((352:0.03172309,((409:0.01201961,447:0.02247488):0.01786132,412:0.01314956):0.00688612):0.00505876,(326:0.02620868,450:0.04308040):0.00715132):0.00028333):0.00332524):0.00581616,(((81:0.01665798,374:0.02082941):0.00517648,172:0.06370265):0.01396104,(517:0.01061971,537:0.00992624):0.02222630):0.00106148):0.01506763,((((((42:0.06362464,((((70:0.00903725,332:0.02345983):0.01033512,((403:0.02449681,166:0.01710411):0.00529047,191:0.00837931):0.00469457):0.01231394,(334:0.04760533,(389:0.01061619,422:0.02193264):0.01016790):0.00462451):0.00986803,((109:0.04235903,488:0.02633066):0.01582719,494:0.07468888):0.01267128):0.01451949):0.01232133,477:0.04654530):0.00467195,(((23:0.01889396,536:0.03058273):0.01093107,(182:0.11855267,353:0.02937458):0.00590224):0.00596055,(((415:0.05080146,(133:0.02281283,418:0.04240267):0.01584801):0.00994920,306:0.08642206):0.01669609,(214:0.06371491,509:0.04081087):0.02245091):0.00094062):0.00536847):0.00639147,438:0.03733892):0.02056218,(174:0.02005262,518:0.06500284):0.04256600):0.00833876,(((((((167:0.05773421,548:0.04911340):0.04473099,(453:0.02652961,(195:0.03534540,372:0.02512782):0.00178499):0.01202391):0.00952371,368:0.05773697):0.00857619,468:0.09252978):0.01799062,236:0.04896717):0.00325509,(((367:0.02694452,(((60:0.03044469,(((448:0.04075073,((92:0.04965819,134:0.04210422):0.00626897,311:0.05144479):0.03479026):0.00373883,((((140:0.03132948,19:0.02888292):0.00174163,((328:0.02499052,361:0.05681014):0.00993752,((67:0.01340827,(51:0.02356159,(222:0.01133368,(529:0.02450187,(248:0.02921676,507:0.01526769):0.01511236):0.00836754):0.00403944):0.00400428):0.00431928,464:0.04560661):0.01328244):0.00327562):0.00081515,394:0.01721726):0.00093889,(180:0.01704880,499:0.08221586):0.00511080):0.00520580):0.01651826,((((408:0.01038833,483:0.00371049):0.02099512,((243:0.00745704,376:0.00935453):0.00867267,(30:0.04656434,165:0.02034943):0.00376420):0.00388319):0.00782662,(234:0.00486013,325:0.01217783):0.00018757):0.00972153,((194:0.03717057,192:0.08657788):0.00279464,(452:0.01241270,((505:0.02344709,((542:0.04190978,(178:0.00661103,463:0.00846781):0.01255908):0.00058244,2:0.00614109):0.00586244):0.01516462,547:0.01375749):0.00153729):0.00555815):0.00356788):0.00235125):0.00099751):0.00536506,((229:0.03050571,277:0.04019581):0.00914758,((251:0.02108845,272:0.02208662):0.00660229,402:0.01910284):0.01502965):0.00257929):0.00556443,(((43:0.01810081,219:0.01569812):0.01079946,197:0.05619089):0.00514426,268:0.03533389):0.00112912):0.00273536):0.00248674,(541:0.02907581,((((((157:0.03538638,498:0.02217364):0.01408619,(441:0.05810626,526:0.02203921):0.00418343):0.01136135,((((77:0.01193748,381:0.00000001):0.00339889,((88:0.01552256,(127:0.03156907,298:0.02280584):0.00592610):0.00532132,(382:0.00627655,401:0.01065946):0.02149746):0.00079515):0.00268024,(((423:0.01386480,(106:0.00439575,(93:0.01324942,546:0.02319062):0.00873433):0.00409296):0.00079569,(((((50:0.01588098,287:0.04640125):0.00777447,522:0.03191634):0.00759678,((405:0.04621680,540:0.06717995):0.01550682,474:0.00949525):0.00245053):0.00204039,(27:0.02331816,(89:0.06054107,(173:0.01134095,411:0.06092821):0.00923765):0.00607428):0.00740501):0.00091742,82:0.06220331):0.00172318):0.00043012,204:0.01714857):0.00000001):0.00306786,((471:0.01119344,544:0.00856128):0.01159504,((299:0.02900501,545:0.01926951):0.01070325,345:0.02264173):0.00180396):0.00000001):0.00179387):0.00752278,(284:0.03295885,365:0.02213812):0.01196446):0.01846866,(68:0.07993936,263:0.03908610):0.02267936):0.00274192,(((487:0.06819129,(205:0.05839269,((31:0.02345412,354:0.00759960):0.02021638,220:0.02401915):0.00172569):0.00030590):0.00624328,(((111:0.01904460,445:0.02020255):0.00645654,(333:0.03375264,386:0.06053340):0.03935086):0.00299553,168:0.04002119):0.00516569):0.01795915,(((137:0.01855715,275:0.01116560):0.05532495,(467:0.01516221,(184:0.00937747,(((313:0.00945218,357:0.01112583):0.00171831,356:0.00882155):0.01012579,392:0.02899767):0.00436063):0.00218500):0.01737321):0.01145392,(262:0.07254652,337:0.06332764):0.00420906):0.00482204):0.00147854):0.00464960):0.01244405):0.00471873,(((((196:0.01518148,(84:0.02255416,390:0.01745503):0.00267107):0.00441920,208:0.01240993):0.00399254,(((100:0.00996714,396:0.01222047):0.00853668,264:0.12823770):0.00389040,(163:0.01062597,260:0.00823745):0.00470653):0.00125418):0.00912611,((15:0.02849522,141:0.02400398):0.00730985,(94:0.01336461,362:0.01219995):0.00662148):0.00337911):0.00653729,(319:0.02388009,(177:0.02448405,(((((457:0.03688960,((6:0.02475380,(34:0.00808936,35:0.01508305):0.03771932):0.00602581,446:0.05139198):0.00192489):0.00222194,(156:0.02561310,128:0.02800871):0.00199355):0.00591891,((504:0.02914052,((274:0.05722037,(323:0.01926014,(384:0.03067081,520:0.01143583):0.00994550):0.00582717):0.03486068,((145:0.00490442,237:0.01468771):0.00995013,351:0.01944829):0.01035724):0.00096367):0.00104803,91:0.01769920):0.00000001):0.00081801,(203:0.02482822,515:0.01928587):0.00581739):0.00225875,((((132:0.02432259,(223:0.02566934,398:0.01797773):0.00531830):0.02391803,(271:0.01379733,216:0.04697464):0.00198376):0.00443616,((((22:0.04647980,36:0.02677423):0.00950845,24:0.04140183):0.01735138,125:0.04047560):0.00432043,315:0.02111830):0.02969958):0.00119052,(240:0.02221781,501:0.02129130):0.00941973):0.00045421):0.00000001):0.00338260):0.01262149):0.00438605):0.00394237):0.00234028,(349:0.03017372,(9:0.01861396,58:0.01059902):0.00625153):0.00194467):0.00322077):0.00000001):0.00140946):0.00193616);
tree best = [&U][-237408.94][ r 1.4468994 4.0666977 0.45618928 1.1568375 4.0431774 b 0.27982814 0.19338711 0.1823809 0.34440386 a 0.5979269 p 0.31875737 ]((((((((142:0.00654588,242:0.00449544):0.00278968,179:0.01164762):0.00296812,(20:0.00263587,308:0.00221330):0.01152820):0.00138102,206:0.00821225):0.00126438,((443:0.03807870,(((146:0.06053786,((185:0.01500745,473:0.01706768):0.01310673,288:0.01619577):0.01336184):0.05009550,(((241:0.02142463,347:0.01173724):0.02470693,387:0.01521739):0.00687228,516:0.03653688):0.01156373):0.00535718,375:0.07006991):0.00184539):0.00577725,113:0.01397297):0.00194339):0.00199598,(158:0.01992436,(((253:0.01202401,(502:0.01431323,462:0.02834447):0.00119548):0.00157544,(385:0.01560373,461:0.01845889):0.00209383):0.01230471,(279:0.01957217,426:0.01835803):0.00831466):0.00707426):0.00191835):0.01346547,(((((367:0.02637389,((446:0.06231825,(541:0.02372771,(((((205:0.05012424,(31:0.03243553,354:0.00197875):0.01918026):0.00153252,220:0.02694386):0.00280634,487:0.05963157):0.00448183,((333:0.02078370,386:0.04960265):0.03311779,((111:0.01199124,445:0.02034412):0.01301576,168:0.03043644):0.00086233):0.00484852):0.01716592,(((((526:0.02670033,((157:0.03794520,498:0.01827594):0.01591002,441:0.07002210):0.00364470):0.00827210,((((405:0.04379773,540:0.06261654):0.01048244,(((50:0.01419664,287:0.04651352):0.01098962,522:0.03907325):0.00759214,474:0.00983675):0.00201398):0.00265153,((77:0.01280929,((471:0.01428488,544:0.00679843):0.00884630,345:0.02304038):0.00175867):0.00179221,(423:0.01477541,((93:0.01360155,106:0.00764126):0.00284139,(299:0.02608940,545:0.02397860):0.01692812):0.00099905):0.00200405):0.00161325):0.00101093,((((127:0.03994507,88:0.01339318):0.00261935,298:0.03698839):0.00277674,(381:0.00345407,(382:0.00279894,401:0.00740113):0.03444748):0.00045131):0.00311212,204:0.01289213):0.00000001):0.00229946):0.00193057,((((173:0.01682775,411:0.03522620):0.01028492,546:0.02367225):0.00283803,(89:0.06079726,27:0.02178383):0.00790762):0.00633396,82:0.04957693):0.00080726):0.00750348,(284:0.02516029,365:0.01893267):0.01051279):0.01728035,((68:0.08272442,263:0.03049931):0.02236900,(((137:0.02485110,275:0.01243004):0.05246196,((184:0.01130695,467:0.01321511):0.00424497,(((313:0.00849236,357:0.01060603):0.00085640,356:0.00917369):0.00837893,392:0.02212693):0.00653517):0.02738347):0.00660803,(262:0.06655352,337:0.06409503):0.00542384):0.00658072):0.00318221):0.00087696):0.00300708):0.00775669):0.00551644,((268:0.03511590,(197:0.05628198,(43:0.01706990,219:0.01764416):0.00956025):0.00442243):0.00519637,((((((((30:0.04560878,165:0.02063207):0.00821646,(243:0.01299392,376:0.00977129):0.00795907):0.00164119,(408:0.00776656,483:0.00448562):0.01875079):0.00787819,(234:0.00724459,325:0.01543717):0.00213177):0.00924147,(((2:0.00658184,((178:0.00919863,463:0.00834271):0.01511271,505:0.02527634):0.00149765):0.00955055,542:0.05457848):0.01419191,(452:0.00824901,547:0.01239460):0.00603742):0.00305603):0.00135734,(((448:0.04768460,192:0.07871004):0.00421663,194:0.03619835):0.00624657,(((92:0.04870141,134:0.02410929):0.01355645,311:0.05150678):0.02599062,((((67:0.00868856,464:0.03858812):0.00196887,(51:0.03100237,((222:0.00710325,529:0.02057388):0.00760554,(248:0.02043573,507:0.02053081):0.01540427):0.00097913):0.00312598):0.01763838,(328:0.01243534,361:0.06026831):0.00968724):0.00501002,(((19:0.02849213,140:0.02348817):0.00103848,394:0.01984250):0.00311287,(180:0.01576444,499:0.08813556):0.00367946):0.00000001):0.00694331):0.00632035):0.00267799):0.00168167,60:0.02920524):0.00533341,((229:0.02799608,277:0.04000855):0.00807926,((251:0.02306279,272:0.02909335):0.00657481,402:0.02213447):0.01323940):0.00343146):0.00570076):0.00184165):0.00429889):0.00255802,((((94:0.00946353,362:0.01241426):0.00430144,(((196:0.01653234,84:0.01908659):0.00642629,390:0.01658794):0.00960989,(((100:0.00578721,396:0.01305747):0.00790357,(260:0.00730744,(163:0.00765900,264:0.10863750):0.00521999):0.00406188):0.00000001,208:0.01287453):0.00297423):0.01008853):0.00142750,(15:0.03150961,141:0.03044985):0.00569337):0.00669181,(((323:0.01727857,274:0.05741792):0.00433468,(384:0.02938517,520:0.01679657):0.00940697):0.03559105,((((((22:0.05620045,36:0.03411906):0.01453625,24:0.03512885):0.01373189,315:0.02409523):0.00113903,125:0.04594713):0.02562285,((271:0.01639109,216:0.06014892):0.00310316,(((6:0.02060689,177:0.02657353):0.00253896,((156:0.02733254,(34:0.00844801,35:0.01157414):0.03178514):0.00537979,(128:0.02200439,457:0.03043778):0.00278960):0.00455674):0.00165280,((203:0.02397864,515:0.01845873):0.00300651,((240:0.01761035,501:0.02385214):0.01360035,(91:0.01265066,504:0.03228444):0.00294618):0.00060420):0.00051400):0.00355561):0.00000001):0.00255955,((132:0.02261666,(223:0.02425626,398:0.01914247):0.00427434):0.03316485,(((145:0.00857279,237:0.01249045):0.01328685,351:0.02975457):0.00962233,319:0.03457644):0.00225491):0.00000001):0.00617401):0.01185049):0.00165466):0.01279902,(((((81:0.01813537,374:0.02138899):0.00637958,172:0.07282703):0.00859322,(326:0.02876664,((((450:0.04089064,352:0.02334111):0.00815288,((409:0.01794047,447:0.02005856):0.02042444,412:0.01884353):0.00777848):0.00084667,((((162:0.01383472,(14:0.01629132,478:0.00861489):0.00519921):0.00911863,456:0.01139807):0.01707079,(((107:0.02524680,350:0.01876155):0.03000813,(((138:0.00790460,552:0.00610435):0.02032291,433:0.05159253):0.01058735,(225:0.04891043,261:0.02812287):0.00725769):0.00972867):0.00563206,(327:0.01444178,525:0.02872615):0.02786996):0.00283140):0.00534856,((122:0.08482802,291:0.02793138):0.05819973,((266:0.07020100,(170:0.04185250,425:0.06696866):0.00647777):0.00822069,202:0.01810157):0.00000001):0.00197398):0.00774802):0.00355827,(112:0.06204904,(((((((57:0.01594465,181:0.00365851):0.00080685,512:0.00386463):0.00254793,508:0.01479887):0.01972472,(95:0.01004666,120:0.00634218):0.04002052):0.01060555,(((116:0.00525985,454:0.01222307):0.01072705,246:0.03333171):0.01635327,(((164:0.01587274,217:0.02708635):0.00428132,(292:0.00799051,348:0.00458538):0.03306619):0.00310622,((201:0.02409630,(28:0.02580612,40:0.02330156):0.03843817):0.00428340,(309:0.02459647,(316:0.00375246,320:0.00097909):0.00614688):0.00464154):0.00000001):0.01236174):0.00196149):0.00509045,(((90:0.01269911,270:0.02097476):0.01539044,((((121:0.01598018,459:0.00344260):0.01407379,(228:0.01894406,300:0.01442687):0.01097265):0.00165445,(244:0.02391832,393:0.01183679):0.00258791):0.00225011,239:0.03518404):0.00576683):0.00922076,(((39:0.01103040,458:0.00894773):0.01938480,(38:0.05364902,297:0.08591538):0.00909000):0.00625925,((256:0.02225489,460:0.01804361):0.00556979,(388:0.07707386,406:0.01555606):0.06527866):0.02752301):0.01238593):0.00182490):0.00459079,((((((47:0.05724436,(((153:0.01845286,486:0.01141042):0.00528295,215:0.03861947):0.00806317,495:0.03916407):0.00331685):0.00455769,((((65:0.04116081,135:0.04835564):0.02749503,((115:0.02060700,(535:0.03739215,555:0.01131251):0.00710497):0.01199209,(((129:0.02042128,304:0.02405625):0.01747694,(470:0.02565559,533:0.02359633):0.00324262):0.00673039,482:0.03986068):0.01518138):0.00322466):0.01027851,((440:0.05639777,((63:0.01736592,331:0.02140734):0.00339056,(79:0.18383631,(((152:0.02179733,513:0.03661878):0.01585158,281:0.04998460):0.00430030,((37:0.02582292,224:0.02005912):0.03067899,(554:0.01872819,((78:0.06926927,553:0.01281058):0.00334971,((17:0.07510102,(130:0.01029479,254:0.01724630):0.00442676):0.00309389,(((71:0.01774649,469:0.02002053):0.00821529,341:0.02594151):0.00408070,((11:0.02283560,(56:0.00669779,117:0.03255889):0.01231846):0.00992547,(((136:0.01053463,((358:0.00847951,310:0.01044295):0.00097986,(449:0.00961167,481:0.00714173):0.00260198):0.00000001):0.00967936,41:0.05007720):0.00024711,312:0.04114540):0.00282597):0.00333957):0.00406538):0.00182595):0.00814590):0.00687919):0.00181952):0.00170894):0.00528343):0.00256749):0.00229652,(69:0.01747806,(155:0.04589926,366:0.03319814):0.03806928):0.00085228):0.00419737):0.00205536,(((((103:0.05179043,114:0.01512554):0.00347590,(85:0.00647762,330:0.02038749):0.00823668):0.00079494,399:0.00739644):0.00096623,(276:0.01036895,416:0.01315864):0.00163808):0.01470940,(((87:0.01582295,159:0.01727640):0.02123762,(((369:0.03293191,((497:0.01102570,395:0.01233982):0.00262045,434:0.00749528):0.00503812):0.00555830,((((226:0.01639191,245:0.00696289):0.00138544,559:0.00833974):0.00308946,444:0.01360373):0.05852186,(((510:0.00847686,(175:0.00088400,335:0.00843169):0.00743757):0.00191659,144:0.01298842):0.00975536,(86:0.01788502,321:0.01618591):0.01446823):0.00000001):0.00522965):0.00156261,(((96:0.03205923,249:0.01846209):0.00496502,343:0.03036461):0.00436341,(189:0.01227087,344:0.00503929):0.00982713):0.00092959):0.02127114):0.00485694,((176:0.03249641,506:0.04370323):0.02864397,(((((211:0.05217967,((370:0.03299757,557:0.03523104):0.07462413,437:0.05711939):0.00763948):0.01821906,(((154:0.06716235,442:0.03775010):0.03946175,286:0.08574917):0.02366918,556:0.17021164):0.00874931):0.00657409,(227:0.00755762,(7:0.00616982,428:0.01348747):0.00248507):0.01511805):0.00348193,484:0.03770378):0.01564750,((250:0.02357516,397:0.01877389):0.02589854,(528:0.08935876,420:0.07007319):0.00310379):0.00917517):0.00419989):0.00001111):0.00420223):0.00734096):0.00434017):0.00468656,(283:0.02895125,391:0.04127981):0.00357521):0.01277585,((238:0.03645480,485:0.06765246):0.01424266,((543:0.13324014,(32:0.05409856,560:0.12138319):0.01155503):0.01538912,(414:0.02087565,527:0.03496910):0.01954160):0.00107263):0.00755750):0.01216599,5:0.09335964):0.01260345,(((44:0.03256496,(273:0.00966862,466:0.01833051):0.02098278):0.01199109,21:0.07574594):0.00690191,((((565:0.10783606,(566:0.09846533,567:0.09861976):0.02479149):0.01170473,(561:0.15829074,(562:0.13715169,563:0.13058375):0.05179239):0.16383874):0.03442234,564:0.03916305):0.11752865,(49:0.01940111,((72:0.00938032,83:0.03155455):0.02359588,(359:0.01670091,360:0.01728879):0.00264455):0.00212759):0.05994725):0.00192098):0.01309782):0.00365883):0.00544646):0.01859756):0.00283823):0.00388496):0.00258478,(517:0.00716790,537:0.00713351):0.01335831):0.01435026,(9:0.01537534,58:0.01406599):0.01036270):0.00426695):0.00107209,(236:0.04889786,349:0.02742045):0.00800521):0.00156052,(((((167:0.04378519,548:0.04756827):0.04230461,((195:0.03410340,372:0.01876750):0.00218869,453:0.02314340):0.01461395):0.01083648,368:0.05058065):0.01181806,468:0.08100126):0.02636585,((174:0.02272894,518:0.05401334):0.03221973,(((42:0.04935485,((((389:0.00498924,422:0.02183946):0.01773422,((70:0.01014792,332:0.02777318):0.00446013,(191:0.01489897,(166:0.01387318,403:0.02373336):0.00108936):0.00549872):0.01586173):0.00469972,334:0.04254845):0.00396185,((109:0.04167646,488:0.02863836):0.01605713,494:0.06645340):0.01217790):0.01582551):0.01067851,477:0.03967089):0.00400143,(((((415:0.03866162,(133:0.02452365,418:0.04815655):0.01303337):0.01059750,306:0.06213176):0.02473322,((23:0.01598357,536:0.02319703):0.01599347,(353:0.02838602,182:0.12879323):0.00281661):0.00666639):0.00194512,(214:0.06872854,509:0.04080155):0.02071109):0.00675755,438:0.04621432):0.00305293):0.03046913):0.00638795):0.00062122):0.00278465):0.00048347,(((((80:0.03383307,465:0.02894180):0.00426258,(((12:0.03143668,((123:0.00108821,419:0.00151102):0.04450658,131:0.02491487):0.00627079):0.00388425,(503:0.01754935,532:0.02324529):0.00370931):0.00907039,(((3:0.02022086,8:0.01888553):0.00192438,(151:0.01674715,294:0.02516816):0.00699955):0.00371764,551:0.01747669):0.01401258):0.00117026):0.01683212,((((26:0.02294576,(247:0.06601953,455:0.02313494):0.00539254):0.03692508,(342:0.06221692,(62:0.04587985,(521:0.01022420,(((((364:0.00858678,(66:0.01136714,230:0.02227736):0.00469468):0.00387676,496:0.01238504):0.00223017,186:0.01773641):0.00114661,524:0.01519486):0.00506526,232:0.01915913):0.00232964):0.01978828):0.00000001):0.00202739):0.00078429,(33:0.03070019,523:0.02613611):0.02954930):0.00374943,355:0.05263753):0.01825412):0.00525589,((((13:0.00060801,74:0.00696736):0.00824791,538:0.02698499):0.01025521,((475:0.04450997,((52:0.07351171,((((73:0.05986884,126:0.02196402):0.00956923,97:0.02543507):0.01077968,436:0.05648356):0.00505113,293:0.05709991):0.00626207):0.00317367,(212:0.00667355,305:0.00833305):0.04771979):0.00107072):0.01642787,(99:0.02931614,338:0.02018639):0.00641653):0.00434492):0.00838643,511:0.02773098):0.00122073):0.00598331,(((((124:0.01399249,190:0.01935367):0.03368308,(314:0.04871207,427:0.02884037):0.01107473):0.01150263,(340:0.03402081,371:0.04403135):0.02300921):0.00159821,((432:0.01163840,514:0.01096709):0.04037224,(252:0.01923589,429:0.05828328):0.00485349):0.00235151):0.01819213,(((59:0.02075512,(213:0.01608642,233:0.00500303):0.00564129):0.00980203,(550:0.07390985,((221:0.03506042,336:0.01229510):0.01755870,383:0.03444988):0.04143210):0.00532662):0.00949154,(((((((105:0.03163432,(18:0.01535783,61:0.00652691):0.00596071):0.00818651,((101:0.00164455,285:0.00483686):0.01221211,346:0.01889582):0.00533939):0.00982834,((119:0.00814415,430:0.00376783):0.01852943,207:0.01373136):0.01525310):0.02049893,(((((108:0.01887481,531:0.01568864):0.01820863,439:0.04887550):0.00561989,(48:0.03098186,(187:0.01223638,476:0.00900345):0.03039636):0.00342826):0.00139090,(((64:0.02467378,404:0.05034541):0.02264086,((110:0.02663796,(258:0.02159884,530:0.02164862):0.00409869):0.01467297,(209:0.02970366,339:0.02032707):0.00851739):0.00415442):0.00819383,558:0.04152055):0.00986101):0.01173743,(((400:0.01971219,289:0.01265162):0.00231003,424:0.01643191):0.00156932,489:0.02901383):0.02039818):0.01207407):0.00273697,((((139:0.02651201,143:0.02397330):0.00569273,((160:0.01558803,(55:0.05723406,519:0.03399865):0.00390675):0.00243893,(149:0.01824920,150:0.01106034):0.03374599):0.00337640):0.01531393,((45:0.01554244,373:0.04923806):0.01555061,(((161:0.01650000,53:0.02828454):0.00198086,198:0.00306447):0.00839405,((147:0.01849259,(188:0.01492991,413:0.02927263):0.00626435):0.00188260,480:0.01434493):0.00398245):0.00347020):0.01582898):0.00369827,((417:0.04717603,472:0.03105089):0.04501511,((16:0.02577529,54:0.03081801):0.01223661,(407:0.11297832,500:0.05015587):0.00651499):0.00870993):0.01059549):0.00144393):0.00141187,(((((257:0.01805232,(307:0.07268651,435:0.01480048):0.05740641):0.00313309,((((169:0.01205188,318:0.01537522):0.00919671,218:0.02119489):0.03285799,(431:0.02073993,(363:0.02644354,324:0.02422138):0.00118416):0.01652150):0.00284456,((((((((4:0.02083149,377:0.01856143):0.00153460,290:0.00063652):0.02009716,(278:0.05679523,(259:0.02436333,282:0.00675593):0.01746886):0.00655159):0.00675627,((451:0.02147830,(269:0.00806549,((1:0.02664227,210:0.01585406):0.00434607,421:0.01576657):0.00209012):0.00256000):0.01014912,104:0.03910619):0.01366429):0.00000001,231:0.02102919):0.00136782,(296:0.04422621,(265:0.06390454,(317:0.03735251,((378:0.01653178,380:0.04052878):0.00634681,539:0.06142814):0.00216765):0.03392115):0.00986548):0.00202684):0.00404892,(((76:0.00643217,98:0.00375137):0.02651945,193:0.03982340):0.01250153,(((267:0.06460026,322:0.14029956):0.03993679,329:0.03721653):0.02121837,102:0.05945180):0.00382438):0.00060073):0.00052607,183:0.07233080):0.00083195):0.00108614):0.00156995,(200:0.05616114,((46:0.02215409,((118:0.00362290,303:0.01544471):0.05296574,(171:0.03773782,534:0.04835552):0.00828218):0.01056181):0.01172704,(25:0.02188688,490:0.05535524):0.03434609):0.00548312):0.00089137):0.01040288,((((255:0.01082083,410:0.02154918):0.01136642,(75:0.01626517,199:0.03120785):0.00104076):0.01150335,(479:0.02384966,492:0.09829300):0.00260716):0.01603152,(302:0.03336581,379:0.02002448):0.06049465):0.04301971):0.00219730,10:0.06579070):0.00516252):0.00236824,((235:0.08160519,295:0.05569153):0.03655025,((29:0.05950780,280:0.02683600):0.00409597,((148:0.02305353,491:0.00966702):0.00375011,493:0.00944316):0.01704623):0.00457270):0.00263584):0.00071050):0.00156286):0.00000001):0.00866784,(301:0.01723641,549:0.01998041):0.01648596);
tree best = [&U][-235467.26][ r 1.37513 3.6005753 0.49373917 1.1943496 4.6439915 b 0.29272714 0.18103613 0.20664557 0.31959116 a 0.59168289 p 0.32427129 ](((((((167:0.04885167,548:0.06493129):0.03849201,(195:0.03387292,(372:0.01938867,453:0.02555299):0.00224723):0.01195168):0.00920745,368:0.06278854):0.01093783,468:0.09263916):0.01959770,(((174:0.02631336,518:0.06094898):0.05493227,((((42:0.05972778,((((389:0.00922445,422:0.01879435):0.02058699,((70:0.01161049,332:0.02421652):0.00870273,(191:0.02518954,(166:0.01800158,403:0.03208031):0.00547421):0.00489471):0.01824452):0.00386215,334:0.04067148):0.01099546,((109:0.04764667,488:0.03778426):0.00755647,494:0.07831490):0.01233296):0.01956147):0.01011590,477:0.04355149):0.00593282,((214:0.05670835,509:0.03236636):0.03367386,(((23:0.01486698,536:0.02866712):0.01179015,(182:0.11888563,353:0.02837717):0.00459674):0.00575332,((415:0.04392367,(133:0.02208127,418:0.04218756):0.01458888):0.01657009,306:0.08574127):0.03144576):0.00046126):0.00353826):0.00763161,438:0.04930013):0.02276763):0.01133626,((((94:0.01113539,362:0.01368450):0.01114950,(15:0.03043473,141:0.03226732):0.00317783):0.00099439,(((208:0.01260329,((100:0.01150487,396:0.01360645):0.01297955,(163:0.01342477,260:0.00924679):0.00832536):0.00114379):0.00239767,((84:0.02988658,196:0.01746854):0.00368715,390:0.01891534):0.00688442):0.00000001,264:0.13972545):0.00890952):0.00614857,(((((192:0.08586797,194:0.03746132):0.00606110,((394:0.01750140,(((19:0.03423928,140:0.03008987):0.00121043,(((464:0.03622089,67:0.01393858):0.00277623,(51:0.03558011,((222:0.00767278,529:0.02421860):0.00690356,(248:0.02476540,507:0.00986132):0.02023455):0.00110157):0.00324866):0.01717259,(499:0.08333096,(328:0.02955998,361:0.05398872):0.00900818):0.00153564):0.00401445):0.00107051,(180:0.02089946,(448:0.04137855,((92:0.04302966,134:0.03058745):0.01216083,311:0.07120752):0.02832786):0.00633761):0.00288263):0.00238533):0.01863645,(((((2:0.00547065,((178:0.00865771,463:0.01369879):0.02086751,505:0.03020007):0.00046611):0.00622778,542:0.05190619):0.01143101,(452:0.01531740,547:0.01358595):0.00450331):0.00467235,((((30:0.04228889,165:0.02219440):0.00735930,(243:0.01033984,376:0.00974652):0.00666353):0.00365903,(408:0.00873929,483:0.00608839):0.02322306):0.00773931,(234:0.00808682,325:0.02446418):0.00164269):0.00945595):0.00159954,60:0.04262813):0.00178291):0.00045567):0.00672863,((229:0.03615915,277:0.05699282):0.00463101,((251:0.02281894,272:0.02592834):0.00448116,402:0.02931632):0.02249565):0.00347941):0.00290350,((268:0.03604546,((((82:0.04292855,(((474:0.01181653,(405:0.04586661,540:0.06705644):0.01430532):0.00148309,((50:0.02067980,287:0.04890221):0.00745693,522:0.03509063):0.01056804):0.00100975,(((471:0.01492479,544:0.00646934):0.01198158,((204:0.01072108,((381:0.00389101,(88:0.01816802,(298:0.03350206,127:0.03583998):0.00354456):0.00768791):0.00082911,((441:0.06537844,526:0.01883153):0.00458077,(157:0.03981435,498:0.01974035):0.01439788):0.00844313):0.00000001):0.00183148,((77:0.00634926,(((382:0.00483562,401:0.00411053):0.03473098,(299:0.02597987,545:0.03309241):0.02010433):0.00374211,(423:0.01502985,(106:0.00602508,(93:0.01113532,546:0.02889145):0.00702954):0.00423620):0.00000001):0.00140082):0.00198655,345:0.02719981):0.00078513):0.00000001):0.00183776,((173:0.01356907,411:0.05924453):0.01154185,(27:0.02548231,89:0.05541501):0.00501347):0.00873054):0.00091251):0.00059216):0.00643358,(284:0.03451648,365:0.02492036):0.01553175):0.01923803,541:0.03242727):0.00297982,(((((111:0.01624197,445:0.02259930):0.01207738,(333:0.03472210,386:0.06795474):0.03645470):0.00590393,((220:0.02452131,((31:0.03105637,354:0.00601928):0.02585820,205:0.04974169):0.00183086):0.00197996,487:0.05502262):0.00409299):0.00830304,168:0.04003775):0.01149791,((68:0.09137547,263:0.03469653):0.02222805,(((137:0.03081923,275:0.01733137):0.05192367,((184:0.01062238,467:0.01658707):0.00424171,(((313:0.00943503,357:0.00967161):0.00198709,356:0.01093021):0.01109347,392:0.02767712):0.00165198):0.02734370):0.00624458,(262:0.08222174,337:0.06831387):0.00696795):0.00712837):0.00158588):0.00267690):0.01703257):0.00735378,(367:0.02830664,((43:0.02098525,219:0.01505116):0.01634335,197:0.06773921):0.00358794):0.00131202):0.00192789):0.01000729,(((384:0.02769425,520:0.01714137):0.00909308,(274:0.05478973,323:0.02377271):0.00200343):0.03768804,(446:0.06006120,(((132:0.02435490,(223:0.02479010,398:0.02250524):0.00654212):0.03090718,271:0.01768666):0.00706290,((((145:0.00632914,237:0.01557847):0.01065052,351:0.03536479):0.01337079,319:0.02827381):0.00099725,(((216:0.05694723,(240:0.01214551,501:0.03226851):0.00742566):0.00604060,((91:0.01664245,(((34:0.01235408,35:0.01146434):0.03900681,(457:0.03476606,6:0.02332715):0.00427789):0.00188785,(128:0.02680909,156:0.03843222):0.00249896):0.00692873):0.00182268,(504:0.03683386,(203:0.02841168,515:0.01725913):0.00866920):0.00006526):0.00122221):0.00262776,(177:0.03213924,((125:0.04188416,((24:0.04433952,22:0.04695792):0.00979008,36:0.03090987):0.01774403):0.00257684,315:0.01969562):0.03282414):0.00255257):0.00379109):0.00000001):0.00294708):0.00289828):0.01558453):0.00053467):0.00870248):0.00116466):0.00139048,((9:0.02146541,58:0.01413086):0.01178442,((236:0.04818970,349:0.02385554):0.00542008,((517:0.01107267,537:0.00773227):0.01972334,(((81:0.01928931,374:0.01935654):0.00326387,172:0.07742145):0.01408560,((((((116:0.01040618,454:0.01966699):0.01265324,246:0.04236590):0.01692617,((((((543:0.14708191,(32:0.06015564,560:0.12055992):0.01311938):0.01366723,(414:0.02269863,527:0.03577192):0.02144219):0.00138512,(238:0.03467933,485:0.07054336):0.01092841):0.00757554,((((47:0.07490353,(((153:0.02381244,486:0.01026139):0.00725859,215:0.04449629):0.01042563,495:0.03632483):0.00328214):0.00940372,(((((129:0.02166937,304:0.02710471):0.02456157,(470:0.02238146,533:0.02921926):0.00368006):0.00870876,482:0.04186515):0.00944841,(115:0.02904992,(535:0.03713364,555:0.02348926):0.00811902):0.01365924):0.00134648,(65:0.03982472,135:0.04321590):0.02507159):0.00748674):0.00000001,((69:0.01640203,((440:0.04974871,331:0.02440033):0.00325499,63:0.02194781):0.00665561):0.00160186,(((155:0.04328314,366:0.04158045):0.03501474,(((((484:0.03731941,((154:0.06508198,442:0.03758030):0.03821377,286:0.07808590):0.03101647):0.00528687,((556:0.17866018,(((370:0.02850180,557:0.04305464):0.06970437,211:0.05672239):0.00902587,437:0.06267229):0.00705788):0.01218739,((428:0.01488916,7:0.00436359):0.00233074,227:0.00845383):0.01872922):0.00228303):0.01752271,(416:0.02445978,(399:0.00760456,((103:0.04809838,114:0.01503350):0.00541988,((85:0.00985170,330:0.01941114):0.00838058,276:0.00745996):0.00192003):0.00014654):0.00140474):0.01393716):0.00061466,((((189:0.01506676,344:0.00657008):0.01272577,((96:0.03415711,249:0.01817066):0.01000330,((((510:0.01224040,((175:0.00282367,335:0.01328710):0.00649911,144:0.01994901):0.00069152):0.00722729,343:0.03791503):0.00823699,((86:0.01333623,321:0.01346349):0.01215823,(((226:0.01948823,245:0.00495614):0.00147753,559:0.00910356):0.00332910,444:0.01772735):0.05287951):0.00327643):0.00371202,(369:0.03063785,(395:0.01437356,(434:0.00841176,497:0.01163962):0.00513002):0.00601677):0.00497738):0.00000001):0.00255001):0.01420033,((528:0.08899606,(250:0.02059235,397:0.02043481):0.03927789):0.00550400,420:0.06832839):0.01151074):0.00773932,(87:0.02010492,159:0.02270937):0.03176181):0.00217127):0.00310308,(79:0.18128220,(176:0.03159318,506:0.04016824):0.02655762):0.01697275):0.00303786):0.00227579,(((554:0.01978340,(((((((136:0.01047565,(310:0.01240713,(449:0.01272400,481:0.00980046):0.00198525):0.00076516):0.00116882,358:0.01382265):0.01392632,(17:0.07792644,(130:0.01111803,254:0.01680722):0.00412558):0.00424228):0.00000001,((71:0.02121809,469:0.02839852):0.00576400,341:0.03187498):0.00292362):0.00150268,41:0.04850949):0.00192237,((11:0.02183209,(56:0.01627233,117:0.04215302):0.01091681):0.01236657,312:0.05462325):0.00408105):0.00249160,(553:0.01857515,78:0.05697403):0.00501328):0.00526523):0.00320269,(37:0.02872212,224:0.02741453):0.03322571):0.00380863,((152:0.02209137,513:0.03887634):0.01546586,281:0.04731833):0.00581189):0.00971117):0.00107037):0.00563900):0.00886256,(391:0.04067680,283:0.04097623):0.00483178):0.00921348):0.01578328,5:0.08109934):0.01307851,(((((565:0.12084888,(566:0.09953123,567:0.09844091):0.02583429):0.01801727,(561:0.14851136,(562:0.13318082,563:0.12738902):0.05693505):0.15299861):0.01675074,564:0.04325862):0.13474132,(21:0.05983436,((360:0.02235237,((72:0.01272759,83:0.02855948):0.01340896,359:0.01026729):0.00134922):0.00320702,49:0.02083664):0.04427784):0.00543507):0.01238479,(44:0.03548605,(273:0.02119256,466:0.01171427):0.02055801):0.01683648):0.00691546):0.00084072):0.00190633,112:0.08949250):0.00180842,((((256:0.02917188,460:0.02023445):0.00773991,(388:0.08095874,406:0.02033868):0.07179375):0.04301235,((39:0.01380710,458:0.00668247):0.02625963,(297:0.07477870,38:0.04792855):0.00868686):0.00181212):0.01776695,(((90:0.02150464,270:0.01985280):0.02031300,((((244:0.01977785,393:0.01872772):0.00295560,239:0.04045723):0.00000001,(121:0.01608329,459:0.00131217):0.01472181):0.00054917,(228:0.01803813,300:0.01916844):0.01121525):0.00632309):0.01164265,(((((57:0.01280875,181:0.00298984):0.00329216,512:0.00519991):0.00251696,508:0.00878904):0.02057883,(95:0.01239237,120:0.00392286):0.04149926):0.01131402,((292:0.01058168,348:0.00200050):0.03100289,(((164:0.01318791,217:0.02921526):0.00628537,(309:0.03383758,(316:0.00446957,320:0.00099152):0.00583976):0.00670178):0.00275830,((28:0.02389490,40:0.01663059):0.04144020,201:0.02875944):0.00554885):0.00453360):0.00939829):0.00453617):0.00201436):0.00465535):0.01707528,(((326:0.02396473,450:0.03474637):0.01205513,(((425:0.06713441,(170:0.04198818,266:0.06632252):0.01256676):0.01182480,(((122:0.09390665,291:0.03105441):0.05850664,((162:0.01338022,(478:0.01410143,14:0.02026623):0.00344486):0.00691712,456:0.01847470):0.01353402):0.00121637,(((327:0.01249610,525:0.02560602):0.02554760,(107:0.02144444,350:0.01576918):0.01795634):0.00476008,((225:0.04701242,((138:0.00876659,552:0.00618161):0.02093843,433:0.03105779):0.00903868):0.00285645,261:0.04196927):0.01150647):0.00376012):0.00838728):0.00000001,202:0.02039435):0.01183390):0.00282541,(((409:0.01381601,447:0.01997329):0.02179616,412:0.01870827):0.00880864,352:0.03295104):0.00416937):0.00336613):0.00357151):0.00300250):0.01461539):0.00323435):0.00238429):0.00188268,((301:0.01891939,549:0.01354863):0.01752036,(((((29:0.06565814,((148:0.02849823,491:0.01016830):0.00393127,493:0.01923111):0.01257403):0.00144788,(280:0.02595884,((235:0.10573568,295:0.05796282):0.02899426,((((54:0.02488696,(16:0.02339212,407:0.10601469):0.00721940):0.00936215,((417:0.05450291,472:0.04470591):0.03592598,500:0.05347592):0.00653830):0.01445124,((((((((187:0.01431079,476:0.00782345):0.04724971,48:0.02954582):0.00567958,(108:0.02308131,531:0.01738579):0.01966723):0.00109292,439:0.04547967):0.00367353,(((110:0.03426418,(258:0.02129692,530:0.01902820):0.00429205):0.01075277,((64:0.03197514,404:0.05084992):0.02352461,(209:0.02993600,339:0.02361271):0.00939229):0.00321663):0.00878411,558:0.03991303):0.01194432):0.00466932,((400:0.02123522,424:0.01358790):0.00508583,(289:0.01740791,489:0.03005387):0.00163877):0.02310777):0.01117099,((((101:0.00185673,285:0.00183865):0.01191025,346:0.02657711):0.00567416,((18:0.01660481,61:0.01161471):0.00439602,105:0.03717095):0.00488446):0.01366525,((119:0.00871086,430:0.00261255):0.01010301,207:0.01716025):0.01238484):0.01678714):0.00134217,(((149:0.02008232,150:0.01378460):0.04421288,(160:0.02202859,(55:0.06229483,519:0.02817397):0.00289385):0.00465324):0.00236371,(139:0.02816940,143:0.03162433):0.00632594):0.02108178):0.00109791):0.00306482,((((53:0.02974835,161:0.01768128):0.00064497,198:0.00562708):0.00804388,((45:0.01118909,373:0.05961154):0.02022812,((147:0.02713103,(188:0.01501257,413:0.02821053):0.00512269):0.00548940,480:0.01110167):0.00510716):0.00094150):0.01735200,(10:0.06205763,(((((((((4:0.02448611,(290:0.00501853,377:0.02368954):0.00252913):0.01725138,(259:0.03305800,282:0.02080195):0.01400236):0.01146504,231:0.03284816):0.00076124,((265:0.04780177,(((378:0.01778636,380:0.03934464):0.01040533,317:0.02842875):0.00320045,539:0.08334229):0.02770522):0.00696209,((269:0.00904450,((1:0.02875504,210:0.01067086):0.00242481,(451:0.02074923,421:0.01462636):0.00798558):0.00135045):0.00991781,104:0.03548662):0.01266567):0.00239038):0.00215702,(278:0.07397353,183:0.07527203):0.00149919):0.00128812,((296:0.04511593,102:0.06033104):0.00351189,(329:0.02496025,(267:0.06865598,322:0.16529023):0.03131939):0.02309184):0.00546152):0.00000001,((76:0.01176004,98:0.00601520):0.03333841,193:0.04116688):0.00815936):0.00099713,((((307:0.07798728,435:0.01841575):0.06014351,257:0.01571330):0.00409563,200:0.04930163):0.00000001,(((25:0.01892660,490:0.05340782):0.02674272,(46:0.02925856,((171:0.04115396,(118:0.01026746,303:0.01222386):0.05629028):0.00747855,534:0.04597515):0.00898040):0.01188175):0.00590942,(((169:0.01257591,318:0.01529127):0.01699503,218:0.01883845):0.03261813,((324:0.02109174,363:0.02818785):0.00348178,431:0.02000919):0.01949309):0.00349206):0.00000001):0.00188845):0.01229925,((479:0.03007703,(((75:0.01937992,(255:0.00902610,410:0.03249018):0.01079071):0.00401764,199:0.04014546):0.00537596,492:0.10732017):0.00176068):0.02291362,(302:0.02407776,379:0.01468978):0.05957507):0.04639332):0.00174458):0.00165403):0.00401347):0.00560004):0.00444634):0.00266974):0.00309749,((59:0.01697527,(213:0.01449727,233:0.00699455):0.00551604):0.01706932,(((221:0.04548277,336:0.02476483):0.01802337,383:0.03192300):0.04266174,550:0.07023670):0.00503171):0.01164884):0.00180507,((((((13:0.00051942,74:0.00825209):0.00654555,538:0.03942185):0.01526664,(99:0.04405146,338:0.01950396):0.00418278):0.00160925,(((212:0.00696907,305:0.00738210):0.04835479,52:0.09300142):0.00581023,((((73:0.06677130,126:0.02484726):0.01064227,97:0.03193637):0.01848236,436:0.06330380):0.00986578,(475:0.04766935,293:0.06240564):0.01301862):0.00036746):0.02007172):0.01541939,(((((3:0.01653706,8:0.02308889):0.00512721,(151:0.02035505,294:0.03305760):0.00710360):0.00783336,551:0.02452538):0.01362887,((80:0.04174305,465:0.02743469):0.01203584,((12:0.03451242,((123:0.00459930,419:0.00094781):0.05171786,131:0.02363023):0.00491043):0.00557743,(503:0.01792708,532:0.04476752):0.00256232):0.00709450):0.00301480):0.02115668,(((((((((66:0.01264322,364:0.00935616):0.00602019,496:0.01497338):0.00036277,186:0.01909023):0.00162605,(230:0.02822351,(232:0.02453516,521:0.01337719):0.00314654):0.00305261):0.00263274,524:0.01684632):0.02235743,(33:0.03502232,523:0.04132199):0.03317345):0.00246697,(26:0.02671012,(247:0.07990869,455:0.02435631):0.00787117):0.03187271):0.00029924,62:0.04219981):0.00399061,(342:0.06422077,355:0.06325121):0.00339659):0.02183237):0.00409887):0.00627962,511:0.03580244):0.00555951):0.00040404,(((432:0.00829187,514:0.00794967):0.03725511,((124:0.01025178,190:0.02661266):0.03388385,(314:0.04367443,427:0.04943358):0.01112390):0.02042125):0.00130143,((340:0.02908943,371:0.04952189):0.02695209,(429:0.05467599,252:0.01748519):0.00538171):0.00195162):0.02491942):0.01121823):0.00504312,(((20:0.00757551,308:0.00390785):0.01018173,(((((142:0.00817322,242:0.00096072):0.00339064,179:0.01106593):0.00578524,206:0.00743222):0.00000001,375:0.09209169):0.00196130,(113:0.00931629,(((((502:0.01268040,(253:0.01302505,462:0.02889372):0.00108597):0.00149804,(385:0.01154854,461:0.02365548):0.00363874):0.01537378,(279:0.01870033,426:0.01333171):0.01050665):0.00338292,443:0.04637524):0.00636295,((146:0.06594063,((185:0.01633800,473:0.02329088):0.01417643,288:0.01963375):0.00748326):0.04958306,(((241:0.02553703,347:0.02148506):0.02896014,387:0.02345163):0.01704103,516:0.03235642):0.01930657):0.00722142):0.00325084):0.00314676):0.00000001):0.00068399,158:0.02722534):0.00934103);
tree best = [&U][-230525.85][ r 1.3616404 4.4605277 0.52684877 1.1463877 3.9522436 b 0.2823704 0.19982988 0.18826984 0.32952988 a 0.62152031 p 0.3378935 ]((((((167:0.04061485,548:0.05050295):0.03592301,((195:0.02661247,372:0.01908206):0.00225483,453:0.02145051):0.01387910):0.01092505,(368:0.03913512,468:0.07778236):0.00811765):0.02426702,((174:0.01911751,518:0.05884307):0.03568043,((((432:0.01237070,514:0.01174492):0.02377555,((124:0.01554119,190:0.02056449):0.04533122,(314:0.04121141,427:0.03924030):0.00989144):0.00850284):0.00141151,((252:0.01050541,429:0.04329879):0.00309005,(340:0.03606859,371:0.04326781):0.03136495):0.00194134):0.02541959,(((((235:0.07273368,295:0.04329953):0.02778130,(((54:0.02971556,(16:0.02329514,407:0.07985558):0.01031479):0.00943767,((417:0.03603971,472:0.03945111):0.03000533,500:0.03479097):0.00786531):0.01612436,(((((48:0.02191765,((108:0.01596478,531:0.01209857):0.01255737,439:0.03807578):0.00421316):0.00246277,(187:0.01107785,476:0.01098342):0.03661058):0.00203432,((((64:0.03379200,404:0.04989783):0.02590314,(110:0.02458864,(258:0.02109163,530:0.02064462):0.00297157):0.00610435):0.00034518,(209:0.02905458,339:0.01195454):0.00871646):0.00899443,558:0.04483633):0.00576128):0.00724877,(289:0.00916366,((400:0.02233183,424:0.01286702):0.00442033,489:0.02817449):0.00094110):0.01957517):0.00988892,((((105:0.02841966,(18:0.01507978,61:0.00509672):0.00462138):0.00599269,((101:0.00240557,285:0.00117672):0.01138350,346:0.02606691):0.00339948):0.00785839,((119:0.00703511,430:0.00594067):0.00694753,207:0.01147720):0.01509397):0.01530591,((139:0.02433714,143:0.01631687):0.00244815,(((55:0.04598553,519:0.02371617):0.00406764,160:0.01549185):0.00245161,(149:0.01233298,150:0.00922339):0.03807326):0.00221796):0.01122471):0.00265361):0.00110206):0.00384254):0.00078351,((((((199:0.02980440,410:0.01929607):0.00333448,75:0.01919727):0.00319921,255:0.01302333):0.01152021,(479:0.02919385,492:0.08471700):0.00487810):0.01889361,(302:0.03034527,379:0.01463617):0.05216545):0.04210368,((10:0.04404052,((45:0.01116501,373:0.05215564):0.02250850,((198:0.00452723,(53:0.02724640,161:0.01201296):0.00040738):0.01278450,((147:0.01504353,(188:0.01171776,413:0.02388492):0.00543180):0.00220576,480:0.01256302):0.00616842):0.00245922):0.01081946):0.00187708,(200:0.04339086,((((((25:0.02691272,490:0.05257263):0.02745768,183:0.05717116):0.00210243,257:0.01909676):0.00308729,(((169:0.00696621,318:0.01296981):0.01506308,218:0.02671550):0.03286406,(324:0.02550158,(363:0.03172016,431:0.01467369):0.00127850):0.01502946):0.00330704):0.00071940,(((((((4:0.01824360,290:0.00294258):0.00413802,377:0.00992705):0.01303267,(259:0.02868726,282:0.01293377):0.01163259):0.00845533,(265:0.05445034,(317:0.03439480,((378:0.01608850,380:0.03553835):0.00515201,539:0.08416089):0.00173551):0.02725688):0.00666407):0.00243839,((296:0.04737754,(((451:0.01627426,421:0.01636024):0.00602138,((1:0.02963448,210:0.00913371):0.00135911,269:0.00561178):0.00142121):0.01234434,104:0.03158865):0.00383652):0.00333513,231:0.02301765):0.00097869):0.00247459,((329:0.03257333,(322:0.13821085,267:0.07833931):0.02152707):0.01168477,102:0.04247320):0.00845302):0.00000001,(((76:0.00962467,98:0.00340603):0.02796650,193:0.03395707):0.01080626,(278:0.04612253,(307:0.05847573,435:0.01676691):0.04462276):0.00527196):0.00273486):0.00000001):0.00266090,(46:0.02194529,((118:0.00965602,303:0.01276302):0.05137380,(171:0.04036541,534:0.03677157):0.00635205):0.00462794):0.00954289):0.00089243):0.01152999):0.00091237):0.00357731):0.00490427,(((29:0.04966045,280:0.02069646):0.00483854,((148:0.01915908,491:0.00926559):0.00528601,493:0.01100755):0.01057535):0.00375254,(((59:0.02053286,(213:0.01295977,233:0.00591864):0.00788156):0.00903354,550:0.08021611):0.00583956,((221:0.03413418,336:0.02053298):0.01259535,383:0.03059252):0.03599179):0.00625177):0.00100462):0.00119745,((((((13:0.00131774,74:0.00604894):0.00596640,538:0.02658942):0.00619483,(338:0.01702268,99:0.02551035):0.00284810):0.00188276,((212:0.00554668,305:0.00864368):0.04204278,((52:0.08007229,((((73:0.05314616,126:0.02068433):0.00725817,97:0.02593401):0.01505137,436:0.04753961):0.00889540,293:0.05037029):0.00199135):0.00299351,475:0.05304449):0.00000001):0.01369184):0.01199718,(((80:0.03097136,465:0.02626708):0.00423111,((((123:0.00225461,419:0.00137766):0.03124117,131:0.01944345):0.00442626,(12:0.02852172,(503:0.01200921,532:0.02312650):0.00535483):0.00126621):0.00948560,((3:0.01690349,8:0.01310510):0.00332674,((151:0.01582077,294:0.03077947):0.00464468,551:0.02066071):0.00322896):0.01566510):0.00224635):0.01236416,((((33:0.01935222,523:0.02916266):0.02872570,((455:0.01950919,(26:0.02256999,247:0.07121528):0.00476665):0.02988354,342:0.06138758):0.00278368):0.00111500,(62:0.03681423,((232:0.01416327,((496:0.00870783,((66:0.00866228,364:0.00718536):0.00274519,(524:0.01647268,186:0.01455288):0.00074947):0.00110468):0.00305559,230:0.01863814):0.00404648):0.00033248,521:0.00282977):0.01815785):0.00242881):0.00732322,355:0.05369533):0.01193657):0.00314772):0.00224710,511:0.02156370):0.00575647):0.00000001):0.01184955):0.00135404):0.00415272,((((((42:0.05926961,((((70:0.00889495,332:0.02672124):0.00961656,((166:0.01768513,191:0.01059796):0.00579009,403:0.02619682):0.00619448):0.01112321,(334:0.03785942,(389:0.00799254,422:0.01704787):0.01237666):0.00652605):0.00602811,((109:0.03988627,488:0.02848611):0.01848875,494:0.05644239):0.00536933):0.01092357):0.00829448,477:0.03447303):0.00464834,((((23:0.01484588,536:0.01466035):0.01155581,(214:0.04843385,509:0.03363353):0.02851778):0.00416850,(182:0.08861880,353:0.03187690):0.00401914):0.00074023,((133:0.02122883,418:0.02918604):0.00848974,(306:0.06257318,415:0.03657452):0.01651235):0.02589211):0.00615732):0.00533189,438:0.04126021):0.02688468,((((15:0.02135675,141:0.02909414):0.00677329,((((84:0.01920182,196:0.01356535):0.00204295,390:0.01139268):0.00883461,(((100:0.00678468,396:0.00914161):0.00670484,(264:0.11770339,(163:0.00800091,260:0.01161996):0.00204695):0.00175641):0.00037707,208:0.00864196):0.00099384):0.00668484,(94:0.01084367,362:0.01061865):0.00655473):0.00147612):0.00765386,(446:0.04408446,((((504:0.02888527,(177:0.02382569,(91:0.01047863,216:0.04474981):0.00146957):0.00176513):0.00103947,(((((156:0.02339732,(6:0.02023327,(34:0.00389394,35:0.00835230):0.03001117):0.00665076):0.00097148,128:0.01730376):0.00371498,457:0.02715327):0.00257306,(240:0.01372242,501:0.02654841):0.00744583):0.00241090,(203:0.02205266,515:0.01774100):0.00288046):0.00025712):0.00147713,(((271:0.01284800,(((125:0.03349522,((22:0.04025738,36:0.02069225):0.01534344,24:0.04180048):0.01179922):0.00666491,315:0.01980673):0.01828426,((384:0.02629596,520:0.01377072):0.00725104,(274:0.04559192,323:0.01585436):0.00232784):0.03600601):0.00217338):0.00273834,((145:0.00752828,237:0.01271391):0.01077396,351:0.02033129):0.00996400):0.00000001,(132:0.01481759,(223:0.01631207,398:0.01322512):0.00614806):0.02513629):0.00157897):0.00112518,319:0.02602075):0.00434070):0.01003882):0.00000001,(((((((2:0.00593195,((542:0.04301245,505:0.02380829):0.00335288,(178:0.00745927,463:0.00838006):0.01111798):0.00309324):0.01731550,(452:0.01039051,547:0.01105465):0.00332686):0.00223308,((((243:0.00721479,376:0.00958883):0.00872686,(408:0.00671522,483:0.00278545):0.01769644):0.00185655,(30:0.04366474,165:0.01825138):0.00333406):0.00511439,(234:0.00797606,325:0.00989923):0.00077564):0.01127838):0.00113642,((448:0.04509091,(394:0.01478787,(((499:0.06619918,180:0.01585398):0.00191024,((92:0.04833919,134:0.02619342):0.00894344,311:0.05431597):0.02711124):0.00000001,((140:0.02203165,19:0.02960397):0.00120730,(((((222:0.00921649,(529:0.01689659,(248:0.02025401,507:0.01134778):0.01197290):0.00591013):0.00310332,51:0.02879808):0.00338545,67:0.01568685):0.00267318,464:0.03582247):0.01382073,(328:0.01541131,361:0.04726193):0.00794296):0.00376271):0.00235340):0.00343184):0.00508386):0.00600183,(192:0.05981414,194:0.03088639):0.00408061):0.00140669):0.00292819,60:0.03015682):0.00606788,((229:0.02831921,277:0.03852987):0.00084068,((251:0.02177736,272:0.01923479):0.00335182,402:0.02253955):0.01084691):0.00238718):0.00349512,((((43:0.01306290,219:0.01947213):0.00952233,197:0.04409027):0.00887803,367:0.02577396):0.00131691,(268:0.02908833,(541:0.02842373,((((((((546:0.01997915,(173:0.01160719,411:0.04686736):0.00982262):0.00643306,(89:0.04572831,27:0.01857331):0.00583964):0.00490397,((299:0.02711170,545:0.01965252):0.01156927,(471:0.01376737,544:0.00459028):0.00900094):0.00106505):0.00097482,(345:0.02367101,(82:0.05545608,((157:0.03561002,498:0.01092315):0.01402774,((405:0.04168358,540:0.05317184):0.01170675,(441:0.05207219,526:0.02174558):0.00395297):0.00256765):0.00109007):0.00038313):0.00317324):0.00079903,(204:0.00875228,((474:0.00819360,((50:0.01610875,287:0.03881096):0.00639716,522:0.02724637):0.00591375):0.00215467,423:0.01629230):0.00052525):0.00000001):0.00038946,((381:0.00200230,(((127:0.03121581,298:0.02140306):0.00323985,88:0.01595923):0.00309084,(382:0.00182377,401:0.00468653):0.03370046):0.00138935):0.00156880,(77:0.00891143,(106:0.00312497,93:0.01857897):0.00332743):0.00151784):0.00000001):0.00740615,(284:0.03062665,365:0.02107803):0.00996386):0.01600400,(((68:0.07296031,263:0.03161959):0.02232547,(((137:0.02349294,275:0.01089738):0.03877879,((184:0.01100632,467:0.01147159):0.00140803,((357:0.00735147,(313:0.00749730,356:0.00664596):0.00173541):0.00707372,392:0.01626192):0.00499480):0.01098006):0.01184751,(262:0.06468699,337:0.05141290):0.00805976):0.00561848):0.00169917,((((205:0.04156439,(31:0.02601676,354:0.00684720):0.01103271):0.00235931,220:0.01515332):0.00106752,487:0.04831680):0.00329322,(((111:0.01421742,445:0.01723051):0.00554216,(333:0.01628377,386:0.03661932):0.02628864):0.00249927,168:0.02661973):0.00413354):0.01459009):0.00135422):0.00254040):0.01636395):0.00198995):0.00267191):0.00527099):0.00719086):0.00108754,(236:0.03950725,349:0.02592235):0.00410753):0.00081029):0.00193137,(((158:0.01469802,(((20:0.00359959,308:0.00235771):0.00968614,(((375:0.06964766,((146:0.06160784,((185:0.01635138,473:0.01663181):0.01504044,288:0.01501339):0.01017810):0.04413672,(((241:0.01650110,347:0.02009879):0.03330517,387:0.01841021):0.00320987,516:0.02650184):0.01283969):0.00552633):0.00065372,((((502:0.00881368,(462:0.02318938,253:0.00656454):0.00068436):0.00088221,385:0.01820636):0.00143448,461:0.01880229):0.01027271,443:0.03867209):0.00260496):0.00238290,113:0.00858724):0.00163106):0.00121303,((279:0.02098993,426:0.01508834):0.01008114,206:0.00909397):0.00201104):0.00040503):0.00083873,((142:0.00459553,242:0.00164160):0.00205166,179:0.00585425):0.00301719):0.00597018,(301:0.01512956,549:0.01379710):0.01346253):0.00158954,(((517:0.01043905,537:0.00740934):0.01303530,(((81:0.01576197,374:0.01646020):0.00704275,172:0.06415993):0.00923863,((326:0.01832961,450:0.03572128):0.00944300,((((((122:0.08543264,291:0.01990329):0.04908239,(((14:0.01937673,(162:0.00571108,478:0.01177526):0.00355377):0.00762034,456:0.01177450):0.01110503,(((107:0.02270561,350:0.01202991):0.01862107,(((138:0.00778634,552:0.00370259):0.01748080,433:0.03894678):0.00906135,(225:0.04080717,261:0.02931390):0.00310555):0.00903505):0.00943858,(327:0.01649702,525:0.02627333):0.02031960):0.00074274):0.00224957):0.00487936,202:0.01728444):0.00166493,((170:0.02326130,266:0.06531753):0.00796318,425:0.07079590):0.00904512):0.00719209,(112:0.06602596,(((((116:0.00564392,454:0.01134130):0.01078621,246:0.02885097):0.01147870,((5:0.06935663,(((238:0.03326483,485:0.05040406):0.01244224,((32:0.06109948,(543:0.09762604,560:0.10542040):0.00774360):0.01513264,(414:0.02587325,527:0.03478909):0.01153257):0.00146204):0.00436199,(((((63:0.02012510,331:0.01681387):0.00319300,440:0.03789186):0.00309644,(69:0.02053859,((281:0.05290479,(152:0.01938895,513:0.03227563):0.01323541):0.00223642,((554:0.01880998,((78:0.05664152,553:0.01370937):0.00260018,((((11:0.01610654,(56:0.01166893,117:0.02447374):0.00890392):0.00924275,((71:0.02062682,469:0.02344839):0.00710070,341:0.02390099):0.00191124):0.00254766,(((136:0.00980769,((449:0.00652780,481:0.00738161):0.00263445,310:0.00531246):0.00058410):0.00194332,358:0.01270058):0.01038213,41:0.04891312):0.00397782):0.00188255,(312:0.04499522,(17:0.06355220,(130:0.00679385,254:0.01822304):0.00126417):0.00396561):0.00140923):0.00409761):0.00487120):0.00447173,(37:0.02189636,224:0.02476134):0.02846592):0.00647138):0.00600396):0.00028502):0.00326227,((65:0.03927198,135:0.04544341):0.01859461,((((129:0.00934608,304:0.01836914):0.02167835,(470:0.01358715,533:0.02486435):0.00392314):0.00414165,482:0.03657393):0.01524137,(115:0.02274899,(535:0.03012212,555:0.01404948):0.00723874):0.00950357):0.00129307):0.00980453):0.00052719,(((155:0.03841127,366:0.03363657):0.03359789,(((399:0.01112712,(114:0.01539195,(103:0.04107734,(85:0.00378070,330:0.01784678):0.00718363):0.00286136):0.00095534):0.00037668,(276:0.00740032,416:0.01379756):0.00111812):0.01256285,((79:0.14102016,(176:0.02641935,506:0.04351978):0.01322495):0.01735146,(((87:0.01271588,159:0.01192081):0.02487279,((((249:0.01028596,96:0.02662088):0.00645782,((144:0.01287503,(510:0.00789591,(175:0.00121332,335:0.00984252):0.00516782):0.00043093):0.00556031,((86:0.01007413,321:0.00671005):0.01226346,((369:0.02690580,(434:0.00743236,(395:0.01416787,497:0.01097060):0.00124552):0.00447690):0.00210492,((226:0.01614924,(245:0.00599159,559:0.00826617):0.00220213):0.00260815,444:0.00925400):0.04435668):0.00044451):0.00124127):0.00055809):0.00109754,((344:0.00558629,189:0.01162377):0.00349716,343:0.01885790):0.00402221):0.01704204,(420:0.06712195,(250:0.01298367,397:0.01672528):0.02548816):0.00687513):0.00437372):0.00223923,((((((211:0.03944526,(370:0.02390087,557:0.03024887):0.07056698):0.00883249,437:0.06689932):0.01117707,(((154:0.05934151,442:0.03053797):0.02928302,286:0.06764492):0.02399273,556:0.13494812):0.00962502):0.00611230,484:0.03039850):0.00398035,(7:0.00408877,(428:0.00829987,227:0.00525369):0.00144775):0.02582961):0.00640193,528:0.07760785):0.00589814):0.00000001):0.00222951):0.00515677):0.00200247,(((47:0.04610296,((153:0.01416049,486:0.01376942):0.00437345,215:0.03685262):0.00670156):0.00213107,495:0.03188854):0.00472180,(283:0.02610144,391:0.03321661):0.00544685):0.00502008):0.00269628):0.01770408):0.00898101):0.01233315,(((90:0.00687251,270:0.01375212):0.02095807,((228:0.01517128,300:0.01057863):0.00813575,(((121:0.01329746,459:0.00152511):0.01342146,(244:0.01228925,393:0.00906781):0.00122711):0.00031838,239:0.03477896):0.00126546):0.00509950):0.01114938,((((201:0.02212266,(28:0.01875786,40:0.01856963):0.03640428):0.00867200,((164:0.01282404,217:0.02301746):0.00470229,(309:0.02094784,(316:0.00350121,320:0.00040118):0.00616508):0.00272732):0.00052270):0.00520986,(292:0.00582563,348:0.00230358):0.02653944):0.01062866,((((57:0.00953813,181:0.00420966):0.00119243,512:0.00583604):0.00267526,508:0.00970987):0.02027175,(95:0.00728706,120:0.00686299):0.03699099):0.01284581):0.00063766):0.00364650):0.00119440):0.00281507,(((39:0.01123222,458:0.00619731):0.01736826,(38:0.04172956,297:0.06293156):0.00603872):0.00522693,((256:0.02461948,460:0.01388822):0.00605301,(388:0.05732056,406:0.01122633):0.05377288):0.02697144):0.00938894):0.00275671,((44:0.02980444,(273:0.01531718,466:0.01237155):0.01009401):0.01025943,((21:0.04538090,(((72:0.00528012,83:0.03020103):0.01861230,(49:0.02209630,360:0.01305888):0.00188549):0.00000001,359:0.01139754):0.05066047):0.00832599,(((565:0.09094156,(566:0.09947252,567:0.07694239):0.02193182):0.01419404,(561:0.14796760,(562:0.12822346,563:0.15871617):0.04520339):0.14041384):0.02933185,564:0.03308994):0.10080167):0.00545142):0.00635784):0.00510637):0.01483822):0.00348795,(352:0.02752998,((409:0.01466063,447:0.01440399):0.01857384,412:0.01261860):0.00749416):0.00485326):0.00099349):0.00511039):0.00108931):0.01056884,(9:0.01596787,58:0.00767908):0.00586467):0.00064955);
tree best = [&U][-235267.21][ r 1.2404922 3.9698287 0.43015106 1.1407065 4.3666585 b 0.29718267 0.20744216 0.18980206 0.30557311 a 0.63905008 p 0.31967192 ]((9:0.01963148,58:0.01023118):0.00878167,(((235:0.08206779,295:0.03287004):0.03368986,((((417:0.05192606,472:0.03649339):0.03653043,(500:0.04361865,(54:0.03677978,(16:0.02198883,407:0.07964672):0.00858400):0.00741981):0.00462295):0.01128666,((((((101:0.00112309,285:0.00125282):0.01281211,346:0.02564642):0.00383042,((18:0.01795733,61:0.00575738):0.00490046,105:0.03479271):0.00800088):0.00907688,((119:0.00858581,430:0.00502400):0.01090072,207:0.01703870):0.01389192):0.01540489,((139:0.01952667,143:0.01995214):0.00339627,((519:0.02210247,(55:0.04602092,160:0.01622243):0.00367294):0.00367138,(149:0.01516857,150:0.01203326):0.03162310):0.00198735):0.00995992):0.00204990,((((((108:0.02155541,531:0.01259052):0.01388829,(187:0.01200626,476:0.00863945):0.03586317):0.00424138,48:0.02948355):0.00085978,439:0.04678155):0.00169900,((((64:0.02434757,404:0.04438034):0.01880161,(209:0.02662110,339:0.01902564):0.01231906):0.00382902,((258:0.02384330,530:0.01975338):0.00056848,110:0.02163358):0.00644669):0.01108030,558:0.03752859):0.00670300):0.00482756,((289:0.01070145,(400:0.01573471,424:0.01900982):0.00391284):0.00130398,489:0.02920835):0.01852127):0.01267673):0.00158822):0.00550628,(((((479:0.02465528,(((255:0.00551917,410:0.02403266):0.00884218,(75:0.01128618,199:0.02725639):0.00086391):0.00623069,492:0.07665902):0.00165971):0.01435958,(302:0.02519070,379:0.01467156):0.04876692):0.04876725,(((((((307:0.06212810,435:0.01481771):0.04952260,257:0.01906110):0.00331230,183:0.06143215):0.00018834,(((((76:0.00748566,98:0.00522190):0.02183753,193:0.03848449):0.01435715,((324:0.02812270,363:0.02146321):0.00335962,431:0.02091382):0.01449818):0.00000001,102:0.05103654):0.00312636,278:0.04973618):0.00000001):0.00072914,((((317:0.02095153,((378:0.01656552,380:0.03370606):0.00890399,539:0.06940720):0.00350058):0.02921065,((((269:0.00675468,(451:0.01571476,421:0.01026271):0.00659039):0.00116129,1:0.02332350):0.00090305,210:0.00701897):0.00574591,104:0.03295863):0.01437964):0.00643977,((296:0.04563152,231:0.01661746):0.00084731,265:0.05447027):0.00469964):0.00023774,((377:0.01648617,(4:0.02362000,290:0.00342983):0.00209517):0.02201514,(259:0.01765249,282:0.01026010):0.01481414):0.00791413):0.00216431):0.00054420,(((25:0.01961094,490:0.05208242):0.03797575,(((169:0.01000350,318:0.01415584):0.01011179,218:0.01824435):0.02764099,((267:0.05274875,322:0.11945940):0.02673988,329:0.02020908):0.01961960):0.00350004):0.00101004,200:0.04215600):0.00132802):0.00019099,(46:0.02643093,((118:0.00762892,303:0.01163842):0.04191064,(171:0.03867891,534:0.03876287):0.00858304):0.00559994):0.01585613):0.01348214):0.00209118,((45:0.01497841,373:0.05246708):0.01001909,(((161:0.01474701,53:0.02098969):0.00485854,198:0.00372415):0.01130648,((147:0.01905625,(188:0.00999228,413:0.02994754):0.00327525):0.00321680,480:0.01120960):0.00099793):0.00412148):0.00922553):0.00199187,10:0.04391203):0.00595748):0.00113633):0.00672543,(((429:0.04785565,(252:0.01806388,(((432:0.01077702,514:0.00717037):0.01997238,(427:0.04436150,((124:0.01500183,190:0.01907798):0.03292152,314:0.03752777):0.00852212):0.00385816):0.00178898,(340:0.02486672,371:0.04161506):0.02898374):0.00319016):0.00432258):0.01728621,(((148:0.02431165,491:0.00498935):0.00830239,493:0.01209620):0.01710673,(((59:0.02134353,(213:0.00998953,233:0.00649474):0.00470655):0.00725096,550:0.08319209):0.01031195,((221:0.03540525,336:0.02720285):0.02527365,383:0.02362961):0.04070201):0.00421705):0.00120665):0.00088780,((((((13:0.00202956,74:0.00355462):0.00470184,538:0.03065888):0.01147096,((99:0.03558632,338:0.01556259):0.00377341,((((293:0.04889441,52:0.07223470):0.00523856,(((73:0.04457815,126:0.01598975):0.00460381,97:0.02301088):0.01526184,436:0.04372528):0.00486529):0.00668377,(212:0.00464322,305:0.01011372):0.03741805):0.00342741,475:0.05095083):0.00784487):0.00104593):0.01080144,((((3:0.00846831,8:0.02233339):0.00173032,((151:0.01016519,294:0.02554410):0.00237099,551:0.01654810):0.00234099):0.01550208,((80:0.02847780,465:0.01939749):0.00509573,(((123:0.00371641,419:0.00063995):0.03243033,131:0.02031943):0.00416213,(12:0.02464791,(503:0.01264869,532:0.02339574):0.00382429):0.00226192):0.00784428):0.00306865):0.02018296,(((((186:0.01526865,((66:0.01304346,364:0.00617916):0.00143349,((230:0.02262872,(521:0.01013094,232:0.02385623):0.00479083):0.00418272,496:0.01234749):0.00080971):0.00156135):0.00387212,524:0.00979545):0.02016027,62:0.04354100):0.00122196,(((26:0.02585412,(455:0.02000995,247:0.06758339):0.00846543):0.03569386,342:0.05889869):0.00101229,(33:0.02182220,523:0.03542259):0.03216999):0.00282540):0.00323042,355:0.05424827):0.01309041):0.00340954):0.00247574,511:0.01795539):0.00794384,(29:0.05211817,280:0.01959333):0.00821023):0.00067445):0.00351211):0.01237293,(((((517:0.00956522,537:0.01178442):0.01461718,(((326:0.02241840,450:0.02806103):0.00394955,((((((((238:0.02586769,485:0.05114265):0.01055028,((32:0.05364660,(543:0.09658457,560:0.08592523):0.01995952):0.01813441,(414:0.02055937,527:0.03110506):0.01475801):0.00099877):0.00470373,((((((85:0.00381692,330:0.01741081):0.00763486,((103:0.04849386,399:0.00470750):0.00170127,((416:0.01158316,114:0.01653514):0.00168526,276:0.00541488):0.00154834):0.00080582):0.01590170,((528:0.07568317,((227:0.00628838,(7:0.00558634,428:0.00848184):0.00323361):0.01693513,(484:0.04031381,((((370:0.01400782,557:0.04256787):0.06284801,437:0.05486912):0.00644006,211:0.04204117):0.01283862,(((154:0.06560416,442:0.02706580):0.02885194,286:0.07152935):0.01380220,556:0.13770493):0.01368822):0.00868103):0.00538905):0.01624417):0.00384721,(((420:0.07018810,(((189:0.01322238,344:0.00396224):0.00180203,343:0.02602506):0.00722789,(((((226:0.01369207,(245:0.00414504,559:0.00755391):0.00197748):0.00125440,444:0.01074247):0.04739711,(144:0.00992486,(510:0.00902648,(175:0.00081250,335:0.00978050):0.00489249):0.00069736):0.00883796):0.00144203,(86:0.01275001,321:0.01119106):0.00984232):0.00272881,((249:0.01526929,96:0.02584171):0.00765127,(369:0.02195574,((497:0.00773090,395:0.00961710):0.00157062,434:0.00654257):0.00674801):0.00440157):0.00000001):0.00111162):0.01658047):0.00503706,(250:0.01276489,397:0.01767658):0.02490817):0.00411823,(87:0.01779094,159:0.01801083):0.02593725):0.00133118):0.00365474):0.00376956,(((155:0.02832482,366:0.03114496):0.02865929,((63:0.01940750,331:0.02095031):0.00180640,440:0.04674399):0.00312038):0.00202064,(69:0.01695954,(((152:0.02223499,513:0.03215513):0.01217358,281:0.03799244):0.00491869,((37:0.02051671,224:0.01956826):0.03112038,(554:0.01538244,(312:0.04780569,(((17:0.06221162,(130:0.00762230,254:0.01789343):0.00196686):0.00452739,(78:0.05055116,553:0.01373338):0.00344549):0.00214785,(((71:0.01602082,469:0.01886873):0.00809147,341:0.02384880):0.00455617,(((11:0.01977097,(56:0.00609515,117:0.03389610):0.00786714):0.00983497,((481:0.01067697,((310:0.00977729,358:0.01298553):0.00000001,136:0.00830549):0.00044880):0.00064934,449:0.00820457):0.01311128):0.00163086,41:0.04517447):0.00199725):0.00266975):0.00243453):0.00351437):0.00673939):0.00205349):0.00704628):0.00029684):0.00267305):0.00338024,((((((129:0.02126979,304:0.01790972):0.01913911,(470:0.01761901,533:0.02003834):0.00602363):0.00544508,482:0.03625365):0.01749702,(65:0.03606168,135:0.04663956):0.02537842):0.00000001,(115:0.01864277,(535:0.03374327,555:0.01294038):0.00666203):0.01114136):0.00695930,((495:0.03207003,(47:0.05727468,((153:0.01265341,486:0.00799304):0.00744265,215:0.02820978):0.00544156):0.00417297):0.00863205,((176:0.03563918,506:0.04072105):0.01722367,79:0.11970716):0.01213039):0.00205312):0.00100451):0.00612521,(391:0.03887603,283:0.03120689):0.00419339):0.00921614):0.01120611,5:0.07231542):0.01476293,((((273:0.01718618,466:0.00869941):0.01579371,44:0.02761002):0.01169641,((((565:0.09562188,(566:0.09367563,567:0.07569733):0.02680601):0.01892567,(561:0.13498160,(562:0.09579323,563:0.10892744):0.05083836):0.13042344):0.02276627,564:0.04190982):0.12316603,(21:0.05795950,((359:0.01477677,(49:0.02244815,360:0.01245831):0.00505211):0.00402103,(72:0.01142739,83:0.02235474):0.01501758):0.03633854):0.00697859):0.00572801):0.01140980,(((116:0.01014951,454:0.01012874):0.00574506,246:0.02989938):0.01014911,112:0.08148036):0.00109960):0.00149441):0.00041241,((((39:0.01422764,458:0.00395787):0.02135399,(38:0.04123999,297:0.05707551):0.00625021):0.00583607,((256:0.02379472,460:0.01585477):0.00669222,(388:0.06471461,406:0.01715897):0.05569039):0.03059580):0.01210166,(((((512:0.00560824,(57:0.01276414,181:0.00338248):0.00113762):0.00046339,508:0.01175471):0.01283521,(95:0.01125886,120:0.00600983):0.04170911):0.01066412,(((((28:0.01794732,40:0.01711479):0.03616153,201:0.02596054):0.00546713,(164:0.00991278,217:0.01916743):0.00565620):0.00000001,(309:0.02321093,(316:0.00591078,320:0.00040705):0.00543680):0.00311924):0.00582111,(292:0.00795837,348:0.00348067):0.02687216):0.00548130):0.00350006,((90:0.00803282,270:0.01436200):0.01507474,((((121:0.01331555,459:0.00389535):0.01172053,(228:0.01205095,300:0.00957339):0.00758998):0.00144691,239:0.03435843):0.00000001,(244:0.01732084,393:0.01112843):0.00268459):0.00198885):0.00824639):0.00140836):0.00290785):0.02306180,((425:0.05596756,(170:0.03340852,266:0.07062549):0.00939309):0.00633238,(((122:0.06972347,291:0.02710147):0.04544876,((327:0.01015572,525:0.02066037):0.02379247,(((107:0.02558872,350:0.01453825):0.01372611,(((138:0.00878834,552:0.00310767):0.02265180,433:0.03350540):0.00619729,(225:0.03900479,261:0.03072719):0.00460605):0.00609159):0.00405694,((162:0.01052067,(14:0.01264047,478:0.01138748):0.00366098):0.00624567,456:0.01344321):0.01148902):0.00113795):0.00050448):0.00389455,202:0.01630066):0.00237501):0.00852727):0.00346434,(352:0.02410400,((409:0.01432282,447:0.01848495):0.02083928,412:0.01271288):0.00679598):0.00307937):0.00034561):0.00646566,((81:0.01845782,374:0.02528107):0.00447625,172:0.06125546):0.00952183):0.00024962):0.01411262,(158:0.02379555,((((142:0.00844894,242:0.00365953):0.00122032,179:0.00795149):0.00323124,((279:0.01225405,426:0.01573654):0.01430295,206:0.00438451):0.00115751):0.00117453,((20:0.00155521,308:0.00325683):0.00998896,(113:0.00743176,(((146:0.05979585,((185:0.01083681,473:0.02353355):0.00602116,288:0.01392085):0.00928293):0.03862010,(((241:0.02501308,347:0.01368606):0.03288148,387:0.01519123):0.00749229,516:0.03515609):0.01471479):0.00840059,(443:0.03579815,(375:0.07771152,(((253:0.01114792,(502:0.00790723,462:0.03501653):0.00340451):0.00216725,385:0.01488804):0.00030093,461:0.02331303):0.00774680):0.00183743):0.00124557):0.00299133):0.00273433):0.00040467):0.00214809):0.00773029):0.00000001,(((((15:0.02098445,141:0.03646732):0.00932626,((94:0.00429579,362:0.01223640):0.00766643,(((196:0.00757743,84:0.02218628):0.00188610,390:0.01464688):0.00724352,(((100:0.00903875,396:0.00573619):0.00974871,((264:0.11558340,163:0.00783607):0.00278272,260:0.01058194):0.00564997):0.00060881,208:0.01247014):0.00466174):0.00424295):0.00364567):0.00614366,(((((((394:0.01818541,((328:0.01914133,361:0.05109741):0.01325545,(19:0.02607808,(140:0.01953617,((67:0.01419940,464:0.03993841):0.00325132,(51:0.02970054,(222:0.00889414,(529:0.01475040,(248:0.02058366,507:0.00741609):0.01229678):0.00720574):0.00453656):0.00168951):0.01721311):0.00287400):0.00178392):0.00259429):0.00192023,(499:0.07645137,180:0.02068184):0.00244591):0.00574217,(448:0.03855796,((92:0.04130869,134:0.02847098):0.01272422,311:0.05603888):0.01702869):0.00576544):0.00579098,(192:0.07557176,(194:0.03111746,((((2:0.00706537,(505:0.02426856,(178:0.00707824,463:0.00908578):0.01610426):0.00105054):0.00525299,542:0.03985595):0.01209728,(452:0.01242818,547:0.01322616):0.00546950):0.00325202,(((((243:0.00893702,376:0.00965219):0.00565458,(408:0.00711919,483:0.00429394):0.01820691):0.00295005,(30:0.04670100,165:0.02227460):0.00405628):0.00598975,(234:0.01002682,325:0.01487540):0.00146971):0.00968625,60:0.02646435):0.00190088):0.00093763):0.00087119):0.00325303):0.00579200,((229:0.02463836,277:0.03853271):0.00523644,(251:0.02099787,(272:0.02681057,402:0.02199995):0.00297606):0.01401091):0.00815273):0.00362070,((((43:0.01675257,219:0.01701540):0.01424560,(268:0.03375169,197:0.05225776):0.00639872):0.00487040,(541:0.02632303,(((82:0.04507650,(((89:0.04768568,27:0.02503646):0.00397957,((173:0.00956368,411:0.05293859):0.01183702,546:0.02323548):0.00285206):0.00808281,((((471:0.01322024,544:0.00593420):0.00864108,((299:0.02142771,545:0.02619531):0.01231302,345:0.02566023):0.00340756):0.00047006,((423:0.01013413,((((405:0.03760623,540:0.05529288):0.01361844,(474:0.01031809,(522:0.02524395,(50:0.01953766,287:0.04478818):0.00828156):0.01290329):0.00147108):0.00308670,((77:0.00775136,381:0.00207910):0.00201896,((88:0.01831302,(298:0.03195489,127:0.03118282):0.00473456):0.00326350,(382:0.00345612,401:0.00392275):0.03384694):0.00045879):0.00065000):0.00000001,204:0.00953430):0.00074894):0.00036763,((157:0.03239092,498:0.01974692):0.01169460,(441:0.04959540,526:0.01519611):0.00214327):0.00595809):0.00116460):0.00042841,(93:0.01616718,106:0.00401408):0.00350809):0.00084762):0.00100571):0.00622888,(284:0.03317816,365:0.01752612):0.01175630):0.01120899,((((137:0.01723093,275:0.01652743):0.04786679,((357:0.00871781,(313:0.00978442,356:0.00679784):0.00079402):0.00842702,(392:0.02691583,(184:0.00938931,467:0.01351819):0.00330456):0.00091565):0.01209400):0.00764208,(262:0.06290830,337:0.05121742):0.00488245):0.01159139,((68:0.05906361,263:0.03216569):0.01764016,((205:0.04398676,((31:0.03062648,354:0.00782096):0.01905753,(487:0.05310307,220:0.01948634):0.00040751):0.00162032):0.00470641,((111:0.01709552,445:0.02002470):0.01318378,((333:0.02430157,386:0.05415304):0.03656627,168:0.02252702):0.00358081):0.00477185):0.01419290):0.00233748):0.00183616):0.00196350):0.01204366):0.00278854,367:0.01845277):0.00128623):0.00280049,(446:0.04158736,((((((91:0.01555215,(((6:0.02338676,((34:0.00618334,35:0.00945380):0.02908152,156:0.02956896):0.00490961):0.00437096,(128:0.02293548,457:0.03327614):0.00238658):0.00408524,177:0.01985220):0.00259171):0.00000001,(((240:0.01408642,501:0.02100426):0.00832113,(((125:0.03852105,(36:0.02845978,(22:0.04239621,24:0.03845537):0.00820432):0.01879945):0.00435721,315:0.01569906):0.02024757,216:0.04446515):0.00304662):0.00269899,504:0.03118086):0.00120294):0.00087943,(203:0.02322371,515:0.01480831):0.00404105):0.00217631,319:0.02372649):0.00455992,((132:0.01408918,(223:0.02277472,398:0.01076535):0.00495758):0.02345958,((145:0.00708146,237:0.01143320):0.00836656,351:0.02551008):0.00471466):0.00119782):0.00272921,(((384:0.03248849,520:0.01504990):0.00609860,(274:0.04312511,323:0.01759089):0.00088545):0.03129265,271:0.01235770):0.00179136):0.00361642):0.01001515):0.00300729):0.00487559,((174:0.01662298,518:0.05918674):0.03982084,(((((42:0.04860725,((((70:0.00749395,332:0.02415485):0.00781414,(191:0.01174580,(166:0.01011018,403:0.02488909):0.00209416):0.00405751):0.01189850,(334:0.04459866,(389:0.00410589,422:0.02270534):0.01376338):0.00650417):0.00765707,((109:0.04283167,488:0.02641543):0.01510147,494:0.05840125):0.01078655):0.01853519):0.00710444,477:0.03757604):0.00335375,(214:0.05021730,509:0.03193094):0.02634379):0.00212958,(((23:0.01279422,536:0.02208795):0.00942011,(182:0.10828888,353:0.02503365):0.00282614):0.00399693,((133:0.02791006,418:0.02930921):0.00823182,(306:0.06683245,415:0.03061090):0.01234084):0.03823459):0.00204782):0.00795443,438:0.02951817):0.02114063):0.00380409):0.00228929,((((167:0.03614721,548:0.05958641):0.02587274,(453:0.02081091,(195:0.03375904,372:0.01523287):0.00000001):0.01046778):0.00954115,368:0.04148970):0.00504868,468:0.05868260):0.02140961):0.00104092):0.00078837,((236:0.04097868,349:0.01550769):0.00739075,(301:0.01466302,549:0.01396907):0.01459799):0.00294442):0.00254312);
tree best = [&U][-227805.18][ r 1.2614051 3.2535394 0.48556079 1.1293721 4.5246727 b 0.30137256 0.17197843 0.20080838 0.32584063 a 0.59654547 p 0.33020213 ]((((42:0.06074241,((((70:0.01212018,332:0.02775528):0.00676030,(191:0.01761540,(166:0.01511246,403:0.02740946):0.00456809):0.00573479):0.01894718,(334:0.04356738,(389:0.01164222,422:0.02403128):0.01253532):0.00671539):0.01094675,((109:0.04367449,488:0.02821173):0.01425782,494:0.07905508):0.01479843):0.02170612):0.01779338,477:0.04260451):0.00541263,(((214:0.06322182,509:0.03190853):0.03264098,((23:0.01203164,536:0.03247082):0.00883134,(182:0.12467494,353:0.03373796):0.00219265):0.00443888):0.00143449,((415:0.05274291,(133:0.02386678,418:0.03896738):0.00927035):0.02059712,306:0.07299277):0.02371913):0.00454113):0.00942958,((174:0.02283834,518:0.05921850):0.04686640,(((((167:0.03393933,548:0.05431278):0.04500420,(195:0.04431121,(372:0.02372438,453:0.02158464):0.00310399):0.01188285):0.00998377,368:0.05550995):0.00769863,468:0.08887606):0.01821338,((((301:0.01758385,549:0.01752156):0.01572550,(((235:0.08631124,295:0.04794971):0.03611279,((((((307:0.07255387,435:0.01531026):0.06014784,257:0.01672871):0.00357506,(183:0.08043185,((((((267:0.09224599,322:0.15255445):0.02735587,329:0.03394543):0.02087056,102:0.04818278):0.00817363,((((169:0.01228254,318:0.01459640):0.00732049,218:0.02489142):0.03305942,(324:0.02178071,(363:0.02642115,431:0.02566786):0.00000001):0.02141483):0.00187768,(200:0.05140087,(25:0.01835928,490:0.05555612):0.03741920):0.00249468):0.00133311):0.00089364,((46:0.02752809,(((118:0.01132758,303:0.01308059):0.05853140,171:0.05061948):0.00679181,534:0.05602854):0.01056881):0.01865614,((((4:0.02278732,290:0.00180004):0.00447374,377:0.01408159):0.01911973,(259:0.02472610,282:0.01451876):0.01616329):0.00903724,(231:0.02374505,((265:0.04643662,(((378:0.01964641,380:0.04027467):0.00359271,317:0.03800681):0.00303603,539:0.08372604):0.02625198):0.01254630,((((421:0.01655748,451:0.01960861):0.00323774,((210:0.01115710,1:0.02921648):0.00335332,269:0.01095668):0.00257766):0.00671154,104:0.03288745):0.00996021,296:0.05796140):0.00510235):0.00133498):0.00228425):0.00099573):0.00000001):0.00093109,(((76:0.00904276,98:0.00962510):0.03362015,193:0.04523994):0.00750027,278:0.07179225):0.00136787):0.00197429):0.00091807):0.01362873,((((75:0.01576097,(255:0.01236822,410:0.03466684):0.01167246):0.00345368,199:0.03596579):0.00633479,(492:0.09588552,479:0.02218745):0.00942914):0.01931625,(302:0.03624766,379:0.01799506):0.05910300):0.04011884):0.00589646,(10:0.07335487,((45:0.01159651,373:0.05819288):0.02659877,((161:0.01606422,(53:0.03230997,198:0.00499115):0.00082851):0.01242556,((147:0.02358901,(188:0.01412428,413:0.03159150):0.00539765):0.00162880,480:0.01444230):0.00550379):0.00203512):0.01756922):0.00392571):0.00455110,(((((108:0.01672444,531:0.01698557):0.01930001,439:0.04165944):0.00525252,((48:0.02514124,(187:0.01538857,476:0.01278374):0.05185762):0.00450435,(((64:0.03361037,404:0.04619733):0.02934462,((209:0.03084116,339:0.02087497):0.00674784,(110:0.03498182,(258:0.03502669,530:0.02558899):0.00284996):0.01133950):0.00309813):0.01105372,558:0.04562610):0.00840765):0.00096911):0.00924747,((400:0.01486413,424:0.01623763):0.00378765,(289:0.00951715,489:0.03253008):0.00213565):0.02127560):0.01323990,((((((101:0.00193355,285:0.00236609):0.00972963,346:0.02142608):0.00521773,((18:0.01917191,61:0.00566218):0.00500148,105:0.03758372):0.01126603):0.01165253,((119:0.00769465,430:0.00626366):0.01627551,207:0.01369466):0.01403616):0.01848713,(((149:0.01951882,150:0.01696749):0.04265280,160:0.02267925):0.00322002,((519:0.02565999,55:0.04927729):0.00325902,(139:0.03182573,143:0.02812939):0.00304269):0.00255160):0.01842371):0.00275227,(((407:0.09534223,16:0.03569787):0.01311746,54:0.03829711):0.00967063,((417:0.03344702,472:0.03295360):0.04420149,500:0.04757783):0.00723071):0.01233986):0.00000001):0.00780320):0.00019392):0.00490482,(((((80:0.04317022,465:0.01909220):0.01043650,(((551:0.03015080,(151:0.01380844,294:0.02623340):0.00533829):0.00162663,(3:0.01955219,8:0.02170900):0.00720962):0.01445972,((12:0.03091722,((123:0.00279448,419:0.00301746):0.05121323,131:0.02399379):0.00497170):0.00410324,(503:0.01483352,532:0.03808235):0.00334361):0.01463845):0.00072016):0.01803582,((((62:0.04897985,((524:0.02162618,(((230:0.02616943,66:0.00995953):0.00518047,364:0.00587707):0.00307102,(186:0.01845752,496:0.01494587):0.00176357):0.00158896):0.00682129,(232:0.02027723,521:0.00985595):0.00225690):0.02162531):0.00417412,((33:0.03493756,523:0.03884434):0.03712156,(26:0.02716256,(455:0.01970609,247:0.08118210):0.00507699):0.03977645):0.00066383):0.00337672,342:0.07050569):0.00358158,355:0.06018495):0.01314503):0.00138787,((((212:0.00710616,305:0.00864431):0.04298652,(475:0.06533679,((((73:0.05638390,126:0.02359294):0.00880560,97:0.02938083):0.01565804,436:0.05797653):0.00998660,(52:0.07373436,293:0.04828250):0.00554136):0.00954272):0.00000001):0.01701175,(((13:0.00297808,74:0.00706536):0.00895680,538:0.03000896):0.01173155,(99:0.03517084,338:0.01817805):0.00502928):0.00075174):0.01368148,511:0.02306018):0.00386739):0.00712878,(((29:0.07138808,280:0.02590856):0.00490003,(((432:0.01589223,514:0.01445652):0.02043000,((124:0.02459855,190:0.02174600):0.04187717,(314:0.05073451,427:0.04559966):0.01602756):0.00309503):0.00590950,((252:0.02012889,(340:0.03512803,371:0.05830348):0.02963059):0.00312445,429:0.06079652):0.00271119):0.01950508):0.00301319,((((59:0.02674990,(213:0.01378574,233:0.00752796):0.00515360):0.00870586,550:0.08080054):0.00623938,((221:0.04068129,336:0.02758898):0.02707157,383:0.03698007):0.03538261):0.00764023,((148:0.02503030,491:0.00705219):0.00702565,493:0.01553429):0.01486210):0.00162285):0.00000001):0.00198316):0.01598611):0.00238189,(206:0.00966569,(((20:0.00201002,308:0.00042141):0.00894813,(113:0.01338766,(((502:0.01657047,385:0.01715985):0.00192547,((253:0.00842652,462:0.02758815):0.00127146,461:0.02075296):0.00110202):0.01169784,((375:0.09393687,((146:0.06868651,((185:0.01385328,473:0.02251681):0.01398548,288:0.02133953):0.01876567):0.04313230,(((241:0.02432351,347:0.02605235):0.03219613,387:0.02352506):0.01200181,516:0.04003031):0.01002651):0.00716721):0.00191739,443:0.03954931):0.00215495):0.00222217):0.00295112):0.00049211,((((142:0.00741748,242:0.00390638):0.00323284,179:0.01053227):0.00198404,(279:0.01700734,426:0.01698324):0.01270027):0.00148334,158:0.02621589):0.00000001):0.00117736):0.00999407):0.00315473,(((9:0.02449276,58:0.01481320):0.01339760,(((15:0.02590614,141:0.03692223):0.00440924,(((((100:0.00996058,396:0.01149706):0.00995815,(163:0.00942336,260:0.01226844):0.00393290):0.00129669,208:0.01273891):0.00236529,(((196:0.01300137,84:0.02130263):0.00512637,390:0.01626535):0.00689516,264:0.13791778):0.00017360):0.00967198,(94:0.01379544,362:0.01354323):0.01350815):0.00250227):0.00702690,((((((43:0.02080788,219:0.01559621):0.01319686,197:0.06322933):0.00930146,367:0.02665992):0.00413605,((((((((31:0.03281033,354:0.00323611):0.02643315,220:0.02841675):0.00068606,205:0.04241130):0.00369197,487:0.06768201):0.00488197,(((333:0.02502760,386:0.05460522):0.04669828,(111:0.01344548,445:0.02296427):0.01183743):0.00069245,168:0.03242691):0.00516962):0.01765347,(((((((((345:0.03538570,(405:0.04072344,540:0.07197846):0.00888727):0.00041484,(423:0.01305591,(((77:0.00733462,381:0.00597150):0.00267949,(382:0.00503766,401:0.00271578):0.02939187):0.00128929,(106:0.00883227,(93:0.01185085,546:0.03971421):0.00916332):0.00421343):0.00049165):0.00105573):0.00088420,(471:0.01612716,544:0.00789096):0.01121514):0.00000001,((((173:0.01092176,411:0.05611661):0.02015680,(27:0.02242160,89:0.06462596):0.00407085):0.00938086,((50:0.01752287,287:0.04265015):0.00718971,522:0.03688894):0.00797813):0.00090858,474:0.01468695):0.00101848):0.00096589,((299:0.03144842,545:0.02858070):0.02298143,(88:0.01998977,(127:0.04112938,298:0.03531884):0.00199719):0.00305598):0.00312511):0.00000001,204:0.00980601):0.00143912,((441:0.06685335,526:0.02216541):0.00309568,(157:0.04342737,498:0.02061640):0.01622128):0.00729444):0.00084243,82:0.05376289):0.00548220,(284:0.03566039,365:0.02193089):0.01146379):0.00916921):0.00000001,(541:0.03306911,((68:0.07764764,263:0.05008226):0.02839430,(((137:0.02835497,275:0.01752886):0.05208044,((184:0.00778908,467:0.02220585):0.00531337,(((313:0.01239122,357:0.01080063):0.00162177,356:0.00733731):0.00742129,392:0.02438087):0.01008322):0.01547527):0.01299373,(262:0.07540226,337:0.07765698):0.00671929):0.00462331):0.00268560):0.00112422):0.02300920,268:0.04009287):0.00159524):0.00405131,(((229:0.03876628,277:0.04713938):0.00805045,((402:0.02020357,251:0.02070687):0.00426904,272:0.03130736):0.00771228):0.00395482,(60:0.02534870,((192:0.08854548,((((505:0.02906436,((178:0.01236747,463:0.00971391):0.01562120,2:0.00844959):0.00000001):0.00722573,542:0.04750156):0.02017648,(452:0.01330099,547:0.01065903):0.00480420):0.00621509,((((((243:0.01320653,376:0.01302085):0.00727647,(30:0.04796789,165:0.02097350):0.00313422):0.00210681,(408:0.01913509,483:0.00090183):0.02033950):0.00897821,234:0.01227247):0.00141406,325:0.01438379):0.00765862,194:0.03828182):0.00198920):0.00169250):0.00283832,((448:0.04355802,((92:0.04663375,134:0.04269063):0.01156814,311:0.06372154):0.03339074):0.00807140,(((19:0.03315946,140:0.03093570):0.00312939,394:0.02160411):0.00201614,((499:0.09449156,(180:0.01944751,(328:0.01631868,361:0.04463069):0.01253740):0.00134255):0.00229924,((51:0.03878116,((222:0.01135103,529:0.01983484):0.00779670,(248:0.02363075,507:0.01337622):0.01833081):0.00115419):0.00297114,(67:0.01235012,464:0.04634789):0.00345636):0.02078634):0.00022153):0.00854900):0.01447596):0.00195741):0.00304912):0.00138288):0.00705869,((315:0.01785209,(((22:0.05387979,36:0.03287913):0.00552165,24:0.04557414):0.01884201,125:0.04983986):0.00387292):0.02456711,(((((145:0.00939623,237:0.01521309):0.01189777,351:0.02639920):0.00428316,319:0.02449523):0.00000001,(((132:0.02367566,398:0.01376150):0.00116093,223:0.02686685):0.02839524,(((323:0.01740126,274:0.04498633):0.00828878,(384:0.03373618,520:0.01919604):0.00571901):0.03697397,271:0.01977164):0.00540700):0.00510533):0.00125786,(((((128:0.01908747,156:0.03627516):0.00751284,457:0.04302554):0.00268900,(446:0.05773960,(6:0.02123154,(34:0.01186401,35:0.01135620):0.04809149):0.00604177):0.00502287):0.00490010,177:0.02582027):0.00213979,((203:0.02603326,515:0.02005923):0.00759715,(((240:0.01624043,501:0.02719481):0.00257531,216:0.06014366):0.00528705,(504:0.02882460,91:0.01794164):0.00273604):0.00000001):0.00101671):0.00137294):0.00200403):0.01359185):0.00139750):0.00718575):0.00457143,((((81:0.01596277,374:0.02123480):0.00734237,172:0.07145776):0.00784459,(((((((((((57:0.01696771,181:0.00251253):0.00093165,512:0.00577563):0.00208506,508:0.01295038):0.01717465,(95:0.00430751,120:0.00623392):0.04230070):0.01213216,(((38:0.06195796,(39:0.01386991,458:0.00683525):0.02163500):0.00418992,297:0.08125796):0.00302473,((256:0.02513013,460:0.01188275):0.01111083,(388:0.07999561,406:0.02046383):0.06268828):0.03507146):0.01568466):0.00359410,((90:0.01413128,270:0.02167324):0.01726499,((228:0.01792445,300:0.01724375):0.00675382,(((121:0.01738076,459:0.00201929):0.01403120,(244:0.01914392,393:0.01523228):0.00209478):0.00125343,239:0.04089591):0.00292360):0.00959042):0.01269787):0.00136358,(((292:0.00602646,348:0.00441206):0.02661868,(((164:0.01599053,217:0.03584117):0.00252517,(309:0.02740613,(316:0.00224602,320:0.00158181):0.00748599):0.00450636):0.00194770,((28:0.02862765,40:0.02274660):0.03711955,201:0.03211218):0.00378593):0.00367935):0.00832081,((116:0.00789769,454:0.01131866):0.01023695,246:0.03236145):0.00973705):0.00434623):0.00184162,((5:0.08660093,(((((((115:0.02995938,(535:0.03693347,555:0.02002355):0.00538604):0.01205854,((470:0.01476118,((129:0.02247208,304:0.02654814):0.02047912,533:0.03064470):0.00222259):0.00413909,482:0.03788395):0.01455283):0.00017188,(65:0.04657763,135:0.05502841):0.02991333):0.01178232,((176:0.05014233,506:0.03828229):0.02921009,79:0.18442276):0.00586784):0.00260048,((312:0.06240935,((((63:0.01343175,331:0.02119324):0.00258748,(155:0.04424414,366:0.02958679):0.04296774):0.00345752,440:0.05855130):0.00405498,(69:0.02916899,(((554:0.02413074,((((130:0.01092064,254:0.01288886):0.00432377,17:0.07934691):0.00542100,(((71:0.02387804,469:0.02796525):0.00852736,341:0.02511264):0.00465559,((((56:0.01167377,117:0.03673337):0.00738142,11:0.02854733):0.01113561,41:0.04641466):0.00261418,((((449:0.01264147,481:0.00772022):0.00117173,310:0.00927806):0.00014013,136:0.01543362):0.00172546,358:0.01254848):0.01475610):0.00255589):0.00376980):0.00425444,(553:0.01168155,78:0.06786891):0.00843319):0.00475175):0.00347203,(37:0.01878225,224:0.02779892):0.03595176):0.00434222,((152:0.01939993,513:0.03226392):0.01113493,281:0.06195429):0.00665000):0.00653752):0.00183593):0.00326599):0.00318380,(((((250:0.02120072,397:0.02854346):0.02256907,(420:0.07033230,528:0.08801340):0.00675772):0.00589824,(((189:0.01189678,344:0.00786690):0.00788186,((369:0.03025407,(395:0.01128840,(434:0.01096096,497:0.01297468):0.00154743):0.00760300):0.00484416,(((226:0.01526247,(245:0.00710821,559:0.01092045):0.00234606):0.00354337,444:0.01718355):0.06115570,((86:0.01409365,321:0.01509422):0.00950400,(510:0.00939676,(144:0.01479150,(175:0.00170265,335:0.01628297):0.00664239):0.00192240):0.00940172):0.00100647):0.00326519):0.00181902):0.00139730,(343:0.02843675,(249:0.01860560,96:0.03633070):0.00395941):0.00407483):0.02018230):0.00647512,(((227:0.01130289,(7:0.00630599,428:0.01432423):0.00448554):0.02608946,484:0.04506773):0.00344776,((211:0.05581259,((370:0.03176260,557:0.04507244):0.08278277,437:0.06701790):0.01047720):0.01971280,(556:0.17787306,((154:0.06418295,442:0.03399583):0.03916956,286:0.09468939):0.02705447):0.00964168):0.00592938):0.01303760):0.00561747,(((276:0.00710180,416:0.01670173):0.00294305,((114:0.01902015,(85:0.00818872,330:0.02221046):0.01222956):0.00309876,(399:0.00325516,103:0.04788410):0.00195601):0.00024291):0.02327278,(87:0.01545550,159:0.02304701):0.02303106):0.00232988):0.00653963):0.00188445):0.00134325,(283:0.03746050,(391:0.04791937,((153:0.02283541,(486:0.00789888,215:0.04153599):0.00401449):0.01154957,(47:0.06271547,495:0.03432056):0.00515373):0.00994556):0.00306723):0.00437300):0.01499784,(((32:0.05825963,(543:0.11684615,560:0.11426962):0.02152652):0.01474440,(238:0.03159663,485:0.06629966):0.01370049):0.00000001,(414:0.02721317,527:0.03461402):0.01868678):0.00768850):0.01344144):0.01124133,(((21:0.06269342,(49:0.01762803,(360:0.02037832,((72:0.01021459,83:0.03348448):0.02020434,359:0.01214708):0.00163060):0.00618063):0.05015043):0.00485016,(564:0.04051502,((561:0.16771986,(562:0.14645353,563:0.16898011):0.04543751):0.14916257,(565:0.10587824,(566:0.10750942,567:0.10228859):0.02434560):0.02348701):0.02863193):0.13374833):0.00966665,(44:0.03064848,(273:0.01704290,466:0.01240118):0.01106590):0.01528306):0.00870838):0.00108960):0.00338306,112:0.09134187):0.02099392,(352:0.03377557,((((409:0.01950340,447:0.01900080):0.02566736,412:0.01474132):0.00837705,(((425:0.06554686,170:0.02503116):0.00927173,266:0.07774504):0.00907040,(202:0.01817338,((((14:0.02219921,(162:0.01276162,478:0.01855903):0.00472067):0.00420387,456:0.01623097):0.01125644,(122:0.08384551,291:0.02515126):0.05749166):0.00133110,(((107:0.02888492,350:0.01715884):0.02307999,((((138:0.01121340,552:0.00903413):0.02953151,433:0.04527241):0.00993969,225:0.04639466):0.00532817,261:0.03554030):0.00755237):0.00823396,(327:0.01231340,525:0.02230875):0.03238919):0.00480502):0.00902586):0.00372794):0.00902779):0.00117268,(326:0.02237923,450:0.04862124):0.00746738):0.00336402):0.00127780):0.00611257,(517:0.01069354,537:0.01314398):0.02321230):0.00000001):0.01607367,(236:0.04255152,349:0.02315716):0.00622196):0.00185948):0.00105466):0.00067287):0.00647255):0.01767209,438:0.05769848);
tree best = [&U][-238991.8][ r 1.6742292 3.8752194 0.47046666 1.3125319 5.4132493 b 0.29474996 0.16933383 0.21112159 0.32479462 a 0.63608044 p 0.33202209 ](((158:0.01830326,((((142:0.00408018,242:0.00376977):0.00339528,179:0.01137324):0.00255866,206:0.00810765):0.00092005,(((((146:0.06333430,((185:0.01692730,473:0.02066779):0.01173105,288:0.01850623):0.00730331):0.04115736,(((241:0.02132183,347:0.01273090):0.03054724,387:0.01988080):0.00816696,516:0.03076635):0.01447385):0.00682472,(375:0.05882384,((((253:0.01309519,(502:0.01278445,(385:0.01387658,462:0.02881241):0.00137795):0.00203526):0.00062178,461:0.01823992):0.00917471,(279:0.01642887,426:0.01513230):0.00734822):0.00478202,443:0.03362914):0.00391943):0.00006303):0.00433019,113:0.00499007):0.00120663,(20:0.00294736,308:0.00282700):0.00883632):0.00065744):0.00165725):0.00728997,(((9:0.01387087,58:0.01347332):0.00478100,((((81:0.01353625,374:0.02112383):0.00845001,172:0.06590031):0.00602876,(((326:0.02401343,450:0.03492792):0.00813746,(((112:0.07433143,(((((116:0.00508443,454:0.01088528):0.01084752,246:0.02649307):0.01590407,((((90:0.01569141,270:0.01215573):0.01424366,((((121:0.01009422,459:0.00285676):0.01290896,(244:0.01315361,393:0.01451174):0.00235372):0.00041456,239:0.03571876):0.00245928,(228:0.01027415,300:0.00999609):0.01233715):0.00176891):0.01166165,(((39:0.00965049,458:0.00656894):0.02722947,((38:0.04223498,297:0.05929720):0.00683043,((256:0.02102932,460:0.01649055):0.00575866,(388:0.06268179,406:0.01244951):0.05147023):0.02859590):0.00063678):0.01075285,((((57:0.01475795,181:0.00418808):0.00143948,512:0.00303479):0.00216285,508:0.01016602):0.01777326,(95:0.00563788,120:0.00308629):0.03756603):0.01007315):0.00376500):0.00038077,((292:0.00492816,348:0.00205408):0.02595711,((309:0.02502719,(316:0.00404208,320:0.00077476):0.00356314):0.00231133,(((28:0.02835877,40:0.01674992):0.02496594,201:0.02335951):0.00275718,(164:0.01133779,217:0.02527242):0.00466289):0.00000001):0.00451906):0.00807524):0.00167565):0.00087562,(((((49:0.01894698,(359:0.00801335,360:0.01293676):0.00349110):0.00297519,(72:0.01055473,83:0.02514414):0.00992606):0.03584588,21:0.05001458):0.00438089,(((565:0.08246342,(566:0.09219055,567:0.07913696):0.01971736):0.02244136,(561:0.14496745,(562:0.12307772,563:0.11291231):0.03782838):0.11059590):0.03101542,564:0.03847792):0.10785105):0.00700307,(44:0.03256888,(273:0.01619322,466:0.01497800):0.01417147):0.01364339):0.01042206):0.00000001,(5:0.08070272,((((32:0.06061214,(543:0.09635506,560:0.09363359):0.00878227):0.01232784,(414:0.02745916,527:0.03399959):0.01329264):0.00256961,(238:0.02271652,485:0.05022389):0.00861404):0.00509029,((283:0.02327783,391:0.03425694):0.00774823,(((((153:0.01660467,486:0.01344213):0.00750000,215:0.02582874):0.00812394,(47:0.05289565,495:0.02702587):0.00324733):0.00806740,(((65:0.03929670,135:0.04054930):0.02199719,((115:0.02555676,(535:0.03291850,555:0.01443323):0.00839033):0.00631004,(((129:0.01885401,304:0.02733147):0.01972337,(470:0.02011751,533:0.01838942):0.00559571):0.00727859,482:0.03887543):0.01308273):0.00029259):0.01027027,((((63:0.02190632,331:0.01968601):0.00186032,440:0.05152749):0.00362225,(((152:0.01912897,513:0.03005143):0.00851751,281:0.04782452):0.00257022,((((((312:0.04953636,((((71:0.01913098,469:0.01999059):0.00714352,341:0.02202551):0.00479552,(11:0.01315306,(56:0.01195971,117:0.02315766):0.00825526):0.00892585):0.00126950,(41:0.04405730,((481:0.01054969,(449:0.01018631,(136:0.01484175,310:0.00869311):0.00026751):0.00255286):0.00070116,358:0.00919753):0.01049895):0.00000001):0.00245967):0.00036393,(130:0.00736163,254:0.01389631):0.00531977):0.00274419,17:0.06849206):0.00032523,(78:0.05551445,553:0.00918708):0.00256157):0.00782276,554:0.01700643):0.00235568,(37:0.01898234,224:0.01741588):0.03499174):0.00221278):0.00835173):0.00082367,((79:0.15938951,(155:0.03995502,366:0.03729466):0.01722460):0.00917423,69:0.02554592):0.00115899):0.00268691):0.00129688):0.00086416,((176:0.03805869,506:0.04487255):0.02563539,(((276:0.00729260,416:0.01227898):0.00181918,((399:0.00732744,103:0.04228295):0.00173387,((85:0.00739173,330:0.01379676):0.00607471,114:0.01057550):0.00232090):0.00000001):0.01797286,(((87:0.01445676,159:0.02209141):0.02672137,((((96:0.02316499,249:0.01416629):0.00527768,(((86:0.01331294,321:0.00700702):0.01150579,(((245:0.00535024,226:0.01591244):0.00036138,559:0.00800268):0.00362934,444:0.01192869):0.04509404):0.00077577,((189:0.01119567,344:0.00553644):0.00516956,343:0.02500254):0.00504648):0.00281621):0.00236996,((144:0.01194154,(175:0.00193263,335:0.00809457):0.00469069):0.00151658,510:0.00331692):0.00752438):0.00094874,(369:0.02708727,(395:0.00669829,(434:0.00347240,497:0.00782156):0.00210906):0.00372662):0.00249407):0.01416003):0.00332798,((484:0.03377484,(((((370:0.02011920,557:0.03860879):0.06753769,211:0.04350480):0.00498564,437:0.06057965):0.01032551,(((154:0.05779589,442:0.03023438):0.02623628,286:0.08457192):0.01963752,556:0.12958011):0.01325980):0.00452805,(7:0.00404080,(428:0.00858296,227:0.00844276):0.00284938):0.02410212):0.00358244):0.01467568,((250:0.01328201,397:0.01483188):0.02373083,(420:0.06024810,528:0.06877336):0.00551830):0.00648941):0.00275077):0.00261198):0.00247099):0.00303795):0.00211509):0.00980145):0.01093280):0.01844003):0.00597060):0.01774644,(((((122:0.07456751,291:0.02685338):0.04024987,(((162:0.01148801,(14:0.01413780,478:0.00612229):0.00242514):0.00592677,456:0.01116202):0.01410590,((107:0.02036732,350:0.01352966):0.01526913,(((138:0.00641448,552:0.00325863):0.02004284,433:0.04039986):0.00595124,(225:0.04040618,261:0.03198865):0.00458558):0.00727942):0.00744473):0.00264625):0.00094323,(327:0.01300063,525:0.02058422):0.02087868):0.00271301,202:0.01617208):0.00252683,((266:0.07144963,170:0.02915132):0.00571448,425:0.05925541):0.01034148):0.00336536):0.00353036,(352:0.02912627,((409:0.01659936,447:0.01530498):0.02209401,412:0.01221555):0.00502040):0.00425630):0.00140460):0.00560300,(517:0.00714779,537:0.00591307):0.01148371):0.00012235):0.01343670,349:0.02739601):0.00351296):0.00248558,((((((15:0.02782566,141:0.03240461):0.00643935,(((84:0.02316306,(196:0.01181850,390:0.01128461):0.00416633):0.00580445,(208:0.01449888,((100:0.00705926,396:0.01133508):0.01224436,((264:0.11645906,163:0.00247622):0.00538327,260:0.00819766):0.00316177):0.00089442):0.00143617):0.00668286,(94:0.00633122,362:0.00885365):0.01015519):0.00362842):0.00963489,(((367:0.01865109,((((((((31:0.02897065,354:0.00330195):0.02210204,205:0.04344782):0.00165340,(220:0.02276478,487:0.05387131):0.00167240):0.00667189,(((111:0.01114958,445:0.02072853):0.00726195,(333:0.01574767,386:0.05135968):0.02831325):0.00457706,168:0.02107474):0.00793199):0.02535217,(541:0.03450012,(((((157:0.03571171,498:0.01571008):0.01755652,(526:0.01333980,441:0.05472764):0.00404229):0.00452742,((405:0.03085296,540:0.05242803):0.01240362,((((93:0.01890261,106:0.00505376):0.00147490,(299:0.01377455,545:0.02276058):0.01138201):0.00373416,423:0.00890996):0.00073546,((((((50:0.01730155,(287:0.04216681,522:0.02460487):0.00367979):0.00850861,474:0.00877587):0.00194693,(345:0.02036234,(88:0.01622378,(298:0.02510948,127:0.02248991):0.00354876):0.00583059):0.00058865):0.00077157,204:0.01232875):0.00000001,((382:0.00539766,401:0.00484830):0.03268664,(77:0.00665543,381:0.00155171):0.00202754):0.00136157):0.00029924,(471:0.01148297,544:0.00986309):0.00451844):0.00225729):0.00000001):0.00098843):0.00078978,(82:0.04458688,((27:0.02118832,89:0.06411509):0.00617914,((173:0.01076149,411:0.03935274):0.01233775,546:0.01661314):0.00561789):0.00559661):0.00000001):0.00797837,(284:0.02931991,365:0.02071415):0.01189166):0.01178652):0.00097021):0.00182522,((68:0.06868223,263:0.03304843):0.02174201,(((137:0.01891906,275:0.00855937):0.04023727,((184:0.00767849,467:0.01340059):0.00230871,(((313:0.01155942,357:0.00779174):0.00194624,356:0.00588541):0.00433860,392:0.01537168):0.00423940):0.01993967):0.00595995,(262:0.06933136,337:0.04951077):0.00558613):0.00643240):0.00250060):0.01370952,268:0.03203624):0.00254874,((43:0.02248237,219:0.01177287):0.00973742,197:0.04603084):0.00806819):0.00014116):0.00232692,(((60:0.02873015,(((((243:0.00900579,376:0.00676267):0.00517990,(165:0.01848565,30:0.04419117):0.00430139):0.00239976,(408:0.00766440,483:0.00356992):0.02294181):0.00489561,(325:0.01618175,234:0.00752503):0.00033223):0.00454500,((505:0.01725621,(2:0.00146232,((178:0.00677963,463:0.00769979):0.01101159,542:0.04600151):0.00262898):0.00713030):0.01644813,(452:0.00979736,547:0.01114289):0.00419012):0.00365913):0.00192550):0.00183641,((448:0.03991252,(((92:0.04786982,134:0.02529032):0.00760673,311:0.05414102):0.03281896,((((328:0.01936782,361:0.04563077):0.01171210,(67:0.01496002,((((222:0.00864816,529:0.02124064):0.00465648,(248:0.01615732,507:0.01185913):0.01873953):0.00227576,51:0.02417587):0.00282497,464:0.03575724):0.00145859):0.01717873):0.00323213,((19:0.02305718,140:0.02280171):0.00340394,394:0.01561033):0.00213195):0.00054325,(180:0.01416085,499:0.07206666):0.00228529):0.00248722):0.00270797):0.00510581,(192:0.05875263,194:0.02857152):0.00688721):0.00259176):0.00267191,((229:0.03250094,277:0.03350501):0.00436643,((251:0.01929314,272:0.02247620):0.00595008,402:0.01925292):0.00918870):0.00137836):0.00327527):0.00218409,(((((((216:0.04302260,(240:0.01262270,501:0.02118374):0.00978534):0.00195450,446:0.04076311):0.00180584,((132:0.01369902,(223:0.01956747,398:0.01564496):0.00164230):0.02618272,271:0.00999187):0.00263041):0.00182549,((145:0.00993293,237:0.00888003):0.00812979,351:0.02084436):0.00662762):0.00000001,((((504:0.03079468,91:0.01306584):0.00079949,319:0.02721193):0.00252921,((6:0.02549423,((128:0.01869940,156:0.02338643):0.00227359,(457:0.02861453,(34:0.00205713,35:0.01041963):0.03218695):0.00198528):0.00350154):0.00081259,177:0.02134735):0.00248755):0.00000001,(203:0.02883486,515:0.01426393):0.00630608):0.00424890):0.00439212,(315:0.02141269,(125:0.04380039,((22:0.03583316,36:0.03385268):0.01799636,24:0.03081181):0.01179734):0.00134043):0.01788256):0.00541810,((384:0.03015845,520:0.01172385):0.01120023,(274:0.03572924,323:0.01919394):0.00206555):0.03464170):0.01281959):0.00068693):0.00909899,((((167:0.04079091,548:0.06095750):0.02836868,((372:0.01470627,195:0.03307594):0.00142725,453:0.01814858):0.01054576):0.00766850,368:0.04682922):0.00747426,468:0.07956109):0.01980002):0.00028234,((174:0.01781206,518:0.05101308):0.03345400,((((182:0.10004033,353:0.02170193):0.00417932,(((133:0.02232218,418:0.03341388):0.00634922,(306:0.05943627,415:0.02520395):0.01776988):0.03229742,(23:0.01396540,536:0.02586772):0.01632055):0.00242690):0.00277884,(214:0.04078994,509:0.03246598):0.02358653):0.00554156,(((477:0.03745646,42:0.04219604):0.00544760,((((70:0.01067658,332:0.02077026):0.00931997,((166:0.01210174,191:0.01453257):0.00475190,403:0.01982863):0.00679174):0.01258773,(334:0.03367893,(389:0.00680229,422:0.02273703):0.01223427):0.00334687):0.00489586,((109:0.04662013,488:0.03024776):0.01288598,494:0.05010536):0.01700880):0.01775602):0.00499370,438:0.04156239):0.00571140):0.02262900):0.00834111):0.00149061,236:0.04960038):0.00098908):0.00221812):0.00160967,((((429:0.04299404,(252:0.01624854,(340:0.02975715,371:0.03922940):0.02974588):0.00223421):0.00368909,(((124:0.01235280,190:0.01659800):0.03779503,(314:0.03606482,427:0.03317121):0.00872549):0.01254963,(432:0.01001425,514:0.00634991):0.02813993):0.00446394):0.02389324,((((((500:0.04226081,(54:0.02074149,(16:0.02113587,407:0.09547701):0.00766155):0.00472917):0.01058279,(417:0.04125463,472:0.03102932):0.03477720):0.00632305,((((((101:0.00242119,285:0.00540890):0.01108744,346:0.01611610):0.00278082,((18:0.01762333,61:0.00412031):0.00403402,105:0.02598884):0.00786846):0.00707438,((119:0.00774938,430:0.00315418):0.00797474,207:0.01069644):0.01246566):0.01841721,((139:0.02401611,143:0.02174604):0.00175187,(((55:0.04349368,160:0.01537820):0.00183189,519:0.02420916):0.00440911,(149:0.01820465,150:0.01285077):0.03609685):0.00094896):0.00912885):0.00217564,(((((108:0.01422679,531:0.00949427):0.01333556,439:0.03416245):0.00301272,(48:0.02303677,(187:0.01482697,476:0.00941708):0.04268996):0.00214011):0.00095010,(((64:0.02830934,404:0.04704078):0.02192757,((209:0.02696885,339:0.01841713):0.00930382,(110:0.02307007,(258:0.02233955,530:0.02029297):0.00248874):0.00917061):0.00198685):0.00727909,558:0.04430203):0.00825705):0.00491339,(489:0.02552771,(289:0.01070236,(400:0.01803653,424:0.01692537):0.00259295):0.00113647):0.01695277):0.00969235):0.00136322):0.00489737,(((45:0.01409037,373:0.05147032):0.01209653,(((198:0.00555962,53:0.02087260):0.00107949,161:0.01375211):0.01536005,((147:0.01971195,(413:0.03447674,188:0.01268949):0.00510088):0.00248437,480:0.01190309):0.00204318):0.00442620):0.01135846,((((75:0.01291213,((255:0.00779555,410:0.02440274):0.00633939,199:0.03057816):0.00184026):0.00389232,(479:0.02298302,492:0.08309529):0.00590160):0.01994132,(302:0.02838443,379:0.02430333):0.04316372):0.03927381,(((((((210:0.00986672,(1:0.02851998,(269:0.00957940,(451:0.01318326,421:0.01252897):0.00669651):0.00231714):0.00085041):0.00962946,104:0.03114685):0.00903715,296:0.04949095):0.00321681,231:0.02079618):0.00279346,(((((46:0.02588364,((118:0.01158732,303:0.00776159):0.04205579,(171:0.04224381,534:0.03973146):0.00861492):0.00603706):0.01075475,278:0.05688801):0.00224372,((((218:0.03747798,169:0.00596452):0.00256699,318:0.01127248):0.04008241,(324:0.02223596,(431:0.01564213,363:0.02221503):0.00137370):0.01833620):0.00192487,102:0.04388358):0.00007689):0.00172244,((76:0.00795817,98:0.00216149):0.02030910,193:0.03206470):0.01236791):0.00000001,(((307:0.06027538,435:0.00847520):0.05185298,257:0.01265107):0.00168459,(((((290:0.00179701,4:0.01589845):0.00371333,377:0.02153707):0.01659359,(259:0.01501264,282:0.01226176):0.01765368):0.00608036,(265:0.04272778,((378:0.01309624,380:0.04130114):0.00818957,(317:0.02805171,539:0.07174818):0.00262937):0.02863209):0.00625762):0.00410099,(183:0.05645271,(25:0.02213319,490:0.04665931):0.02528418):0.00336354):0.00000001):0.00236949):0.00042503):0.00037626,(200:0.04013072,((322:0.11767790,267:0.06159017):0.03176820,329:0.03414218):0.02173037):0.00574791):0.01282595,10:0.05053578):0.00172563):0.00052053):0.00294575):0.00077102,(235:0.06787434,295:0.04351076):0.02888939):0.00554742,((((((((503:0.01185362,532:0.02355581):0.00323599,12:0.02232555):0.00084788,((123:0.00195501,419:0.00109061):0.03247898,131:0.01508027):0.00598955):0.00645337,(((3:0.01006245,8:0.01847996):0.00634749,(151:0.01293234,294:0.02619610):0.00528435):0.00452620,551:0.01843127):0.01624236):0.00040606,(80:0.03021079,465:0.02335853):0.00721156):0.01611170,(((62:0.03623729,(26:0.02373650,(455:0.01767816,247:0.07887794):0.00471219):0.03335663):0.00163374,(((524:0.01066806,((186:0.02110489,496:0.01226745):0.00130488,((230:0.01918847,66:0.00837145):0.00309638,364:0.00770594):0.00381070):0.00054431):0.00701524,(232:0.01983005,521:0.00934153):0.00204317):0.01817065,(342:0.05946034,(33:0.02672268,523:0.02825906):0.01997646):0.00291559):0.00385845):0.00418368,355:0.05416199):0.01408483):0.00299388,((((13:0.00039398,74:0.00525419):0.00650846,538:0.02686322):0.00807634,((99:0.03308996,338:0.01583562):0.00301324,((212:0.00815422,305:0.00812759):0.03877137,(((293:0.05104239,52:0.06620445):0.00446379,(((73:0.04705166,126:0.01318625):0.01014101,97:0.02653420):0.01227050,436:0.05286230):0.00602686):0.00469342,475:0.04644991):0.00236254):0.01477069):0.00176600):0.00953114,511:0.02257357):0.00245226):0.00583675,((29:0.06446549,280:0.01577468):0.00436361,((148:0.01682857,491:0.00690329):0.00382354,493:0.01261222):0.01186520):0.00604312):0.00172512):0.00143069):0.00117178,((59:0.02448138,(213:0.01346580,233:0.00397036):0.00363753):0.01464098,(((221:0.03724299,336:0.02168618):0.01486299,383:0.01971325):0.03610002,550:0.08238598):0.00393933):0.00431040):0.00914595,(301:0.01703862,549:0.01269754):0.01414690);
tree best = [&U][-231840.39][ r 1.3307055 3.6487427 0.47192569 1.1967737 4.178876 b 0.28561364 0.19953187 0.18601769 0.32883679 a 0.59771721 p 0.34033719 ](((((((169:0.00827518,318:0.02000123):0.01144062,218:0.02032142):0.03634493,((((267:0.07273613,322:0.14872774):0.04412952,329:0.02535352):0.01665802,200:0.04165033):0.00823233,(((((76:0.00594671,98:0.00335095):0.03564025,193:0.04802487):0.01322766,(102:0.04417117,(307:0.07169965,435:0.01041246):0.04211438):0.00622132):0.00373293,((183:0.06120190,257:0.01806703):0.00273382,(((431:0.02319683,(324:0.01954913,363:0.02672048):0.00012079):0.01853886,278:0.06808520):0.00313709,((((377:0.02490620,4:0.01794270):0.00163507,290:0.00057253):0.02070151,(259:0.01929834,282:0.01370978):0.02224874):0.00747156,(231:0.01729698,((((317:0.03061677,(378:0.01674256,380:0.04013123):0.00786758):0.00524481,539:0.08154810):0.03472302,265:0.05945272):0.00627092,(296:0.04802069,(104:0.03864888,((451:0.02562307,421:0.01109517):0.00584883,((1:0.02452288,210:0.01053810):0.00556157,269:0.00871309):0.00282809):0.00766425):0.01562336):0.00625251):0.00180914):0.00272723):0.00149729):0.00088583):0.00139032):0.00349467,((46:0.02665299,((118:0.00744088,303:0.01437260):0.04683084,(171:0.03908543,534:0.04569241):0.00977385):0.00423320):0.01474882,(25:0.03117862,490:0.04591173):0.03232569):0.00453928):0.00000001):0.00073716):0.01144191,(10:0.06738052,((45:0.01971764,373:0.05631854):0.02220534,(((53:0.03222885,161:0.01817811):0.00326743,198:0.00959834):0.00949232,((147:0.01499495,(188:0.01799974,413:0.03770164):0.00127124):0.00718139,480:0.01408039):0.00049257):0.00701797):0.01029246):0.00259528):0.00189089,(((75:0.01207209,((255:0.01098645,410:0.02922751):0.00755148,199:0.03693135):0.00152363):0.01225609,(492:0.08185098,479:0.03042413):0.00826283):0.01918877,(302:0.03106386,379:0.02284282):0.05357658):0.04579047):0.00300059,((((417:0.05566315,472:0.03906089):0.04117253,((54:0.03407733,(16:0.02614783,407:0.09788546):0.00763227):0.00922533,500:0.04644040):0.00549411):0.00938953,(((((101:0.00367762,285:0.00274750):0.00997460,346:0.02713836):0.00682127,((18:0.01955726,61:0.00420055):0.00362991,105:0.03831445):0.01080468):0.00584544,((119:0.01446324,430:0.00464418):0.01490559,207:0.01301800):0.01552589):0.01913142,((519:0.03252166,((55:0.06789382,(139:0.02612939,143:0.02180295):0.00929445):0.00000001,(160:0.01939887,(149:0.01765341,150:0.01817544):0.04119546):0.00301194):0.00243586):0.02065643,((((108:0.02026412,531:0.01792232):0.02076378,439:0.04692823):0.00429905,((48:0.03192413,(187:0.01401586,476:0.01235818):0.03751911):0.00655935,(((64:0.03378443,404:0.05582858):0.02689016,((209:0.03503495,339:0.02457399):0.01302713,((530:0.02165361,258:0.02711158):0.00101978,110:0.02740899):0.00644746):0.00282322):0.01113635,558:0.04327568):0.00588237):0.00039143):0.00508013,(((489:0.03238198,400:0.02756622):0.00480379,424:0.01968411):0.00154678,289:0.01473022):0.02568952):0.00847894):0.00247301):0.00133064):0.00598109,(235:0.09317705,295:0.05231792):0.03892819):0.00100776):0.00680906,(((((206:0.00751819,((20:0.00698993,308:0.00255954):0.00881478,(113:0.01484150,(158:0.02435651,375:0.06849017):0.00315808):0.00154339):0.00101154):0.00136693,((142:0.01089265,242:0.00313433):0.00343109,179:0.01050419):0.00220996):0.00234048,((279:0.01954864,426:0.01630488):0.00887114,((((462:0.03217941,502:0.00981946):0.00261001,253:0.00844105):0.00198873,(385:0.01280549,461:0.02527538):0.00351519):0.01432902,(443:0.04236408,((146:0.06479630,((185:0.01662706,473:0.02600240):0.01033302,288:0.01367190):0.01777132):0.05088910,(((241:0.02655532,347:0.01917280):0.03436460,387:0.01793362):0.01177276,516:0.03813333):0.01361919):0.00698577):0.00527794):0.00527277):0.00380487):0.00661596,((9:0.02138589,58:0.01256871):0.01552453,(((((174:0.01887021,518:0.06009528):0.04052541,((((23:0.01670575,536:0.02759181):0.00729938,(353:0.02973400,182:0.11073546):0.00199847):0.00485070,(((133:0.02283981,418:0.04698204):0.01742361,(306:0.06230165,415:0.03743801):0.00834589):0.02721989,(214:0.07118752,509:0.03682755):0.02450028):0.00038591):0.00442900,(477:0.04098780,((42:0.04722469,(((((166:0.01991919,191:0.01455537):0.00529559,(70:0.00839574,332:0.02382445):0.01249731):0.00283771,403:0.02202702):0.01457386,(334:0.05726464,(389:0.00862558,422:0.02125581):0.01148868):0.00592402):0.00925679,((109:0.04593840,488:0.02789772):0.01424909,494:0.06445308):0.00991925):0.01490337):0.01232889,438:0.04565619):0.00417584):0.00251466):0.02735641):0.00722112,(((446:0.04632351,((((((145:0.01066229,237:0.01106268):0.00950789,351:0.02540971):0.00962932,((203:0.02081051,515:0.02145905):0.00661216,(((6:0.02720817,(((34:0.01002073,35:0.01066801):0.03749672,(128:0.02726583,156:0.02866901):0.00684545):0.00219085,457:0.03858874):0.00313332):0.00214035,(((((22:0.04708918,36:0.03416863):0.01108033,24:0.04071281):0.01466840,125:0.04465112):0.00393580,315:0.02035235):0.02047275,177:0.02453028):0.00301290):0.00245822,(91:0.02046013,(504:0.03890368,(216:0.06232912,(240:0.02051115,501:0.02078342):0.00663942):0.00454487):0.00096680):0.00049995):0.00106624):0.00246281):0.00000001,(((132:0.02153678,223:0.02531719):0.00509858,398:0.01868488):0.02322765,271:0.01654679):0.00748290):0.00219055,319:0.02119354):0.00370660,(((384:0.03735235,520:0.01682914):0.00773753,274:0.04304010):0.00300522,323:0.02161918):0.04526523):0.00662629):0.00844397,(((367:0.01904526,((43:0.02696174,219:0.01977693):0.01205478,197:0.05854003):0.01041952):0.00134134,((541:0.03575286,(((((31:0.03478153,354:0.01109733):0.01574732,(205:0.04987195,220:0.02139039):0.00144752):0.00227115,487:0.05631055):0.00454229,(((111:0.01579063,445:0.02024145):0.01150476,(333:0.01996578,386:0.06491718):0.03934120):0.00569623,168:0.03319182):0.00662953):0.01707129,((((((((((471:0.01380821,544:0.00910632):0.00937821,526:0.02556226):0.00175768,((157:0.03287877,498:0.02425411):0.01561575,441:0.06966162):0.00274690):0.00148596,((299:0.02445072,545:0.02507770):0.01133753,345:0.02281513):0.00459154):0.00142849,204:0.01414807):0.00000001,(423:0.01393866,(((77:0.00788637,381:0.00297720):0.00145380,(382:0.00512937,401:0.00484072):0.02864817):0.00121744,((88:0.02807073,(127:0.03550466,298:0.02595058):0.00397628):0.01051929,(93:0.01638380,106:0.00711725):0.00230228):0.00303498):0.00105001):0.00040286):0.00137442,(((((50:0.01903024,287:0.05249222):0.01118706,522:0.03081442):0.00677126,474:0.01371169):0.00214424,((27:0.03284582,89:0.05640622):0.00620028,(546:0.02752737,(173:0.00988971,411:0.05396429):0.01124466):0.00476680):0.00712306):0.00244748,82:0.04945800):0.00000001):0.00051984,(405:0.04272936,540:0.05941196):0.01974489):0.00635222,(284:0.03300543,365:0.02273504):0.01221350):0.01360997,((68:0.07600032,263:0.03759570):0.02311569,(262:0.06681730,(((137:0.02825701,275:0.01673636):0.05223800,((184:0.01189646,467:0.02381158):0.00297064,(((313:0.01081639,357:0.00738719):0.00188500,356:0.00461753):0.01039999,392:0.03152111):0.00634355):0.01858463):0.00332057,337:0.06643997):0.00483546):0.00791992):0.00261142):0.00152489):0.00314336):0.01144932,268:0.04553646):0.00459761):0.00244303,(((229:0.02775246,277:0.05008878):0.00511770,(272:0.02853552,(251:0.02217514,402:0.02219762):0.00530164):0.01290076):0.00603203,(60:0.04243898,(((((((178:0.00807498,463:0.00675369):0.01438327,505:0.02536103):0.00243025,2:0.00731194):0.00598950,542:0.04341596):0.01135083,(452:0.01786256,547:0.00588279):0.00585428):0.00605843,(((234:0.00779507,(((243:0.00970982,376:0.01154322):0.00579973,(408:0.01101977,483:0.00355744):0.01407948):0.00140128,(30:0.04963879,165:0.02572412):0.00594444):0.01244007):0.00573965,325:0.00771050):0.00858697,194:0.03307300):0.00213839):0.00146838,(192:0.07550498,(((((92:0.04748601,134:0.04135894):0.00874962,311:0.06374107):0.03017271,(394:0.02087348,((19:0.02946604,140:0.02177720):0.00334411,((328:0.01299023,361:0.06461016):0.01175087,((((222:0.00898370,(529:0.01968416,(248:0.02014303,507:0.01483867):0.01530425):0.00613331):0.00393951,51:0.03477936):0.00674203,67:0.01697284):0.00167597,464:0.04768660):0.01750299):0.00308627):0.00535114):0.00135798):0.00185711,180:0.01996946):0.00508119,(499:0.09046754,448:0.04441919):0.00157556):0.00895898):0.00401148):0.00212451):0.00699078):0.00440540):0.00576250):0.00245842,((15:0.03419139,141:0.04043491):0.00674937,((94:0.01655496,362:0.01218014):0.00619940,((264:0.13788916,(208:0.01238490,((163:0.01199111,260:0.00956109):0.00767099,(100:0.01095446,396:0.01101951):0.00868998):0.00201062):0.00165546):0.00216776,((196:0.01618344,84:0.02474292):0.00228666,390:0.01868314):0.00760096):0.01280524):0.00291799):0.00962372):0.00930891):0.00046022,((((167:0.03911993,548:0.06070305):0.03539806,((372:0.02001780,195:0.04646975):0.00262215,453:0.01662570):0.01131662):0.00826470,368:0.05109737):0.00769679,468:0.07033140):0.02198220):0.00212554,((236:0.04444268,349:0.02343187):0.00944685,((((((44:0.03632585,(273:0.01578063,466:0.01515533):0.01214292):0.01322608,(((49:0.01655239,(359:0.01314490,360:0.02291155):0.00297988):0.00175011,(72:0.01498136,83:0.02384133):0.01134193):0.05320380,(21:0.05096307,(((565:0.10255808,(566:0.07553568,567:0.09223017):0.02093394):0.01960545,(561:0.17647357,(562:0.13491561,563:0.14175964):0.04656203):0.14263057):0.02172832,564:0.03270991):0.09108674):0.01278411):0.01279888):0.00722153,((5:0.08467881,(((238:0.03681912,485:0.06038792):0.01205882,((32:0.06096181,(543:0.10411466,560:0.11207284):0.02040521):0.01862801,(414:0.03067951,527:0.03393491):0.01382133):0.00532682):0.00397985,(((((((37:0.02279945,224:0.02422448):0.03429689,(554:0.02180011,((78:0.06964664,553:0.01400191):0.00415390,((((11:0.02053136,(56:0.01152119,117:0.02917937):0.00404701):0.01030410,((71:0.01431271,469:0.02416560):0.00657953,341:0.02799022):0.00527895):0.00178739,((41:0.04463239,17:0.08084168):0.00401634,(312:0.05033554,(136:0.01553029,((449:0.01044513,481:0.01227995):0.00272922,(358:0.01236565,310:0.01208945):0.00037693):0.00316797):0.00960464):0.00161007):0.00134256):0.00252179,(130:0.00863414,254:0.01524524):0.00665523):0.00187419):0.00782799):0.00354257):0.00256043,((152:0.02253535,513:0.03456019):0.01340072,281:0.04640196):0.00381799):0.00951318,((((((528:0.08546474,420:0.07099382):0.01195949,(250:0.01517102,397:0.02118068):0.02442305):0.01265524,(((227:0.00795849,(7:0.00714795,428:0.01021174):0.00374629):0.02761054,484:0.04038298):0.00239342,((211:0.05179330,(((370:0.02537447,557:0.04539740):0.05786969,556:0.16567468):0.01313113,437:0.05127622):0.00249717):0.02021109,((154:0.07307560,442:0.03200277):0.03120348,286:0.08801576):0.03205640):0.00472100):0.01497964):0.00234044,((((369:0.02481728,(395:0.01185216,(434:0.01053643,497:0.01125581):0.00339661):0.00321324):0.00289760,(((189:0.01279347,344:0.00815992):0.00674862,(96:0.04047102,249:0.01577094):0.00631015):0.00254511,((((144:0.01527768,(175:0.00025790,335:0.01141663):0.00441963):0.00246621,510:0.00634387):0.00268094,343:0.02780097):0.00857114,((86:0.01418149,321:0.01354809):0.01354551,((245:0.01049578,(226:0.01739325,559:0.01057947):0.00204827):0.00185582,444:0.01618407):0.06066138):0.00024557):0.00567828):0.00000001):0.01785885,(((85:0.00969376,330:0.02179283):0.00899564,(399:0.00766483,(276:0.01466714,(416:0.01673188,(114:0.02129160,103:0.05207527):0.00369106):0.00288116):0.00088336):0.00161623):0.02168596,(176:0.03437315,506:0.04680349):0.02947614):0.00060384):0.00194155,(87:0.01346514,159:0.02666848):0.03323982):0.00246169):0.00635206,79:0.16096923):0.00489919,(155:0.04426373,366:0.03406809):0.03441594):0.00040158):0.00249456,((63:0.01850224,331:0.03134873):0.00343274,440:0.05424085):0.00845109):0.00000001,69:0.02560152):0.00674239,(((65:0.04639258,135:0.04772162):0.03081116,((((129:0.01863451,304:0.01987420):0.02581298,(470:0.01492463,533:0.02453050):0.00571937):0.00887139,482:0.03387291):0.01742115,(115:0.02638042,(535:0.04175757,555:0.01763270):0.01092877):0.00672908):0.00068854):0.00744724,((47:0.06960065,(((153:0.02024364,486:0.01262509):0.00866929,215:0.03403354):0.01011348,495:0.03496913):0.00446191):0.00696251,(283:0.02750443,391:0.04080692):0.01146249):0.00119689):0.00048216):0.01327984):0.00713409):0.02338136,((((90:0.01442042,270:0.01393483):0.01733159,(((244:0.02357232,393:0.01764692):0.00421138,((121:0.01876611,459:0.00397827):0.01697074,(228:0.01076020,300:0.01463637):0.00999843):0.00118843):0.00095460,239:0.04204566):0.00554334):0.01324639,((((((57:0.01153867,181:0.00377401):0.00132553,512:0.00452554):0.00317704,508:0.01108198):0.02034534,(95:0.00879887,120:0.00663323):0.04077128):0.01027286,((292:0.00928318,348:0.00794071):0.03413414,((28:0.03148042,40:0.02297763):0.02907034,(((164:0.01251461,217:0.02918220):0.00626932,(309:0.02838461,(316:0.00431431,320:0.00148244):0.00622936):0.00483637):0.00155208,201:0.03964085):0.00048447):0.00582918):0.00911510):0.00340212,((116:0.00992544,454:0.01556909):0.01020731,246:0.03702145):0.01256823):0.00448913):0.00044545,(((39:0.01193872,458:0.00622380):0.02992235,(38:0.05543494,297:0.07422551):0.00861971):0.00522915,((256:0.02445693,460:0.01840873):0.00851688,(388:0.08740659,406:0.01042612):0.06584277):0.03127096):0.01126547):0.00311752):0.00080646):0.00476544,112:0.08736950):0.01873904,((352:0.03006164,((409:0.02095136,447:0.02047475):0.02574807,412:0.01994574):0.00700462):0.00277087,((326:0.02921850,450:0.04113350):0.00957186,((((((138:0.01083949,552:0.00692199):0.02328824,433:0.04112823):0.00860929,(225:0.05026741,261:0.02734601):0.00704942):0.00822086,((107:0.03052405,350:0.01660883):0.01937001,(202:0.01468884,(327:0.01188273,525:0.02392120):0.03046345):0.00009965):0.00227702):0.00330529,((122:0.09221299,291:0.02507176):0.04557418,((162:0.01418834,(14:0.02125583,478:0.01280348):0.00425200):0.00943924,456:0.01534210):0.01267139):0.00428677):0.00461932,(425:0.06675561,(170:0.04282771,266:0.07486234):0.01057990):0.00580016):0.00756524):0.00165400):0.00301725):0.00488248,(((81:0.02067114,374:0.03021565):0.00403077,172:0.06695228):0.01277962,(517:0.01117541,537:0.01044320):0.01645839):0.00134739):0.01670131):0.00408400):0.00283549):0.00309500):0.00284818,(301:0.01501393,549:0.01801407):0.01411688):0.00970070,((((59:0.02433482,(213:0.01367895,233:0.00575458):0.00488073):0.01388720,(((221:0.03666092,336:0.02594762):0.01517564,383:0.02653167):0.04145535,550:0.07440335):0.00608095):0.00954672,(((29:0.05841768,280:0.02674292):0.00531247,((148:0.02448971,491:0.00758986):0.00458509,493:0.01485585):0.01660540):0.00782292,((((80:0.03764654,465:0.02756555):0.00756347,(503:0.01665556,(532:0.03155326,(12:0.02784334,((123:0.00215992,419:0.00188867):0.03908929,131:0.02181734):0.00508082):0.00190496):0.00195908):0.00822835):0.00303465,((3:0.00825197,8:0.02171924):0.00668515,((294:0.02768867,551:0.02719534):0.00207427,151:0.02397775):0.00322425):0.01847118):0.02012309,((((62:0.04532982,((((230:0.03094948,232:0.02479877):0.00292945,521:0.01199746):0.00410863,((((66:0.01767406,364:0.00914307):0.00399952,186:0.01652826):0.00090922,496:0.01364296):0.00395922,524:0.01785693):0.00417996):0.01509926,342:0.07623394):0.00355439):0.00108318,((33:0.03527333,523:0.03669604):0.02685239,(26:0.02020959,(455:0.01567963,247:0.08595506):0.00709805):0.03525583):0.00000001):0.00529617,355:0.05730673):0.01212806,(511:0.02212444,(((13:0.00192840,74:0.00339542):0.01243061,538:0.03161945):0.00657900,((((212:0.00735560,305:0.00578799):0.03142851,52:0.09096983):0.00892451,(((((73:0.05952458,126:0.02076542):0.00864964,97:0.03129464):0.01139890,436:0.04948260):0.01007649,293:0.05735872):0.01049783,475:0.05556569):0.00168142):0.01402664,(99:0.03400927,338:0.02404637):0.00471004):0.00564018):0.01395515):0.00372598):0.00325744):0.00706613):0.00308507):0.00174098,((252:0.01837246,429:0.04738655):0.00732246,((((124:0.01906494,190:0.01941537):0.03302413,(314:0.03521100,427:0.04379825):0.01506233):0.01264717,(432:0.01355378,514:0.01248888):0.02780304):0.00100900,(340:0.03156456,371:0.05738905):0.04124761):0.00300371):0.01934464):0.00379441);
tree best = [&U][-240794.07][ r 1.5981705 3.7127604 0.45387001 1.394849 4.2078771 b 0.28658026 0.18041179 0.19192475 0.34108319 a 0.61988535 p 0.33439961 ]((158:0.02592880,((((375:0.08958801,206:0.00945640):0.00021578,(((142:0.00807022,242:0.00353573):0.00336692,179:0.00815064):0.00359628,(279:0.01798837,426:0.01878028):0.01609347):0.00136308):0.00133809,(20:0.00121362,308:0.00251372):0.01474092):0.00000001,((((146:0.06697380,((185:0.01471976,473:0.02256427):0.01467575,288:0.01218569):0.01150094):0.05101835,((241:0.03402767,347:0.02290647):0.03015107,(387:0.02022897,516:0.03160887):0.00350059):0.01515605):0.01127536,(((385:0.01308540,(502:0.01101488,462:0.02555254):0.00139868):0.00169492,(461:0.02277494,253:0.01085354):0.00029422):0.01319107,443:0.03883900):0.00523567):0.00288184,113:0.01009109):0.00385055):0.00230061):0.01064807,(((236:0.05245622,349:0.01916597):0.00740953,((((81:0.01888080,374:0.01850137):0.00582746,172:0.07196089):0.00867702,((326:0.01946680,450:0.03898711):0.00796610,((352:0.02563230,((409:0.02221143,447:0.01681677):0.02475099,412:0.01295516):0.00809303):0.00455438,((((((327:0.01589544,525:0.02673193):0.02061563,((107:0.02874356,350:0.01411815):0.01965015,((((138:0.00713834,552:0.00660526):0.02556343,433:0.04301094):0.00412805,225:0.04472372):0.00473475,261:0.03517050):0.00696989):0.00761137):0.00366165,(((162:0.01178383,(14:0.02098249,478:0.01208415):0.00385311):0.00465253,456:0.01539598):0.01307291,(122:0.07179864,291:0.02302135):0.04127472):0.00206935):0.00300901,202:0.01712123):0.00293194,((170:0.03559542,266:0.07452663):0.00557573,425:0.06009136):0.01445777):0.00560276,(((5:0.08170087,(((((((153:0.01756077,486:0.00749622):0.01044260,215:0.03177657):0.00202424,(47:0.05493476,495:0.02577818):0.00660952):0.01068979,((((((276:0.00957560,416:0.01599195):0.00284970,((85:0.00213199,330:0.01559481):0.00917824,114:0.01822123):0.00437473):0.00000001,(399:0.00594976,103:0.04548168):0.00148074):0.01854563,(((484:0.03203612,(((428:0.01153263,7:0.00917296):0.00180623,227:0.00734683):0.01925737,((556:0.15144999,((211:0.04185923,(370:0.02831301,557:0.04205647):0.07004799):0.00438679,437:0.07672004):0.00502127):0.01121888,((154:0.06816064,442:0.02935049):0.03119344,286:0.07878420):0.03293555):0.00458786):0.00388418):0.01710610,(((528:0.08502994,420:0.05770635):0.00557107,(250:0.01783142,397:0.02207888):0.02195212):0.00678282,((343:0.02906877,(189:0.01589010,344:0.00351553):0.00572390):0.00738368,(249:0.02132695,((96:0.03660855,((86:0.00871560,321:0.01144178):0.01593287,(((144:0.01095016,510:0.00854542):0.00097868,(175:0.00041849,335:0.01108482):0.00556265):0.01155208,(559:0.00561782,(245:0.00683562,(226:0.01512739,444:0.01240399):0.00506797):0.00230511):0.05382603):0.00119094):0.00069954):0.00392005,(369:0.02330188,(434:0.00629176,(395:0.00935459,497:0.00652908):0.00244066):0.00437583):0.00294227):0.00045077):0.00042431):0.02232970):0.00293012):0.00220079,((87:0.02093698,159:0.02184275):0.02437290,(79:0.15643277,(176:0.03402553,506:0.04693339):0.02099228):0.01366448):0.00029510):0.00190765):0.00229559,(155:0.03835609,366:0.03880159):0.02559396):0.00243674,((((69:0.01774605,63:0.01568771):0.00406559,(331:0.02324880,440:0.05636980):0.00606567):0.00172124,(((37:0.02098976,224:0.02001584):0.03960432,(554:0.01822337,((17:0.07224088,((130:0.00811934,254:0.01270991):0.00550020,((((((449:0.01187913,136:0.01177815):0.00000001,310:0.01378890):0.00085904,481:0.00934429):0.00184103,358:0.00839219):0.00953678,(312:0.04654297,41:0.03934724):0.00153341):0.00538893,(((71:0.01863159,469:0.01949306):0.00865783,(11:0.02016432,(56:0.01208210,117:0.02358638):0.01229267):0.01576536):0.00121556,341:0.02303866):0.00232337):0.00320938):0.00152030):0.00163808,(78:0.05510922,553:0.01282200):0.00387374):0.00340109):0.00182286):0.00382219,(281:0.06056409,(152:0.01752030,513:0.03146518):0.01236179):0.00201035):0.00851472):0.00140965,((65:0.04548575,135:0.04925576):0.01939489,((115:0.03121782,(535:0.03642834,555:0.01762199):0.00564745):0.00753746,(((129:0.01704294,304:0.02280915):0.02252276,(470:0.02281761,533:0.02605919):0.00524773):0.00829791,482:0.03911976):0.01922641):0.00292297):0.00880503):0.00356226):0.00419258):0.00195809,283:0.02144437):0.00162014,391:0.03785230):0.01524578,((238:0.02695541,485:0.06157166):0.01337891,((414:0.02393918,527:0.03299550):0.01300583,(32:0.05137006,(543:0.10063660,560:0.10937460):0.01819421):0.02335853):0.00429066):0.00716160):0.00973870):0.01788949,((112:0.08501043,((116:0.01054165,454:0.01322628):0.00915870,246:0.02951250):0.01177812):0.00028192,((((((565:0.09923246,(566:0.09369681,567:0.08164476):0.02986102):0.02012881,(561:0.14899582,(562:0.12737646,563:0.13317404):0.05333934):0.12162420):0.03232269,564:0.03424633):0.10931182,(21:0.05822771,(((360:0.01721389,49:0.02310842):0.00313834,359:0.01128061):0.00248559,(72:0.01157689,83:0.03028216):0.01237555):0.05102647):0.00681471):0.00624036,(44:0.03284878,(273:0.01482928,466:0.01347351):0.01609537):0.01279527):0.00971511,(((38:0.04702817,(39:0.01227685,458:0.00727892):0.02425300):0.00229134,297:0.07133739):0.00382679,((256:0.02374069,460:0.01661449):0.00343306,(388:0.07093117,406:0.01485968):0.06766348):0.03472402):0.01087474):0.00097322):0.00205820):0.00136073,((((292:0.00538015,348:0.00299076):0.02713331,((217:0.02877377,(201:0.03162172,(309:0.02911353,(316:0.00342983,320:0.00299714):0.00324983):0.00492726):0.00000001):0.00032334,((28:0.03056085,40:0.01874191):0.03393528,164:0.01361671):0.00351058):0.00563343):0.00736383,(((512:0.00741503,(57:0.01258747,181:0.00464465):0.00112155):0.00101328,508:0.00925471):0.02931251,(95:0.00595958,120:0.00624845):0.04022466):0.01015868):0.00287552,(239:0.03343119,((90:0.01092884,270:0.01328368):0.01967323,(((121:0.01397043,459:0.00359304):0.01667312,(228:0.01386908,300:0.01281083):0.00906339):0.00111220,(244:0.01521049,393:0.01177006):0.00300342):0.00261171):0.00211194):0.00725321):0.00252718):0.01748540):0.00366837):0.00054697):0.00955850):0.00000001,(517:0.00866660,537:0.01273503):0.01410085):0.01499104):0.00201111,((((368:0.04420077,((167:0.04616561,548:0.06185443):0.04253290,(453:0.01803150,(195:0.04233385,372:0.02339964):0.00137197):0.01231994):0.00989107):0.00461869,468:0.07753121):0.03225885,(((((((541:0.02669063,(((((157:0.02597700,498:0.01646191):0.01755298,(526:0.01832860,441:0.06490490):0.00371129):0.00332134,((204:0.01006097,((((382:0.00366473,401:0.00432115):0.03397507,(88:0.02290128,(127:0.02931202,298:0.03150394):0.00671036):0.00777199):0.00163444,381:0.00365669):0.00389767,((82:0.04563839,((((50:0.01799277,287:0.04419448):0.01058296,522:0.02763582):0.00462123,345:0.02087352):0.00406059,((405:0.03957067,540:0.06407602):0.01438375,474:0.01103600):0.00171910):0.00000001):0.00138055,((77:0.00845056,(106:0.00722600,93:0.01381239):0.00398346):0.00122216,423:0.01448448):0.00040414):0.00127677):0.00076783):0.00120716,((27:0.03955527,(((173:0.00897186,411:0.05950757):0.01422728,546:0.02305985):0.00603834,89:0.06094110):0.00525807):0.00659900,((471:0.01673155,544:0.00544969):0.00768631,(299:0.01904639,545:0.02192383):0.01849686):0.00190304):0.00119833):0.00028248):0.00640981,(284:0.03417360,365:0.01699758):0.01088965):0.01391336,(((((205:0.04283192,(220:0.02573879,(31:0.02452262,354:0.00114649):0.02064605):0.00005942):0.00088836,487:0.05307113):0.00180381,(((111:0.01590756,445:0.02301808):0.00562452,(333:0.02436795,386:0.04671084):0.03857584):0.00397457,168:0.03185638):0.00662353):0.01241258,(68:0.08379163,263:0.04061635):0.02246343):0.00222848,((337:0.06397435,((137:0.02733704,275:0.00660209):0.05335435,((184:0.00736552,467:0.01441741):0.00263779,(((313:0.00894223,357:0.00951919):0.00027426,356:0.01187612):0.00829392,392:0.02582016):0.00343264):0.01747457):0.00759869):0.00580637,262:0.08022714):0.00790681):0.00218339):0.00171192):0.00992649,268:0.04002826):0.00398242,367:0.02291924):0.00000001,((43:0.02434902,219:0.02044868):0.01677759,197:0.04643070):0.00726597):0.00252831,((((325:0.01251614,((((243:0.01108112,376:0.01040748):0.00426393,(408:0.01187337,483:0.00382024):0.02168872):0.00461172,(30:0.04540648,165:0.02069618):0.00510489):0.01015623,234:0.00814113):0.00149823):0.00665988,(((505:0.02282486,(((178:0.00599118,463:0.01009128):0.00991936,542:0.05275711):0.00369815,2:0.00501188):0.00730885):0.01790370,(452:0.01251415,547:0.01543118):0.00686568):0.00467590,(((499:0.08086864,((180:0.01517951,(((19:0.03556058,140:0.02228255):0.00329019,394:0.01840402):0.00126303,((328:0.01612220,361:0.05166715):0.00805951,((((222:0.00784319,529:0.01486781):0.00846620,(248:0.02181284,507:0.01090188):0.01395768):0.00285567,51:0.02461586):0.00268645,(67:0.00958614,464:0.04357204):0.00180405):0.01690807):0.00251107):0.00227947):0.00221675,448:0.05001669):0.00218085):0.00102945,(92:0.04039731,(311:0.06316510,134:0.02241673):0.00991226):0.02645330):0.01333159,(192:0.06982039,194:0.03482196):0.00550401):0.00368519):0.00188722):0.00188074,60:0.03266606):0.00479794,((229:0.02968470,277:0.04177769):0.00470117,((251:0.02383996,272:0.02610979):0.00406193,402:0.02488509):0.01338860):0.00411096):0.00346909):0.00500057,(((((84:0.02611283,196:0.01861694):0.00652969,390:0.01247875):0.00511729,(((100:0.00812883,396:0.01129707):0.00815563,208:0.01055815):0.00057283,(260:0.01508967,(264:0.12608626,163:0.00518998):0.00401832):0.00445660):0.00242818):0.00651501,((15:0.02683828,141:0.03493676):0.00525606,(94:0.01022445,362:0.01176521):0.00903847):0.00028701):0.00520702,((((315:0.02060800,(((22:0.04656990,36:0.02685167):0.01217556,24:0.04374185):0.01218203,125:0.05140149):0.00427497):0.01786892,((384:0.03452648,520:0.01193362):0.00838342,(323:0.01486418,274:0.04654677):0.00107304):0.03187014):0.00381225,319:0.02043944):0.00132044,(((((203:0.02283913,216:0.05428480):0.00194722,(177:0.02783011,504:0.02951178):0.00107504):0.00468893,((240:0.01551198,501:0.01898584):0.00970892,((6:0.02238176,(((34:0.01028399,35:0.00855671):0.04217197,(128:0.01971167,156:0.02918345):0.00421214):0.00306549,(446:0.04317713,457:0.02695770):0.00119934):0.00254197):0.00570459,(515:0.01719400,91:0.01399126):0.00195541):0.00095274):0.00052903):0.00174361,((145:0.00941276,237:0.01035555):0.01146580,351:0.02250129):0.00757275):0.00000001,((132:0.02134477,(223:0.02565223,398:0.01287570):0.00644623):0.02315797,271:0.01401507):0.00459250):0.00132535):0.01345122):0.00279767):0.00512864,(((((42:0.05804636,((334:0.05102145,(((70:0.00790045,332:0.02302570):0.00914866,(191:0.01619558,(166:0.01412526,403:0.02191526):0.00321501):0.01000960):0.01599063,(389:0.00642699,422:0.01671103):0.01708181):0.00488759):0.00740091,((109:0.04420887,488:0.02821579):0.01156638,494:0.06215500):0.00796120):0.01800160):0.01103531,477:0.03670655):0.00788906,((214:0.05733557,509:0.02942939):0.03510039,(((23:0.01311234,536:0.02303004):0.01305233,(353:0.02432278,182:0.10223924):0.00185096):0.00434434,(306:0.06948604,((133:0.03200672,418:0.03151579):0.01123186,415:0.03911676):0.01216602):0.02072922):0.00064594):0.00721135):0.00335534,438:0.04546336):0.02479106,(174:0.02049368,518:0.06438139):0.03321901):0.00417813):0.00099379):0.00295538,(9:0.01994119,58:0.01580597):0.01198205):0.00060550):0.00289546,((301:0.01516205,549:0.01352074):0.02173190,((((29:0.05849072,280:0.02509448):0.00243945,((148:0.02649882,491:0.01032836):0.00326195,493:0.01584225):0.01537884):0.00476784,((((((80:0.03124224,465:0.02708081):0.00899924,((((3:0.01479033,8:0.01759312):0.00692277,(151:0.01612767,294:0.02614510):0.00538273):0.00478043,551:0.02127794):0.01366776,(((123:0.00244750,419:0.00124231):0.03547664,131:0.02643668):0.00920868,((503:0.01351888,532:0.03339181):0.00282631,12:0.03023793):0.00215809):0.00503543):0.00148620):0.02046602,((((33:0.02227704,523:0.03389915):0.03062735,(521:0.00638347,((524:0.02000969,((496:0.00877160,((66:0.01159598,364:0.00435553):0.00210695,230:0.02392957):0.00094104):0.00092305,186:0.01639112):0.00077185):0.00500704,232:0.02338060):0.00280651):0.01736847):0.00305088,(((26:0.03074638,(247:0.07912853,455:0.02249695):0.00910993):0.02922945,342:0.05807692):0.00562651,62:0.03815753):0.00000001):0.00350961,355:0.06819139):0.01373722):0.00321733,((((13:0.00187325,74:0.00440760):0.00940258,538:0.03331265):0.00659992,((99:0.02726529,338:0.02035025):0.00264351,((((((73:0.04696499,126:0.01477763):0.00724270,97:0.02511777):0.01521802,436:0.04970936):0.00876461,(52:0.07691088,293:0.04899758):0.00389423):0.00384844,475:0.05073699):0.00090100,(212:0.00427896,305:0.01084090):0.04081367):0.01428625):0.00390429):0.01108343,511:0.02276461):0.00138040):0.00857793,(((((16:0.03813267,54:0.02614907):0.00899626,((417:0.04314934,472:0.03956225):0.03306101,(500:0.04965715,407:0.09934723):0.00225289):0.00385562):0.01340432,((((((48:0.02972375,((108:0.01918899,531:0.01624325):0.01590273,439:0.04248735):0.00539673):0.00184413,(187:0.01524465,476:0.00896360):0.03849777):0.00114185,((((64:0.02912718,404:0.05025812):0.02688887,(209:0.02772568,339:0.01976187):0.01271496):0.00279145,((530:0.02340717,110:0.03344449):0.00345114,258:0.02654841):0.00797703):0.00564554,558:0.03868082):0.01069416):0.00669096,((400:0.02677681,424:0.01241044):0.00354677,(289:0.01372332,489:0.02974162):0.00108811):0.01904828):0.00823633,((((101:0.00124037,285:0.00165695):0.00919183,346:0.02530300):0.00381503,((18:0.01378440,61:0.00767460):0.00499894,105:0.03205278):0.00680859):0.01065723,((119:0.00874404,430:0.00452482):0.01697694,207:0.01221171):0.01533896):0.01578612):0.00229607,((139:0.02663206,143:0.02457840):0.00502268,(160:0.01600687,(519:0.02705160,(55:0.05364653,(149:0.01520350,150:0.01581092):0.03994767):0.00435560):0.00279662):0.00409236):0.01722647):0.00040254):0.00679575,(((((25:0.02529885,490:0.04621803):0.02781903,(46:0.01595436,((118:0.00756540,303:0.00968791):0.04418740,(171:0.04254765,534:0.03375397):0.00617658):0.00921011):0.00847256):0.00316579,((((169:0.00746083,318:0.01354206):0.01297012,218:0.02004085):0.01942682,200:0.04243796):0.00953048,(((278:0.05713752,(102:0.04700036,(307:0.06864021,435:0.00805963):0.05223189):0.00629117):0.00209341,((76:0.00717163,98:0.00871675):0.02404028,193:0.03996698):0.01100651):0.00228195,(((257:0.01706252,(((267:0.06708080,322:0.12221810):0.02706869,329:0.02600133):0.02126355,(363:0.03109462,(431:0.01837700,324:0.02839443):0.00047034):0.02305381):0.00067047):0.00205855,183:0.05196188):0.00069094,((((4:0.02158584,290:0.00168591):0.00434345,377:0.01543969):0.01533232,(259:0.02023326,282:0.01498279):0.01957864):0.00757640,(((296:0.04287536,((((451:0.02200635,(1:0.03059557,210:0.00891466):0.00230348):0.00242778,269:0.01167902):0.00518004,421:0.01432370):0.00854978,104:0.03458428):0.00822896):0.00539530,(((317:0.03074201,(378:0.01813332,380:0.04549457):0.00378616):0.00411439,539:0.07331783):0.03214938,265:0.06462030):0.00560910):0.00057617,231:0.02509063):0.00205074):0.00208472):0.00103571):0.00149132):0.00000001):0.01105766,((((75:0.01722066,(255:0.00755595,410:0.02280538):0.01092921):0.00214709,199:0.02868494):0.00455568,(479:0.01962415,492:0.10096071):0.00322581):0.02267896,(302:0.03247589,379:0.01562323):0.04865209):0.03675447):0.00238136,(((45:0.01388609,373:0.05545406):0.01527971,((198:0.00437612,(53:0.02496818,161:0.01341419):0.00322490):0.00729319,((147:0.02482852,(188:0.01579463,413:0.02589503):0.00303583):0.00272333,480:0.01452128):0.00400293):0.00301049):0.01403518,10:0.05946055):0.00426422):0.00331679):0.00217608,(235:0.07288135,295:0.05022875):0.03231093):0.00130067):0.00104685,(((59:0.02104972,(213:0.01327013,233:0.00538377):0.00595970):0.01767212,550:0.06778486):0.00871701,((221:0.03590500,336:0.02672064):0.00932124,383:0.02383998):0.03914954):0.00886290):0.00168083):0.00209515,((429:0.05869666,((340:0.03472619,371:0.05917631):0.03391039,252:0.01779377):0.00335076):0.00372525,((432:0.00762904,514:0.00727151):0.03001357,((124:0.01663889,190:0.01698174):0.03980133,(314:0.04152305,427:0.03477138):0.01742572):0.00686810):0.00531123):0.02027912):0.01123382):0.00226745);
[truncated: 1,207,409 more chars]
