# Supplementary material for: Inferring phylogenies with incomplete data sets: a 5-gene, 567-taxon analysis of angiosperms
Source: BMC Evol Biol. 2009 Mar 17;9:61. doi: 10.1186/1471-2148-9-61 (PMC2674047; doi:10.1186/1471-2148-9-61)
Supplement: Additional file 5 — 5gene.AllMLBS. Text file containing the bootstrap trees from the 5-gene maximum likelihood bootstrap analysis. [file 1471-2148-9-61-S5.tre]

#NEXUS

begin trees;
translate
  1  Cucumis,
  2  Chamaedorea,
  3  Escallonia,
  4  BRASSICA,
  5  Hydrolea,
  6  Aechmea,
  7  Viburnum,
  8  Griselinia,
  9  Corynocarpus,
  10  Hypericum,
  11  Capparis,
  12  Rhamnus,
  13  Camptotheca,
  14  Limnanthes,
  15  DICENTRA,
  16  Paulownia,
  17  Stemona,
  18  Euonymus,
  19  DENDROPTHORA,
  20  Amborella,
  21  Stylobasium,
  22  SARCANDRA,
  23  Phoenix,
  24  Juncus,
  25  Hydnocarpus,
  26  Milligania,
  27  Gunnera,
  28  Scaevola,
  29  Cocoloba,
  30  Reseda,
  31  Tecophilaea,
  32  LEPUROPETALON,
  33  Acorus,
  34  Caiophora,
  35  Ribes,
  36  Stachyurus,
  37  Aponogeton,
  38  Salix,
  39  Pinus,
  40  ORYZA,
  41  Saxifraga_int,
  42  XANTHORHIZA,
  43  Fagus,
  44  CHLORANTHUS,
  45  Symphoricarpos,
  46  Roridula,
  47  Riedelia,
  48  Celtis,
  49  GYROCARPUS,
  50  Lacistema,
  51  Bomarea,
  52  Betula,
  53  Morus,
  54  GOMORTEGA,
  55  Polygala,
  56  Clivia,
  57  NYMPHAEA,
  58  Utricularia,
  59  Abelia,
  60  Impatiens,
  61  Caryocar,
  62  Balanops,
  63  Barbacenia,
  64  Peltoboykinia,
  65  Ceanothus,
  66  Osbeckia,
  67  Japonolirion,
  68  Alangium,
  69  ALNUS,
  70  Gerbera,
  71  Sassafras,
  72  Saxifraga_mer,
  73  Zostera,
  74  CALYCANTHUS,
  75  Oxalis,
  76  Dicella,
  77  Scabiosa,
  78  Dichapetalum,
  79  Bersama,
  80  Licania,
  81  Gustavia,
  82  HAMAMELIS,
  83  SANTALUM,
  84  Sedum,
  85  Liriope,
  86  Securidaca,
  87  Sullivantia,
  88  Rhyncospora,
  89  Qualea,
  90  Phytolacca,
  91  TROPAEOLUM,
  92  Philydrella,
  93  Lilium,
  94  Flagellaria,
  95  Allium,
  96  Barnadesia,
  97  Davidsonia,
  98  PLACOSPERMUM,
  99  Antirhinum,
  100  Carica,
  101  Cleome,
  102  Delosperma,
  103  Oncotheca,
  104  Duckeoden,
  105  ANNONA,
  106  Krameria,
  107  Bruguiera,
  108  SABIA,
  109  Calectasia,
  110  Plumbago,
  111  Ochroma,
  112  Clerodendron,
  113  Xerophyllum,
  114  Monocostus,
  115  PRUNUS,
  116  Dioscorea,
  117  Nyssa,
  118  Grewia,
  119  Philadelphus,
  120  Pellicera,
  121  Ardisia,
  122  Sloanea,
  123  Trochodendron,
  124  Petrosavia,
  125  Jasminum,
  126  Boehmeria,
  127  NANDINA,
  128  TAKHTAJANIA,
  129  Nymphoides,
  130  Smilacina,
  131  Pentas,
  132  Melanophylla,
  133  Callitriche,
  134  Bretschneidera,
  135  Ixerba,
  136  Ginkgo,
  137  Tetracarpaea,
  138  BRASENIA,
  139  Polygonum,
  140  Muntingia,
  141  ASARUM,
  142  Sambucus,
  143  Medusagyne,
  144  COPTIS,
  145  SPINACIA,
  146  Behnia,
  147  Schizanthus,
  148  Donatia,
  149  Gonocaryum,
  150  Platytheca,
  151  Juglans,
  152  Carya,
  153  EUBRACHION,
  154  PACHYSANDRA,
  155  Mouriri,
  156  HEUCHERA,
  157  Idria,
  158  GLAUCIDIUM,
  159  Swietenia,
  160  Caryota,
  161  Dudleya,
  162  Sollya,
  163  Buddleja,
  164  Brexia,
  165  SCHOEPFIA,
  166  Digitalis,
  167  Icacina,
  168  Drypetes,
  169  Cyperus,
  170  Haloragis,
  171  Podocarpus,
  172  SARGENTODOXA,
  173  ARISTOLOCHIA,
  174  Scrophularia,
  175  Vahlia,
  176  Sarcolaena,
  177  Musella,
  178  Ilexopaca,
  179  Vallisneria,
  180  Helianthus,
  181  Berzelia,
  182  Platanus,
  183  Clethra,
  184  Zelkova,
  185  Chrysolepis,
  186  Trichilia,
  187  Didymeles,
  188  Garrya,
  189  Metroxylon,
  190  Goupia,
  191  Punica,
  192  AUSTROBAILEYA,
  193  Cercidiphyllum,
  194  Freycinetia,
  195  Berberidopsis,
  196  Tetracera,
  197  Cinnamodenron,
  198  Erythroxylon,
  199  Byblis,
  200  Opilia,
  201  Codonopsis,
  202  Ochna,
  203  Hydrangea,
  204  Plantago,
  205  Tilia,
  206  CIRCAEASTER,
  207  Sphaeradenia,
  208  BARCLAYA,
  209  Limonium,
  210  Roussea,
  211  SIMMONDSIA,
  212  Muilla,
  213  Rhabdodendron,
  214  PTERIDOPHYLLUM,
  215  Moringa,
  216  Titanotrichum,
  217  Ficus,
  218  Humulus,
  219  HYPECOUM,
  220  Couropita,
  221  Nolana,
  222  Welwitschia,
  223  Sarracenia,
  224  IPOMOEA,
  225  Passiflora,
  226  Drosera,
  227  Nuphar,
  228  Cucurbita,
  229  Drimys,
  230  Ensete,
  231  Tradescantia,
  232  Lycopersicon,
  233  Chrysobalanus,
  234  Camellia,
  235  Kigellaria,
  236  Flacourtia,
  237  Guaiacum,
  238  Nicotiana,
  239  Ixiolirionion,
  240  Carpenteria,
  241  Cyclanthus,
  242  Casearia,
  243  Tapiscia,
  244  Strelitzia,
  245  Napoleonea,
  246  Afrostyrax,
  247  Ceratophyllum,
  248  Maesa,
  249  Arctostaphylos,
  250  Zingiber,
  251  Schinus,
  252  Calathea,
  253  Pelargonium,
  254  Stachystemon,
  255  Agave,
  256  Geranium,
  257  Panax,
  258  Actinidia,
  259  Borago,
  260  Gossypium,
  261  Iriartea,
  262  Xanthorrhoea,
  263  Marcgravia,
  264  Decumaria,
  265  Manilkara,
  266  Dipsacus,
  267  Stylidium,
  268  Catalpa,
  269  Borya,
  270  Barbeya,
  271  Albizia,
  272  Exacum,
  273  Koeberlinia,
  274  Aextoxicon,
  275  Aucuba,
  276  Trema,
  277  EUCOMMIA,
  278  Cannacocc,
  279  Thunbergia,
  280  DILLENIA,
  281  Maranta,
  282  Paropsia,
  283  Bulbine,
  284  Asteropeia,
  285  Kalenchoe,
  286  EUPTELEA,
  287  ILLICIUM,
  288  Tagetes,
  289  Ravenala,
  290  Leea,
  291  Triphyophyllum,
  292  Populus,
  293  Theobroma,
  294  Euthystachys,
  295  Osyris,
  296  Paeonia,
  297  Convallaria,
  298  Neurada,
  299  Siphonodon,
  300  Tetramerista,
  301  PEPEROMIA,
  302  Aphloia,
  303  Quercus,
  304  Phyla,
  305  Malesherbia,
  306  Eupomatia,
  307  Bowiea,
  308  Lythrum,
  309  Pterostemon,
  310  Cneorum,
  311  KOELREUTERIA,
  312  Quisqualis,
  313  Hedychium,
  314  Verbena,
  315  Crassula,
  316  Viscum,
  317  Campanula,
  318  Montinia,
  319  SINOFRANCHETIA,
  320  Burmannia,
  321  Asparagus,
  322  Cephalanthus,
  323  Convolvulus,
  324  Petunia,
  325  Ternstroemia,
  326  Bauera,
  327  Frankenia,
  328  LIRIODENDRON,
  329  Anagallis,
  330  Helicon,
  331  Proboscidea,
  332  Gymnostachys,
  333  Phelline,
  334  Arbutus,
  335  Celosia,
  336  Campsis,
  337  Mirabilis,
  338  Bixa,
  339  Tricyrtis,
  340  Trevoa,
  341  Crossosoma,
  342  Lamium,
  343  Pangium,
  344  Callicarpa,
  345  Magnolia,
  346  Musa,
  347  Xanthoceras,
  348  Pilea,
  349  Hippocratea,
  350  Degeneria,
  351  Ixonanthes,
  352  Myriophyllum,
  353  Cyanella,
  354  Gelsemium,
  355  Shepherdia,
  356  Apocynum,
  357  MENISPERMUM,
  358  Myristica,
  359  Plagiopteron,
  360  Pereskia,
  361  Tragopogon,
  362  Valeriana,
  363  Begonia,
  364  Bauhinia,
  365  Cupaniopsis,
  366  Corokia,
  367  Vitis,
  368  ARISTEA,
  369  Olea,
  370  Ancistrocladus,
  371  Spiraea,
  372  Ercilla,
  373  Lobelia,
  374  Scoliopus,
  375  Halesia,
  376  KNEMA,
  377  Smilax,
  378  Phyllonoma,
  379  Bombax,
  380  Trillium,
  381  Dasypogon,
  382  Fendlera,
  383  Viviania,
  384  Veronica,
  385  DECAISNEA,
  386  Delarbrea,
  387  Staphylea,
  388  Kerria,
  389  Tacca,
  390  NELUMBO,
  391  Verbascum,
  392  Batis,
  393  Casuarina,
  394  Helwingia,
  395  Humiria,
  396  Nolina,
  397  Costus,
  398  LAURELIA,
  399  Thymelaea,
  400  Symploco,
  401  Citrus,
  402  Mesua,
  403  Nepenthes,
  404  LINUM,
  405  Trigonia,
  406  Apium,
  407  Dimerocostus,
  408  Hydrostachys,
  409  Pisumsativum,
  410  Androsace,
  411  Podococcus,
  412  CAULOPHYLLUM,
  413  GLADIOLUS,
  414  ASIMINA,
  415  Tamarix,
  416  Durio,
  417  Acharia,
  418  Scilla,
  419  Myrica,
  420  Ailanthus,
  421  SARUMA,
  422  TASMANIA,
  423  Cypripedium,
  424  Lactoris,
  425  Nerium,
  426  Colchicum,
  427  Galphimia,
  428  PEUMUS,
  429  Pinguicula,
  430  Bursera,
  431  Cornus,
  432  Clintonia,
  433  Tetracentron,
  434  Pontederia,
  435  ROUPALA,
  436  Idesia,
  437  Barleria,
  438  Portulaca,
  439  Glomeropit,
  440  Akebia,
  441  Photinia,
  442  Luzuriaga,
  443  Sterculia,
  444  Eremosyne,
  445  CABOMBA,
  446  Ephedra,
  447  Xyris,
  448  Reinwardtia,
  449  Rhodohypoxis,
  450  Justicia,
  451  Monsonia,
  452  Sesamum,
  453  SPARGANIUM,
  454  CORYLOPSIS,
  455  Akania,
  456  Crinodendron,
  457  Calamus,
  458  Tapeinochilos,
  459  MYROTHAMNUS,
  460  Stackhousia,
  461  Altingia,
  462  Rhynchogloss,
  463  Saururus,
  464  Androstachys,
  465  MALPHIGIA,
  466  Tetrameles,
  467  Mollugo,
  468  PENTHORUM,
  469  Terminalia,
  470  IDIOSPERMUM,
  471  Abatia,
  472  Hedycarya,
  473  Elaeocarpus,
  474  MANGLIETIA,
  475  Ranunculus,
  476  Orchidantha,
  477  Blandfordia,
  478  Chlorophytum,
  479  Galax,
  480  Clarkia,
  481  FRANCOA,
  482  BUXUS,
  483  Gnetum,
  484  Cyrtandra,
  485  CINNAMOMUM,
  486  CANELLA,
  487  Aquilaria,
  488  Hippeastrum,
  489  Cobaea,
  490  SCHISANDRA,
  491  Eucnide,
  492  Menyanthes,
  493  Puya,
  494  Euphorbia,
  495  PITTOSPORUM,
  496  Parnassia,
  497  Eucryphia,
  498  Globba,
  499  Heteropyxis,
  500  Helianthemum,
  501  Oncidium,
  502  Petalonyx,
  503  Tofieldia,
  504  Coriaria,
  505  Averrhoa,
  506  Hymenanthera,
  507  Aesculus,
  508  Setchellanth,
  509  Eurya,
  510  Hedera,
  511  Chamaelirium,
  512  Epilobium,
  513  Irvingia,
  514  Alseuosmia,
  515  Cyrilla,
  516  Quiina,
  517  Dialypetalan,
  518  Marathrum,
  519  BELLIOLIUM,
  520  Styrax,
  521  Phenakosperm,
  522  Carallia,
  523  GALBULIMIMA,
  524  Xeronema,
  525  HOUTTUYNIA,
  526  Pleea,
  527  Liquidambar,
  528  Anisoptera,
  529  PIPER,
  530  Restio,
  531  Boopis,
  532  Irvingbaile,
  533  Rogiera,
  534  Poncirus,
  535  Clavija,
  536  Ruscus,
  537  GILIA,
  538  TINOSPORA,
  539  Mitchella,
  540  Spigelia,
  541  Taxus,
  542  Helmholtzia,
  543  HYDRASTIS,
  544  Lantana,
  545  ELAEAGNUS,
  546  Stellaria,
  547  Hydrophyllum,
  548  Phlox,
  549  EXBUCKL,
  550  Itea,
  551  PEDICULARIS,
  552  Bougainvillia,
  553  Diospyros,
  554  Streptocarpus,
  555  Zea,
  556  Greyia,
  557  Daphniphyllum,
  558  Spathiphyllum,
  559  Datisca,
  560  KINGDONIA,
  561  Meliosma,
  562  Turnera,
  563  Floerkea,
  564  Myoporum,
  565  DISANTHUS,
  566  HEDYOSMUM,
  567  Acer;
tree best = [&U][-460098.31][ r 1.3603447 2.9957695 0.45527303 1.0789348 4.0236223 b 0.30220454 0.18253126 0.18047474 0.33478945 a 0.66213865 p 0.29673589 ](527:0.00156425,461:0.00410671,(((((193:0.02767400,(((433:0.00736067,123:0.00619885):0.02907860,(((((((357:0.01926457,538:0.03384678):0.02774010,((158:0.04579215,(543:0.02619339,(475:0.04701481,(144:0.00860202,42:0.00522162):0.03467632):0.01184376):0.00258719):0.00825227,(412:0.02744219,127:0.01627971):0.01817196):0.00599316):0.00515912,((560:0.02253133,206:0.08080125):0.03885081,(172:0.01393789,((440:0.01753503,319:0.01012648):0.00759351,385:0.01325715):0.00866632):0.00700361):0.00124458):0.00558765,286:0.01629646):0.00336876,(214:0.05866832,(219:0.06546474,15:0.02943522):0.01191747):0.01518546):0.00657604,((((((227:0.00988758,(57:0.01533681,208:0.01369183):0.00574820):0.00399629,(445:0.03791126,138:0.00654967):0.02027621):0.05722838,((((39:0.09657562,(171:0.11449658,541:0.08485673):0.02158892):0.02458061,136:0.07330323):0.02822448,(446:0.16830535,(222:0.15351964,483:0.15701505):0.08296373):0.13549058):0.13363074,20:0.05807716):0.00977314):0.00776261,(192:0.03263124,(490:0.01696213,287:0.01679737):0.01645137):0.01125125):0.01781171,((((424:0.07543836,173:0.05218013):0.00649563,(141:0.01100515,421:0.00530635):0.03069735):0.00331266,((301:0.07256102,529:0.01646682):0.05342118,(525:0.01887730,463:0.01623373):0.01004069):0.03653088):0.01388708,247:0.09057692):0.00266808):0.00186618,(((((358:0.00310106,376:0.00472585):0.03475816,((((105:0.01834977,414:0.01580716):0.03986214,306:0.02160024):0.00575974,(328:0.01095059,(474:0.00264325,345:0.00345344):0.00326654):0.00426795):0.00382761,(523:0.02386297,350:0.01120588):0.00572400):0.00452546):0.00875709,(((74:0.01517529,470:0.01182483):0.02570259,((54:0.01812427,398:0.01473553):0.00715993,((485:0.02023862,71:0.00096415):0.02842714,(49:0.04031064,(472:0.01954774,428:0.01948040):0.00634252):0.00112762):0.00277121):0.00434875):0.01224126,(((422:0.01115789,(229:0.00410526,519:0.01065872):0.00176918):0.00222084,128:0.00601638):0.03936367,(197:0.00676672,486:0.00767927):0.04059598):0.01310261):0.00143031):0.00242690,((((((((((((((244:0.00750363,521:0.00872458):0.00091799,289:0.00457502):0.00629222,476:0.02032150):0.00236369,(278:0.03075519,330:0.01123066):0.00732292):0.00059080,((252:0.01319483,281:0.01572008):0.01384497,((47:0.01105084,(250:0.00646619,(498:0.00898093,313:0.00481257):0.00083602):0.00275457):0.04856690,(397:0.01329205,(458:0.00465936,(114:0.01091314,407:0.00211946):0.00494726):0.00027950):0.00878909):0.00299774):0.00538141):0.00238722,((177:0.00511830,230:0.01235244):0.00669475,346:0.01837086):0.00602692):0.01979803,((434:0.05665116,231:0.08272732):0.00443381,(542:0.01927274,92:0.01753614):0.03368875):0.00851404):0.00442035,(381:0.01942100,109:0.01761973):0.01910534):0.00562133,((((6:0.00548499,493:0.00603930):0.00289384,439:0.00796521):0.01752126,(((447:0.16263781,(530:0.06938708,(94:0.03400472,(555:0.03981756,40:0.02700165):0.07681621):0.00664276):0.00453129):0.01004639,(24:0.09985281,(88:0.03497013,169:0.07039311):0.02519814):0.04211459):0.00593441,453:0.03604606):0.00373145):0.01298759,((261:0.01034356,((23:0.00719768,2:0.01986015):0.00080051,411:0.01889519):0.00281700):0.00270191,((189:0.02094606,457:0.00929809):0.00897196,160:0.04546508):0.00154370):0.01889646):0.00109537):0.00494355,((501:0.03428640,423:0.02875363):0.04504874,((269:0.03296901,((477:0.01516889,26:0.03493887):0.00340683,449:0.05741748):0.00059690):0.00279286,(((353:0.02054178,31:0.04291548):0.01378308,239:0.05485842):0.00398815,((((((442:0.04507332,321:0.03015372):0.00092622,(396:0.00888063,((85:0.00851276,(536:0.00973420,130:0.01107561):0.00071550):0.00041586,297:0.00498450):0.00228410):0.00994336):0.00537335,((488:0.01260486,56:0.00958481):0.00592966,95:0.07645382):0.00300689):0.00099696,(((478:0.02954381,146:0.01507804):0.00527931,255:0.02378867):0.01152848,((418:0.02283153,307:0.01871010):0.00696046,212:0.02163323):0.00489327):0.00236915):0.00419730,(283:0.05279941,262:0.04220092):0.00193735):0.00396407,((413:0.01863841,368:0.02061702):0.03337760,524:0.01999981):0.00426307):0.01197737):0.00757854):0.00208074):0.00321221):0.00150102,(((426:0.05125018,51:0.04708813):0.02656006,((511:0.02997784,(113:0.01730418,380:0.03537441):0.01004211):0.01362094,(377:0.03762186,(374:0.01389523,(339:0.03055900,(432:0.01748658,93:0.03348463):0.01500759):0.00450080):0.00835947):0.01830010):0.00095078):0.00832147,((63:0.05480620,(17:0.03640156,((207:0.01221954,241:0.01693102):0.00666710,194:0.03005890):0.00576642):0.00523337):0.01078574,(320:0.14250274,(116:0.03610849,389:0.05855813):0.01840741):0.01090498):0.00359534):0.00077136):0.00389926,(67:0.02333105,124:0.03570672):0.00754169):0.00987165,(((179:0.09942324,73:0.10383039):0.00788106,37:0.04812597):0.02952547,((503:0.03572005,526:0.02183011):0.02413875,(558:0.06773524,332:0.02505785):0.01113218):0.00059572):0.01010098):0.01346119,33:0.08735868):0.01612079):0.00070681,(566:0.03088395,(22:0.01254979,44:0.00877239):0.00789140):0.01641750):0.00221629):0.01960491):0.00511451,((((98:0.01945546,435:0.01659163):0.02495966,182:0.01509805):0.00698926,(108:0.04697535,561:0.02358071):0.01126960):0.00379762,390:0.03620220):0.00252146):0.00509314):0.00031319,(187:0.07888834,(154:0.01975974,482:0.02007945):0.01170125):0.01198683):0.01137910):0.00988909,((((280:0.04064341,196:0.05464796):0.03902080,459:0.04694798):0.00839774,27:0.06104191):0.00421505,(((165:0.08572184,(200:0.04849295,((316:0.08341547,19:0.06820222):0.05773296,(153:0.04486930,(83:0.01968189,295:0.01801462):0.00635041):0.01478855):0.00650171):0.00469938):0.03196172,(((((431:0.02320563,68:0.03119644):0.00675637,(((491:0.01369050,(34:0.01852808,502:0.01592693):0.00510490):0.00544360,(382:0.01008543,((240:0.00943979,119:0.00917013):0.00670677,(203:0.01116714,264:0.01094800):0.00345359):0.00215382):0.00094377):0.00596770,(13:0.00816054,117:0.01728057):0.00882628):0.00142697):0.00607145,(((((277:0.06330844,(275:0.01496869,188:0.01262388):0.01483483):0.01110382,103:0.02946771):0.00047378,(167:0.03825261,((((408:0.10609794,((216:0.02371699,((554:0.01791335,484:0.03423566):0.01614215,462:0.07124044):0.00456001):0.00653068,((((((304:0.00628921,551:0.00556170):0.04115359,16:0.00745124):0.00084143,((331:0.01078539,199:0.06213180):0.00349844,294:0.01414055):0.00000001):0.00068573,(((429:0.03123998,58:0.08831010):0.02447147,(452:0.01160875,(279:0.03551801,(450:0.03655309,437:0.04700995):0.01045705):0.00994055):0.00224773):0.00137800,(((336:0.02233085,268:0.00926270):0.00381938,(544:0.02455609,314:0.01686097):0.01243965):0.00104037,((112:0.02776044,342:0.03271300):0.00708553,344:0.01719077):0.00807439):0.00014641):0.00073391):0.00135073,((163:0.01052586,(391:0.00801070,174:0.01395438):0.00675772):0.00346577,564:0.02375196):0.00096157):0.00251551,(((384:0.04742279,(166:0.00752487,204:0.04785451):0.01457548):0.00602159,133:0.05533353):0.00272816,99:0.02706662):0.00742845):0.00052229):0.00438555):0.00866077,(125:0.03472769,369:0.01214699):0.01342910):0.01355238,(((((104:0.00837386,147:0.01196565):0.00111593,(324:0.01778534,(238:0.00746831,(232:0.01564349,221:0.00687877):0.00042469):0.00442146):0.00556103):0.01538514,(323:0.02456414,224:0.01661248):0.05086665):0.01393070,(5:0.05119097,318:0.05287452):0.00376779):0.00487318,((547:0.02818961,259:0.06777951):0.01635690,((540:0.05940341,(272:0.05489462,((356:0.02639795,425:0.01016165):0.02223812,354:0.02376775):0.00162477):0.00261435):0.00314152,(((533:0.01973173,322:0.01576947):0.01208447,(539:0.02658045,131:0.04726940):0.03634266):0.00169262,517:0.03324503):0.00630856):0.01470250):0.00201368):0.00211531):0.00186736,175:0.02947570):0.01088235):0.00154998):0.00319232,(((532:0.04494675,149:0.04514262):0.01043684,(378:0.03314444,(394:0.02114295,178:0.01422653):0.00786419):0.01137746):0.00309559,((((142:0.01921217,7:0.01775236):0.00998306,((59:0.00884061,((266:0.02535957,77:0.01040757):0.01468237,362:0.05050070):0.00155514):0.00938592,45:0.01691784):0.01878042):0.00212571,(((210:0.05557905,((((((28:0.05481944,531:0.01737615):0.00486829,(96:0.04515538,((361:0.01924361,(288:0.01451360,180:0.01499606):0.01017263):0.00683119,70:0.00923432):0.00327574):0.00306706):0.01553147,(129:0.06807563,492:0.02285511):0.00836000):0.00269151,((333:0.02113514,366:0.01944444):0.00059404,514:0.03705049):0.00121104):0.00131569,(148:0.01579235,267:0.09356075):0.00312031):0.00194254,((201:0.01841144,317:0.04063119):0.00963465,373:0.06966004):0.02235244):0.00196115):0.00883050,(3:0.03040932,444:0.07112910):0.00396201):0.00228247,((132:0.01198254,8:0.01007616):0.00072651,((495:0.01129686,162:0.00482667):0.03043624,((510:0.00624494,257:0.01131499):0.00850167,(406:0.04769062,386:0.02544860):0.00259735):0.00193729):0.00383639):0.00889602):0.00123483):0.00134926,181:0.03222131):0.00426331):0.00255519):0.00437769,((((((509:0.01548981,325:0.01250441):0.00676872,(((223:0.03858898,(46:0.04668764,258:0.01975411):0.00482413):0.00121504,((515:0.02179145,(249:0.00979917,334:0.00747866):0.03158542):0.00381623,183:0.01646744):0.00073094):0.00500976,(((265:0.02442583,((220:0.01120984,81:0.01332023):0.01319131,245:0.02895960):0.00937558):0.00212986,234:0.01942682):0.00096189,(((520:0.02747774,375:0.01299112):0.00454009,479:0.05099540):0.00629138,400:0.02384206):0.00215167):0.00170848):0.00061591):0.00048747,(157:0.00825440,((548:0.01884189,537:0.02055049):0.00427578,489:0.02299638):0.02974090):0.00617073):0.00019050,553:0.02164893):0.00153019,(248:0.01870197,((410:0.04915001,(329:0.04314164,121:0.03155379):0.00640504):0.01196560,535:0.04568067):0.00213307):0.01851390):0.00432646,(263:0.01637636,(60:0.05483926,(300:0.01361442,120:0.03511963):0.00764913):0.00149317):0.03449332):0.01059413):0.00296880):0.00928363,(213:0.04811245,(((284:0.05420319,(((145:0.02761226,335:0.04369004):0.01145550,546:0.06767507):0.00371306,(467:0.03776711,((((90:0.02055308,372:0.00929384):0.00316052,102:0.02878191):0.00480306,(552:0.01247743,337:0.02358549):0.00893926):0.01123620,(360:0.00641958,438:0.02410176):0.01201850):0.00295529):0.00532286):0.01445571):0.00609534,211:0.04050740):0.00483997,(((403:0.03378994,226:0.09914605):0.00217392,(370:0.00967024,291:0.02049566):0.01899756):0.00640191,((415:0.02771589,327:0.06020494):0.03220618,((110:0.02643995,209:0.06417738):0.02323384,(139:0.03700832,29:0.01816793):0.01504995):0.02549089):0.00264429):0.00569825):0.00526846):0.02530855):0.00308056,(195:0.00890986,274:0.01317916):0.01170945):0.00278089):0.00152848,((290:0.01852790,367:0.02034980):0.01857090,((((155:0.03414724,66:0.04864308):0.03137697,(((469:0.01221639,312:0.01612492):0.02983800,(499:0.01902411,89:0.05391450):0.00480823):0.00247697,((308:0.04020176,191:0.03852428):0.00719126,(512:0.02230252,480:0.01779509):0.03256280):0.01599619):0.00000001):0.02221379,(((347:0.02330549,((567:0.02196520,507:0.01621170):0.00406017,(365:0.01402630,311:0.02283982):0.00812433):0.00132042):0.01198336,(((420:0.02514727,(186:0.02957670,159:0.01827505):0.00633531):0.00278642,((534:0.00208509,401:0.00231423):0.03445530,310:0.01598386):0.00354657):0.00731613,(251:0.02707344,430:0.02418402):0.00654212):0.00175341):0.02557879,(((((100:0.02935350,215:0.01629153):0.00511880,((134:0.00421370,455:0.00164333):0.00452682,91:0.04037298):0.01213869):0.00124126,((508:0.05109306,((30:0.05552345,((101:0.01816656,4:0.06485737):0.00617809,11:0.02590465):0.01438183):0.00773313,(273:0.04289555,392:0.08310142):0.00282352):0.00584070):0.00111919,(563:0.00878071,14:0.00536493):0.04879367):0.01416794):0.01394077,(298:0.06375642,((140:0.04659360,(528:0.03465102,(500:0.08274103,176:0.01956656):0.00480497):0.02849089):0.00637874,(338:0.05099869,(((118:0.02099779,293:0.00989987):0.00278928,(205:0.00904509,(416:0.01494760,(443:0.01654222,((379:0.01425354,260:0.02271239):0.00351984,111:0.00470893):0.00423278):0.00048020):0.00091525):0.00452004):0.01700080,(487:0.02746386,399:0.03677610):0.03187720):0.00429215):0.00000001):0.00166220):0.01217648):0.00310090,243:0.02812009):0.00347961):0.00466789):0.00000001,((((302:0.05486212,135:0.02340052):0.00206835,((341:0.02354343,36:0.00662058):0.00365811,387:0.01601763):0.01450940):0.00604904,(((451:0.02125667,256:0.03137462):0.01002544,253:0.03558207):0.02613224,(((556:0.00486649,481:0.01229464):0.00979478,79:0.01961921):0.02008605,383:0.08386397):0.00652519):0.00331008):0.00137709,(((106:0.04248123,237:0.08456028):0.03044987,(((((75:0.05586560,505:0.01074490):0.01860069,((122:0.01311067,((150:0.03421729,473:0.01080341):0.00181741,456:0.01942982):0.00271812):0.00500269,((97:0.01046120,326:0.02713657):0.00056481,497:0.00462428):0.00802150):0.00278391):0.00730293,246:0.05682988):0.00402557,(((((((506:0.06152836,(305:0.03073294,((225:0.04187311,282:0.01734928):0.00869499,562:0.07016368):0.00051847):0.03622643):0.01008649,(50:0.05017270,(242:0.03530816,(236:0.01679803,((436:0.00759302,(38:0.01593109,292:0.00958237):0.00703982):0.00159086,471:0.02638413):0.00112707):0.01115830):0.00719417):0.00550681):0.00266161,(190:0.02263249,((351:0.01593363,25:0.03760901):0.02535330,(343:0.01692645,(417:0.02087235,235:0.00481191):0.00537301):0.02490860):0.01613949):0.00137375):0.00309573,(((198:0.03387569,(522:0.01115329,107:0.01073757):0.02975761):0.00890108,((((516:0.01994115,143:0.02390604):0.00190377,202:0.02410417):0.01700623,(404:0.07440850,448:0.00972728):0.05622648):0.00106361,61:0.05376829):0.00258608):0.00334484,395:0.02773056):0.00000001):0.00119687,168:0.04595475):0.00050473,(513:0.06216268,(((80:0.01083053,233:0.00974722):0.04357554,(78:0.03944333,405:0.03278197):0.00341016):0.00555511,62:0.02302266):0.00943913):0.00278068):0.00063011,(((494:0.06139950,(402:0.02555323,(518:0.15899292,10:0.06307826):0.02653709):0.01521132):0.00509523,(254:0.04909026,464:0.02238886):0.02553732):0.00195572,(427:0.02839226,(76:0.01329539,465:0.01273486):0.01192508):0.03610983):0.00079151):0.01701269):0.00179810,((32:0.02524333,496:0.01935504):0.07110587,((299:0.02359520,460:0.06679952):0.00768317,((164:0.01826180,(359:0.03096138,349:0.01067374):0.00919673):0.00662599,18:0.02255180):0.00607789):0.01624005):0.03398600):0.00244560):0.00096926,(((504:0.03718876,9:0.01815178):0.00301867,((1:0.01369308,228:0.01755097):0.03622490,(559:0.02158110,(363:0.04068995,466:0.02154584):0.00378203):0.00509201):0.00000001):0.01401464,(((21:0.03679637,(86:0.04519303,55:0.03841401):0.03580403):0.00445072,(364:0.03814353,(409:0.10474128,271:0.02501433):0.01007012):0.01047771):0.01977208,((((184:0.04012153,(((48:0.02702535,(276:0.02407169,218:0.01744720):0.00272758):0.00573358,(53:0.02472869,217:0.01970716):0.01842211):0.00196999,(126:0.04573185,348:0.03846471):0.02503201):0.00513224):0.00705261,(((65:0.01715998,340:0.01502048):0.01354645,12:0.04047254):0.00492738,((545:0.02070468,355:0.01656973):0.04539151,270:0.02589780):0.00237898):0.00076912):0.00795500,(((441:0.02108995,115:0.01521242):0.00285609,371:0.02340849):0.00046542,388:0.02034189):0.02183697):0.00712503,((43:0.01607477,(303:0.00415159,185:0.00328905):0.01989137):0.01187132,(((52:0.00750345,69:0.01285539):0.00570776,393:0.02851211):0.00667105,(419:0.02252144,(152:0.01700989,151:0.00477918):0.01180830):0.00296158):0.00856240):0.01971835):0.00108146):0.00152227):0.00542656):0.00419166):0.00083491):0.00701418):0.00196981):0.00187791):0.00279050):0.00592552,((((((161:0.02048592,84:0.02496083):0.01409241,285:0.01404866):0.00816388,315:0.06334385):0.05411840,((468:0.01168598,(170:0.01238189,352:0.01969279):0.03816952):0.00980340,137:0.03877659):0.01366782):0.01117197,(((87:0.01624912,(72:0.04858213,((41:0.02947077,64:0.01311955):0.00335368,156:0.00975882):0.00220687):0.00094543):0.01228587,35:0.03590565):0.00338456,(550:0.02159646,309:0.01798554):0.00457588):0.00517573):0.00217197,296:0.08270778):0.00050920):0.00085995,(((82:0.00227407,454:0.00604389):0.00346948,565:0.01305235):0.00551851,549:0.01050935):0.00177669):0.00017857,557:0.02116337):0.01850119);
tree best = [&U][-461372.68][ r 1.4428893 3.2093979 0.4990704 1.1432558 4.4636433 b 0.29271162 0.1800927 0.18720127 0.33999441 a 0.6662764 p 0.30292955 ](102:0.03280893,(552:0.00925191,337:0.02003533):0.01368977,(372:0.01110897,(90:0.01987432,(((438:0.02808577,360:0.00894881):0.01666584,467:0.04566814):0.00458299,((546:0.08150111,(145:0.03238972,335:0.05005011):0.01081927):0.00733804,((((((415:0.03351034,327:0.06733733):0.03120152,((139:0.04570273,29:0.03530147):0.01461750,(209:0.05453197,110:0.03275515):0.02163753):0.02266475):0.00199484,(226:0.09346317,((291:0.02187726,370:0.01279926):0.02358699,403:0.03242334):0.00166814):0.00728787):0.00460986,((((((165:0.08003829,((83:0.02054071,(295:0.02076959,153:0.04980861):0.00369840):0.02475213,200:0.05127373):0.00461899):0.03223394,(280:0.03965355,196:0.05872944):0.05492851):0.00262947,(((193:0.03554970,(((123:0.00483515,433:0.00884421):0.04153194,(187:0.08231593,(482:0.02200675,154:0.02261092):0.00681268):0.01358483):0.00073821,(((((98:0.01894496,435:0.02106127):0.02331832,182:0.02072180):0.01048218,390:0.04003878):0.00638625,((247:0.10240573,((((525:0.02132298,463:0.01641471):0.00580814,(529:0.01913000,301:0.07229098):0.05271396):0.04494126,((421:0.00597320,141:0.01083731):0.02754929,(424:0.07721521,173:0.05690226):0.00633814):0.00391399):0.01781844,((((490:0.01885912,287:0.01479525):0.02421263,192:0.03161226):0.01735492,((20:0.06999421,((445:0.04211219,138:0.00806672):0.02288562,((57:0.02069328,208:0.01948548):0.00318103,227:0.00999712):0.00586709):0.05873959):0.00484046,(136:0.07034362,((446:0.20894130,(222:0.17433564,483:0.17596927):0.09483334):0.15684466,((171:0.11825230,541:0.07880024):0.02815409,39:0.10010533):0.01603789):0.02122320):0.18960940):0.00546009):0.01193866,(((((558:0.06877628,332:0.02248950):0.01532507,((37:0.04850754,(179:0.10404788,73:0.10686337):0.00793110):0.03418651,(503:0.03456320,526:0.02308186):0.02437282):0.00182586):0.00929447,((124:0.04192382,67:0.02350359):0.00450257,((63:0.06273054,((194:0.03314837,(241:0.02188262,207:0.01027586):0.00538265):0.00293783,17:0.03666683):0.00368013):0.01429712,((((511:0.02695087,(380:0.04325822,113:0.01395809):0.00876664):0.01372706,(377:0.04146232,((339:0.02674633,(432:0.01649311,93:0.02715954):0.01464777):0.00199414,374:0.01829584):0.01097170):0.01884602):0.00047539,(51:0.05560597,426:0.05278685):0.02948128):0.00766594,(((320:0.15593252,(389:0.05250439,116:0.03627350):0.02546940):0.01089185,(((453:0.03646329,(((493:0.00748429,6:0.00616054):0.00218833,439:0.00742671):0.01975757,((24:0.09476547,(88:0.04714658,169:0.07734850):0.03320707):0.04512605,((((40:0.02707792,555:0.03490789):0.07897636,94:0.03226567):0.00664202,530:0.08086409):0.00530468,447:0.16453783):0.00657451):0.00661275):0.00246275):0.01132620,231:0.08613838):0.00522249,(((189:0.01780459,457:0.00485224):0.01227354,(((411:0.01040492,2:0.01886317):0.00288531,261:0.00643534):0.00080589,(23:0.00627700,160:0.05069810):0.00187980):0.00356914):0.02178502,((109:0.01964315,381:0.01805050):0.02909918,((542:0.01753101,92:0.02847753):0.03257569,(((346:0.02055445,(230:0.01500450,177:0.00536731):0.00616661):0.00835907,(((278:0.03227923,(250:0.00669741,(47:0.01692864,(313:0.00426938,498:0.01180128):0.00071180):0.00175066):0.04677160):0.00479045,((281:0.01705344,252:0.01178457):0.01320973,(458:0.00820689,((407:0.00209946,114:0.00927336):0.00795393,397:0.01790389):0.00084670):0.00883143):0.00154980):0.00455700,((476:0.02653706,((521:0.01140967,289:0.00298840):0.00127277,244:0.00555317):0.00240564):0.00306435,330:0.01544958):0.00034950):0.00130668):0.01670950,434:0.07786144):0.00345678):0.00591959):0.00391333):0.00000001):0.00182104):0.00651240,(((316:0.06791919,19:0.02633362):0.10337979,(423:0.03550158,501:0.03455229):0.01508212):0.03646428,((269:0.03631476,((26:0.02236135,477:0.01726210):0.00204885,449:0.05343186):0.00157695):0.00273901,((((442:0.04992092,(((283:0.05517049,((((478:0.02927190,146:0.00749812):0.00889361,255:0.02210118):0.00890033,(212:0.02471192,(418:0.02174784,307:0.02254530):0.00963146):0.00300338):0.00181742,(321:0.03781797,((396:0.01045544,536:0.01044489):0.00020263,((85:0.00631485,297:0.00795972):0.00034383,130:0.00732502):0.00046634):0.01253046):0.00259823):0.00047286):0.00154725,(95:0.07498523,(56:0.00713470,488:0.01407405):0.00618326):0.00246636):0.00000001,262:0.04914986):0.00086590):0.00318716,524:0.01787437):0.00298710,(413:0.02233475,368:0.01766019):0.04121313):0.00318067,(239:0.04946556,(353:0.02380802,31:0.03898233):0.01217101):0.00285789):0.00952881):0.00210537):0.00170368):0.00188003):0.00122459):0.00350319):0.01191385):0.01318540,33:0.07859316):0.01309516,((((128:0.00967744,(422:0.00846606,(519:0.01373471,229:0.00188746):0.00265456):0.00365490):0.03768811,(197:0.01062655,486:0.01120785):0.04518485):0.01292892,(((358:0.00269541,376:0.00669826):0.04081636,(((306:0.03150345,(105:0.02204401,414:0.01139390):0.03805754):0.00552996,((474:0.00178938,345:0.00345978):0.00312160,328:0.01258601):0.00388838):0.00229175,(350:0.00970201,523:0.02934362):0.00392873):0.00555467):0.01135409,((74:0.01207654,470:0.01170863):0.03297166,(((485:0.01813077,71:0.00295402):0.03557453,((472:0.01707822,428:0.02066594):0.00654037,(54:0.01520815,398:0.01123835):0.00943860):0.00403993):0.00097646,49:0.04027143):0.00521453):0.01151318):0.00149856):0.00281717,(566:0.04026287,(44:0.00799247,22:0.01834892):0.01000884):0.01609296):0.00229472):0.00147295):0.00079799):0.00311527):0.01825056,((214:0.04774935,(15:0.03669411,219:0.06435048):0.01169725):0.01436608,((((538:0.03278325,357:0.02044214):0.02957182,((((543:0.03425527,((144:0.00936950,42:0.00611316):0.03114001,475:0.05440138):0.00773322):0.00397409,158:0.04866545):0.00828970,(412:0.02411725,127:0.02060306):0.01989067):0.00645878,(206:0.08337978,560:0.03068231):0.03182827):0.00333209):0.00166598,(172:0.01197107,((440:0.02233256,319:0.01005435):0.00978710,385:0.01573145):0.00150889):0.01119248):0.00775539,286:0.01768633):0.00177963):0.00457678):0.00279643):0.00282382,(561:0.02142784,108:0.05041557):0.02038891):0.00235973):0.00944971):0.00954802,(459:0.04328980,27:0.05142553):0.01117770):0.00312526,(((367:0.01984087,290:0.01745663):0.02254812,((((((312:0.01929606,469:0.00841048):0.03084883,(((480:0.01288547,512:0.02257575):0.03580346,(308:0.04311713,191:0.05137112):0.01272580):0.01236256,(155:0.04207857,66:0.05250371):0.02295064):0.00179189):0.00214774,(89:0.06698664,499:0.01946520):0.00504128):0.01967234,(383:0.08727847,((556:0.00814995,481:0.01296807):0.00874772,79:0.02272560):0.01622066):0.01273724):0.00200836,((((((((118:0.02410418,293:0.00896103):0.00344475,(205:0.00844304,(((111:0.00621937,(260:0.02119407,379:0.01193832):0.00259305):0.00393377,443:0.01799256):0.00104050,416:0.01550818):0.00074690):0.00497165):0.01999495,(((487:0.02304935,399:0.03775824):0.03929609,140:0.06213707):0.00752191,(((500:0.09058076,528:0.01476793):0.01142715,176:0.03001844):0.03777563,338:0.05698394):0.00365722):0.00184285):0.00091413,298:0.06219760):0.01448931,(((100:0.03481305,215:0.01448431):0.00732124,((455:0.00210241,134:0.00581812):0.00364723,91:0.04728713):0.01625345):0.00093772,(508:0.06694861,(((392:0.08478252,273:0.04248013):0.00327875,(30:0.06056154,((101:0.02656799,4:0.06733558):0.00851701,11:0.02741442):0.01410001):0.00563794):0.00506785,(14:0.00581862,563:0.00888417):0.05143943):0.00035114):0.01052133):0.01691258):0.00433769,243:0.03140428):0.00269477,((430:0.02972683,251:0.02576461):0.00758569,(((567:0.02385905,507:0.01761438):0.00438596,(347:0.02927092,(311:0.02461539,365:0.01462532):0.00773470):0.00208076):0.01520156,((420:0.03231026,(159:0.01746458,186:0.02660074):0.00733760):0.00174336,((401:0.00200925,534:0.00113310):0.03408652,310:0.02551553):0.00619897):0.01034643):0.00145262):0.02074876):0.00400265,((135:0.02460293,(302:0.05418740,(253:0.04156593,(451:0.02985017,256:0.02465803):0.01962045):0.03282205):0.00599638):0.00245084,(387:0.02108752,(341:0.02442349,36:0.01111197):0.00424051):0.01517479):0.00269340):0.00110400):0.00187036,(((237:0.09265764,106:0.04683613):0.03096783,(((((299:0.02508491,460:0.07462428):0.00631095,(18:0.02821582,((359:0.03570182,349:0.01360811):0.00682946,164:0.01880055):0.00511267):0.00734474):0.01315919,(496:0.03039990,32:0.02598773):0.06776702):0.03687188,((((((351:0.01199753,25:0.04120084):0.03676632,(343:0.01388675,(235:0.00289581,417:0.01595970):0.00412663):0.01770128):0.02491656,(((((562:0.08374766,(225:0.04238912,282:0.01790507):0.00545611):0.00107063,305:0.03378142):0.03873992,506:0.05675269):0.00398550,((((436:0.00750247,(292:0.00834540,38:0.01420216):0.00674117):0.00141398,471:0.02584039):0.00038286,236:0.01188026):0.00974634,242:0.03816071):0.00971784):0.00432339,(190:0.01525328,50:0.04688851):0.00617748):0.00032474):0.00373362,(513:0.05179631,(404:0.07021436,448:0.01054748):0.05729082):0.00962607):0.00143583,((((62:0.02575251,((80:0.00662074,233:0.00721020):0.05167535,(405:0.03261799,78:0.03510805):0.01249721):0.00573371):0.00425341,(254:0.05511866,464:0.02475405):0.02448711):0.00255393,395:0.01629483):0.00149388,168:0.04289576):0.00000001):0.00095921,(((402:0.03382963,(518:0.17562006,10:0.05511063):0.02152338):0.01673060,494:0.05954637):0.01036230,(((143:0.02643683,(202:0.02940133,516:0.01774300):0.00061036):0.01504738,(427:0.02917235,(465:0.01653049,76:0.01311662):0.01635520):0.03386488):0.00371878,(((107:0.01572833,522:0.01256624):0.03162020,198:0.04062169):0.01455301,61:0.05435338):0.00218104):0.00204919):0.00144361):0.01670003):0.00234269,((((497:0.00222138,(326:0.02428942,97:0.01122236):0.00065807):0.01495582,(122:0.01017567,(456:0.01999139,(150:0.03266569,473:0.01144602):0.00247946):0.00226086):0.00531228):0.00525819,(505:0.01146031,75:0.05889315):0.01883885):0.00795329,246:0.06480891):0.00485659):0.00196063):0.00213033,(((21:0.04979008,(364:0.03973801,(271:0.02736369,409:0.10563643):0.01296558):0.00395259):0.00497875,(55:0.04440300,86:0.05061538):0.04029128):0.02088122,(((((((340:0.01962261,65:0.01769259):0.01437657,12:0.04437286):0.00590458,(270:0.03273127,(545:0.02040159,355:0.01497818):0.04439503):0.00308297):0.00265629,(184:0.04094494,((48:0.02984161,(276:0.02664224,218:0.02065282):0.00222460):0.01176947,((53:0.02291005,217:0.01533514):0.01768566,(348:0.03605286,126:0.04406818):0.03846307):0.00293815):0.00884348):0.00802210):0.00699004,((388:0.02128564,(441:0.02246677,115:0.02104569):0.00262348):0.00300755,371:0.02099493):0.02363675):0.01068076,(((228:0.01544592,1:0.01550123):0.03717775,((466:0.03320777,363:0.04933374):0.00276333,559:0.02413048):0.00531520):0.00216192,(504:0.03871184,9:0.01811437):0.00493440):0.01930104):0.00034676,((((52:0.00574254,69:0.01064467):0.00821008,393:0.03057874):0.00421847,((152:0.01875687,151:0.00262330):0.01647051,419:0.02264589):0.00334831):0.00966410,(43:0.02211355,(185:0.00638268,303:0.00423556):0.01943658):0.01220099):0.02114607):0.00057489):0.00457338):0.00597188):0.00996986):0.00121864,((296:0.07194006,(((315:0.06358908,((84:0.02942869,161:0.01978998):0.01812592,285:0.01478073):0.01810050):0.05324763,(137:0.03940604,((170:0.01471936,352:0.02325574):0.04300656,468:0.01956335):0.00682437):0.01540722):0.01293749,((309:0.01860850,550:0.02439711):0.00762038,((((87:0.01619026,156:0.01118063):0.00143626,72:0.04847667):0.00164808,(41:0.03574540,64:0.01529833):0.00362478):0.01348981,35:0.03685168):0.00313705):0.00681491):0.00312902):0.00115439,(557:0.03261230,(((565:0.01340266,(454:0.00863331,82:0.00248309):0.00553689):0.00350435,549:0.01089389):0.00094270,(527:0.00329583,461:0.00528989):0.01494351):0.00026273):0.00227385):0.00801147):0.00141991):0.00200010):0.00338325,((((117:0.00980774,13:0.01312786):0.01293386,(((502:0.01715462,34:0.02474187):0.00565950,491:0.01230783):0.00573572,(382:0.01447023,((203:0.00924856,264:0.01240944):0.00409133,(240:0.01469131,119:0.01082928):0.00721589):0.00107877):0.00194175):0.00494437):0.00167314,(431:0.02644446,68:0.03356004):0.00635475):0.00959392,((((248:0.01644327,(535:0.04357173,(410:0.05155875,(329:0.03848649,121:0.03120681):0.00985227):0.01275519):0.00312572):0.02260885,(553:0.02342245,(((((234:0.02360821,((223:0.03736774,(258:0.02398678,46:0.04681560):0.00393989):0.00292516,(183:0.02154442,(515:0.02488449,(334:0.00717361,249:0.00887767):0.03289482):0.00309532):0.00516551):0.00335016):0.00058843,(509:0.02018089,325:0.01080080):0.00919746):0.00000001,400:0.02704789):0.00088354,(479:0.05003706,(520:0.02959287,375:0.01346099):0.00408486):0.00526906):0.00100961,((157:0.01325202,((537:0.01861610,548:0.02083264):0.00633027,489:0.02229458):0.03072103):0.00673621,(265:0.02435195,((220:0.00823050,81:0.01109309):0.01088487,245:0.02511817):0.00745799):0.00059238):0.00178709):0.00059119):0.00143478):0.00481904,((60:0.06249984,263:0.01666428):0.00187120,(120:0.03171605,300:0.00990215):0.01067241):0.03632209):0.01264864,(((((188:0.01439344,275:0.01071775):0.02044548,277:0.05790557):0.01117359,(175:0.03385579,((((259:0.07670508,547:0.03272984):0.02156202,(((((104:0.00967042,147:0.01217366):0.00364164,(324:0.01501687,((221:0.00680786,232:0.01498537):0.00079555,238:0.00553337):0.00487485):0.00643301):0.01321293,(323:0.02185366,224:0.01740517):0.06262176):0.00966110,318:0.05696913):0.00249451,5:0.05982162):0.00431432):0.00182225,((272:0.06393641,((356:0.03170408,425:0.01048436):0.02161847,(540:0.06017045,354:0.02766170):0.00197284):0.00222483):0.00377998,(517:0.02899366,((131:0.06175123,539:0.02014674):0.04061641,(322:0.01352537,533:0.02181658):0.01258392):0.00464920):0.00640275):0.01794833):0.00123619,((125:0.03220525,369:0.01152191):0.01042812,(((554:0.02972350,484:0.03969740):0.01276671,(216:0.01922913,462:0.06963911):0.00505420):0.00714937,((((391:0.01190998,174:0.01487602):0.00865296,163:0.01187957):0.00332554,564:0.02129910):0.00205488,(199:0.06070310,(294:0.01099110,(((((314:0.01868759,544:0.02091795):0.01657013,(336:0.01566944,268:0.00453879):0.00432890):0.00103347,331:0.01334403):0.00074610,((58:0.09709978,429:0.03677719):0.02083443,(((384:0.04018734,(204:0.06551603,166:0.01129314):0.01202857):0.01116060,(99:0.02766652,133:0.05823837):0.00630675):0.00816062,((279:0.03538227,(450:0.03699115,437:0.04408699):0.00959355):0.00792897,452:0.01317619):0.00027581):0.00113250):0.00043973):0.00000001,((408:0.10784856,((342:0.04318332,112:0.03462903):0.00593454,344:0.01486678):0.00401548):0.00128576,((551:0.00286420,304:0.00490922):0.04155030,16:0.00808847):0.00206621):0.00060411):0.00060092):0.00028163):0.00103404):0.00140960):0.01134299):0.01594098):0.00241695):0.01183087):0.00039126,(167:0.04098834,103:0.03410911):0.00182070):0.00458430,(((149:0.04341176,532:0.05076476):0.00917447,(378:0.03927560,(178:0.02416244,394:0.02297863):0.00562240):0.01424882):0.00725104,(((((317:0.03455635,201:0.01822566):0.00759994,373:0.06230699):0.02268976,((((129:0.06614434,492:0.02385815):0.00798524,((531:0.02169449,28:0.04762087):0.00342710,(96:0.04849503,(((180:0.01591467,288:0.01463923):0.01242448,361:0.01981242):0.00578544,70:0.00875217):0.00375084):0.00236172):0.01724775):0.00410020,((366:0.02362939,514:0.03691217):0.00054898,333:0.02176048):0.00199179):0.00117355,(267:0.09100604,148:0.02289623):0.00186014):0.00355247):0.00234003,210:0.05673273):0.00748204,(((181:0.03128701,444:0.08110117):0.00433539,(((132:0.01586555,(((510:0.00692961,257:0.01138340):0.00854202,(386:0.02442094,406:0.05306165):0.00245304):0.00350488,(495:0.01201287,162:0.00682963):0.03023343):0.00436900):0.00085523,8:0.01163720):0.00903102,3:0.03916163):0.00224559):0.00057557,((7:0.02052302,142:0.01498391):0.00776190,(45:0.01642509,((362:0.04851169,(77:0.01140413,266:0.02113671):0.01556113):0.00252249,59:0.00716659):0.00607842):0.01859820):0.00337438):0.00139132):0.00609737):0.00376662):0.00412092):0.00121552):0.00907813):0.00298727,(195:0.01144653,274:0.01309506):0.00962871):0.02570951,213:0.04910626):0.00360004):0.00567257,211:0.04003334):0.00952441,284:0.05430663):0.01794566):0.00323555):0.01324157):0.00471097):0.00000001);
tree best = [&U][-460180.7][ r 1.3439489 3.0726366 0.47429675 1.0164093 3.8294776 b 0.28530597 0.19033541 0.18757825 0.33678036 a 0.67379815 p 0.30713742 ](170:0.01945321,(468:0.01678791,(((315:0.06308152,(285:0.01067343,(84:0.02585687,161:0.01598276):0.01544264):0.00931143):0.05562861,((296:0.07681439,((549:0.01183975,(557:0.02244344,((193:0.03387400,((454:0.00820400,82:0.00368833):0.00389761,565:0.01226914):0.00399296):0.00074897,(527:0.00192216,461:0.00682058):0.01822486):0.00061782):0.00131509):0.00097331,((550:0.02441634,309:0.01857338):0.00724177,(35:0.03267522,((41:0.03664590,64:0.01438987):0.00363611,((72:0.04438178,87:0.01632296):0.00177877,156:0.01113861):0.00134298):0.01193768):0.00384703):0.00775630):0.00075175):0.00128359,(((367:0.02233035,290:0.01260919):0.01672597,((((237:0.11831906,(((18:0.03065905,(164:0.01816696,(359:0.02684424,349:0.01412000):0.00870166):0.00485585):0.00619144,(299:0.02063619,460:0.08171335):0.00382407):0.01488410,(496:0.02367593,32:0.03098289):0.06156027):0.03105175):0.00679577,135:0.02548315):0.00322670,((((298:0.07523581,(((338:0.04345721,(118:0.01951954,(293:0.01023372,(((443:0.01615525,(111:0.00528658,(379:0.01070889,260:0.02584464):0.00261042):0.00509562):0.00063262,416:0.01676874):0.00065362,205:0.00779029):0.00707303):0.00174719):0.01453967):0.00147251,(176:0.02059718,(500:0.06463545,528:0.02741159):0.00779354):0.03916904):0.00059120,(140:0.04772694,(399:0.04771949,487:0.02242089):0.03656779):0.00645670):0.00259549):0.01058963,(((563:0.00801783,14:0.00576354):0.04687699,(508:0.05917178,((392:0.07779409,273:0.05399892):0.00393639,(30:0.05804735,(11:0.03085963,(4:0.06762681,101:0.01856947):0.00849933):0.01425789):0.00811612):0.00696758):0.00191513):0.01198019,((91:0.04266987,(134:0.00478255,455:0.00004790):0.00478564):0.01873210,(215:0.01980203,100:0.02785229):0.00662825):0.00263151):0.01785590):0.00586872,((347:0.02121854,((311:0.02265081,365:0.01946414):0.00880514,(567:0.02212988,507:0.01513268):0.00362273):0.00258229):0.01527771,((430:0.02548521,251:0.02659513):0.00458995,((310:0.02566992,(401:0.00125203,534:0.00147126):0.03159125):0.00247532,((186:0.02729678,159:0.02012602):0.00718659,420:0.02801496):0.00099428):0.00892968):0.00176339):0.02320036):0.00559538,(((312:0.01200721,469:0.00867825):0.02558551,((499:0.01434289,(66:0.04470167,155:0.04008845):0.03652669):0.00375404,((480:0.01167912,512:0.02300323):0.02996377,(308:0.04870925,191:0.04462360):0.01045861):0.01724943):0.00065030):0.00116566,89:0.05253236):0.01992569):0.00077214):0.00105241,((((36:0.00729959,387:0.01736474):0.00393691,341:0.02065470):0.01552039,(((246:0.06180075,((((((448:0.00921671,404:0.06980010):0.06318236,((518:0.15646821,10:0.05467749):0.03962742,402:0.03263206):0.01326113):0.00566578,494:0.05946056):0.00022036,(((((465:0.00907527,76:0.01244325):0.01006264,427:0.02201713):0.04049094,(198:0.04282582,(107:0.01332513,522:0.01160062):0.03241161):0.01128932):0.00131319,(254:0.04936784,464:0.02259851):0.02914978):0.00000001,((((((562:0.07407964,(225:0.04538234,282:0.01333446):0.00742752):0.00179862,305:0.03636490):0.03767221,(242:0.02662258,(((292:0.00949350,38:0.01777519):0.00381733,436:0.00603461):0.00053647,(471:0.02810523,236:0.01008202):0.00354700):0.01014233):0.01593782):0.00263918,(((351:0.01742230,25:0.03379920):0.03944084,(235:0.00253502,(343:0.02092648,417:0.01777322):0.00116055):0.01799002):0.00999729,(50:0.05666956,(190:0.01885618,506:0.06314452):0.00161817):0.00215053):0.00185084):0.00402928,(395:0.02241804,168:0.05078944):0.00186921):0.00000001,((61:0.04419908,513:0.06299222):0.00150904,((62:0.02461306,((78:0.03642157,405:0.04208554):0.01073703,(233:0.00967948,80:0.01508631):0.03655644):0.00180591):0.00911191,((516:0.02195836,143:0.02062970):0.00016368,202:0.03097941):0.02644217):0.00162062):0.00119254):0.00162614):0.00218556):0.01138713,106:0.06870773):0.00486224,((505:0.01048622,75:0.05011419):0.02338529,(((97:0.01398631,497:0.00592365):0.00200221,326:0.02960259):0.00715323,((456:0.02063057,(150:0.03371620,473:0.00905251):0.00204981):0.00412569,122:0.00789923):0.00592329):0.00396915):0.01395177):0.00289528):0.00387920,(((((393:0.03773165,(69:0.01152366,52:0.00621347):0.00581514):0.00571033,((151:0.00406281,152:0.01813167):0.01270323,419:0.02334782):0.00364398):0.00649129,((185:0.00404406,303:0.00430918):0.02183209,43:0.01668843):0.01316975):0.01837754,(((371:0.02411247,((388:0.01865870,115:0.01573644):0.00109816,441:0.02115104):0.00258798):0.02273230,((184:0.04228018,((126:0.04474438,348:0.03440517):0.03161542,((48:0.02870947,(218:0.02046604,276:0.02227307):0.00324671):0.00956260,(53:0.01828124,217:0.02074394):0.01710512):0.00192393):0.00625676):0.00715038,(((65:0.01640791,340:0.01714747):0.01280524,12:0.04167496):0.00410114,(270:0.03732644,(545:0.01855517,355:0.01614752):0.04330635):0.00321369):0.00081573):0.00950449):0.00845386,((9:0.01920548,504:0.03899791):0.00405263,((466:0.02955150,(363:0.04795242,559:0.01952939):0.00069502):0.00371027,(228:0.01155905,1:0.01903366):0.03426450):0.00146436):0.01973500):0.00115453):0.00059803,(((21:0.04518121,(271:0.04211125,364:0.03872549):0.00360847):0.00411863,(86:0.04510452,55:0.04567161):0.03942482):0.00769790,409:0.09707571):0.01312437):0.00310019):0.00363994,(243:0.02637446,383:0.09749455):0.00569079):0.00167524):0.00360085,(((253:0.03317329,(256:0.02815376,451:0.02805382):0.01262637):0.02664466,302:0.04929380):0.00748681,((556:0.01032725,481:0.01238737):0.00913190,79:0.02277180):0.02781939):0.00208546):0.00127600):0.01007367):0.00163861,((((187:0.08590849,(482:0.02805639,154:0.01903921):0.00533940):0.01587632,((123:0.00501443,433:0.00791523):0.03125329,((108:0.04762790,561:0.02380402):0.01694307,(((247:0.10013816,((((((376:0.00591615,358:0.00398718):0.04171514,((523:0.02566224,350:0.01069469):0.00388300,((328:0.01723790,(474:0.00172196,345:0.00376225):0.00656805):0.00529311,(306:0.02678555,(105:0.02238469,414:0.01412859):0.04802796):0.00518089):0.00277668):0.00798301):0.00661223,(((((71:0.00263391,485:0.02486405):0.03012519,((398:0.01619316,54:0.01542678):0.00929520,(472:0.01955669,428:0.01695460):0.00686491):0.00255726):0.00139227,49:0.04336739):0.00543233,(470:0.01329592,74:0.01511885):0.02773961):0.01087731,(((173:0.05457626,424:0.07208230):0.00652020,((141:0.01150316,421:0.00626585):0.02949600,((529:0.01872569,301:0.06485772):0.05796634,(525:0.01997900,463:0.01774677):0.00680174):0.04036901):0.00264569):0.01406781,((128:0.01223208,(422:0.00908387,(519:0.01231148,229:0.00408773):0.00178996):0.00068209):0.03827070,(486:0.00942296,197:0.00762922):0.04596597):0.01159011):0.00355979):0.00138934):0.00224498,((((558:0.06385270,332:0.02299046):0.01084050,(((73:0.09059837,179:0.11081171):0.01833641,37:0.05025975):0.03620190,(526:0.02173625,503:0.03710862):0.02012218):0.00213508):0.00868022,((67:0.02245663,124:0.03716362):0.00491809,((63:0.06351963,(((241:0.02088761,207:0.01622531):0.00610834,194:0.03921387):0.00390642,17:0.03891853):0.00597795):0.01164073,((((((26:0.02831172,477:0.01820731):0.00356398,(269:0.03593478,449:0.05268431):0.00132551):0.00213380,((239:0.05661496,(31:0.04434589,353:0.02568331):0.01653224):0.00078851,((368:0.01987613,413:0.02060749):0.04244077,(524:0.01949580,((262:0.05292247,(283:0.04813478,442:0.04883153):0.00374521):0.00129259,(((321:0.03840159,(536:0.00862113,(130:0.01090258,(297:0.00749228,(85:0.00918666,396:0.00766610):0.00032044):0.00074552):0.00133764):0.01784206):0.00202088,(212:0.02483630,((307:0.02185183,418:0.02265430):0.00700034,((478:0.03186811,146:0.01036022):0.00705930,255:0.02849796):0.01407165):0.00109713):0.00153421):0.00109893,((56:0.00849649,488:0.01370982):0.00414144,95:0.06741135):0.00336643):0.00257611):0.00427908):0.00312286):0.00469068):0.00687918):0.00223599,(423:0.03101891,501:0.03498194):0.04597612):0.00457213,(((((((((40:0.02795389,555:0.03419911):0.07008011,530:0.07489953):0.00642937,94:0.03814401):0.01685467,(447:0.17070480,((169:0.06359223,88:0.03845252):0.02946552,24:0.09209546):0.03065378):0.01572557):0.00525447,(439:0.00624635,(6:0.00569844,493:0.00672432):0.00182669):0.01472464):0.00307445,453:0.04632360):0.01218251,231:0.09000665):0.00475727,((((434:0.07477973,(92:0.02327031,542:0.02023576):0.03539458):0.00711450,((330:0.01334282,(346:0.01972461,(230:0.01687194,177:0.00836661):0.00537213):0.00661881):0.00142796,(((289:0.00530400,(244:0.00518832,521:0.01067838):0.00203247):0.00634584,476:0.02955511):0.00337913,(((47:0.01549744,(313:0.00536257,(498:0.01466239,250:0.00670452):0.00139884):0.00260125):0.05834592,((407:0.00044390,114:0.01463821):0.00592439,(458:0.00872835,397:0.01727773):0.00100926):0.00935849):0.00555631,(278:0.03048971,(281:0.01539309,252:0.01314789):0.01091863):0.00416669):0.00382976):0.00030935):0.01710057):0.00669133,(109:0.01656716,381:0.01794952):0.02269777):0.00508701,((261:0.00627933,411:0.01720785):0.00123724,(((2:0.01994117,160:0.04339691):0.00246246,(189:0.02085127,457:0.00598968):0.01389592):0.00142345,23:0.00612846):0.00045002):0.02004384):0.00016453):0.00183749,(320:0.16277464,(116:0.03814664,389:0.05376201):0.01773512):0.01443929):0.00524260):0.00314568,(((511:0.02396737,(380:0.03586105,113:0.01515069):0.00807522):0.01171412,(377:0.04277300,((432:0.02072995,93:0.03271584):0.01236429,(339:0.02932537,374:0.02178844):0.00233063):0.00843236):0.01691530):0.00110556,(426:0.05103205,51:0.03990987):0.02897937):0.01062179):0.00152197):0.00208055):0.01256294):0.01097142,33:0.08151963):0.01884346):0.00047798,(566:0.03179327,(44:0.01088980,22:0.01511185):0.00914122):0.02061227):0.00194480,(((287:0.01174137,490:0.02421072):0.02302777,192:0.03784730):0.01285914,((((39:0.09309969,(541:0.07293735,171:0.11615953):0.02741625):0.02881992,136:0.06659782):0.02743583,((483:0.16528948,222:0.13340780):0.10052434,446:0.17005472):0.16380166):0.16249714,((208:0.01209096,((445:0.03946150,138:0.00511445):0.02926488,(227:0.01301954,57:0.01951163):0.00237319):0.00234668):0.06144390,20:0.07863682):0.00926751):0.00608694):0.01374179):0.00190466):0.01882299,(((((538:0.03489746,357:0.01687892):0.02488780,((412:0.02207174,127:0.01722987):0.01947424,(158:0.04522580,(((42:0.00513172,144:0.01086518):0.02734869,475:0.05572344):0.00998519,543:0.02294152):0.00580308):0.01055862):0.00797720):0.00306486,((172:0.01516361,(385:0.01591851,(319:0.00622576,440:0.02181929):0.00616941):0.00409289):0.01045408,(560:0.02026531,206:0.07517044):0.04338859):0.00252747):0.00862014,286:0.01993634):0.00076454,((15:0.03325223,219:0.06589118):0.00961189,214:0.05487476):0.01477227):0.00676848):0.00397687,((182:0.01950326,(98:0.01964676,435:0.01960525):0.02120150):0.00696598,390:0.03824355):0.00451955):0.00190692):0.00224593):0.00267698):0.01719841,(459:0.04120414,27:0.04739567):0.00898245):0.00507300,(((((13:0.01234835,117:0.01226164):0.01233744,((68:0.03524707,431:0.02703442):0.00589859,((203:0.01087800,264:0.00866033):0.00880956,((119:0.01156065,240:0.01166944):0.00906492,(382:0.00918756,(491:0.01374099,(34:0.01921232,502:0.01775492):0.00396487):0.00567172):0.00155639):0.00035139):0.00602076):0.00039587):0.00878897,((((300:0.01076297,120:0.02516470):0.01412285,(60:0.06098163,263:0.02108298):0.00091755):0.04095778,(((((520:0.02775409,375:0.01328441):0.00399620,479:0.05571534):0.00365083,400:0.03172680):0.00192369,((325:0.01072672,509:0.02144665):0.00653402,234:0.02393453):0.00000001):0.00126695,(((((334:0.00607968,249:0.00829386):0.03403663,515:0.02514757):0.00478335,(46:0.04714418,258:0.02406500):0.00658409):0.00117894,(223:0.04430457,183:0.02092939):0.00205634):0.00445419,(553:0.02052530,(((248:0.01758189,(535:0.04395329,(410:0.04537856,(329:0.03669389,121:0.03052235):0.01127594):0.00944172):0.00581300):0.02330008,((((537:0.02129095,548:0.02651774):0.00338685,489:0.01893387):0.03444057,157:0.01265456):0.00662821,(245:0.03042360,(81:0.01340295,220:0.01031841):0.00972463):0.01127012):0.00000001):0.00248509,265:0.02183333):0.00142279):0.00175809):0.00073794):0.00350543):0.01078157,(((((((517:0.03195447,(((354:0.02658952,(356:0.02696801,425:0.00783457):0.02257555):0.00258654,(540:0.05587557,272:0.05670085):0.00361109):0.00796327,((322:0.01435491,533:0.02391298):0.01444124,(131:0.04716097,539:0.02646470):0.03962443):0.00365742):0.00576098):0.00900563,((((224:0.01725624,323:0.02527124):0.05482109,(147:0.01232935,(104:0.01139279,(324:0.02176681,(238:0.00593888,(232:0.01691787,221:0.00562717):0.00052273):0.00541217):0.00463760):0.00147714):0.02333409):0.00844407,(5:0.05924719,318:0.05430343):0.00382998):0.00273585,(259:0.07065944,547:0.04243119):0.02068097):0.00105921):0.00284151,((408:0.11132888,((((484:0.04450325,554:0.01734810):0.02382632,(462:0.07864118,216:0.01900710):0.00481146):0.00866554,((294:0.01331807,((279:0.03876528,(450:0.04104763,437:0.05233006):0.00484705):0.00969119,(((452:0.01156028,(58:0.09933626,429:0.03046215):0.02288965):0.00053176,((344:0.01591032,(112:0.02683582,342:0.02970008):0.00525381):0.00878417,((551:0.00337891,304:0.00952138):0.04152342,16:0.00616335):0.00381828):0.00048080):0.00070762,(331:0.01179104,((268:0.00556578,336:0.01779639):0.00492463,(544:0.01976894,314:0.02188266):0.01538186):0.00095777):0.00168642):0.00008528):0.00043593):0.00114982,(564:0.02188891,((391:0.00710847,174:0.01123600):0.00680854,163:0.01085376):0.00394865):0.00043327):0.00135938):0.00050004,(199:0.06111854,((384:0.04164837,(166:0.01299695,204:0.05447242):0.00698890):0.00767086,(99:0.02515654,133:0.05084339):0.00336146):0.00651549):0.00201943):0.00282819):0.00775419,(125:0.03061573,369:0.01204652):0.01340589):0.01516314):0.00447080,175:0.03166905):0.01074522,167:0.03782724):0.00068977,((277:0.06065223,(275:0.01373523,188:0.01430984):0.01387603):0.01322760,103:0.03760815):0.00029200):0.00449300,((181:0.03958789,((((132:0.01538227,(8:0.00795794,(((510:0.00663907,257:0.00785006):0.00710473,(495:0.00813137,162:0.00481226):0.02868656):0.00280439,(386:0.02155666,406:0.04896703):0.00204577):0.00567749):0.00100974):0.01086305,(3:0.03177462,444:0.08561224):0.00768753):0.00072207,((7:0.01559552,142:0.01588047):0.00725033,(45:0.01678745,(((266:0.01972495,77:0.00993195):0.01462514,362:0.04996428):0.00090758,59:0.00980111):0.00998510):0.01983143):0.00402902):0.00121326,(210:0.06980045,(((148:0.02280267,267:0.08951943):0.00245207,((333:0.02258019,(514:0.03671959,366:0.02699454):0.00106148):0.00144796,((((70:0.01072062,(361:0.01646325,(288:0.01340860,180:0.01177373):0.01131828):0.00389864):0.00186673,96:0.05680025):0.00361863,(28:0.05201483,531:0.01955922):0.00461999):0.01444323,(129:0.06049374,492:0.01995522):0.01004387):0.00510494):0.00109693):0.00270619,((201:0.01743814,317:0.03505450):0.00727135,373:0.06973956):0.02621516):0.00239923):0.01025788):0.00052301):0.00597150,(((178:0.01840253,394:0.02013782):0.00592810,378:0.02971559):0.01507030,(149:0.05591998,532:0.05257242):0.00496932):0.00420778):0.00318293):0.00530628):0.00089115):0.01157026,(195:0.00799565,274:0.01335048):0.00557142):0.00385551,(((280:0.03847847,196:0.05239299):0.04905980,((((370:0.00809663,291:0.02145496):0.02080931,(226:0.09604995,403:0.03379067):0.00421866):0.00716276,(((209:0.05923477,110:0.02881986):0.02025595,(29:0.02892820,139:0.03742168):0.01504328):0.02478450,(327:0.06869209,415:0.03031321):0.03364439):0.00135916):0.00558285,(((284:0.04981281,((((438:0.02536848,360:0.00653781):0.01067170,467:0.04184487):0.00347427,((552:0.01005597,337:0.02202593):0.01648108,(90:0.01995568,(372:0.01097347,102:0.03022639):0.00394356):0.00410994):0.01350891):0.00593806,(546:0.07471104,(145:0.02919289,335:0.04504644):0.01341990):0.00457083):0.01703428):0.00980761,211:0.04527882):0.00234301,213:0.05684023):0.00195449):0.02901982):0.00697206,(165:0.07866703,(200:0.04896063,((19:0.06522308,316:0.08244093):0.07076389,(295:0.02670842,(83:0.01496163,153:0.04822916):0.00419812):0.01760098):0.00981663):0.00943093):0.02134024):0.00169275):0.00149149):0.00117236):0.00899814):0.01069080):0.01475157,137:0.03877999):0.00560174):0.03598849,352:0.01984106);
tree best = [&U][-442951.4][ r 1.3422233 3.4264049 0.46400001 1.0663173 3.6856875 b 0.27792189 0.19102601 0.18811924 0.34293287 a 0.6451637 p 0.30368245 ](295:0.01948864,153:0.05471169,((((165:0.09019770,((213:0.05130389,(((((370:0.01086932,291:0.01884045):0.02282077,(226:0.09260125,403:0.03163958):0.00336767):0.00712303,(327:0.06240857,415:0.02688947):0.02879898):0.00238875,((110:0.03298291,209:0.06066372):0.01752524,(29:0.02518279,139:0.03563092):0.01473115):0.02406465):0.00412514,(211:0.04535837,(((546:0.07210585,(145:0.03075134,335:0.04321980):0.01304118):0.00739088,((((372:0.01086516,90:0.01410419):0.00365949,(552:0.00765913,337:0.02385046):0.01713667):0.00153253,102:0.02457197):0.01154500,(467:0.03902523,(438:0.02410894,360:0.00558134):0.01354720):0.00322944):0.00417035):0.01586663,284:0.04462582):0.00612509):0.00496165):0.00608083):0.02169783,(((274:0.01283849,195:0.00954383):0.00927810,(((((34:0.02028113,502:0.01661897):0.00489212,491:0.01721702):0.00441839,(382:0.01029475,((119:0.00664169,240:0.00948820):0.01153665,(264:0.00896042,203:0.00999608):0.00367152):0.00178544):0.00176757):0.00571910,((117:0.01603575,13:0.01412062):0.00899754,(68:0.02926720,431:0.02276397):0.00642524):0.00019259):0.00506937,(((((178:0.02617363,(394:0.01715335,378:0.03423438):0.00420960):0.01014949,(532:0.04997348,149:0.04652900):0.00640025):0.00242507,((167:0.03909226,((((((((539:0.02350350,131:0.04648076):0.04484772,(533:0.02081602,322:0.01344600):0.00821398):0.00462980,517:0.02647053):0.00622380,((((425:0.00998785,356:0.02734108):0.02039078,272:0.05188796):0.00190473,354:0.03013110):0.00447785,540:0.05639664):0.00427630):0.01137235,(547:0.03984035,259:0.07203510):0.01183350):0.00267319,((318:0.05725064,5:0.05451220):0.00406188,((323:0.02210246,224:0.01922220):0.05143255,((324:0.01809780,(238:0.00516908,(221:0.00736692,232:0.01335483):0.00096396):0.00414162):0.00627692,(147:0.01808897,104:0.00774171):0.00231048):0.01676090):0.00825713):0.00337836):0.00193844,((369:0.01500696,125:0.03286248):0.01014667,(((99:0.02883093,(((204:0.04962910,166:0.01014994):0.00809969,384:0.04104131):0.00307767,133:0.04970527):0.00133057):0.00951086,((564:0.01676339,((391:0.01023757,174:0.00764962):0.00747828,163:0.01189298):0.00507823):0.00210173,((((199:0.05772753,(268:0.00865518,336:0.01633302):0.00469838):0.00298973,((((279:0.03201178,(437:0.05959730,450:0.03295728):0.00486144):0.01017395,452:0.01380037):0.00147444,(58:0.09034808,429:0.02608044):0.02088744):0.00032319,331:0.01597539):0.00000001):0.00021916,((408:0.10365086,(551:0.00440918,304:0.00561425):0.03119796):0.00329023,16:0.00909127):0.00081294):0.00027780,(((344:0.02074008,(314:0.01841674,544:0.02410287):0.01138353):0.00403230,(342:0.04783091,112:0.03266026):0.00511522):0.00221379,294:0.01263363):0.00000001):0.00141437):0.00062332):0.00478274,((462:0.06954208,216:0.01413485):0.00763253,(484:0.04089147,554:0.02352760):0.01823961):0.00345196):0.00778955):0.01190067):0.00334352,175:0.02885405):0.00771709):0.00087307,(103:0.03181966,(277:0.05515032,(275:0.01445311,188:0.01260257):0.01490155):0.01264791):0.00237281):0.00197548):0.00304538,(((181:0.03564123,(444:0.07089454,3:0.02969514):0.00544550):0.00129781,(((((362:0.04326807,(77:0.00838821,266:0.02273086):0.01431209):0.00161122,59:0.00926572):0.00701119,45:0.01486040):0.01663169,(142:0.01280934,7:0.02003805):0.00851317):0.00141026,((8:0.00942201,((406:0.04788529,386:0.01993285):0.00194083,((510:0.00761083,257:0.01191656):0.00891172,(162:0.00548078,495:0.01001947):0.02808873):0.00147194):0.00393801):0.00025843,132:0.01481824):0.00895125):0.00090499):0.00124761,(((317:0.02731635,201:0.01922324):0.01164827,373:0.05131219):0.02366144,(((267:0.08471208,148:0.01804417):0.00377471,((514:0.04040767,((((531:0.02442839,((288:0.01642524,180:0.01431272):0.01478208,(361:0.01485260,70:0.01263890):0.00562662):0.00324539):0.00243882,(28:0.03779155,96:0.04799695):0.00532081):0.01594268,(492:0.02195524,129:0.06153938):0.00485783):0.00371929,366:0.02374316):0.00036484):0.00165657,333:0.01932255):0.00072253):0.00147602,210:0.05505110):0.00169238):0.01050177):0.00482427):0.00576291,(((((((234:0.01953785,400:0.02875398):0.00047132,((325:0.01064057,509:0.01755963):0.00559849,(((46:0.04809582,258:0.02031280):0.00368121,223:0.03763847):0.00325553,(183:0.01872021,((249:0.00997131,334:0.00473956):0.03115541,515:0.02064394):0.00236346):0.00370068):0.00333960):0.00000001):0.00143500,(479:0.05304122,(375:0.01113870,520:0.02919904):0.00403904):0.00617264):0.00057786,553:0.02314926):0.00068814,((157:0.01287872,(489:0.02446239,(537:0.02421312,548:0.01765586):0.00210195):0.03351643):0.00640346,(265:0.02106773,(245:0.02315991,(81:0.00838602,220:0.01009330):0.01435882):0.00679337):0.00108585):0.00241958):0.00194897,(535:0.05004864,(248:0.01647642,(410:0.04767140,(329:0.03599746,121:0.03143251):0.00682198):0.01341742):0.00245053):0.02177196):0.00245123,(((300:0.01480364,120:0.02979674):0.00675344,60:0.05791485):0.00145281,263:0.01465415):0.03078078):0.01303348):0.00187986):0.00809489):0.00289488,((((290:0.01622296,367:0.01302570):0.02086736,(((((135:0.02169582,302:0.05222190):0.00382767,((341:0.02557726,36:0.00844642):0.00222487,387:0.01768245):0.01678838):0.00393824,(((246:0.05864112,(((((427:0.02620102,(76:0.00838280,465:0.01461428):0.01894219):0.03593059,(107:0.01824151,522:0.01026084):0.03997854):0.00225262,(((254:0.05741397,464:0.02588014):0.02118768,168:0.04880921):0.00438898,(((((402:0.03623691,(10:0.05279838,518:0.16637064):0.01897476):0.01170010,61:0.05384817):0.00748816,(198:0.03872571,((202:0.03254720,(516:0.01651847,143:0.01964082):0.00060615):0.01036252,513:0.06421672):0.00312081):0.00193625):0.00213359,(((25:0.02958818,351:0.01348150):0.03876639,((417:0.02177080,235:0.00399768):0.00545709,343:0.01574517):0.01346489):0.01637298,(190:0.02548092,((50:0.05203034,(242:0.03076544,((471:0.02400304,((292:0.00917937,38:0.01811341):0.00344502,236:0.01180539):0.00182316):0.00108796,436:0.00803699):0.00768495):0.00824320):0.00478984,(((305:0.03188371,(225:0.03884706,282:0.01652757):0.00806393):0.00115536,562:0.07928436):0.03327778,506:0.06263881):0.01291182):0.00169930):0.00045503):0.00315756):0.00122420,((404:0.07782025,448:0.01353452):0.05280048,395:0.02082870):0.00539001):0.00253862):0.00015035):0.00052660,(62:0.02233526,((80:0.01304845,233:0.00992525):0.03226415,(78:0.03862189,405:0.04073961):0.00647693):0.00497702):0.00785117):0.00102455,494:0.05732468):0.01209498):0.00250847,(((((456:0.02247529,150:0.03343564):0.00076572,(473:0.01304890,122:0.00895942):0.00526328):0.00216626,(497:0.00619495,(326:0.02239369,97:0.01267974):0.00047547):0.00748755):0.00410242,(75:0.06257079,505:0.00958249):0.01260884):0.01350444,((106:0.04737466,237:0.09196937):0.02180795,((496:0.02577147,32:0.03210235):0.07921107,((299:0.03440632,460:0.07732364):0.00448694,(18:0.02492194,((349:0.01293020,359:0.02824505):0.00996843,164:0.01280176):0.00565781):0.00572303):0.01447090):0.02773605):0.00210055):0.00299868):0.00336898,(((((441:0.01758502,115:0.02075745):0.00169442,388:0.01872546):0.00132215,371:0.02564478):0.02228630,(((355:0.01653975,545:0.02475527):0.04639093,(184:0.04058998,(((53:0.02746395,217:0.01949350):0.01902550,(218:0.01763307,(48:0.02306659,276:0.02815999):0.00335796):0.00911263):0.00229143,(348:0.03795216,126:0.03802107):0.03399938):0.00490592):0.00631040):0.00068527,(270:0.02626088,(12:0.03706686,(340:0.01292384,65:0.02006755):0.01326240):0.00171154):0.00089212):0.00779751):0.00506029,((((271:0.02846789,409:0.09816579):0.01574647,364:0.03509097):0.00987229,(21:0.04433317,(55:0.03459814,86:0.04806279):0.03677058):0.00603119):0.01982685,(((((151:0.00304890,152:0.01969823):0.01544203,419:0.02498115):0.00318589,(393:0.03431005,(69:0.01038785,52:0.00596150):0.00708133):0.00272363):0.00730061,(43:0.01686518,(185:0.00502623,303:0.00364364):0.01919109):0.01471277):0.01715997,((504:0.03613837,9:0.02064820):0.00744872,(559:0.02204307,((228:0.01118542,1:0.01526335):0.04145662,(363:0.04537498,466:0.02345785):0.00344270):0.00369295):0.00179588):0.01624580):0.00173580):0.00101954):0.00316809):0.00554953):0.00098269,((79:0.02129505,(556:0.01413112,481:0.01123655):0.00769173):0.02121835,(383:0.07466596,(253:0.03179412,(451:0.02161151,256:0.03227530):0.01021894):0.03430104):0.00669648):0.00473951):0.00100674,((((155:0.02609826,66:0.04818983):0.03486093,(499:0.02083972,89:0.05622279):0.00399912):0.00554486,((469:0.00681478,312:0.01092560):0.02145583,((480:0.01416773,512:0.02663431):0.03457307,(191:0.04162295,308:0.03361972):0.01392848):0.00926865):0.00021055):0.02156980,((((((528:0.02750533,(500:0.08490639,176:0.02578593):0.00528285):0.03142462,(140:0.06153344,((((((205:0.00756041,416:0.01424955):0.00083838,(111:0.00654962,379:0.01576115):0.00444782):0.00043760,(260:0.02273560,443:0.01298490):0.00291815):0.00591333,293:0.00776875):0.00061791,118:0.01955305):0.01889441,(487:0.02699727,399:0.04086665):0.02808853):0.00199539):0.00092547):0.00163521,298:0.06233082):0.00193795,338:0.05240631):0.01284029,(243:0.02717013,(((91:0.04316833,(134:0.00578229,455:0.00211398):0.00405806):0.00982425,(215:0.01665347,100:0.02752267):0.00591802):0.00186164,((((508:0.05191173,273:0.04311394):0.00569476,392:0.08242478):0.00207564,((11:0.03148805,(4:0.06808019,101:0.02145034):0.00852582):0.01703158,30:0.05739907):0.00900905):0.00311228,(563:0.00917077,14:0.01088653):0.04028115):0.01078275):0.01054495):0.00666338):0.00353531,(((507:0.01546268,567:0.02152279):0.00389229,((311:0.02765219,365:0.01650190):0.00892754,347:0.02225291):0.00268873):0.01726940,((((159:0.01255497,186:0.02995004):0.00821870,420:0.02769578):0.00206448,((534:0.00227838,401:0.00033011):0.03446193,310:0.02284117):0.00297705):0.01121756,(251:0.02576473,430:0.01914547):0.00617849):0.00049046):0.01644703):0.00424600):0.00189643):0.01092634):0.00047414,(((((454:0.00908564,82:0.00209357):0.00315739,565:0.01201984):0.00404143,549:0.01085256):0.00153941,(557:0.02295493,(461:0.00490580,527:0.00162358):0.01481087):0.00011460):0.00178256,(296:0.07314314,(((550:0.02199410,309:0.01762469):0.00586233,(35:0.03101653,(87:0.01533328,(64:0.01825554,((156:0.00930537,72:0.04675299):0.00072771,41:0.03597154):0.00130579):0.00178438):0.01183257):0.00464029):0.00624208,((315:0.05660297,(285:0.01145143,(161:0.01929809,84:0.02189953):0.01754643):0.00861253):0.04967077,((468:0.01581882,(170:0.01271770,352:0.01896809):0.04135415):0.00401655,137:0.04315583):0.01399981):0.01228791):0.00200397):0.00113244):0.00731737):0.00168272,((193:0.03450300,(((((286:0.01847414,(((206:0.08522045,560:0.02861670):0.04163834,(((319:0.01299262,440:0.02062324):0.00695387,385:0.01805312):0.00641777,172:0.01605974):0.00801629):0.00054279,((357:0.02325155,538:0.02965042):0.02206497,((127:0.01613268,412:0.02188305):0.01583317,(158:0.05057712,(543:0.02951603,(475:0.05733380,(42:0.00438245,144:0.00850783):0.03048819):0.00967565):0.00294548):0.00884074):0.00688004):0.00466864):0.00541071):0.00300699,(219:0.05707896,(15:0.03067560,214:0.04913380):0.00808603):0.01373178):0.00478281,(((((22:0.01409282,44:0.01074121):0.00659215,566:0.03203749):0.01806559,((((74:0.01462477,470:0.01162537):0.02701869,(49:0.04323215,(((398:0.01234369,54:0.01891155):0.00906204,(428:0.01829127,472:0.01511232):0.00298922):0.00368761,(485:0.01775820,71:0.00145563):0.03360458):0.00122613):0.00491976):0.01134597,(((128:0.01208247,((519:0.01131331,229:0.00507657):0.00077684,422:0.00869625):0.00232639):0.03640534,(486:0.00645899,197:0.00746257):0.03846448):0.01308096,((358:0.00548446,376:0.00556091):0.03799663,((523:0.02981246,350:0.01166750):0.00301866,((328:0.01424917,(474:0.00232413,345:0.00130583):0.00411046):0.00470792,((105:0.02147813,414:0.01163085):0.03646979,306:0.02893337):0.00985498):0.00228230):0.00498757):0.00763310):0.00149214):0.00329351,(((525:0.02132728,463:0.01602700):0.00655770,(529:0.01704487,301:0.05559875):0.05399813):0.03512182,((141:0.01079221,421:0.00798698):0.02940726,(424:0.07236943,173:0.05127647):0.00716931):0.00264007):0.01538541):0.00195757):0.00121050,((33:0.08431164,(((67:0.01862766,124:0.04039933):0.00712522,((((377:0.04321310,((432:0.01996766,93:0.03002493):0.01823089,(374:0.01515087,339:0.02976601):0.00301475):0.00677313):0.01641900,((511:0.03362532,(380:0.03445455,113:0.01789855):0.00779362):0.01215307,(426:0.05319240,51:0.04579492):0.02543828):0.00110786):0.01001093,(((320:0.14422045,(116:0.03475469,389:0.04984196):0.02800593):0.01076506,((((109:0.01892248,381:0.01702503):0.02840387,(((((476:0.02263877,(244:0.00710467,(521:0.01032340,289:0.00490121):0.00150984):0.00422244):0.00149587,((((397:0.01955108,(114:0.01117324,407:0.00130524):0.00542861):0.00112608,458:0.00823187):0.00879689,(47:0.01149126,(313:0.00572728,(250:0.00863477,498:0.01327903):0.00102504):0.00364619):0.05105397):0.00302292,(278:0.04168803,(281:0.01392232,252:0.01137673):0.01074758):0.00138886):0.00567369):0.00215815,330:0.01431740):0.00252410,(346:0.01655118,(230:0.01383852,177:0.00795642):0.00368554):0.00763088):0.02020304,(434:0.06534610,(542:0.01584200,92:0.02448212):0.02887446):0.00510841):0.00573648):0.00647975,(231:0.08948540,(453:0.03657182,(((24:0.08354332,(169:0.05758453,88:0.02703716):0.03278962):0.03734272,((530:0.06363442,447:0.14839983):0.00740781,((40:0.03067076,555:0.03547586):0.07599582,94:0.03088340):0.00686264):0.01169179):0.00577681,((493:0.00584306,6:0.00459064):0.00204353,439:0.00977858):0.01965120):0.00187583):0.00659397):0.00710604):0.00077634,(23:0.00715243,((261:0.01046756,411:0.02459482):0.00167133,((160:0.04628060,2:0.02185679):0.00464022,(457:0.00470248,189:0.02211552):0.00753745):0.00145933):0.00000001):0.01824575):0.00293297):0.00359831,(((239:0.05296528,(((((283:0.05338267,262:0.03840477):0.00138021,(((95:0.06825533,(56:0.00747474,488:0.01398270):0.00500578):0.00355018,(((307:0.01885681,418:0.02356726):0.00925955,212:0.02767347):0.00184407,(321:0.03302697,(396:0.00914657,((85:0.00721625,(297:0.00656402,536:0.00862854):0.00057117):0.00070593,130:0.00980721):0.00066386):0.01289938):0.00452373):0.00122000):0.00096904,((255:0.01991531,(146:0.01027912,478:0.03136787):0.00846415):0.00773060,442:0.03911729):0.00446327):0.00347137):0.00303327,524:0.02380033):0.00253162,(368:0.01960272,413:0.02311412):0.04472145):0.00360185,(31:0.03213425,353:0.02242128):0.01861743):0.00134282):0.00551605,((449:0.05437792,(477:0.01345581,26:0.02366941):0.00316588):0.00103331,269:0.03878807):0.00139376):0.00336358,(19:0.11238292,(423:0.03579516,501:0.03737453):0.00961480):0.03915962):0.00253435):0.00160119):0.00099804,(((194:0.03246872,(207:0.01693453,241:0.02214047):0.00843557):0.00492046,17:0.03721529):0.00312756,63:0.06089615):0.01303896):0.00360159):0.01256759,((558:0.06347008,332:0.02220698):0.01196361,((37:0.04671605,(73:0.09180580,179:0.12791317):0.00928106):0.03440158,(526:0.02360634,503:0.03086715):0.02471203):0.00072717):0.00930967):0.01243402):0.01258413,(((490:0.02373241,287:0.01747302):0.02158640,192:0.03136157):0.01308701,((20:0.07324580,(227:0.00814508,((57:0.02053171,208:0.01105484):0.00197996,(138:0.00726829,445:0.03976173):0.02674618):0.00183977):0.05633749):0.00710878,(136:0.05818248,((39:0.08678394,(541:0.07897784,171:0.11872245):0.03682823):0.01343048,(446:0.20034443,(222:0.12810438,483:0.17063823):0.08363285):0.13279251):0.02163813):0.17109849):0.00808688):0.01213839):0.00120649):0.00410652,247:0.09431337):0.01701882):0.00464172,(390:0.03788441,(((435:0.02268061,98:0.01382325):0.01959512,182:0.01419869):0.01128009,(561:0.02985516,108:0.05046227):0.01218157):0.00434960):0.00269153):0.00411024,((187:0.07525375,(482:0.02191236,154:0.01507415):0.00377932):0.01361579,(123:0.00509010,433:0.00566711):0.03365417):0.00059772):0.00895501):0.00983181,((196:0.05738724,280:0.03714418):0.04696167,(27:0.04759947,459:0.04788875):0.00654560):0.00089409):0.00247421):0.00168292):0.00199078):0.02190316):0.00807625,200:0.04427081):0.00868878,316:0.13738052):0.01308763,83:0.02217645):0.00518729);
tree best = [&U][-449151.58][ r 1.2686023 2.9708698 0.41311941 1.0364514 3.8537491 b 0.30175481 0.17938234 0.18796724 0.33089561 a 0.65920787 p 0.30912328 ](274:0.01231677,((((280:0.03460249,196:0.06161046):0.05725080,(((((((103:0.03018489,(277:0.07029585,(275:0.01251715,188:0.01648675):0.01475220):0.00933764):0.00045305,(167:0.04420452,((((199:0.06471336,((216:0.02879975,(462:0.07313720,(554:0.02271840,484:0.03151125):0.01566496):0.00449929):0.00780551,((99:0.02827113,(((166:0.01291044,204:0.05866756):0.01266455,384:0.04335387):0.00779616,133:0.06964060):0.00361136):0.00672709,(((564:0.02409920,294:0.01138605):0.00108446,((391:0.01021165,174:0.01221157):0.00747629,163:0.01394679):0.00155730):0.00169356,(((((344:0.01943769,(112:0.03938204,342:0.03787448):0.00347157):0.00712527,((551:0.00296142,304:0.00601374):0.04082793,16:0.00687531):0.00232056):0.00189363,((429:0.02827477,58:0.08650317):0.02485335,(452:0.01515629,(279:0.04058004,(450:0.04056306,437:0.05396016):0.00660902):0.00881579):0.00139709):0.00099354):0.00083248,((544:0.02113605,314:0.01938839):0.01310737,(331:0.01161373,(336:0.02343219,268:0.01478556):0.00194557):0.00000001):0.00119442):0.00051449,408:0.10954375):0.00156156):0.00173674):0.00157484):0.00104344):0.00880400,(125:0.03680764,369:0.01446320):0.01334319):0.01181649,((547:0.03900360,259:0.07208325):0.02314131,(((517:0.03291266,((322:0.01622826,533:0.02442177):0.00711397,(131:0.05274554,539:0.02145559):0.04319834):0.00247378):0.00539270,((272:0.05691544,(356:0.02405187,425:0.01146335):0.02229418):0.00394517,(354:0.02408820,540:0.05545143):0.00120310):0.00654762):0.01702934,(((147:0.01218228,(((221:0.00697389,(232:0.01749099,238:0.00772981):0.00056670):0.00373048,324:0.01538667):0.00439558,104:0.00916807):0.00184561):0.01921259,(323:0.02350086,224:0.01693211):0.05361629):0.00842832,(318:0.05170908,5:0.05955719):0.00345043):0.00395603):0.00076172):0.00100476):0.00296591,175:0.02915301):0.01203882):0.00003783):0.00307822,((((181:0.03572272,(3:0.03019177,444:0.07489068):0.00672090):0.00236411,((((59:0.00811713,(362:0.04810858,(77:0.00803615,266:0.02464772):0.01692641):0.00102729):0.00842572,45:0.01913097):0.01851936,(142:0.01419900,7:0.02346568):0.00741824):0.00306115,(((406:0.05276671,((386:0.02132635,(162:0.00808071,495:0.01104399):0.03422653):0.00275048,(257:0.00919655,510:0.00550427):0.01188746):0.00096716):0.00376108,8:0.01102213):0.00035730,132:0.01212344):0.00900768):0.00067832):0.00103279,((((((96:0.04485127,(70:0.01042781,(361:0.01956165,(288:0.02102995,180:0.01461613):0.01319961):0.00375278):0.00184241):0.00318352,(531:0.01978275,28:0.04569835):0.00364821):0.02296559,(492:0.02271303,129:0.06195958):0.00963847):0.00694801,(366:0.02116306,(333:0.01869501,514:0.03861810):0.00000001):0.00161944):0.00060368,((210:0.05825229,267:0.09869131):0.00169296,148:0.02148872):0.00392262):0.00334185,((201:0.02035896,317:0.03858118):0.00859444,373:0.07370103):0.02167767):0.01158750):0.00642668,(((394:0.02509681,378:0.03489624):0.00257026,178:0.02332226):0.01259119,(149:0.05053887,532:0.05885676):0.00445451):0.00270227):0.00183678):0.00526982,((553:0.02065828,(((((183:0.01805053,(515:0.02799035,(249:0.01012942,334:0.00604938):0.03871781):0.00386129):0.00422040,((258:0.02206298,46:0.05364865):0.00514912,223:0.03621557):0.00204193):0.00500085,234:0.02363542):0.00155555,((479:0.04742317,((535:0.05175974,((121:0.02733271,329:0.03755272):0.01285433,410:0.05389377):0.00971876):0.00585291,248:0.01658640):0.01928953):0.00340119,((81:0.01072465,220:0.00507073):0.01949567,265:0.02195426):0.00198550):0.00070216):0.00058209,(((520:0.03373043,375:0.01391770):0.00777257,400:0.02831258):0.00241406,((509:0.01886707,325:0.01567320):0.00623900,(((548:0.02018183,537:0.02341276):0.00620723,489:0.02053354):0.03142428,157:0.01140909):0.00521980):0.00028103):0.00013199):0.00021688):0.00285450,(245:0.02917951,(((120:0.04121479,300:0.01467290):0.00887835,60:0.06088610):0.00174217,263:0.01498544):0.03510007):0.00581335):0.01189360):0.00191990,((431:0.03513998,68:0.03055312):0.00506286,((13:0.00973881,117:0.01165189):0.00679692,((491:0.01332003,(34:0.02057878,502:0.01512927):0.00505289):0.00443272,(((203:0.01293772,264:0.01585117):0.00175635,(240:0.01210778,119:0.01223370):0.00950250):0.00103816,382:0.01174579):0.00254287):0.00638834):0.00152218):0.00603760):0.00959560,((((403:0.03286005,226:0.10213270):0.00284369,(291:0.02114179,370:0.01187949):0.02562531):0.00495768,((327:0.05431669,415:0.03164959):0.04009948,((209:0.06243475,110:0.02836760):0.01624052,(139:0.03737766,29:0.02615270):0.01537055):0.02536027):0.00074550):0.00449529,(((((546:0.06719843,(335:0.05248409,145:0.03120956):0.00943513):0.00897775,(467:0.04130281,((360:0.00646555,438:0.02979320):0.01155000,((552:0.00750681,337:0.02741591):0.00837449,(102:0.02541936,(90:0.02155860,372:0.01139838):0.00550279):0.00484424):0.01116482):0.00238841):0.00518099):0.01415885,284:0.05684326):0.00760235,211:0.05102618):0.00337846,213:0.05438216):0.00307364):0.03320431):0.00275352,(165:0.10313099,(200:0.04916081,((19:0.06183363,316:0.07137639):0.07667271,(153:0.04617955,(83:0.02574953,295:0.02045154):0.00290930):0.02088465):0.00773230):0.00553579):0.02526787):0.00143777):0.00042073,(((((((527:0.00373247,461:0.00635669):0.01676952,((565:0.01221224,(454:0.00546109,82:0.00202363):0.00439668):0.00444178,549:0.00988190):0.00151346):0.00000001,557:0.03309190):0.00154674,((((468:0.01624341,(352:0.02124452,170:0.01279191):0.04372463):0.00533774,137:0.04327840):0.02200080,(((84:0.02597176,161:0.02448118):0.01242473,285:0.01137063):0.01599567,315:0.06457504):0.04781518):0.01415166,((35:0.03628994,((64:0.01891861,41:0.03707998):0.00289694,((72:0.04744076,87:0.01561263):0.00405489,156:0.00979002):0.00206773):0.01105090):0.00510404,(550:0.02608046,309:0.02025787):0.00604238):0.00716424):0.00305771):0.00023927,296:0.07295962):0.00168620,193:0.03960010):0.00779783,(((((((298:0.07014128,((528:0.02398155,(176:0.02663092,500:0.09451463):0.00629586):0.04121826,((((118:0.02288019,293:0.00935190):0.00174306,(((416:0.01604753,(443:0.01369739,260:0.02264201):0.00279957):0.00057707,(379:0.01438915,111:0.00591072):0.00271108):0.00038661,205:0.00973101):0.00479508):0.01762882,338:0.06006196):0.00211796,(140:0.05888236,(399:0.05028743,487:0.03056031):0.02577679):0.00538902):0.00000001):0.00560179):0.01225148,(243:0.03601224,(((91:0.04591431,(134:0.00387292,455:0.00221045):0.00382141):0.01967144,(100:0.02786223,215:0.01373648):0.00697513):0.00202865,((((11:0.03584797,(101:0.02512399,4:0.06871719):0.01045459):0.01898316,30:0.04976544):0.00838514,(392:0.08146868,273:0.05468555):0.00428348):0.00546798,((14:0.01197211,563:0.00756456):0.05313129,508:0.06032298):0.00149696):0.01461954):0.01491204):0.00584186):0.00472094,((251:0.02919514,430:0.02117286):0.00591836,(((347:0.02646558,(365:0.01692717,311:0.02396233):0.01137491):0.00205221,(567:0.02308613,507:0.01561995):0.00532592):0.01501083,((420:0.02742205,(186:0.02607689,159:0.01882099):0.00836049):0.00201898,(310:0.02728700,(401:0.00114182,534:0.00105265):0.03068832):0.00378581):0.00937477):0.00106930):0.01967964):0.00533728,((((66:0.05208104,155:0.02766126):0.04284806,(89:0.05797632,499:0.01848768):0.00306448):0.00279000,((512:0.01805991,480:0.01791359):0.03524109,(191:0.04130915,308:0.04040571):0.01318665):0.00916354):0.00150183,(312:0.01395392,469:0.00766275):0.02730491):0.02558709):0.00178315,((((341:0.02671309,36:0.00837050):0.00523682,387:0.01853862):0.01299657,(302:0.06043370,135:0.02487984):0.00262622):0.00609123,((253:0.02406747,(451:0.02646086,256:0.03409661):0.00935804):0.02990177,(383:0.09455023,((481:0.01342651,556:0.00808716):0.00914700,79:0.02226667):0.01673797):0.00525107):0.00154589):0.00180246):0.00190541,((((((504:0.03603297,9:0.02063589):0.00470052,((559:0.02419166,(363:0.04765393,466:0.02963287):0.00488987):0.00391471,(228:0.01558050,1:0.01802857):0.04165933):0.00111385):0.01512983,((((152:0.01722905,151:0.00504486):0.01062994,((69:0.01404764,52:0.00583551):0.00384105,393:0.04268615):0.00657624):0.00195434,419:0.02856626):0.00659679,(43:0.01840160,(303:0.00489846,185:0.00677491):0.01734375):0.01210435):0.02044003):0.00155176,(((184:0.04226107,(((48:0.02706980,(218:0.01730874,276:0.02715078):0.00139796):0.00895162,(53:0.02349757,217:0.02277509):0.01714462):0.00298423,(126:0.05216037,348:0.04956147):0.02704216):0.00701230):0.00489040,((355:0.01233818,545:0.01872395):0.04087472,((12:0.03807854,(65:0.01431371,340:0.01364324):0.01367396):0.00604966,270:0.03222686):0.00178840):0.00108435):0.01111929,(371:0.02332251,((441:0.02419939,115:0.02218704):0.00359380,388:0.02218536):0.00356063):0.02330924):0.00761421):0.00238422,((55:0.03741702,86:0.03441101):0.04159837,(21:0.04479445,(364:0.04034792,(271:0.02625894,409:0.10103916):0.01080196):0.00550872):0.00171937):0.01766002):0.00300319,((237:0.08365525,106:0.05181599):0.03458842,((((496:0.03481711,32:0.03092423):0.06474923,((460:0.08350408,299:0.02064462):0.00366788,(18:0.02736328,((359:0.02750625,349:0.00558346):0.01300539,164:0.01356621):0.00698337):0.00795062):0.01964096):0.03350649,((((50:0.04494120,(242:0.05001474,(((236:0.01466525,(38:0.01548403,292:0.00937442):0.00727242):0.00071737,471:0.02838016):0.00173244,436:0.00591631):0.01118364):0.00836975):0.00864735,(190:0.02725422,(((((225:0.04186128,282:0.01783429):0.00742948,305:0.03095956):0.00220179,562:0.06073496):0.03337430,506:0.05762831):0.00864263,(((417:0.02013888,235:0.00461238):0.00465782,343:0.01516787):0.02158285,(351:0.01361324,25:0.03712969):0.04179368):0.01033395):0.00323323):0.00066439):0.00445176,(395:0.02446993,((61:0.06433076,((448:0.01399868,404:0.07899037):0.04603299,513:0.06400332):0.00667683):0.00406959,((202:0.02498014,(516:0.01540289,143:0.02415014):0.00193038):0.01778922,(427:0.03336365,(76:0.01340572,465:0.01156076):0.01072356):0.03490996):0.00060398):0.00326001):0.00033656):0.00104003,((198:0.04735004,(522:0.00886588,107:0.02118207):0.02422675):0.02212449,((494:0.05485951,(402:0.03270683,(10:0.06494417,518:0.18049893):0.02645469):0.01211430):0.00764900,((168:0.04983348,(464:0.01872974,254:0.05037982):0.02150249):0.00320297,(62:0.02373425,((78:0.04745888,(80:0.01081338,233:0.00745800):0.03463191):0.00480222,405:0.04714560):0.00718117):0.01153565):0.00086092):0.00000001):0.00039721):0.01564940):0.00207428,((((122:0.01114487,((150:0.02546848,473:0.01133518):0.00105262,456:0.01959521):0.00261424):0.00452514,(497:0.00532000,(97:0.00993820,326:0.03430591):0.00076473):0.00832585):0.00209203,(505:0.01193055,75:0.05884326):0.01873994):0.01302378,246:0.05985404):0.00329965):0.00256677):0.00240246):0.00592207):0.01313632,(367:0.01693049,290:0.01762599):0.01911714):0.00129169):0.00292831):0.00101022,(((((390:0.03798913,(182:0.01996474,(98:0.01736687,435:0.01721142):0.02995505):0.00652017):0.00449344,((561:0.03178743,108:0.04071314):0.01851861,(((15:0.04307403,(219:0.06942068,214:0.05079362):0.00776154):0.01627193,((((172:0.01299263,((440:0.01974846,319:0.01241662):0.00874197,385:0.01767663):0.00557768):0.01313286,(((127:0.01819117,412:0.02838362):0.02077682,(158:0.04921116,(((144:0.00612558,42:0.00533833):0.03519234,475:0.05818732):0.00918251,543:0.02843132):0.00268333):0.00930634):0.00667760,(357:0.02625749,538:0.02695661):0.02169005):0.00644228):0.00185513,(206:0.08241216,560:0.02799174):0.04084249):0.00525300,286:0.02020195):0.00048864):0.00608531,((((192:0.03375652,(490:0.02323433,287:0.01517363):0.01978094):0.01788791,((((57:0.02098532,208:0.01377749):0.00578452,((445:0.03354603,138:0.00488147):0.03419657,227:0.01071722):0.00160396):0.05897865,20:0.07529328):0.00774754,((136:0.06633325,(39:0.09853106,(541:0.09008302,171:0.11906995):0.02682528):0.02532655):0.03471235,((222:0.16671515,483:0.16515245):0.08729629,446:0.20570245):0.15965431):0.14808128):0.00782304):0.01559462,((33:0.08422041,(((179:0.11069823,(73:0.11311804,37:0.04631468):0.01716981):0.03122602,((558:0.07362641,332:0.02264585):0.01618737,(503:0.03659359,526:0.02200010):0.02404549):0.00159458):0.00679148,(((((((207:0.00618218,194:0.03080641):0.00390252,241:0.02092953):0.00742948,17:0.03568487):0.00646234,63:0.05412444):0.01211566,((389:0.05869507,116:0.03957192):0.01788109,320:0.16553522):0.01132115):0.00191497,((((501:0.04070120,423:0.03349484):0.04431776,((((31:0.04841132,353:0.03010692):0.01168167,((((262:0.04631054,283:0.04995984):0.00000001,(((442:0.04868242,((536:0.00683763,((130:0.01089205,(85:0.00455276,297:0.00691108):0.00000001):0.00076188,396:0.00755235):0.00035456):0.01279208,321:0.03074338):0.00104111):0.00287203,((146:0.01768135,(255:0.01889430,478:0.03363218):0.00329895):0.01678913,((307:0.02093956,418:0.02498447):0.00889020,212:0.02790504):0.00300151):0.00250213):0.00214659,(95:0.07000783,(488:0.01448830,56:0.00685068):0.00941535):0.00434182):0.00245301):0.00506030,524:0.02128617):0.00269400,(413:0.02759775,368:0.02661479):0.03392585):0.00279278):0.00299367,239:0.05593443):0.00662537,(269:0.03130508,((477:0.01844258,26:0.02694996):0.00329385,449:0.05728370):0.00241670):0.00105717):0.00296611):0.00095722,((231:0.09723816,((453:0.03597104,((493:0.00531724,6:0.00663122):0.00114536,439:0.00680335):0.02517403):0.00313567,(((94:0.03693068,(40:0.02884384,555:0.03555295):0.06883389):0.00569375,530:0.08245233):0.01062899,(447:0.16507033,((88:0.02882951,169:0.06348737):0.03808790,24:0.07861078):0.03689162):0.01668131):0.00724992):0.00821728):0.00933228,((((92:0.02116162,542:0.01889080):0.03341273,(109:0.02301264,381:0.01643749):0.01962304):0.00350041,((((((((458:0.00934945,(407:0.00131691,114:0.01575668):0.00535709):0.00110444,397:0.01291257):0.01030233,(47:0.01595943,((313:0.00589802,250:0.00651145):0.00048073,498:0.01672340):0.00274227):0.05518226):0.00393017,(281:0.01619249,252:0.01580116):0.01373566):0.00258541,((177:0.00744650,230:0.01188425):0.00467363,346:0.02031383):0.00827267):0.00168398,(330:0.01302682,278:0.03788633):0.00679023):0.00024174,(((521:0.01088707,244:0.00634245):0.00086349,289:0.00544475):0.00479964,476:0.02934713):0.00212009):0.01768866,434:0.07685106):0.00577925):0.00755927,((411:0.01545821,261:0.00649714):0.00256905,(((2:0.02296980,160:0.05051036):0.00392748,(189:0.02046766,457:0.00434030):0.00886606):0.00088323,23:0.00896414):0.00035725):0.02315615):0.00129848):0.00437953):0.00201371,((51:0.04143680,426:0.05974816):0.02509579,((377:0.03312292,((374:0.01830026,339:0.02431478):0.00374723,(432:0.02158218,93:0.02774129):0.01363875):0.00826036):0.01963713,((380:0.03309567,113:0.02237598):0.00514402,511:0.02818904):0.01452017):0.00161559):0.01410944):0.00219554):0.00353160,(124:0.04165688,67:0.02217047):0.00796463):0.01308070):0.01319535):0.01481200,((566:0.03847346,(44:0.01173712,22:0.00889675):0.01198161):0.01729535,((((((71:0.00113628,485:0.01216784):0.03355178,((428:0.02390820,472:0.02217895):0.00394760,49:0.04547804):0.00002348):0.00282915,(54:0.01741747,398:0.01492414):0.00994766):0.00612182,(470:0.01072332,74:0.01639810):0.02732626):0.01462768,((358:0.00416692,376:0.00540404):0.04110210,(((((474:0.00217011,345:0.00316372):0.00466564,328:0.01387669):0.00644582,350:0.01212131):0.00179459,(306:0.02626170,(414:0.01074746,105:0.01889679):0.04945002):0.00841937):0.00090304,523:0.03063272):0.00604263):0.01149619):0.00282037,(((197:0.00476011,486:0.00645879):0.04788765,((128:0.01300812,229:0.00520370):0.00084704,(422:0.01064356,519:0.01427304):0.00174699):0.04278005):0.01508146,(((463:0.02472432,525:0.02293778):0.00790295,(301:0.06620516,529:0.01685196):0.06000707):0.04675312,((173:0.05858857,424:0.07583678):0.01245609,(141:0.01091495,421:0.00636911):0.03026332):0.00263781):0.01317441):0.00294693):0.00140905):0.00165663):0.00181617):0.00431376,247:0.11101644):0.01767354):0.00295437):0.00074353):0.00392214,(433:0.00826665,123:0.00726489):0.03626237):0.00120908,((482:0.02179052,154:0.01737681):0.00575417,187:0.08402814):0.01153736):0.01749510,(459:0.04420415,27:0.05323269):0.00651566):0.00313532):0.01175174,195:0.01406673);
tree best = [&U][-440303.99][ r 1.5527295 3.1666053 0.49826775 1.1179444 4.2690159 b 0.29599853 0.17083083 0.19517293 0.33799771 a 0.66621697 p 0.31977974 ](565:0.01156241,(82:0.00213878,454:0.00825501):0.00536508,(549:0.00968367,(((557:0.02874862,296:0.07747397):0.00089375,(193:0.02986758,((((135:0.02224507,(((312:0.01210903,469:0.00824030):0.02430835,((512:0.02399103,480:0.01239430):0.02998536,(308:0.03672479,191:0.04452475):0.01107875):0.01379893):0.00129429,((66:0.04697794,155:0.02762942):0.03632274,(499:0.02055761,89:0.05317981):0.00350984):0.00278599):0.02087693):0.00022381,(((36:0.01079428,341:0.01771633):0.00458004,387:0.01956165):0.01569854,(((79:0.02170419,(481:0.00937056,556:0.00833511):0.00535074):0.01954552,(253:0.02336743,(451:0.02157115,256:0.02976010):0.01301042):0.02857042):0.00234790,(383:0.07436800,302:0.04953411):0.00928794):0.00182806):0.00289709):0.00124712,(((237:0.06996511,106:0.05052224):0.02611688,(((246:0.05639243,((75:0.05363647,505:0.01008508):0.01642855,((122:0.00671401,(456:0.01554173,(150:0.02981936,473:0.01338112):0.00121416):0.00192723):0.00584083,(497:0.00365969,(326:0.02599275,97:0.01246595):0.00055018):0.01137759):0.00193551):0.01244160):0.00311530,((((((494:0.05733417,198:0.03579009):0.00062821,(61:0.05152713,((10:0.05239043,518:0.13684534):0.02221580,402:0.03481827):0.01714656):0.00387047):0.00348274,((190:0.02443225,(((351:0.01298862,25:0.03557750):0.02557677,(343:0.01512365,(235:0.00332187,417:0.02078875):0.00776475):0.01391127):0.01775319,50:0.03999875):0.00193269):0.00144360,(((562:0.07962987,((282:0.01075903,225:0.04189750):0.00629785,305:0.02572541):0.00291436):0.02960005,506:0.05532292):0.00484129,(((236:0.00901720,471:0.02305261):0.00290761,((292:0.00747751,38:0.01435163):0.00633928,436:0.00759892):0.00101074):0.00888220,242:0.03685480):0.00998537):0.00416816):0.00469414):0.00000001,(((395:0.01599815,(448:0.00943607,404:0.07231011):0.05919336):0.00366542,(((465:0.01229366,76:0.00894482):0.01219954,427:0.02305871):0.03266260,(202:0.02814163,(143:0.01838342,516:0.01620262):0.00063789):0.01355881):0.00097922):0.00364168,(168:0.03939304,(254:0.05443212,464:0.01538394):0.02064803):0.00130589):0.00193546):0.00145888,(((62:0.02135596,(((233:0.00823545,80:0.01140600):0.03766232,78:0.03458695):0.00348909,405:0.04143679):0.00309082):0.00548640,513:0.06379279):0.00265788,(107:0.01281662,522:0.00994520):0.03535292):0.00000001):0.01343557,(((460:0.08166122,299:0.02365907):0.00238950,((164:0.01529961,(349:0.00869310,359:0.02056726):0.00921019):0.00630209,18:0.02772728):0.00555992):0.01328341,(496:0.01374774,32:0.02284491):0.08294760):0.02531926):0.00239596):0.00319478,(((55:0.03959703,86:0.04119049):0.03650651,(364:0.03873415,(21:0.04161350,(271:0.02774928,409:0.10677107):0.01090132):0.00521306):0.00457694):0.01893634,(((((115:0.01847472,441:0.02253853):0.00167886,388:0.01892749):0.00216830,371:0.02449568):0.02547141,((((348:0.03465916,126:0.03810277):0.02845855,((53:0.02160665,217:0.01485583):0.01618780,(48:0.02491951,(276:0.01828250,218:0.01988257):0.00183859):0.00622946):0.00285121):0.00543149,184:0.04161693):0.00748694,((355:0.01335700,545:0.01819523):0.04102989,(270:0.02363993,(12:0.03277970,(65:0.01498539,340:0.01714655):0.01528972):0.00254064):0.00207402):0.00055046):0.00835502):0.00766868,((((185:0.00604896,303:0.00283256):0.01624854,43:0.01610141):0.01268729,(((69:0.01290686,52:0.00649255):0.00481780,393:0.03801794):0.00522534,(419:0.02465503,(151:0.00345037,152:0.01878985):0.01004191):0.00606439):0.00783061):0.01605604,(((228:0.00989651,1:0.01081177):0.03680139,(466:0.02827264,(363:0.04419421,559:0.02130404):0.00092253):0.00411201):0.00182252,(504:0.03493425,9:0.01534997):0.00709295):0.01657012):0.00254513):0.00090514):0.00381974):0.00000001):0.00620189,(((347:0.02693867,((507:0.01729738,567:0.01847266):0.00259489,(365:0.01930637,311:0.02655259):0.00952717):0.00190855):0.01236312,((430:0.02487445,251:0.02468682):0.00358050,(((186:0.02349352,159:0.01621936):0.00944389,420:0.02501109):0.00117945,(310:0.02293671,(401:0.00067596,534:0.00075837):0.02406642):0.00488278):0.00887272):0.00154590):0.01862255,(((((508:0.05068545,(((11:0.02948472,(101:0.01935036,4:0.06291172):0.00677343):0.01974966,30:0.05250063):0.00657309,(273:0.04884369,392:0.08026344):0.00151926):0.00633525):0.00015259,(14:0.00769761,563:0.01317933):0.03895710):0.00848984,(((455:0.00131225,134:0.00328331):0.00510779,91:0.04060241):0.01417892,(100:0.02469375,215:0.01619452):0.00727583):0.00074266):0.01395763,243:0.02902573):0.00158822,(((487:0.02676580,399:0.03382329):0.03843139,298:0.06168005):0.00364537,(140:0.06051960,(((293:0.00874920,118:0.01882627):0.00226924,(((111:0.00631988,(379:0.01094208,260:0.02320529):0.00272017):0.00348310,(443:0.01580029,416:0.01341252):0.00119850):0.00045707,205:0.01068755):0.00876210):0.01524814,(((500:0.07940794,528:0.02175393):0.00563216,176:0.02259205):0.02816173,338:0.05500616):0.00446307):0.00220276):0.00074275):0.01354583):0.00535809):0.00475750):0.00085355):0.00984849,((((((316:0.06876464,19:0.05902589):0.06017039,(153:0.04763471,(83:0.02031984,295:0.02446699):0.00691245):0.01401041):0.01092501,(200:0.04116582,165:0.08952965):0.00705963):0.02428200,((((((((103:0.02749103,((188:0.01036746,275:0.00968542):0.01617281,277:0.05436758):0.01199166):0.00021157,(167:0.03667604,((175:0.02669464,((408:0.10023932,(((99:0.03197827,(((166:0.00781496,204:0.04366873):0.00911037,384:0.04283682):0.00484618,133:0.05950597):0.00518078):0.00497236,(((((((16:0.00564832,(304:0.00873374,551:0.00464516):0.03525798):0.00198203,((342:0.03926756,112:0.03574681):0.00350985,344:0.01610739):0.00729789):0.00206247,294:0.00925035):0.00023641,(452:0.01373334,(279:0.02946399,(450:0.03260307,437:0.05335425):0.00557535):0.00680229):0.00163957):0.00076435,((58:0.08590957,429:0.03201774):0.02351314,(((314:0.01337737,544:0.02105388):0.01231573,(336:0.01838742,268:0.00526378):0.00253399):0.00019256,331:0.01300663):0.00043981):0.00057761):0.00130394,((163:0.00925433,(391:0.00756879,174:0.01174133):0.00509867):0.00400181,564:0.02012165):0.00154417):0.00120715,199:0.06089147):0.00139349):0.00104115,(554:0.03049078,(462:0.05819434,(216:0.02268511,484:0.03439788):0.00321929):0.00602231):0.00926523):0.00215821):0.00764954,(125:0.02775297,369:0.01115654):0.01165701):0.01195179):0.00158271,((((517:0.03163516,((539:0.02344284,131:0.04324784):0.03574851,(533:0.01747422,322:0.01449940):0.00665708):0.00587684):0.00544459,(((425:0.00840066,356:0.02560706):0.01614608,272:0.04410158):0.00269943,(540:0.05396528,354:0.02719546):0.00038848):0.00514064):0.00832603,(547:0.03125768,259:0.06812851):0.02390497):0.00202627,(((323:0.02046374,224:0.01245601):0.05372867,((104:0.01448916,(((232:0.01345707,238:0.00483423):0.00026414,221:0.00736774):0.00310478,324:0.01758489):0.00588328):0.00167459,147:0.01442600):0.01640668):0.00901080,(318:0.05147067,5:0.05527795):0.00404555):0.00546137):0.00235885):0.01204702):0.00032367):0.00108837,(532:0.04832162,149:0.04144207):0.00611683):0.00353913,(((((((((495:0.01275756,162:0.00609804):0.02742846,(406:0.04410647,((257:0.00698026,510:0.00705879):0.00790794,386:0.02074729):0.00193592):0.00141305):0.00431475,8:0.00969116):0.00149993,132:0.01236741):0.00751525,3:0.02939201):0.00089819,(((59:0.00593779,((77:0.00850916,266:0.01748061):0.01143968,362:0.04316304):0.00103874):0.00687000,45:0.01709741):0.01675678,(7:0.01871197,142:0.01167810):0.00764880):0.00379616):0.00087935,(181:0.03148457,444:0.08422602):0.00710913):0.00081440,((((((531:0.02055662,((361:0.01605280,(180:0.01636312,288:0.01348353):0.00975173):0.00624158,70:0.01242268):0.00297915):0.00271931,(96:0.05071286,28:0.03234538):0.00552151):0.01217694,(129:0.05689721,492:0.01826758):0.00997227):0.00497866,(((514:0.03671867,366:0.01936538):0.00091268,333:0.02012900):0.00055077,148:0.01831912):0.00143127):0.00110108,((317:0.03645643,201:0.02102622):0.00809987,373:0.06182273):0.01795670):0.00204265,(267:0.08188011,210:0.05171672):0.00752887):0.00906429):0.00457863,(378:0.02888822,(178:0.02198992,394:0.02291775):0.00324101):0.01021644):0.00204944):0.00195438,((((375:0.01383761,520:0.02971454):0.00804686,((((245:0.02765567,(220:0.00517325,81:0.01366088):0.00823199):0.00456744,400:0.02744241):0.00237117,((263:0.01840480,((300:0.01424260,120:0.03062835):0.00909938,60:0.05752987):0.00106884):0.03298671,(248:0.01917114,(535:0.03467064,(410:0.04945249,(121:0.03128436,329:0.03235383):0.01441829):0.01128973):0.00487995):0.01638674):0.00376936):0.00000001,(479:0.04550644,(157:0.01113244,(489:0.02208914,(548:0.01575935,537:0.02213934):0.00678580):0.02865870):0.00592475):0.00206025):0.00175530):0.00084073,((265:0.02403780,(325:0.01284682,509:0.01945017):0.00643469):0.00160548,234:0.02608009):0.00039360):0.00039092,((((334:0.00679372,249:0.00747756):0.04023757,(183:0.01593307,515:0.02534348):0.00242172):0.00293878,((258:0.01585865,46:0.04278805):0.00405170,223:0.03748958):0.00238155):0.00382169,553:0.02548914):0.00096185):0.01349476):0.00167879,(((13:0.01030563,117:0.01087856):0.00916446,(68:0.02939858,431:0.02946400):0.00391796):0.00041258,((502:0.01709632,(491:0.01424242,34:0.02416398):0.00170184):0.00417211,(382:0.01465345,((264:0.01000665,203:0.00888467):0.00340910,(119:0.01028560,240:0.00781650):0.01018102):0.00140705):0.00077642):0.00583051):0.00353542):0.00794443,(((211:0.04402709,((((438:0.02313742,360:0.00771546):0.01284721,(((337:0.02339129,552:0.01127782):0.00689562,((90:0.01236506,102:0.03115193):0.00212221,372:0.00919793):0.00527516):0.01008800,467:0.04268795):0.00220110):0.00299781,((335:0.04686932,145:0.03141226):0.01569826,546:0.06751382):0.00557715):0.01125436,284:0.05411546):0.00930489):0.00137857,213:0.05036724):0.00245948,((((370:0.00696964,291:0.02237770):0.02390723,(403:0.02834761,226:0.08581984):0.00296373):0.00489334,((29:0.02529015,139:0.03474655):0.01506983,(209:0.05664242,110:0.02701424):0.02169022):0.02081984):0.00215027,(415:0.02741330,327:0.06497567):0.03234370):0.00513977):0.02976772):0.00348008,(274:0.01110706,195:0.00981014):0.00708270):0.00131590):0.00237227,(290:0.01145087,367:0.01875065):0.01976392):0.00125991,((459:0.03745143,(196:0.05191919,280:0.03187245):0.03226274):0.00901753,((((((108:0.04248695,561:0.02245765):0.01226010,(390:0.03581138,((98:0.01425691,435:0.01617051):0.02555913,182:0.01592206):0.00743835):0.00278418):0.00273620,(((((490:0.01776378,287:0.01617841):0.01888696,192:0.03138886):0.01466165,((((((171:0.11105627,541:0.07634080):0.02510292,39:0.09038342):0.01246576,(446:0.18478611,(222:0.14588266,483:0.14732921):0.07414669):0.15010426):0.01816852,136:0.05275364):0.14684913,20:0.05665354):0.00704197,(227:0.00915305,((138:0.00687021,445:0.04377085):0.02056760,(208:0.01400866,57:0.01880391):0.00557942):0.00074236):0.06092006):0.00910653):0.00994392,((33:0.07185274,((((((((((169:0.05813685,88:0.02469054):0.03175427,24:0.07946799):0.05035333,(530:0.06798017,((447:0.13563451,(555:0.03182786,40:0.02278562):0.05925665):0.00720459,94:0.03689411):0.00445748):0.01442076):0.00456180,((439:0.00767421,(493:0.00758720,6:0.00592927):0.00271721):0.01786997,453:0.03587604):0.00264301):0.01611683,((261:0.00689284,411:0.01344244):0.00118229,((2:0.01832191,(189:0.01617865,457:0.00807614):0.00862765):0.00220851,(160:0.05059066,23:0.00683171):0.00000001):0.00000001):0.01727770):0.00042660,((109:0.01694156,381:0.01604946):0.02385511,(((92:0.01695775,542:0.01775508):0.03375600,(231:0.08459497,434:0.06145821):0.00320279):0.01018926,((476:0.02286229,(521:0.01051800,(289:0.00380780,244:0.00507862):0.00172801):0.00503814):0.00181563,(((47:0.01271858,(498:0.01365387,(313:0.00572641,250:0.00673566):0.00126809):0.00347252):0.05244021,((252:0.01080244,281:0.01217214):0.01567999,(((407:0.00295902,114:0.01097211):0.00771990,458:0.00945536):0.00054787,397:0.01580673):0.00827820):0.00126505):0.00488423,((346:0.01402000,(177:0.00529169,230:0.01855141):0.00468000):0.00919050,(278:0.02921731,330:0.01126557):0.00519357):0.00208648):0.00035504):0.01766571):0.00701501):0.00341190):0.00671234,((501:0.03118389,423:0.03184715):0.04927429,((((31:0.03677928,353:0.01847262):0.01268777,239:0.05404460):0.00263788,((((((321:0.02457627,((130:0.00779416,536:0.00931338):0.00076093,(297:0.00580103,(85:0.00858033,396:0.00699601):0.00083170):0.00050962):0.01738621):0.00336190,283:0.05042975):0.00039511,((418:0.02065822,307:0.01852030):0.00637382,212:0.02062119):0.00285524):0.00173008,((56:0.00850552,488:0.01348314):0.00490240,95:0.06733718):0.00279134):0.00054284,((442:0.04473319,(255:0.02100666,(146:0.01609203,478:0.03282686):0.00912001):0.00847824):0.00344030,262:0.04091841):0.00326745):0.00593005,(524:0.01995415,(368:0.02002493,413:0.02399570):0.03191127):0.00148056):0.00384285):0.01141730,(((477:0.01767249,26:0.02095768):0.00286643,449:0.05297258):0.00121238,269:0.02916220):0.00284335):0.00197736):0.00272305):0.00179435,((((377:0.03264479,((93:0.02490631,432:0.01668143):0.01682984,(339:0.02188733,374:0.01761472):0.00271796):0.00852958):0.01500066,(511:0.01959710,(380:0.03873218,113:0.02204852):0.00383450):0.01605499):0.00109002,(426:0.05731110,51:0.03876986):0.02289131):0.00683671,((((194:0.03319792,(241:0.02082769,207:0.00916342):0.00716612):0.00626343,17:0.03662147):0.00407472,63:0.06358801):0.01028572,((389:0.04702618,116:0.03597359):0.01542923,320:0.13798327):0.01371310):0.00374378):0.00097586):0.00546285,(67:0.02131807,124:0.03950088):0.00507364):0.01129380,(((73:0.08894078,179:0.10196813):0.01386277,37:0.04630733):0.03296846,((503:0.03573014,526:0.02269659):0.02032802,(332:0.01959458,558:0.06097218):0.01318237):0.00028251):0.00815442):0.00830281):0.01343190,((((44:0.00619175,22:0.01567807):0.00972500,566:0.03114044):0.01558501,((((173:0.04772414,424:0.07087782):0.00604407,(141:0.01085108,421:0.00708351):0.02922257):0.00300287,((525:0.02306105,463:0.01594707):0.00593653,(529:0.02159878,301:0.05729058):0.05257609):0.03855001):0.01496122,(((197:0.00557467,486:0.00746571):0.03953672,(((519:0.00906493,229:0.00261069):0.00126664,422:0.01033163):0.00784379,128:0.00943462):0.03357971):0.01090843,((((523:0.02376636,350:0.01323433):0.00468010,(((105:0.01916660,414:0.00945041):0.03763850,306:0.02250087):0.00500098,(474:0.00094443,(328:0.01229485,345:0.00224207):0.00248044):0.00621007):0.00168203):0.00882634,(358:0.00194350,376:0.00472217):0.03567511):0.00609134,(((54:0.01648288,398:0.01881215):0.00801190,(((472:0.01839295,428:0.01759798):0.00113209,49:0.03626536):0.00187304,(71:0.00174525,485:0.01854714):0.02446389):0.00194540):0.00485917,(470:0.01040289,74:0.01207470):0.02788428):0.00753453):0.00207959):0.00338932):0.00099742):0.00104617,247:0.09225043):0.00071051):0.00117568):0.01758060,((219:0.07261912,(214:0.04949617,15:0.03256711):0.00751851):0.01548731,(286:0.01598623,((172:0.01085097,(385:0.01742955,(319:0.00825804,440:0.02094805):0.00760291):0.00373591):0.00861379,((206:0.07881181,560:0.02196578):0.04163031,((357:0.02127136,538:0.03323115):0.02285669,((158:0.04357263,(((144:0.00673296,42:0.00618250):0.02620194,475:0.04525538):0.00856221,543:0.02432456):0.00282479):0.00876077,(412:0.02409369,127:0.01775780):0.01309999):0.00531321):0.00572609):0.00009659):0.00947309):0.00149280):0.00375301):0.00369357):0.00352537,(433:0.00743604,123:0.00583176):0.03252070):0.00247168,((482:0.02227698,154:0.01929545):0.00517082,187:0.07192579):0.00965987):0.01383509,27:0.04925870):0.00138557):0.00182976):0.00109395):0.00610260):0.00251210):0.00121935,((527:0.00227062,461:0.00570129):0.01639398,(((309:0.02057864,550:0.02174572):0.00769169,(35:0.02948918,((156:0.00871354,(72:0.03912148,87:0.01320736):0.00310471):0.00123167,(41:0.03132547,64:0.01503612):0.00157971):0.01196634):0.00489928):0.00383561,((315:0.06096861,((84:0.02220350,161:0.01882883):0.01658236,285:0.01376015):0.00885366):0.04751830,(((170:0.01265975,352:0.01716656):0.03872681,468:0.01398672):0.00836343,137:0.03254562):0.01632085):0.00744088):0.00145936):0.00213948):0.00086887):0.00548242);
tree best = [&U][-448761.33][ r 1.284745 3.1191569 0.46200058 0.96285743 3.9917422 b 0.29164421 0.18157383 0.18982257 0.3369594 a 0.65115718 p 0.30742514 ](((((553:0.02365915,(265:0.02286576,((325:0.01563276,509:0.02258977):0.00613713,(((479:0.04327724,(375:0.01446639,520:0.03240708):0.00444656):0.00463632,400:0.02899119):0.00259700,(234:0.02824865,(((223:0.04250516,(258:0.02484068,(249:0.01019060,334:0.00460528):0.03802505):0.00411797):0.00210601,46:0.05465187):0.00402474,(515:0.02558383,183:0.02046625):0.00427932):0.00392389):0.00152594):0.00100582):0.00086938):0.00138875):0.00092795,((157:0.01325674,((537:0.02446166,548:0.02326172):0.00489323,489:0.02363392):0.03422425):0.00416542,((220:0.00790533,81:0.01090113):0.01140688,245:0.02883854):0.00818398):0.00000001):0.00228124,((((((178:0.02453258,394:0.02365458):0.00556225,378:0.03479199):0.00982331,(149:0.04814410,532:0.04882630):0.00506151):0.00339772,(((181:0.03725846,(((45:0.01528749,(59:0.00546353,(362:0.04628928,(77:0.00951979,266:0.02402653):0.01191966):0.00157204):0.00666433):0.01813538,(142:0.01391651,7:0.02179790):0.01056192):0.00242933,((8:0.00936790,132:0.01539160):0.00054359,((162:0.00449694,495:0.01231787):0.02922480,((386:0.02382092,406:0.05268312):0.00158501,(257:0.00766776,510:0.00710732):0.00864783):0.00174295):0.00346787):0.01079563):0.00042635):0.00066164,(3:0.03060970,444:0.06957779):0.00535507):0.00214436,(((317:0.03372232,201:0.01996138):0.00881678,373:0.06840993):0.02090321,((((492:0.02097533,129:0.06308539):0.00815688,((531:0.01999235,28:0.04902591):0.00088664,((96:0.05521326,70:0.01053865):0.00210614,(361:0.01878665,(180:0.01847859,288:0.01507094):0.01161034):0.00626927):0.00328372):0.01710525):0.00418766,(333:0.01994960,(366:0.02710817,514:0.04189484):0.00220510):0.00240689):0.00130400,(148:0.02090041,(267:0.08527046,210:0.05054797):0.00692898):0.00258925):0.00370388):0.00828453):0.00527774):0.00207714,((167:0.04169394,103:0.02846818):0.00162543,(((((((5:0.05343234,318:0.05998009):0.00537730,((224:0.02479350,323:0.02197807):0.05200131,((324:0.01638033,((232:0.01437889,221:0.01125022):0.00131829,238:0.00518849):0.00344626):0.00568558,(147:0.01308379,104:0.01204595):0.00170629):0.02126848):0.00887765):0.00374325,(547:0.04347984,259:0.07743214):0.03112179):0.00086000,(517:0.02715609,(((322:0.01448703,533:0.02295662):0.01578773,((539:0.02092688,131:0.06185926):0.04032482,540:0.06044634):0.00617311):0.00533958,(((356:0.02791172,425:0.00824652):0.02379726,354:0.02832949):0.00166791,272:0.05854723):0.00333694):0.00241227):0.01581463):0.00164777,((369:0.01516084,125:0.02818322):0.01238521,(((484:0.03583332,554:0.02846533):0.01483624,(462:0.07722119,216:0.01997328):0.00077357):0.00914153,((((((268:0.00921388,336:0.02235702):0.00300149,(314:0.01842607,544:0.02360833):0.01380755):0.00038749,((342:0.05169649,199:0.05610916):0.00473609,331:0.01180345):0.00090787):0.00072372,(((564:0.02462476,((163:0.01372303,((112:0.03430883,344:0.02053446):0.00566426,(391:0.00903538,174:0.01548131):0.00665595):0.00142796):0.00285462,294:0.00798758):0.00000001):0.00139185,((304:0.00382297,551:0.00428250):0.04064002,16:0.00722330):0.00237015):0.00000001,((58:0.08500801,429:0.03440522):0.02160601,(452:0.01280459,(279:0.03875755,(437:0.05615756,450:0.02921739):0.01098864):0.01227938):0.00116623):0.00101951):0.00044244):0.00092729,408:0.10800159):0.00217725,((133:0.05383776,99:0.02954671):0.00541733,(384:0.04092335,(166:0.01185189,204:0.05555050):0.00662663):0.00652829):0.00833779):0.00254644):0.01121890):0.01483645):0.00274927,175:0.03043233):0.01286179,((275:0.01201463,188:0.01398566):0.01316647,277:0.06837671):0.01360689):0.00017736):0.00513243):0.00395126,(((431:0.02613875,68:0.03763514):0.00460614,((13:0.01319568,117:0.00900554):0.01269131,(((34:0.02571473,502:0.01089658):0.00436860,491:0.01312238):0.00548402,(((264:0.00825625,203:0.00785724):0.00359924,(119:0.00963945,240:0.00837978):0.00989630):0.00218154,382:0.01001016):0.00266795):0.00643905):0.00069979):0.00729056,(((165:0.09962558,((((295:0.02085421,83:0.02273376):0.00619702,153:0.05063589):0.01550199,(316:0.06886156,19:0.05802437):0.07434212):0.01098857,200:0.04457477):0.00798565):0.02690262,((195:0.01183177,274:0.01309255):0.00985296,((27:0.05810388,((280:0.03938853,196:0.05952237):0.04310320,459:0.04918165):0.01224401):0.00525219,((((((387:0.01741132,(36:0.00837133,341:0.02107827):0.00751419):0.01423306,(135:0.01955233,302:0.05994529):0.00610082):0.00483014,((253:0.02720064,(451:0.02245801,256:0.02159817):0.01814395):0.02992650,(((556:0.00738649,481:0.01073484):0.01212645,79:0.01933393):0.01841865,383:0.08121668):0.00999607):0.00636550):0.00221372,((((89:0.06057865,(66:0.05595442,155:0.03168084):0.02240198):0.00397794,499:0.02144963):0.00344874,(((512:0.02254652,480:0.01130874):0.03208819,(191:0.04383410,308:0.04306335):0.01100623):0.01563149,(469:0.00964154,312:0.01348068):0.02362845):0.00414385):0.02008818,(((((((399:0.04183784,487:0.03576998):0.03336081,(140:0.05960638,(500:0.07853526,(176:0.02671037,528:0.03146619):0.00839642):0.02630081):0.00328751):0.00240270,((((443:0.01693641,((379:0.01091275,260:0.02504647):0.00226426,111:0.00647879):0.00466511):0.00155266,205:0.00811925):0.00079896,416:0.01711822):0.00545243,(293:0.01015131,118:0.02222046):0.00306679):0.01616537):0.00222120,338:0.06208016):0.00422362,298:0.07500764):0.01131571,(((((14:0.01078978,563:0.00426458):0.04962705,508:0.06062292):0.00050547,(((11:0.02674586,(101:0.02046192,4:0.07369674):0.00978577):0.01517284,30:0.06236137):0.01027506,(392:0.08009949,273:0.05435040):0.00400029):0.00425266):0.01204697,((91:0.04419967,(455:0.00249294,134:0.00251329):0.00585984):0.01508761,(100:0.03022103,215:0.01828119):0.00402914):0.00193071):0.01447954,243:0.03390589):0.00519504):0.00299954,((347:0.02965331,((311:0.02067945,365:0.02077517):0.00953483,(507:0.01632234,567:0.02239900):0.00479917):0.00215194):0.01335788,((((534:0.00270531,401:0.00090228):0.03355991,(310:0.02050001,420:0.02937322):0.00289031):0.00195253,(159:0.01688050,186:0.02792897):0.00697757):0.00892931,(251:0.02959629,430:0.02700114):0.00601996):0.00037371):0.02254695):0.00650443):0.00167205):0.00116020,(((246:0.05866915,(((409:0.09908477,271:0.02816599):0.00901422,364:0.04398065):0.00498881,((55:0.04433646,86:0.03842149):0.04042299,21:0.04672741):0.00395605):0.01758200):0.00476951,((((((152:0.01928256,151:0.00204876):0.01519270,419:0.02847140):0.00287298,(393:0.03955711,(52:0.00619651,69:0.01113117):0.00731764):0.00483208):0.00841981,((303:0.00447128,185:0.00521095):0.01627760,43:0.02052067):0.01409520):0.01927563,(((363:0.04941416,559:0.01850813):0.00556028,((1:0.01261050,228:0.01991335):0.03727554,466:0.02965498):0.00515835):0.00110533,(504:0.03506468,9:0.01505562):0.00757832):0.01525534):0.00269580,((((115:0.01774525,441:0.02379229):0.00254355,371:0.02666729):0.00090551,388:0.02249970):0.02343492,((((355:0.01013860,545:0.02567303):0.04401385,270:0.02381596):0.00448018,((340:0.01615594,65:0.01556016):0.01850747,12:0.03982041):0.00705496):0.00139822,(184:0.04807715,(((217:0.01511015,53:0.02539631):0.02146379,(348:0.03526997,126:0.04521990):0.03269607):0.00276027,(48:0.02945883,(276:0.02286776,218:0.01600630):0.00179117):0.01089465):0.00722842):0.00859810):0.00946486):0.00874436):0.00098311):0.00517663,((237:0.08126171,106:0.04869035):0.02862348,(((427:0.02900302,(76:0.01383912,465:0.01602367):0.01127244):0.03054632,((((((343:0.01346822,(235:0.00316576,417:0.02429064):0.00628008):0.02378590,(351:0.01245217,25:0.03609355):0.02422275):0.02484058,(50:0.05008330,190:0.01748916):0.00255853):0.00332306,((((471:0.03040451,((292:0.00730259,38:0.01496289):0.00390071,436:0.00674618):0.00181346):0.00185080,236:0.00798028):0.01603478,242:0.03253476):0.01080932,(506:0.05887239,(305:0.03465224,(562:0.09007242,(282:0.02117281,225:0.04103094):0.00779506):0.00365407):0.03057325):0.00621889):0.00319625):0.00347479,(402:0.03093458,(518:0.17755697,10:0.07608107):0.02595250):0.01803598):0.00065034,((((((143:0.02906554,(516:0.02308498,202:0.03132480):0.00083299):0.01975520,494:0.05873150):0.00144753,((254:0.04630782,464:0.01864805):0.02775503,395:0.02275393):0.00176884):0.00209539,168:0.04645363):0.00065646,((513:0.07562214,(61:0.04578344,(404:0.07195483,448:0.00937543):0.05651779):0.00494333):0.00190006,(198:0.04036330,(107:0.01557104,522:0.00795414):0.03287715):0.01168628):0.00237203):0.00046675,(62:0.02672553,((233:0.00653171,80:0.01129407):0.04776962,(78:0.03602598,405:0.03509596):0.00970211):0.00448427):0.01410823):0.00181716):0.00120263):0.01549864,((((299:0.02419117,460:0.06705372):0.00357018,(18:0.02461903,(164:0.01434580,(359:0.02739403,349:0.01046054):0.01357892):0.00351709):0.00547533):0.01200221,(32:0.03356222,496:0.02672990):0.06767275):0.03263772,((75:0.06317063,505:0.01123567):0.02133799,((497:0.00512227,(97:0.00972433,326:0.03529043):0.00072675):0.00808369,(((150:0.02642565,473:0.01063387):0.00307089,456:0.02214674):0.00180734,122:0.01186207):0.00405494):0.00372881):0.01077429):0.00257988):0.00151541):0.00202484):0.00463268):0.00866682,((367:0.02109913,290:0.01233177):0.02400153,((193:0.03260258,(((((((33:0.08497383,(((((320:0.16829001,(116:0.03718061,389:0.05872750):0.02984019):0.00322305,(17:0.03581286,(63:0.06091639,((207:0.01184519,241:0.02230860):0.00837962,194:0.03580496):0.00279251):0.00349921):0.01321652):0.00275494,(((((411:0.01525505,261:0.00534945):0.00276483,(((457:0.00618781,189:0.01875137):0.00833770,2:0.01486331):0.00333323,(23:0.00607681,160:0.05157808):0.00313826):0.00017623):0.02188751,((((542:0.01624369,92:0.02874317):0.03382808,(434:0.07783642,((330:0.01268454,(346:0.01736490,(230:0.02020758,177:0.00552656):0.00293725):0.00684503):0.00159806,((476:0.02540520,(289:0.00602129,(521:0.00921265,244:0.00825560):0.00090939):0.00603673):0.00392165,((278:0.04518725,((47:0.01345081,((498:0.01266933,250:0.00549752):0.00092729,313:0.00379794):0.00420039):0.05562110,((407:0.00086163,114:0.01449129):0.00332733,(397:0.01513857,458:0.01173795):0.00147829):0.01058633):0.00359185):0.00000001,(281:0.01736086,252:0.01089701):0.01314354):0.00263172):0.00209133):0.01583151):0.00379914):0.00837919,(109:0.02442808,381:0.02241246):0.02637393):0.00446192,((453:0.03762232,(((493:0.00617339,6:0.00408800):0.00255364,439:0.00997548):0.02310902,((((94:0.03259995,(555:0.03569980,40:0.03480793):0.07848118):0.00664245,530:0.07409653):0.00866726,447:0.18883924):0.01033090,((169:0.06483574,88:0.04084962):0.01822476,24:0.09253064):0.05502716):0.00565741):0.00181192):0.01339119,231:0.08487441):0.00555643):0.00000001):0.00551896,((501:0.03850707,423:0.03580193):0.04694801,((((26:0.02346011,477:0.01710196):0.00130264,449:0.05192184):0.00246217,269:0.02906145):0.00264840,(((413:0.01804936,368:0.02339321):0.04114443,(((262:0.04580840,(488:0.01081039,56:0.00523165):0.00756983):0.00167505,(((307:0.01773008,418:0.02095095):0.00997773,212:0.02253294):0.00489011,(((146:0.01827146,(255:0.01936403,478:0.03168788):0.00530628):0.01319387,442:0.05083255):0.00206193,((130:0.00993425,(((396:0.01001726,85:0.00809461):0.00063719,297:0.00608857):0.00075767,536:0.00962072):0.00044615):0.01366172,(95:0.07141616,321:0.03511160):0.00367519):0.00111157):0.00298171):0.00080668):0.00522598,(283:0.05209898,524:0.01902427):0.00491284):0.00162829):0.00326432,(239:0.06189444,(353:0.02461604,31:0.02907550):0.01437430):0.00368773):0.01296175):0.00197498):0.00180436):0.00096828,(((377:0.04233428,((93:0.02357732,432:0.02275442):0.02043703,(339:0.03151973,374:0.01658429):0.00345083):0.00722597):0.01847912,((380:0.03806178,113:0.02450106):0.00554224,511:0.02762961):0.01635317):0.00119045,(426:0.06377508,51:0.04633090):0.01934218):0.00987306):0.00188086):0.00244467,(67:0.02686664,124:0.04101827):0.00437485):0.01489602,(((332:0.02453324,558:0.07243804):0.01364878,(526:0.02734023,503:0.03126169):0.01967208):0.00000001,(37:0.06273144,(179:0.10768531,73:0.10440050):0.01761113):0.02303449):0.01138681):0.01108913):0.01382951,((((446:0.17924513,(222:0.16035970,483:0.14791284):0.11002324):0.15734207,((39:0.10586161,(541:0.09053342,171:0.11807667):0.02117276):0.01938782,136:0.07387003):0.02867315):0.16020107,(20:0.07505063,((57:0.02035497,(227:0.01463987,(445:0.04016706,138:0.00928179):0.02379125):0.00266884):0.00386457,208:0.01466681):0.05806787):0.00844318):0.00711180,((490:0.02473446,287:0.01298725):0.02007324,192:0.02956917):0.02387852):0.01246527):0.00203084,((566:0.03581956,(44:0.01018749,22:0.01870940):0.01318347):0.01405874,(((((421:0.00443431,141:0.00991951):0.02780020,(173:0.05034438,424:0.07372013):0.00883949):0.00484188,((529:0.01512825,301:0.06672563):0.05285659,(525:0.01626506,463:0.01942729):0.00982771):0.04592185):0.01847318,((197:0.00835110,486:0.00813696):0.04266814,(((519:0.01278787,229:0.00549064):0.00213936,422:0.00953448):0.00230790,128:0.00937105):0.03848015):0.01218367):0.00336136,(((358:0.00354611,376:0.00686289):0.03650043,((523:0.02416414,350:0.01265153):0.00713263,((306:0.03554993,(414:0.01041567,105:0.01684222):0.05129463):0.00399761,((474:0.00183916,345:0.00336359):0.00503160,328:0.01455596):0.00530355):0.00231817):0.00643439):0.00942479,((((71:0.00132170,485:0.01632749):0.03747895,(49:0.03040849,(472:0.01600434,428:0.01818543):0.00401552):0.00000001):0.00287104,(54:0.01955465,398:0.01574589):0.01496712):0.00558111,(74:0.01430797,470:0.01016323):0.03366880):0.00977603):0.00276226):0.00276900):0.00212762):0.00416414,247:0.10023267):0.01771305,(((214:0.06022250,(219:0.06398773,15:0.04537578):0.00985275):0.01618483,((172:0.01774095,((440:0.02319243,319:0.01008593):0.00722383,385:0.01926412):0.00445508):0.00871316,(((127:0.01966762,412:0.02223352):0.01991152,((538:0.03382082,357:0.02578545):0.02439943,(158:0.04958798,(((144:0.00781271,42:0.00884490):0.03370637,475:0.05519565):0.01046439,543:0.02860034):0.00221299):0.00492850):0.00412644):0.00887560,(560:0.02690485,206:0.08838772):0.03707094):0.00129836):0.00786622):0.00101098,286:0.01370994):0.00887520):0.00273964,((((435:0.02057945,98:0.01679114):0.03037610,182:0.01769466):0.00795265,(108:0.04271304,561:0.03029292):0.01202188):0.00455158,390:0.04216602):0.00309639):0.00384550,((433:0.00678067,123:0.00569519):0.03409596,(187:0.07304695,(482:0.02302156,154:0.01929730):0.00791001):0.01397494):0.00076137):0.00788824):0.01308623,(((296:0.07400953,((550:0.02240274,309:0.01776644):0.00734487,(((64:0.01683954,41:0.03663044):0.00296523,(87:0.01515718,(72:0.04740096,156:0.01129643):0.00166676):0.00195512):0.01562431,35:0.03371472):0.00501533):0.00412841):0.00000001,((((454:0.00688860,82:0.00305571):0.00466795,565:0.01299462):0.00313785,((527:0.00211310,461:0.00539024):0.01761963,557:0.02839033):0.00124996):0.00087805,549:0.01107686):0.00150177):0.00214946,((((352:0.01644399,170:0.01641333):0.04477387,468:0.01903014):0.00861675,137:0.03964197):0.01322295,(315:0.06440428,(285:0.01756874,(161:0.01926548,84:0.02703176):0.01963912):0.00711341):0.04730242):0.01164099):0.00702985):0.00071327):0.00119837):0.00244453):0.00202712):0.00190899):0.00221384,(((((139:0.03550298,29:0.02002984):0.02132318,(110:0.03048730,209:0.05472699):0.01954270):0.02924799,(415:0.03295796,327:0.07076118):0.03367443):0.00168179,((291:0.02222282,370:0.00973389):0.01945540,(403:0.03294823,226:0.10231989):0.00147909):0.01147287):0.00429861,(213:0.05631398,((284:0.06312490,((467:0.04157707,(((337:0.03196635,552:0.00850550):0.00825997,(102:0.03422930,(90:0.02077475,372:0.00737103):0.00354502):0.00420794):0.01252327,(438:0.03123493,360:0.00570500):0.01368423):0.00506128):0.00570043,((145:0.03177060,335:0.04679557):0.01150792,546:0.06876462):0.00604214):0.01874544):0.00872918,211:0.04582581):0.00454600):0.00137081):0.02796941):0.00944485):0.00214033):0.01810811):0.00304569,((300:0.01300559,120:0.03083545):0.00741253,(263:0.02045219,60:0.06292065):0.00110051):0.03837260):0.02048953,248:0.01858836,((410:0.04725976,(121:0.02908696,329:0.03668595):0.00903604):0.01551325,535:0.04387658):0.00091174);
tree best = [&U][-457444.78][ r 1.3366716 3.0158807 0.44346405 1.0822457 3.9205718 b 0.29090974 0.1763283 0.19437211 0.33838984 a 0.67442546 p 0.30053919 ]((118:0.02514971,293:0.00768311):0.00287961,((399:0.04666493,487:0.03649398):0.02816562,((((176:0.02236868,500:0.08095889):0.00698823,528:0.02173217):0.03681534,298:0.06092383):0.00277519,(((((((((311:0.02512057,365:0.01631576):0.00870590,347:0.02868557):0.00242735,(507:0.01378475,567:0.01804490):0.00608320):0.01419232,((((186:0.02783757,159:0.01697347):0.01130146,420:0.03259645):0.00265085,((401:0.00152120,534:0.00262828):0.03339132,310:0.02904287):0.00468848):0.00904641,(251:0.02418115,430:0.02188899):0.00673328):0.00272593):0.02170770,(((((302:0.05318494,((499:0.01857978,(89:0.04703681,(155:0.02777296,66:0.05735455):0.03037819):0.00307762):0.00278916,(((512:0.01660221,480:0.01458784):0.03439753,(191:0.04383968,308:0.04190038):0.00942794):0.01272798,(469:0.00971930,312:0.01150734):0.02325643):0.00376985):0.01857586):0.00387962,(135:0.02926095,(387:0.01974968,(36:0.01088411,341:0.02701253):0.00370182):0.01324090):0.00231635):0.00182821,((383:0.07833209,(79:0.02451507,(556:0.01089143,481:0.00767232):0.00891267):0.01307759):0.00951797,((451:0.02179193,256:0.02915968):0.01018211,253:0.03471976):0.03643390):0.00520577):0.00019759,((237:0.07605771,106:0.04147775):0.03344789,((((((32:0.03230451,496:0.02150018):0.06771923,((299:0.02328808,460:0.06633515):0.00297319,(18:0.02427160,((359:0.02552114,349:0.00711450):0.00844347,164:0.01337674):0.00446290):0.00742259):0.01583344):0.03081833,((75:0.05076029,505:0.00899833):0.01752859,((326:0.03078625,(497:0.00510046,97:0.01062468):0.00108274):0.00630848,(122:0.00983746,((150:0.02751107,473:0.01238406):0.00161073,456:0.02281592):0.00147756):0.00340321):0.00492482):0.00961724):0.00456917,((168:0.04997844,((((202:0.03158736,(143:0.02266264,516:0.01760550):0.00105350):0.01763206,(61:0.04156407,(448:0.00971060,404:0.06866777):0.04903235):0.00410501):0.00554194,((254:0.06046953,464:0.01968801):0.02935030,(((80:0.01306359,233:0.00528012):0.04217546,(405:0.03527460,78:0.03374676):0.00813924):0.00790081,62:0.02264860):0.01000979):0.00097756):0.00244850,(((50:0.04008198,190:0.01913476):0.00232958,(((343:0.01614904,(417:0.02272222,235:0.00286179):0.00127428):0.02239993,(351:0.01333055,25:0.03309047):0.03635696):0.01360535,((506:0.06195786,(562:0.07142212,((282:0.02085166,225:0.04697741):0.01121155,305:0.03123130):0.00018760):0.03319631):0.00803073,((236:0.01509582,(471:0.03115733,((38:0.01027087,292:0.00855472):0.00548508,436:0.00706539):0.00160426):0.00218198):0.00864180,242:0.03756845):0.01162950):0.00329912):0.00000001):0.00480211,(((518:0.16039962,10:0.06177536):0.02426188,402:0.03149554):0.02091357,((198:0.04331455,(522:0.00941293,107:0.01323532):0.02788044):0.01117059,513:0.06383894):0.00175902):0.00098516):0.00000001):0.00037941):0.00139644,((((76:0.00929828,465:0.01464656):0.01028642,427:0.02284231):0.03775535,494:0.05361108):0.00267542,395:0.01698138):0.00090514):0.01507402):0.00036861,246:0.05286035):0.00358561,((((12:0.03785535,(340:0.01545007,65:0.01965736):0.01489595):0.00710504,((184:0.04237188,((348:0.04337672,126:0.04240787):0.02764315,((217:0.01513062,53:0.02328690):0.01635286,(48:0.02793653,(218:0.01677304,276:0.02102452):0.00268652):0.00846728):0.00209545):0.00452059):0.00508349,((545:0.02200331,355:0.01161757):0.03501815,270:0.03356665):0.00481119):0.00062203):0.00863434,(371:0.02466710,((115:0.01870200,441:0.02022133):0.00205328,388:0.01975189):0.00236008):0.02386032):0.00768608,((((364:0.03861758,(271:0.03160184,409:0.09297131):0.01446447):0.00849506,(21:0.04575802,(55:0.03588084,86:0.04189155):0.03779559):0.00635722):0.01955059,((9:0.02219203,504:0.03583036):0.00554303,((559:0.02356996,(466:0.03323764,363:0.05269824):0.00251925):0.00291288,(228:0.01374639,1:0.02180524):0.03814447):0.00311132):0.01540903):0.00400652,(((151:0.00283704,152:0.01838080):0.01297449,((393:0.03556111,(52:0.00683634,69:0.01044446):0.00766943):0.00432697,419:0.02527502):0.00234637):0.00830763,(43:0.01418072,(303:0.00282941,185:0.00504608):0.01594035):0.01153340):0.01877139):0.00038636):0.00339364):0.00164885):0.00436320):0.00090565,((290:0.01598969,367:0.02099737):0.02271735,(((((549:0.01256003,(((35:0.03747676,((((64:0.01385399,41:0.03542079):0.00554467,156:0.00896957):0.00136728,72:0.05422009):0.00178865,87:0.01466628):0.01139383):0.00233588,(309:0.02088982,550:0.02206714):0.00653121):0.00697899,(565:0.01100872,(454:0.00783395,82:0.00317866):0.00423778):0.00618401):0.00107406):0.00012888,296:0.07219247):0.00057600,((557:0.02199652,193:0.03339691):0.00144742,(527:0.00188691,461:0.00407171):0.01727741):0.00084818):0.00120378,((137:0.03515260,((352:0.01606198,170:0.01251200):0.03662884,468:0.01282925):0.00681263):0.01321859,(315:0.06391781,(285:0.01065501,(84:0.02495774,161:0.01961927):0.01654034):0.01250177):0.04687976):0.01339493):0.00805988,((((187:0.08141861,(482:0.02110568,154:0.01801722):0.00662791):0.00966367,((123:0.00817517,433:0.00706918):0.03578100,((((98:0.01657019,435:0.01740442):0.02425156,182:0.02159193):0.00928656,(108:0.04592598,561:0.02721292):0.01217750):0.00274677,(390:0.04495250,(((214:0.05988526,(15:0.03823896,219:0.05875102):0.00814483):0.01707637,(286:0.01563307,(((357:0.01478418,538:0.03307949):0.02674717,((((475:0.04419934,(42:0.00316289,144:0.00885912):0.03073198):0.00900743,543:0.02889327):0.00341814,158:0.03964894):0.00606985,(127:0.01604844,412:0.02173045):0.02014212):0.00570599):0.00414119,((560:0.02187564,206:0.08261876):0.03676774,(172:0.01542058,(385:0.01318410,(319:0.00949687,440:0.02086640):0.00663214):0.00350229):0.00884664):0.00350912):0.00808605):0.00098832):0.00646442,(((((136:0.04943988,((39:0.09595859,(171:0.11509333,541:0.08335693):0.03315534):0.01466312,((222:0.13993234,483:0.16023155):0.09352361,446:0.16796430):0.15268840):0.01968708):0.17096820,((((57:0.01604231,208:0.01191517):0.00541069,227:0.01011971):0.00410223,(445:0.04002596,138:0.00662005):0.02169839):0.05258785,20:0.07292145):0.00486028):0.00472497,(192:0.03515611,(287:0.01881861,490:0.01621868):0.01421760):0.01552220):0.01476963,((566:0.03289332,(44:0.01019020,22:0.01405681):0.01179987):0.01747355,((33:0.07755765,(((124:0.03925360,67:0.02017431):0.00467182,(((320:0.14787481,(389:0.04667403,116:0.03523887):0.01865771):0.01004651,(63:0.06285042,((194:0.03915537,(241:0.02113190,207:0.00696960):0.00556900):0.00789953,17:0.03574329):0.00650992):0.00699258):0.00409330,(((((449:0.05322482,(26:0.02459430,477:0.01410987):0.00395054):0.00261825,(((368:0.02389618,413:0.02947969):0.03142310,((((95:0.06265107,283:0.05347872):0.00339836,(((321:0.03197544,((536:0.00774164,(396:0.00854648,(297:0.00952527,85:0.00864802):0.00000001):0.00101481):0.00094983,130:0.00749318):0.01316049):0.00398213,(((418:0.02321164,307:0.02473996):0.01184609,212:0.02475524):0.00092143,(255:0.01778470,(146:0.00882429,478:0.03629419):0.00830959):0.01451906):0.00272954):0.00121182,(488:0.01182379,56:0.00852607):0.01087767):0.00262250):0.00000001,262:0.04882898):0.00215887,524:0.01870763):0.00213100):0.00652416,((31:0.03017822,353:0.02327495):0.01337469,239:0.05731666):0.00226001):0.00763667):0.00040611,269:0.03896512):0.00245859,(423:0.03360825,501:0.03593159):0.04432138):0.00490202,(((((109:0.01713655,381:0.02302144):0.02589059,((542:0.01673568,92:0.01875838):0.03359085,((((346:0.01782908,(230:0.01555508,177:0.00675730):0.00308108):0.00791920,(((47:0.01211683,(498:0.01123596,(250:0.00722999,313:0.00509696):0.00130176):0.00424394):0.04475739,278:0.03989860):0.00159392,((397:0.01204461,((114:0.01039567,407:0.00125606):0.00594137,458:0.00947116):0.00070082):0.01454029,(252:0.01497765,281:0.01468923):0.00778485):0.00219075):0.00279862):0.00262952,(330:0.01905449,(((244:0.00773853,289:0.00360641):0.00137354,521:0.00916926):0.00485932,476:0.02805176):0.00287509):0.00091253):0.01718662,434:0.06316480):0.00324708):0.00679090):0.00313741,(231:0.08315617,((439:0.00974822,(6:0.00482223,493:0.00795382):0.00355742):0.01819643,(453:0.03975549,(((88:0.03122854,169:0.06450572):0.03741002,24:0.09431719):0.03909989,((530:0.06840006,447:0.15357649):0.01110929,((555:0.03211419,40:0.02929228):0.06712365,94:0.03445056):0.00561961):0.01312749):0.00479424):0.00249246):0.00671592):0.00725370):0.00028763,((189:0.01863616,457:0.00530173):0.00620792,(((261:0.00756348,411:0.01625640):0.00391706,23:0.00692417):0.00000001,(2:0.01571121,160:0.05872354):0.00441595):0.00200614):0.01687514):0.00509136,(442:0.05442789,(((377:0.03641725,((339:0.02700202,374:0.01619854):0.00186830,(93:0.02969792,432:0.01577026):0.01377192):0.00962345):0.01518765,(511:0.02719819,(380:0.03367889,113:0.00990667):0.00676498):0.01187440):0.00046305,(51:0.05490605,426:0.04993892):0.02571794):0.00575531):0.00214083):0.00160756):0.00182215):0.00364498):0.01475927,((503:0.03400056,526:0.02264628):0.02209764,((37:0.04578593,(179:0.08825586,73:0.09611325):0.01787652):0.02945159,(558:0.07114495,332:0.02178238):0.00805734):0.00347910):0.00963574):0.01111829):0.01631477,(((((358:0.00289463,376:0.00608404):0.04528707,((350:0.00722174,523:0.02167429):0.00648910,(((345:0.00214656,474:0.00241971):0.00304095,328:0.01448729):0.00629542,((414:0.01240537,105:0.01886947):0.04634727,306:0.02769985):0.00724245):0.00167387):0.00676490):0.00676163,((197:0.00297593,486:0.00659523):0.03873743,(128:0.00669869,((519:0.01853978,229:0.00246103):0.00214534,422:0.01139650):0.00453875):0.03825953):0.01355718):0.00112813,(((((54:0.01606904,398:0.01161747):0.01281626,(472:0.01650199,428:0.02276977):0.00482956):0.00324817,(485:0.02242838,71:0.00145736):0.02852157):0.00031342,49:0.04117117):0.00552047,(74:0.01473551,470:0.01319341):0.02429004):0.01203684):0.00225846,(((529:0.01620689,301:0.06647226):0.05096552,(463:0.01947413,525:0.01815132):0.00953507):0.03643255,((141:0.01101087,421:0.00350753):0.02728222,(173:0.04917101,424:0.07158834):0.00860922):0.00276432):0.02008272):0.00220550):0.00091425):0.00249036):0.00182477,247:0.10552180):0.01977788):0.00209387):0.00086526):0.00478676):0.00250736):0.01386315,27:0.05675773):0.00491326,((274:0.01128444,195:0.01215697):0.00958014,(((459:0.04380893,(280:0.03986070,196:0.05389002):0.04124567):0.00856717,(((((((((3:0.03122160,444:0.08323295):0.00742624,181:0.04109126):0.00156649,(((142:0.01136493,7:0.02320590):0.01184005,((((266:0.02313441,77:0.00736538):0.01430106,59:0.00748003):0.00024764,362:0.04724565):0.00826834,45:0.01390936):0.01660727):0.00219448,((((510:0.00971439,257:0.00988186):0.00820037,(495:0.00885331,162:0.00540132):0.02529444):0.00244422,(386:0.01872138,406:0.04787906):0.00306154):0.00430231,(132:0.01286271,8:0.00912358):0.00149098):0.00852459):0.00047531):0.00122622,((267:0.08525834,((((28:0.05036299,(((70:0.01202605,(361:0.01979045,(180:0.01588103,288:0.01626545):0.00896821):0.00455423):0.00289676,96:0.04979560):0.00264890,531:0.02288056):0.00225201):0.01639565,(129:0.05841601,492:0.01769924):0.01148430):0.00654822,((514:0.04077508,(333:0.01860967,148:0.01891187):0.00116847):0.00113155,366:0.02687460):0.00050214):0.00205104,(373:0.06514710,(201:0.01917198,317:0.03727372):0.00834281):0.02309491):0.00116696):0.00083311,210:0.05712858):0.00888516):0.00567129,(((178:0.02751158,394:0.01444297):0.00488552,378:0.03681635):0.00970591,(149:0.05220414,532:0.05349541):0.00607504):0.00317427):0.00346839,(((((((199:0.05814333,(((((((304:0.00632464,551:0.00724586):0.03513277,(((342:0.03805922,112:0.03362353):0.00720497,344:0.01797638):0.00588743,16:0.00781721):0.00243328):0.00067560,294:0.00957944):0.00000001,(408:0.11651471,((58:0.08725733,429:0.03115236):0.02408988,((279:0.03753522,(450:0.02790235,437:0.05295746):0.00715889):0.00873057,452:0.01368192):0.00080912):0.00157124):0.00023797):0.00035105,(331:0.01166637,((544:0.02723918,314:0.01760988):0.01432629,(268:0.00439489,336:0.01421803):0.00325365):0.00000001):0.00080146):0.00128755,((391:0.01079840,174:0.01530826):0.00878956,163:0.01308731):0.00271431):0.00054988,((99:0.02603983,((384:0.04355490,(166:0.01181911,204:0.05036665):0.01002345):0.00452318,133:0.06250587):0.00507578):0.00483832,564:0.02516939):0.00074699):0.00074830):0.00268446,((462:0.06383635,(554:0.02195283,484:0.03365084):0.01806456):0.00299791,216:0.01931316):0.00692458):0.00689518,(125:0.03624293,369:0.01049542):0.01149837):0.01085146,(175:0.03006717,((((224:0.01538694,323:0.02733584):0.05021444,((324:0.01979659,((221:0.00666262,232:0.01896284):0.00109652,238:0.00747227):0.00276385):0.00799736,(104:0.00779473,147:0.01323963):0.00200901):0.01912318):0.00876225,(5:0.05324836,318:0.05439641):0.00317969):0.00500530,((540:0.05726713,((((322:0.01078340,533:0.02024157):0.01085464,(131:0.06488281,539:0.02579194):0.03564976):0.00386119,517:0.02735437):0.00660598,(354:0.02898973,((356:0.02994025,425:0.00986487):0.02356729,272:0.05627833):0.00309517):0.00581544):0.00347147):0.01266645,(259:0.07314842,547:0.04695561):0.01884645):0.00243595):0.00288848):0.00251682):0.00838936,167:0.03417821):0.00182722,(277:0.06046356,(275:0.01215129,188:0.01367757):0.01570777):0.01310491):0.00007215,103:0.02961001):0.00337653):0.00576767,((((((410:0.04765232,(121:0.03441758,329:0.03530150):0.01262092):0.01189800,535:0.03690974):0.00476347,248:0.01849120):0.01997008,(263:0.01390747,(60:0.05729179,(120:0.03286013,300:0.01024481):0.00922720):0.00028351):0.03318657):0.00249707,((553:0.02648767,(157:0.01005937,((548:0.01680884,537:0.02527458):0.00446610,489:0.02146051):0.02944239):0.00388300):0.00000001,(((509:0.01926931,325:0.01232379):0.00524286,265:0.02263342):0.00120486,(234:0.02336393,((81:0.01117993,220:0.00733442):0.01100140,245:0.02422726):0.00804642):0.00034484):0.00064746):0.00061546):0.00173782,((258:0.02596792,(((183:0.02078086,(515:0.02511695,(249:0.00681293,334:0.00566765):0.02897791):0.00187382):0.00260280,223:0.03879501):0.00138139,46:0.05243286):0.00209879):0.00513866,((479:0.04885145,(375:0.01231025,520:0.02845440):0.00406080):0.00539769,400:0.02668266):0.00059974):0.00179557):0.01728149):0.00221319,(((((34:0.02504516,502:0.01606350):0.00599622,491:0.01216156):0.00610302,(((203:0.00691978,264:0.00944798):0.00480954,(119:0.01005202,240:0.00514793):0.01089938):0.00184232,382:0.01278248):0.00061216):0.00756906,(13:0.00980434,117:0.01409450):0.01145493):0.00021388,(68:0.02994325,431:0.02999119):0.00471574):0.00667423):0.00815806,(213:0.05191304,((211:0.04563914,(284:0.05694900,((546:0.06814131,(335:0.04877721,145:0.03337109):0.01098627):0.00746684,(467:0.04349919,(((552:0.00424295,337:0.02736675):0.01121025,((90:0.01719109,102:0.02831351):0.00285409,372:0.01386398):0.00432227):0.01042760,(438:0.02225380,360:0.00534970):0.01617365):0.00175693):0.00669235):0.01508849):0.00718847):0.00392152,(((370:0.00928757,291:0.01735053):0.02233090,(226:0.08669177,403:0.03493986):0.00348341):0.00621127,(((110:0.03488787,209:0.06476123):0.01711383,(29:0.02527887,139:0.03451104):0.01654232):0.02401374,(327:0.06889424,415:0.03441865):0.02636882):0.00343018):0.00400341):0.00573509):0.02943685):0.00202413):0.00117265,((200:0.04835517,((153:0.05271676,(295:0.02425690,83:0.02006896):0.00670768):0.01369063,(316:0.06981637,19:0.04650817):0.08683061):0.00765219):0.00572755,165:0.08393575):0.02733342):0.00125522):0.00212840):0.00203432):0.00206660):0.00793635):0.00536333):0.00164418,243:0.03094913):0.00332271,((((14:0.00826557,563:0.00724627):0.04371374,(392:0.08659928,(273:0.05272545,(30:0.05422865,((4:0.06975734,101:0.02208207):0.01051842,11:0.02807697):0.01544081):0.00502174):0.00180891):0.00633405):0.00027070,508:0.04927428):0.01429987,((100:0.02502444,215:0.01645736):0.00328926,((134:0.00280021,455:0.00045229):0.00700682,91:0.03880044):0.01524852):0.00029816):0.01340289):0.01425933,140:0.06029678):0.00156940,338:0.05320937):0.00189326):0.00314332):0.01566802,((416:0.01684954,(260:0.02120789,443:0.01122425):0.00184954):0.00179246,(205:0.01208708,(379:0.01225635,111:0.00476326):0.00264609):0.00000001):0.00399425);
tree best = [&U][-459355.16][ r 1.1527886 2.9514242 0.42726045 0.91515577 3.7225019 b 0.29614303 0.18055816 0.18833334 0.33496547 a 0.66206184 p 0.31130775 ](491:0.01464126,(34:0.02483753,502:0.01675587):0.00307590,((((((((210:0.05769273,((((((28:0.04502551,96:0.04461804):0.00447567,(531:0.02130485,((288:0.01104909,180:0.01585167):0.01152810,(70:0.00906572,361:0.01629339):0.00346676):0.00395487):0.00399404):0.01818018,(129:0.05754524,492:0.02337695):0.00667858):0.00359898,(333:0.02052558,(366:0.02628952,514:0.03764662):0.00025712):0.00223183):0.00046159,(267:0.09642880,148:0.01978577):0.00431894):0.00173602,(373:0.06714221,(201:0.01629420,317:0.03513781):0.00818693):0.02728287):0.00333593):0.00762236,((181:0.03231576,(3:0.03321683,444:0.07648767):0.00497694):0.00202662,((((59:0.00821563,(362:0.04829843,(266:0.02275389,77:0.00895137):0.01426344):0.00196212):0.00543051,45:0.01670978):0.01865230,(142:0.01797219,7:0.02488069):0.01074222):0.00182238,(8:0.00801083,(132:0.01347441,(406:0.04959723,(((162:0.00408381,495:0.01386432):0.02482034,(257:0.01094794,510:0.00623673):0.00857249):0.00188162,386:0.02592591):0.00194715):0.00315387):0.00042419):0.00836651):0.00060381):0.00124209):0.00528748,(((394:0.01871328,178:0.03019398):0.00438616,378:0.03572911):0.00951904,(532:0.04460099,149:0.04369622):0.00632680):0.00163648):0.00228327,((((188:0.00955211,275:0.01403347):0.01838831,277:0.06700930):0.01359525,103:0.03525795):0.00180782,((((((131:0.05166789,539:0.02689790):0.04037725,((322:0.01044972,533:0.01972166):0.00923168,517:0.02911742):0.00602710):0.00458387,(540:0.06471700,((354:0.03031532,(356:0.02895132,425:0.00926515):0.02129637):0.00182949,272:0.05045928):0.00351178):0.00291090):0.01594880,((5:0.05519660,(318:0.05471908,(((104:0.00786882,147:0.01347696):0.00425227,(324:0.01461827,((221:0.00863726,232:0.01755697):0.00144176,238:0.00495961):0.00529810):0.00530948):0.02088197,(224:0.01021832,323:0.02848282):0.05883099):0.00609149):0.00310974):0.00551090,((259:0.07032777,547:0.04126443):0.02396657,((((((554:0.01975606,484:0.03955720):0.01482750,(462:0.06966538,216:0.01758146):0.00456582):0.00969511,(((344:0.01531381,(342:0.03780221,112:0.02710628):0.00391022):0.00507508,452:0.01038319):0.00224351,(((16:0.00781755,(304:0.00526997,551:0.00921114):0.03216058):0.00299894,((564:0.02599676,(163:0.01155801,(174:0.01169489,391:0.01183617):0.00599558):0.00259779):0.00153615,((331:0.01284134,((544:0.02159273,314:0.02191590):0.01557047,(336:0.01763380,268:0.00596563):0.00405574):0.00027844):0.00068950,((279:0.03624181,(437:0.04643311,450:0.03122805):0.00784800):0.01179692,(429:0.03272505,58:0.07544414):0.02252817):0.00041718):0.00056241):0.00056402):0.00138322,294:0.01008863):0.00000001):0.00101093):0.00033333,(199:0.05637203,(((384:0.04391605,(166:0.00885371,204:0.04918375):0.00958860):0.00363825,133:0.05483876):0.00344584,99:0.02225677):0.00578170):0.00253130):0.00376468,408:0.10668150):0.00618936,(125:0.03465495,369:0.01196561):0.00931833):0.01162416):0.00190865):0.00156856):0.00335337,175:0.02552970):0.01169598,167:0.04809414):0.00000001):0.00456530):0.00530753,((60:0.06387319,((120:0.03761440,300:0.01627695):0.01073365,263:0.01645907):0.00231267):0.03387784,((((((223:0.04064397,(258:0.02142128,46:0.05000917):0.00408665):0.00277317,(183:0.02084474,(515:0.02368796,(334:0.00545845,249:0.01290155):0.04081771):0.00269057):0.00476031):0.00342591,(400:0.02967285,(520:0.02722557,375:0.01476141):0.00781336):0.00075132):0.00045204,234:0.02385491):0.00019939,(509:0.01689081,325:0.01153381):0.00505853):0.00027477,((((548:0.01960843,537:0.02071883):0.00339932,489:0.02446876):0.03296426,157:0.01258719):0.00667796,(265:0.02623492,(((248:0.01902885,(535:0.04405596,((329:0.03185031,121:0.03216658):0.01147788,410:0.04946119):0.01234944):0.00216627):0.01599808,479:0.05050891):0.00278881,(((220:0.00610392,81:0.01188483):0.00967901,245:0.02791183):0.01019710,553:0.02426786):0.00000001):0.00185519):0.00057695):0.00103065):0.00294151):0.01492629):0.00206703,((196:0.06353669,280:0.03987675):0.04675846,((((((316:0.08738644,19:0.04872044):0.07482232,((83:0.01919523,295:0.01870870):0.00238437,153:0.05599367):0.01459563):0.00808384,200:0.04891243):0.00609785,165:0.08611150):0.02340325,((211:0.04370067,(((((438:0.02528018,360:0.00593939):0.00893978,467:0.03810308):0.00311608,((552:0.01011333,337:0.02496067):0.00837868,((102:0.02233186,372:0.01369958):0.00447177,90:0.01630278):0.00607422):0.01467283):0.00551799,((145:0.02826848,335:0.04416764):0.01678867,546:0.06903160):0.00447933):0.01731608,284:0.06210963):0.00598576):0.00180374,(213:0.04865739,((((139:0.04184610,29:0.02907353):0.00923929,(110:0.03876881,209:0.06136747):0.01954653):0.02570433,(415:0.03061296,327:0.05693248):0.02851681):0.00215722,((403:0.03246024,226:0.09599354):0.00312636,(370:0.01092963,291:0.02062171):0.01813740):0.00733483):0.00557921):0.00184390):0.03397393):0.00336018,((274:0.01270409,195:0.01032672):0.01142517,(((((((((((151:0.00272041,152:0.01753964):0.01733309,419:0.02257626):0.00403578,(393:0.03135850,(52:0.00776735,69:0.00927762):0.00615816):0.00419603):0.00888251,((303:0.00697399,185:0.00499892):0.01654122,43:0.01718675):0.01106081):0.01992424,(((((348:0.04372745,126:0.03422945):0.03947941,((217:0.02085540,53:0.02282361):0.01750104,((276:0.02728892,48:0.02774489):0.00233026,218:0.02418122):0.01024016):0.00255868):0.00840855,184:0.04419689):0.00616950,(((355:0.01259456,545:0.02235945):0.04827918,(12:0.03783567,(65:0.01629426,340:0.01417070):0.01428254):0.00672389):0.00000001,270:0.03007966):0.00290164):0.00771523,(((115:0.01696822,441:0.02812381):0.00314153,388:0.01881084):0.00049931,371:0.02557593):0.02563869):0.00861963):0.00080745,(((9:0.02195634,504:0.03497398):0.00444735,((559:0.02222239,(466:0.03376427,363:0.04225503):0.00228160):0.00418198,(228:0.01447946,1:0.01223494):0.03648177):0.00181635):0.01793917,(246:0.05792028,((21:0.04538033,(86:0.04302629,55:0.04123525):0.03292308):0.00259376,(364:0.03329680,(409:0.10654663,271:0.03203626):0.01213224):0.01083695):0.01177842):0.00482043):0.00105306):0.00296404,((((32:0.02789501,496:0.02781996):0.07442919,((460:0.07690283,299:0.01756503):0.00490609,(18:0.02617290,((359:0.02481227,349:0.01275098):0.00829314,164:0.01551662):0.00353047):0.00724507):0.01841587):0.02711982,((404:0.07702569,448:0.01233211):0.05786929,(((((((198:0.03604756,(107:0.01436010,522:0.01250536):0.02675650):0.00666386,(((202:0.02868571,(143:0.02583587,516:0.01520113):0.00043135):0.01518122,((76:0.01116862,465:0.01493703):0.01322623,427:0.02693110):0.03287616):0.00322021,(61:0.04566851,513:0.06150883):0.00533023):0.00251692):0.00088294,(((190:0.02440920,50:0.05047988):0.00370012,((((562:0.07656514,(282:0.01647859,225:0.04372607):0.01003222):0.00363882,305:0.03343438):0.03179179,506:0.05126736):0.00523390,(242:0.03769275,(((292:0.00942090,38:0.01555131):0.00668654,(236:0.01006882,471:0.02504379):0.00144049):0.00168632,436:0.00922066):0.01630297):0.00842986):0.00280860):0.00011963,((343:0.01571428,(235:0.00377792,417:0.01736764):0.00365616):0.01379046,(25:0.03652433,351:0.01634795):0.03167597):0.02117523):0.00356455):0.00000001,(168:0.04760900,(464:0.02161016,254:0.05895305):0.02676485):0.00180513):0.00055094,395:0.01619678):0.00120663,((((233:0.00772538,80:0.01147022):0.03940438,405:0.04417547):0.00385248,78:0.04140714):0.00608142,62:0.02379067):0.00718446):0.00129006,((402:0.03061870,(518:0.15789308,10:0.05044402):0.04129087):0.01485815,494:0.05559437):0.00489895):0.00081064):0.01119429):0.00553167,((((122:0.00801970,((473:0.01101737,150:0.02834920):0.00293204,456:0.01804788):0.00166626):0.00390782,(497:0.00713963,(97:0.01142250,326:0.02474324):0.00064827):0.00935666):0.00368661,(505:0.01251630,75:0.05423254):0.02012355):0.01158124,(106:0.04770970,237:0.08192807):0.03051755):0.00237180):0.00449729):0.00478586,(((((451:0.03886711,256:0.02051985):0.01494412,253:0.03035708):0.02875424,((79:0.02804416,(556:0.01125486,481:0.01217171):0.00286680):0.01394858,383:0.08126790):0.00824406):0.00442762,(((341:0.02394972,36:0.00863140):0.00237311,387:0.02230000):0.01399246,(302:0.05428055,135:0.02352639):0.00393474):0.00426179):0.00126854,((((((310:0.01911075,(401:0.00181883,534:0.00096751):0.02698043):0.00765508,((186:0.02818801,159:0.01614000):0.00718667,420:0.03105649):0.00275852):0.01003164,(347:0.02653623,((365:0.01762901,311:0.02283612):0.00977217,(567:0.01972286,507:0.01927297):0.00318195):0.00150761):0.01262073):0.00175284,(251:0.02546173,430:0.03172353):0.00797480):0.01887108,((((((455:0.00201169,134:0.00283012):0.00576792,91:0.04046824):0.01278666,(100:0.02489862,215:0.02095743):0.00852906):0.00109386,((563:0.00883841,14:0.00690578):0.04181624,(((273:0.05105148,392:0.07723411):0.00382172,(((4:0.07298230,101:0.01668934):0.00902196,11:0.02909656):0.01592020,30:0.05924258):0.00517167):0.00504659,508:0.04976543):0.00026478):0.00926986):0.01366206,243:0.03293577):0.00324129,(298:0.06681975,(338:0.05135792,((528:0.02775909,(176:0.02604783,500:0.06745106):0.00624125):0.03964595,(((118:0.02053241,293:0.00954732):0.00113893,(205:0.00832344,((443:0.01564598,((379:0.01461675,260:0.02279189):0.00238199,111:0.00694648):0.00397616):0.00169203,416:0.01642387):0.00138768):0.00845157):0.01913535,(140:0.06641722,(399:0.03501739,487:0.03316403):0.03436336):0.00475067):0.00204797):0.00136982):0.00456866):0.01195195):0.00347223):0.00273250,((469:0.00960635,312:0.01183426):0.03027814,(((499:0.01961611,(66:0.04067964,155:0.03359915):0.03525534):0.00221965,89:0.05222218):0.00315537,((308:0.04556859,(480:0.01175544,512:0.02223487):0.03684400):0.00678592,191:0.04949386):0.01295924):0.00087003):0.01761492):0.00162464):0.00101538):0.01044037,(367:0.01923436,290:0.01764366):0.01550968):0.00181836,((((285:0.01210852,(84:0.02667016,161:0.01792541):0.01678918):0.01122212,315:0.05785716):0.05132046,(137:0.04460703,((352:0.02167868,170:0.01314312):0.03743638,468:0.02097826):0.00795440):0.01443588):0.01187808,((296:0.07343969,(((35:0.03639236,(87:0.01403013,(((64:0.01739984,41:0.03182453):0.00355079,72:0.04547201):0.00128125,156:0.01047608):0.00273895):0.01285322):0.00316567,(550:0.02269253,309:0.02286852):0.00928225):0.00426954,((565:0.01078613,(454:0.00737129,82:0.00240938):0.00401605):0.00275477,549:0.00925317):0.00245453):0.00008729):0.00091293,(557:0.02567345,(527:0.00264585,461:0.00568682):0.01532068):0.00141599):0.00132072):0.00666715):0.00124666,((459:0.04396689,27:0.04744385):0.01331990,(((187:0.07207612,(154:0.01747387,482:0.02364860):0.00783931):0.01235627,((433:0.00602184,123:0.00590377):0.03493898,((((247:0.11078356,((((20:0.07196383,(((208:0.01531105,57:0.02077430):0.00478564,227:0.00808930):0.00122297,(445:0.03679383,138:0.00482767):0.03097796):0.05736325):0.00799993,(136:0.05924424,(((483:0.14682173,222:0.17156800):0.09212458,446:0.19505028):0.15026893,((171:0.11623425,541:0.09354511):0.02936151,39:0.08818479):0.01452873):0.02250303):0.16676071):0.00861263,((287:0.01580537,490:0.02064368):0.02394192,192:0.03298602):0.01272954):0.01509878,(((((((229:0.00272678,519:0.01451005):0.00150859,422:0.01085607):0.00117128,128:0.00877357):0.03811630,(486:0.01000955,197:0.00742942):0.04817133):0.01444658,(((470:0.01202681,74:0.01803269):0.02708531,((((428:0.01820645,472:0.01746296):0.00269467,(54:0.01119874,398:0.01558822):0.01180525):0.00336479,(71:0.00310267,485:0.01501633):0.02923962):0.00159783,49:0.04101220):0.00616975):0.01331611,((358:0.00235215,376:0.00672098):0.03699353,((((474:0.00256351,345:0.00323504):0.00450046,328:0.01573342):0.00710551,(350:0.01334884,523:0.02320816):0.00360866):0.00288201,((105:0.01891723,414:0.01122754):0.04580364,306:0.03094578):0.00611004):0.00486337):0.00899525):0.00103037):0.00307217,(((((((67:0.01973279,124:0.03985470):0.00778283,(17:0.03468779,((194:0.03106229,(207:0.01526285,241:0.01825382):0.00802712):0.00588473,63:0.06631057):0.00503326):0.01235893):0.00325950,((389:0.05374142,116:0.03978795):0.02426210,320:0.15773102):0.01081699):0.00008547,((((423:0.03864965,501:0.03438466):0.04788038,((26:0.02434659,269:0.03126309):0.00621723,((((31:0.03076683,353:0.02059654):0.01273827,239:0.05362788):0.00320087,((368:0.02674446,413:0.02448076):0.04121200,(524:0.02550519,(((95:0.06685126,(488:0.01371408,56:0.00721045):0.00535249):0.00353894,(262:0.04779892,((((255:0.01730559,(478:0.02689796,146:0.01152206):0.01046452):0.01663426,(212:0.02366088,(418:0.02244146,307:0.02221104):0.00876688):0.00487441):0.00194489,((130:0.00811101,(((297:0.00661365,85:0.00815504):0.00005109,396:0.00996264):0.00048326,536:0.00912963):0.00145218):0.01525673,321:0.03285901):0.00286817):0.00090995,283:0.06228478):0.00166430):0.00000001):0.00249482,442:0.04526574):0.00445009):0.00238204):0.00662771):0.00546116,(449:0.05747469,477:0.02129413):0.00065349):0.00212198):0.00227869):0.00300374,((231:0.09607702,((439:0.00738281,(493:0.00508305,6:0.00329627):0.00290381):0.01802935,(((((555:0.02894739,40:0.02794475):0.06673556,94:0.03461270):0.00656432,530:0.07438933):0.01468623,((24:0.09289325,(169:0.07681070,88:0.03340638):0.02645429):0.02534856,447:0.15493155):0.01494727):0.00874372,453:0.04065676):0.00336316):0.01030147):0.00789173,(((261:0.00706688,411:0.02110191):0.00125257,(((160:0.03947656,2:0.02589463):0.00476319,(457:0.00802204,189:0.01258624):0.00945545):0.00067778,23:0.01164050):0.00033408):0.01771512,((109:0.01732947,381:0.02003607):0.01992900,(((((((47:0.01308265,(498:0.01197424,(250:0.00778082,313:0.00502286):0.00261994):0.00394211):0.05138886,278:0.04486902):0.00375338,((281:0.01598175,252:0.01378492):0.01403099,((397:0.01873764,(114:0.01491045,407:0.00072092):0.00528050):0.00399217,458:0.00547515):0.00908076):0.00161669):0.00566533,((230:0.01473312,177:0.00493145):0.00577451,346:0.02046395):0.01078800):0.00139211,330:0.01585434):0.00091767,((289:0.00384452,(521:0.01059822,244:0.00880942):0.00051015):0.00518291,476:0.02679293):0.00212421):0.01815102,((542:0.02071624,92:0.03318989):0.02718885,434:0.06743109):0.00891392):0.00657474):0.00210128):0.00218206):0.00354096):0.00195410,((426:0.05907642,51:0.04771645):0.02914279,((((432:0.01876381,93:0.02801153):0.01620670,(374:0.01374136,339:0.02833876):0.00297976):0.00615452,377:0.03782777):0.01386554,(511:0.02145211,(113:0.00944499,380:0.04111531):0.01002668):0.01333963):0.00287624):0.01098966):0.00148584):0.00990100,(((526:0.02233595,503:0.02761021):0.02415193,(179:0.12644162,(37:0.04593768,73:0.11203858):0.01222057):0.02307536):0.00222639,(332:0.02338820,558:0.06679142):0.01236009):0.01042175):0.00951558,33:0.08476915):0.01923303,((44:0.01215181,22:0.01186636):0.00918056,566:0.03797528):0.01756572):0.00123858):0.00193896,(((141:0.00637945,421:0.00651582):0.03119309,(173:0.05482472,424:0.07717446):0.00814175):0.00291011,((301:0.05535885,529:0.01881656):0.05460947,(463:0.01474491,525:0.01984143):0.00593379):0.03871124):0.01984385):0.00192048):0.00288962):0.01410602,(((((206:0.07926432,560:0.02043913):0.04037121,(172:0.01444150,((319:0.00913091,440:0.02037570):0.00692375,385:0.01539259):0.00681684):0.01041268):0.00078568,((538:0.03283724,357:0.02130305):0.02330647,((127:0.01916841,412:0.02388539):0.02382164,((543:0.02913865,(475:0.05440398,(144:0.00720964,42:0.00602027):0.03331931):0.00788909):0.00318433,158:0.04865177):0.00882753):0.00815080):0.00625045):0.00632556,286:0.01779254):0.00050404,((219:0.06955375,15:0.02676578):0.01155349,214:0.04277321):0.01362012):0.00553717):0.00403851,(390:0.04326883,(182:0.01993559,(435:0.02370809,98:0.01552289):0.02321518):0.00856832):0.00625145):0.00217326,(561:0.02244843,108:0.04276933):0.01559400):0.00330813):0.00021199):0.01063153,193:0.02940377):0.00915186):0.00411378):0.00199990):0.00179943):0.00286985):0.00820209):0.00435548,((117:0.01524066,13:0.01634569):0.01190967,(431:0.02697958,68:0.03398274):0.00453527):0.00245537):0.00810290,(382:0.01328516,((119:0.01064964,240:0.01219234):0.01019956,(264:0.01142430,203:0.00921542):0.00330358):0.00042000):0.00075749):0.00416551);
tree best = [&U][-456614.36][ r 1.1267719 2.7233712 0.41141287 1.0015823 3.8388856 b 0.30085715 0.17787672 0.18874199 0.33252414 a 0.66267615 p 0.30668096 ](342:0.04400158,(112:0.03660762,344:0.01763695):0.00265877,((304:0.00192493,551:0.00530833):0.03674789,(16:0.00799554,(294:0.01965055,(((((133:0.06297081,((384:0.04633290,(166:0.01295957,204:0.04884776):0.01289704):0.00494569,99:0.02923303):0.00126637):0.00669615,(199:0.06871525,((((((((532:0.05799445,149:0.05289434):0.00158748,((378:0.03013720,394:0.02595454):0.00376226,178:0.02744560):0.00986202):0.00322396,(((((213:0.05003365,((211:0.03891652,(284:0.05142237,((546:0.06307653,(145:0.03202896,335:0.05027377):0.01182677):0.01373848,(((337:0.02803298,552:0.01167307):0.01317263,(372:0.01179814,(90:0.01814547,102:0.03062000):0.00404471):0.00380015):0.01466255,(467:0.04177915,(438:0.02928887,360:0.00743192):0.01487810):0.00380011):0.00263496):0.01591360):0.00718038):0.00341112,(((415:0.02803172,327:0.05506853):0.03671172,((403:0.03451625,226:0.09455268):0.00376215,(291:0.02051942,370:0.00900976):0.02329116):0.00509355):0.00212165,((110:0.03291250,209:0.06900023):0.02140667,(139:0.03771941,29:0.03141332):0.01529970):0.02702947):0.00600747):0.00399228):0.02925924,((((196:0.05107621,280:0.03220481):0.04927329,(((((246:0.06738871,((((75:0.05879105,505:0.01224388):0.01647916,(((497:0.00750100,326:0.02823296):0.00077282,97:0.01055386):0.00924184,(((473:0.00527181,150:0.03500822):0.00262696,456:0.02254317):0.00140217,122:0.00795422):0.00318427):0.00276312):0.01282993,(((((460:0.07075047,299:0.02727156):0.00599495,(((349:0.01383865,359:0.03384423):0.00437062,164:0.01732869):0.00278534,18:0.02509585):0.00394480):0.01644326,(32:0.02798550,496:0.03875631):0.05941300):0.03203370,((((80:0.01087055,233:0.00857554):0.04344882,405:0.04612376):0.00378067,62:0.02604134):0.00713965,(494:0.06471350,((50:0.05312380,(464:0.02130398,254:0.05333578):0.02303364):0.00000001,(((168:0.04839882,(((518:0.16678526,10:0.05375178):0.03822872,402:0.03532335):0.01910601,(198:0.03602004,(107:0.01448842,522:0.01225633):0.02975232):0.00936966):0.00405034):0.00015301,395:0.02373084):0.00000001,(((61:0.05641691,(78:0.05956505,(427:0.03121919,(76:0.01375896,465:0.01390623):0.01496194):0.03500527):0.00468134):0.00269356,((448:0.01280201,404:0.07724794):0.06466461,(202:0.03517244,(143:0.02380901,516:0.02623638):0.00140668):0.01754639):0.00576436):0.00021605,(513:0.06672707,(((343:0.01509538,(417:0.02062968,235:0.00596600):0.00512628):0.01860733,(25:0.04574716,351:0.01660581):0.03303036):0.01818795,(((242:0.03060666,((((38:0.01813948,292:0.00897438):0.00464631,436:0.00707992):0.00119032,471:0.02711868):0.00338828,236:0.00781792):0.00717283):0.01366631,((562:0.08397395,(305:0.03280664,(225:0.04177213,282:0.02161533):0.00564217):0.00277837):0.03059062,506:0.05607523):0.00482064):0.00115153,190:0.02598620):0.00129381):0.00406679):0.00000001):0.00123244):0.00262941):0.00019544):0.00079978):0.01280191):0.00204787,(106:0.04737374,237:0.10240825):0.03336024):0.00418543):0.00512782,(((((((441:0.02284819,115:0.02091364):0.00213840,388:0.02419453):0.00101734,371:0.02575541):0.02554941,((545:0.02502104,355:0.01530957):0.04374757,(((184:0.04033986,(((53:0.02436754,217:0.02069134):0.01834221,((276:0.02451020,218:0.01966512):0.00263187,48:0.02991090):0.00817830):0.00275658,(348:0.04251711,126:0.05541904):0.02638163):0.00465679):0.00742437,270:0.03035298):0.00074062,(12:0.03920546,(65:0.01475615,340:0.01801428):0.01794675):0.00823893):0.00062731):0.00807877):0.00653559,(((393:0.03296076,(69:0.01300178,52:0.00699674):0.00717593):0.00584057,(419:0.02701934,(152:0.01605925,151:0.00229660):0.01174932):0.00388623):0.00905802,(43:0.01754054,(303:0.00375495,185:0.00674638):0.01777099):0.01307642):0.01999821):0.00064658,((21:0.05013895,(364:0.04006302,(271:0.03314884,409:0.11222353):0.00767290):0.00734687):0.00601213,(55:0.04660559,86:0.04154461):0.03053634):0.02324585):0.00126355,(((228:0.02218140,1:0.01582460):0.03881470,((363:0.04894690,559:0.02145931):0.00440533,466:0.02577617):0.00146999):0.00119150,(504:0.03675877,9:0.02291197):0.00351902):0.02490319):0.00490000):0.00110550):0.00546612,((341:0.02702105,(387:0.01874120,36:0.00771708):0.00480759):0.01274508,(135:0.02241264,(383:0.09274379,302:0.04529241):0.01310233):0.00387120):0.00340849):0.00166163,(((451:0.02082989,256:0.02958914):0.00788224,253:0.04144867):0.03800901,((481:0.01572552,556:0.00865052):0.01005912,79:0.02432953):0.02240892):0.00400576):0.00073278,((((155:0.03103791,66:0.05338932):0.03582474,((308:0.04384977,191:0.03677184):0.01320184,(512:0.02028017,480:0.01216525):0.03706546):0.01668859):0.00094869,((312:0.01389182,469:0.00920932):0.02633998,(89:0.04772134,499:0.02231214):0.00555768):0.00150406):0.01985143,(((((338:0.04912054,(((399:0.04700233,487:0.02268936):0.03410736,((293:0.00812079,118:0.01661457):0.00170746,(((((379:0.01171684,260:0.02616617):0.00284453,111:0.00672244):0.00422960,443:0.01537334):0.00068226,416:0.01637754):0.00082180,205:0.00920580):0.00844837):0.01265646):0.00480315,(298:0.07389623,(528:0.02932518,(176:0.02276425,500:0.08474609):0.00622054):0.03796772):0.00599722):0.00149267):0.00272218,140:0.05789503):0.01373391,(((215:0.01860981,100:0.02623840):0.00559652,((455:0.00102974,134:0.00302193):0.00461710,91:0.04954380):0.01572943):0.00158431,(((563:0.01001735,14:0.00839367):0.04268943,((((101:0.01767352,4:0.07610956):0.01068458,11:0.02733565):0.02050158,30:0.05737211):0.00482055,(392:0.08839656,273:0.04820636):0.00324552):0.00563593):0.00044332,508:0.05617717):0.01461418):0.01826150):0.00480243,243:0.02957563):0.00299990,((251:0.02457611,430:0.02597858):0.00521876,(((186:0.02964233,159:0.01669129):0.00793026,((534:0.00069618,401:0.00158280):0.03464736,(420:0.03033314,310:0.02294354):0.00216676):0.00237150):0.01072541,((567:0.02461262,507:0.01706263):0.00181294,(347:0.02475876,(311:0.02939889,365:0.01840684):0.01078589):0.00128289):0.01414655):0.00135176):0.02175079):0.00387925):0.00087370):0.00896913,(367:0.01712612,290:0.01758778):0.02252593):0.00277632):0.00124732,(((187:0.08353369,(154:0.02140821,482:0.02330620):0.00584854):0.01069132,((((108:0.04980323,561:0.02999230):0.01512854,(390:0.04556809,((435:0.02343413,98:0.02048912):0.03159158,182:0.01492623):0.01008696):0.00393460):0.00197833,(((286:0.01907158,(((((385:0.02016544,319:0.01587464):0.00612572,440:0.02555069):0.00261288,172:0.02087712):0.01049439,((((543:0.02970770,(475:0.04712314,(144:0.01231965,42:0.00084865):0.03201754):0.01062716):0.00424298,158:0.04377713):0.01021444,(127:0.01891194,412:0.02336249):0.02644464):0.00700960,(357:0.02851450,538:0.03190741):0.02474363):0.00702673):0.00097834,(560:0.03145872,206:0.08058740):0.04399911):0.00758048):0.00264941,(219:0.07624086,(15:0.03210205,214:0.05051363):0.00987562):0.01649508):0.00508570,((247:0.10805284,((33:0.09059095,((((63:0.06536114,(17:0.04282645,(194:0.03407151,(241:0.02129709,207:0.01486041):0.00636657):0.00456344):0.00683354):0.01184218,(((426:0.05061983,51:0.04714801):0.02346101,((377:0.03087644,((339:0.03119204,374:0.01491774):0.00335819,(93:0.02836615,432:0.01787052):0.01545707):0.01075566):0.01781288,(511:0.02666079,(113:0.01234599,380:0.03824627):0.00309597):0.01242366):0.00107417):0.00932990,(((((((160:0.05249125,((457:0.00289162,189:0.02143075):0.01171572,2:0.01476175):0.00217974):0.00209515,23:0.01147359):0.00020923,(411:0.01459136,261:0.00981624):0.00127145):0.01628064,((((439:0.00970311,(6:0.00535826,493:0.00706822):0.00155859):0.01457369,453:0.04200358):0.00281666,((530:0.07264831,(94:0.03412859,(555:0.03788007,40:0.03025306):0.07629597):0.00864134):0.01364641,(((88:0.04280931,169:0.06139434):0.03082401,24:0.08442803):0.03102157,447:0.15604819):0.01918785):0.00815551):0.01171433,(381:0.02174361,109:0.01548037):0.01895200):0.00134293):0.00033258,((((230:0.01575539,177:0.00787313):0.00428960,346:0.01731985):0.01099825,(((278:0.03541000,((47:0.01289600,((313:0.00412962,250:0.00453430):0.00094927,498:0.01216767):0.00184167):0.04478927,(((458:0.00512382,(114:0.01270248,407:0.00139441):0.00752710):0.00189922,397:0.01573970):0.00974990,(252:0.00869731,281:0.01673130):0.01393820):0.00082481):0.00325610):0.00295025,(((521:0.00634592,244:0.00639943):0.00197111,289:0.00393182):0.00522167,476:0.02940017):0.00182268):0.00141356,330:0.01136959):0.00125030):0.01579183,(434:0.06669511,((92:0.02301602,542:0.02583351):0.02763198,231:0.07629938):0.00363614):0.00944917):0.01007968):0.00171201,(320:0.14986462,(389:0.05638509,116:0.03964761):0.01279530):0.01514987):0.00693941,(((269:0.03716343,((26:0.01909952,477:0.01808973):0.00419218,449:0.05210883):0.00248865):0.00218417,(((353:0.02779316,31:0.03522737):0.01105044,239:0.06286052):0.00233574,((524:0.02278392,(((((307:0.01756675,418:0.02461093):0.01023730,212:0.02500065):0.00730211,((488:0.01055919,56:0.00890940):0.00452517,95:0.06391017):0.00223542):0.00134554,((442:0.04840545,(((146:0.01376195,478:0.03017711):0.01242705,255:0.01901909):0.00699427,283:0.05284370):0.00284754):0.00233797,(((396:0.00834209,130:0.00961593):0.00092512,(85:0.00651208,(297:0.00540772,536:0.01074121):0.00027742):0.00044400):0.01605644,321:0.03327694):0.00248662):0.00284870):0.00024718,262:0.04456352):0.00796415):0.00082308,(413:0.02384117,368:0.02217537):0.03989674):0.00601965):0.00803160):0.00345060,(423:0.03303517,501:0.03579819):0.04934672):0.00346872):0.00080999):0.00043832):0.00188051,(67:0.01987891,124:0.03851463):0.00377349):0.00974340,((332:0.02060139,558:0.07388209):0.01082641,((503:0.03722019,526:0.02317397):0.01748595,((37:0.04537668,73:0.10749721):0.01185563,179:0.10965664):0.02105580):0.00322373):0.01146980):0.01129758):0.01431880,(((287:0.01524510,490:0.02028289):0.02427545,192:0.03436623):0.01786625,((((138:0.00402874,445:0.03944531):0.02460596,(227:0.00974016,(208:0.01632976,57:0.01955502):0.00331707):0.00318879):0.06059940,20:0.07646750):0.00720479,((((171:0.10880520,541:0.07949892):0.03015405,39:0.10128724):0.00940963,(446:0.19183090,(483:0.16195288,222:0.13577297):0.08887618):0.14757730):0.02510558,136:0.06290185):0.17863527):0.00553230):0.01446712):0.00028580):0.00196850,((566:0.03792240,(44:0.00813491,22:0.01705066):0.01286444):0.02239517,((((74:0.01313509,470:0.01228213):0.02594233,((((398:0.01256705,54:0.01445744):0.01476705,(472:0.01868015,428:0.01887129):0.00380937):0.00367010,(485:0.01775114,71:0.00131632):0.03698869):0.00129004,49:0.03436365):0.00503569):0.00968515,(((350:0.00894629,523:0.02660226):0.00313000,((328:0.01533009,(474:0.00078517,345:0.00583134):0.00396312):0.00468124,(306:0.02246850,(105:0.01959359,414:0.01199066):0.04338272):0.00483295):0.00204142):0.00566411,(358:0.00064049,376:0.00563375):0.03281469):0.01078857):0.00251539,((((128:0.01374745,422:0.00893191):0.00000001,(229:0.00324810,519:0.01696771):0.00375717):0.03640147,(486:0.00715610,197:0.00799721):0.04063009):0.01418414,(((525:0.01547717,463:0.01744400):0.00476568,(301:0.06399477,529:0.02088250):0.05076796):0.03827800,((173:0.05608292,424:0.07660620):0.00612886,(141:0.00894408,421:0.00373769):0.02513996):0.00471166):0.01568842):0.00442687):0.00302593):0.00097156):0.02199544):0.00542553):0.00421701,(433:0.00494549,123:0.00596662):0.03388772):0.00204691):0.01870348,(((27:0.05501572,459:0.04414585):0.00982720,(195:0.00951742,274:0.01402316):0.00978768):0.00181503,((((461:0.00598144,527:0.00300679):0.01830313,(557:0.02611642,(549:0.01043704,((82:0.00304319,454:0.00714966):0.00510432,565:0.01270229):0.00422257):0.00240860):0.00022516):0.00161396,(296:0.07873112,(((35:0.03162833,((87:0.01563259,(156:0.01083051,72:0.04812688):0.00163676):0.00193797,(41:0.03557633,64:0.01577040):0.00314315):0.01267919):0.00340477,(550:0.02575214,309:0.02245689):0.00444125):0.00563377,((315:0.06183043,((84:0.02265539,161:0.02088584):0.01537707,285:0.01360193):0.01181602):0.04824709,(((352:0.01674661,170:0.01422515):0.03946364,468:0.02054920):0.00587242,137:0.03827875):0.01484293):0.01334748):0.00242722):0.00112967):0.00238421,193:0.03693186):0.00817009):0.00176381):0.00080490):0.00155177,((((19:0.05406505,316:0.08252793):0.07855491,(153:0.04659308,(83:0.01449269,295:0.02248518):0.00624702):0.01541662):0.01012499,200:0.04909458):0.00677140,165:0.09323227):0.02934813):0.00317748):0.01058797,(((13:0.01079124,117:0.00986013):0.01177547,((491:0.01273608,(34:0.02077126,502:0.01619282):0.00441559):0.00714870,(382:0.01186173,((264:0.01177249,203:0.00996306):0.00264837,(240:0.00856968,119:0.00993736):0.00911748):0.00125403):0.00150762):0.00469821):0.00080158,(431:0.02792023,68:0.02692017):0.01042998):0.00604911):0.00136644,((60:0.05827489,((120:0.03954421,300:0.01256901):0.01075194,263:0.01565191):0.00238586):0.03681724,((((325:0.01301812,509:0.01780306):0.00682445,(553:0.02392014,(((((258:0.02729947,(249:0.01083610,334:0.00853330):0.03544775):0.00368221,46:0.05684432):0.00136452,(223:0.04493231,(515:0.02434412,183:0.02115531):0.00224948):0.00285969):0.00403088,(400:0.03103592,((375:0.01568799,520:0.02512357):0.00346298,479:0.04931020):0.00508751):0.00229082):0.00079052,234:0.02192441):0.00068979):0.00013763):0.00147322,((157:0.01106468,((537:0.02680097,548:0.02590504):0.00535198,489:0.02084093):0.03170400):0.01062162,(((81:0.01025990,220:0.01000286):0.00975321,245:0.03663363):0.00827249,265:0.02330977):0.00144640):0.00210319):0.00182442,(248:0.02000522,((410:0.05440424,(329:0.03241638,121:0.02497277):0.01141602):0.01328972,535:0.04651881):0.00373060):0.02673890):0.00282614):0.01160281):0.00594869,((((45:0.01862904,(59:0.00803631,((266:0.02601885,77:0.00944994):0.01521391,362:0.05494957):0.00143696):0.00820801):0.02120483,(142:0.01087886,7:0.02190837):0.01015332):0.00310504,((181:0.03964422,(444:0.08603609,3:0.03173968):0.00376183):0.00158692,((8:0.01222592,((386:0.02649916,(510:0.00813053,257:0.00895008):0.00773582):0.00200091,(406:0.04635686,(495:0.01359563,162:0.00449097):0.03129074):0.00199293):0.00390665):0.00166493,132:0.01056054):0.00878171):0.00080760):0.00123226,(((373:0.07634672,(201:0.01909853,317:0.04155550):0.00922224):0.01713368,210:0.06137778):0.00285593,((333:0.02265923,((514:0.04066802,366:0.02565291):0.00118740,((492:0.02371188,129:0.05658209):0.01035801,(28:0.04783106,(((((180:0.01251953,288:0.01198091):0.01279581,361:0.01810333):0.00507840,70:0.01144805):0.00245440,96:0.05142481):0.00094705,531:0.02299912):0.00372189):0.01766677):0.00503553):0.00194783):0.00090358,(148:0.01810159,267:0.09112251):0.00262207):0.00291596):0.01274836):0.00462771):0.00260703):0.00352928,((167:0.04061677,(277:0.06763633,(275:0.01131956,188:0.01670111):0.02011245):0.01352384):0.00123176,103:0.03433367):0.00000001):0.01398081,175:0.02699938):0.00296866,(((517:0.03328676,((539:0.02809656,131:0.06114610):0.03651364,(322:0.01257312,533:0.02623224):0.01074594):0.00327396):0.00767508,(540:0.05858426,(272:0.05337068,((356:0.02901226,425:0.01014397):0.02430675,354:0.02681863):0.00253650):0.00047299):0.00424651):0.01860744,((547:0.03066257,259:0.06896654):0.02211629,((((104:0.01233004,(((221:0.00824741,232:0.01447920):0.00056134,238:0.00791280):0.00339652,324:0.01926593):0.00557694):0.00103023,147:0.01299444):0.01590129,(323:0.02000984,224:0.01790988):0.05131964):0.01188453,(5:0.06268828,318:0.05973941):0.00253890):0.00196637):0.00279757):0.00203303):0.01292076,(369:0.01195813,125:0.02952225):0.01083557):0.01157035,(216:0.02427517,((484:0.03342934,554:0.01988714):0.01166981,462:0.07213078):0.00688634):0.00886708):0.00174052):0.00128740):0.00173796,(564:0.02218068,(163:0.01257099,(391:0.00897582,174:0.01386716):0.00497810):0.00203618):0.00335721):0.00153252,(408:0.11239793,(544:0.02710825,314:0.01777482):0.01637454):0.00008905):0.00077263,((331:0.01659976,((58:0.09789077,429:0.04090927):0.02048630,(268:0.00879767,336:0.01887293):0.00409702):0.00072701):0.00087966,(452:0.01139773,((437:0.04236150,450:0.03517673):0.00757864,279:0.03802952):0.00783439):0.00080702):0.00093892):0.00000001):0.00112510):0.00116933):0.00724506);
tree best = [&U][-449878.58][ r 1.2973515 3.0770502 0.4206305 1.0113683 3.696455 b 0.29074041 0.18251161 0.19045088 0.33629709 a 0.65649066 p 0.30825357 ](237:0.07188645,106:0.03512921,((((((388:0.01839381,(441:0.01801791,115:0.02216773):0.00364088):0.00098512,371:0.02930662):0.02684088,(((270:0.01893356,(545:0.02146792,355:0.01419990):0.04742944):0.00412394,(((126:0.02947296,348:0.03748286):0.03709639,(((276:0.02214487,48:0.02688449):0.00334930,218:0.02361591):0.00718634,(53:0.01968483,217:0.02437457):0.02101168):0.00249854):0.00496024,184:0.04210943):0.00793170):0.00000001,((340:0.01384705,65:0.01182707):0.01904709,12:0.03476826):0.00644522):0.01095220):0.00835454,((((409:0.08493123,271:0.02207421):0.01606548,364:0.03770650):0.01013404,(21:0.04464194,(86:0.04835436,55:0.03541572):0.03886059):0.00624052):0.01929142,((((559:0.01718448,(466:0.02946235,363:0.03948891):0.00257279):0.00600488,(1:0.01844056,228:0.01703739):0.03583844):0.00088632,(504:0.03226739,9:0.01694945):0.00425742):0.01562605,((43:0.01575083,(303:0.00494652,185:0.00661924):0.01739354):0.01381323,(((393:0.03712628,(69:0.01156551,52:0.00682027):0.00597996):0.00780313,(151:0.00310025,152:0.02110455):0.01123014):0.00291283,419:0.02134696):0.00787613):0.02136993):0.00274575):0.00020337):0.00378000,(((((557:0.02733024,((((((35:0.03210841,((64:0.01166207,41:0.03406717):0.00437758,((156:0.01137601,72:0.04676936):0.00189314,87:0.01442333):0.00257008):0.01389861):0.00350141,(309:0.01754166,550:0.02169391):0.00579238):0.00471473,((315:0.06372701,((161:0.01959347,84:0.02681014):0.01490545,285:0.01410751):0.01006571):0.04723086,((468:0.01767439,(170:0.01155881,352:0.01796707):0.03820867):0.00582130,137:0.04113784):0.01559573):0.00980836):0.00219976,(527:0.00208087,461:0.00528851):0.01582758):0.00152359,296:0.06972437):0.00079104,((565:0.01364402,(454:0.00748603,82:0.00275681):0.00405819):0.00407221,549:0.00792583):0.00174216):0.00022832):0.00560539,((((154:0.01574464,482:0.02564920):0.00687377,187:0.08344870):0.01206959,(((390:0.04392975,((561:0.02271465,108:0.04908630):0.01305768,((435:0.01739216,98:0.02205850):0.02195249,182:0.01427038):0.00844706):0.00190083):0.00345729,((((((((463:0.01932495,525:0.01855294):0.00605877,(301:0.06553635,529:0.01717720):0.05041399):0.04160547,((421:0.00619215,141:0.00983963):0.02879069,(173:0.04960622,424:0.06897046):0.00684172):0.00401168):0.01482550,(((470:0.01141149,74:0.01623742):0.02589252,((54:0.01467790,398:0.01620529):0.00762318,((485:0.02020498,71:0.00180108):0.02823830,((472:0.01719694,428:0.02259164):0.00397030,49:0.04217549):0.00023191):0.00228440):0.00355275):0.01008031,(((486:0.00950087,197:0.00440954):0.04146024,(((519:0.00923521,422:0.00418360):0.00410003,229:0.00444958):0.00097233,128:0.00824919):0.03187764):0.01222507,((358:0.00350507,376:0.00545989):0.04083693,((350:0.01151737,523:0.02578006):0.00564841,(((474:0.00175555,345:0.00214401):0.00344063,328:0.01456885):0.00487281,(306:0.03152511,(414:0.01151840,105:0.02293223):0.04108063):0.00421329):0.00256100):0.00580385):0.00993456):0.00177256):0.00219050):0.00281809,((33:0.07931080,(((503:0.02904802,526:0.02196542):0.02199832,((37:0.05098458,(179:0.11276102,73:0.10397135):0.00946614):0.03714655,(332:0.02192323,558:0.07853021):0.00923135):0.00305854):0.00692098,((320:0.17078498,(116:0.04921304,389:0.04939563):0.02356169):0.01060612,((((426:0.05269660,51:0.04131957):0.02594055,((511:0.03060149,(113:0.01886557,380:0.03348409):0.00525610):0.01336627,(377:0.03450753,((93:0.02837526,432:0.02049032):0.01598535,(339:0.03074864,374:0.01611735):0.00302582):0.00700118):0.01946924):0.00111164):0.00703121,(((423:0.03542257,501:0.03304675):0.04659746,(((((((283:0.05529407,(((255:0.02244718,(478:0.02626380,146:0.01015668):0.00736955):0.01373802,(((130:0.00766051,536:0.00858050):0.00113465,(297:0.00599700,(85:0.00799051,396:0.01097276):0.00028091):0.00080280):0.01339044,321:0.03286161):0.00318610):0.00181440,((418:0.02346403,307:0.02216130):0.00709982,212:0.03070043):0.00249254):0.00126265):0.00168564,(95:0.07547978,(56:0.00974105,488:0.01199659):0.00904297):0.00330022):0.00030141,(262:0.04145003,442:0.04370489):0.00469671):0.00397992,524:0.02522177):0.00209710,(413:0.02151029,368:0.02552361):0.03456233):0.00309868,(239:0.05535295,(353:0.02047872,31:0.03662476):0.01482067):0.00258001):0.00774276,((269:0.03316614,477:0.01540293):0.00216068,(449:0.05220371,26:0.02565479):0.00301296):0.00390900):0.00121163):0.00375049,(((381:0.01764302,109:0.02364225):0.02914173,(((411:0.01755407,(2:0.02016895,23:0.00949247):0.00084521):0.00292383,261:0.00901216):0.00354640,(160:0.04580679,(457:0.00612574,189:0.01773847):0.00815065):0.00367310):0.01761529):0.00219489,((((92:0.02698418,542:0.01755223):0.02907527,(434:0.06465489,231:0.09240913):0.00452276):0.00480115,(((278:0.04002013,330:0.00931704):0.00750848,((521:0.01136205,(289:0.00657808,244:0.00832882):0.00150056):0.00387208,476:0.03355800):0.00187311):0.00099449,(((252:0.01136741,281:0.01374786):0.01101966,((((114:0.01325655,407:0.00126386):0.00588033,458:0.00598841):0.00061291,397:0.01296985):0.01102675,(47:0.01446799,(498:0.01767516,(313:0.00630915,250:0.00553078):0.00202584):0.00138100):0.04707126):0.00420283):0.00646968,((177:0.00464203,230:0.01198890):0.00536499,346:0.02163407):0.00855712):0.00120252):0.01893557):0.00805560,(((530:0.07518039,((555:0.03533480,40:0.02675878):0.07961727,94:0.03523491):0.01005563):0.01594200,(((88:0.03415986,169:0.05341714):0.03587850,24:0.09577084):0.02484114,447:0.15798720):0.02295362):0.00687133,((439:0.00972379,(493:0.00764645,6:0.00635993):0.00255561):0.01881905,453:0.04294679):0.00191546):0.01764974):0.00133896):0.00572847):0.00234976):0.00149292,((63:0.07257684,(17:0.03659164,((207:0.01229545,241:0.01945018):0.00941645,194:0.03707177):0.00601515):0.00572186):0.00742338,(124:0.04027551,67:0.02370519):0.00799791):0.00235486):0.00263182):0.01043753):0.01207290):0.01667901,((22:0.01493736,44:0.01060839):0.01117254,566:0.03582843):0.01521241):0.00352842):0.00169270,((192:0.03471523,(287:0.01792211,490:0.02161548):0.01857039):0.01453262,((20:0.06460028,(((57:0.01761238,208:0.01567955):0.00683687,227:0.01017267):0.00125495,(138:0.00589865,445:0.03763431):0.02861292):0.05913383):0.00730699,(136:0.05980295,((446:0.17822196,(483:0.15209163,222:0.14470126):0.08822512):0.16077531,(39:0.09233871,(171:0.10777385,541:0.08291752):0.03458366):0.01388847):0.02272598):0.17490805):0.00720743):0.01249006):0.00536440,247:0.09705960):0.01543469,((((560:0.02349411,206:0.08260849):0.03928001,((((158:0.04639849,(543:0.02956692,((42:0.00240726,144:0.00500766):0.02854983,475:0.05481683):0.01155707):0.00410328):0.00839400,(412:0.01986692,127:0.01840234):0.01609748):0.00541780,(357:0.02364157,538:0.03005283):0.02567554):0.00392021,(((319:0.01316111,440:0.01917807):0.00511315,385:0.01638545):0.00440099,172:0.01667753):0.00890876):0.00153745):0.00390804,286:0.01537861):0.00141858,((15:0.03377699,219:0.06379415):0.00693627,214:0.04716711):0.01393899):0.00673418):0.00240808):0.00401241,(123:0.00397706,433:0.00819562):0.03461023):0.00090100):0.01149194,193:0.02642807):0.01045778):0.00131034,(((((((117:0.01352447,13:0.01235184):0.00914220,(((34:0.01943993,502:0.01775381):0.00315666,491:0.01284635):0.00391942,(382:0.01149385,((264:0.01648269,203:0.01009367):0.00610023,(240:0.00707175,119:0.01050879):0.00915447):0.00081217):0.00164850):0.00464101):0.00134099,(68:0.03121137,431:0.03074953):0.00608373):0.00678890,(((((((400:0.02855797,(479:0.04489447,(375:0.01533990,520:0.02600660):0.00380775):0.00433202):0.00158926,((183:0.01511707,((334:0.00626660,249:0.00868618):0.03508009,515:0.02464570):0.00183866):0.00381943,((223:0.03345626,258:0.02210149):0.00518486,46:0.04869630):0.00378131):0.00496181):0.00080616,(325:0.01269697,509:0.01876740):0.00448331):0.00000001,234:0.02459871):0.00085195,((((248:0.01675652,(535:0.04695558,((329:0.03757529,121:0.03378362):0.00624436,410:0.05418442):0.01510245):0.00458242):0.02277243,(265:0.02229308,((220:0.00679617,81:0.01314361):0.01086412,245:0.02884783):0.00634638):0.00138374):0.00120360,(157:0.00901279,(489:0.01793538,(548:0.02020232,537:0.02031288):0.00415448):0.03344831):0.00741913):0.00070635,553:0.02776668):0.00177350):0.00472976,((120:0.03335009,300:0.01432235):0.00907146,(263:0.01863932,60:0.05938150):0.00037491):0.03975374):0.00948696,(((103:0.03777363,(277:0.06128691,(275:0.01262150,188:0.01119147):0.01341400):0.01421037):0.00053791,(167:0.03662263,(((((318:0.05566809,5:0.05084327):0.00240722,(((324:0.01653627,(238:0.00654344,(221:0.00658869,232:0.01615796):0.00124799):0.00524735):0.00377249,(104:0.01129327,147:0.01451768):0.00302138):0.01897466,(224:0.02605161,323:0.02266847):0.05161943):0.00578012):0.00652039,((540:0.05112809,(((356:0.02388653,425:0.01111081):0.02328314,272:0.05405657):0.00249133,354:0.02711441):0.00360310):0.00323148,(517:0.03011391,((533:0.01496138,322:0.01305063):0.01215836,(539:0.01923712,131:0.05479466):0.04167675):0.00463008):0.00739710):0.01177278):0.00098344,((547:0.04000743,259:0.07576521):0.01473907,((125:0.03385718,369:0.01338787):0.01287794,((216:0.02140798,(462:0.07505549,(554:0.02260600,484:0.03313772):0.01675230):0.00530785):0.00589696,(((((((551:0.00513299,304:0.00671379):0.03313176,16:0.00896718):0.00188161,((112:0.03631544,342:0.04205810):0.00643016,344:0.02268935):0.00871343):0.00097123,(((408:0.10010097,(429:0.03324554,58:0.08052350):0.01373072):0.00512173,(((279:0.04226802,(437:0.05861340,450:0.03488288):0.00911188):0.00614670,452:0.01427164):0.00055997,((384:0.04421609,(166:0.01108989,204:0.05212447):0.00965809):0.00601898,(99:0.02104406,133:0.04840919):0.00660128):0.00804168):0.00131928):0.00000001,(331:0.01434476,((314:0.02035043,544:0.02020576):0.01697410,(268:0.00464614,336:0.01866428):0.00303894):0.00184845):0.00116969):0.00018277):0.00074560,(564:0.02037989,(163:0.01409925,(174:0.01310680,391:0.00977965):0.00852272):0.00308234):0.00172078):0.00000001,294:0.00848749):0.00146453,199:0.06792719):0.00174052):0.01115749):0.01426920):0.00050411):0.00217028,175:0.03220255):0.01170752):0.00088241):0.00387531,(((210:0.06406334,((373:0.06088371,(317:0.03681430,201:0.02330189):0.00990821):0.02360437,((366:0.02449755,((((531:0.02080903,((((180:0.01647970,288:0.01450373):0.01229251,361:0.01798158):0.00380505,70:0.01131362):0.00117640,96:0.05486009):0.00327340):0.00369771,28:0.04045146):0.01550779,(492:0.02381226,129:0.06224344):0.00714218):0.00434158,(333:0.02008649,514:0.03399778):0.00152997):0.00041069):0.00068272,(267:0.09853610,148:0.01890834):0.00436430):0.00256890):0.00282094):0.00858434,((3:0.03519596,(181:0.03358409,444:0.07625225):0.00400114):0.00242660,(((142:0.01677984,7:0.02154912):0.00899909,(45:0.01638721,(59:0.00883327,(362:0.04926576,(266:0.02065553,77:0.00927942):0.01330237):0.00106940):0.01012621):0.01704490):0.00396046,((8:0.00784957,132:0.01375722):0.00194687,((386:0.02141715,(510:0.00724253,257:0.00900783):0.00847162):0.00341742,(406:0.05088541,(495:0.00773438,162:0.00534848):0.02611048):0.00335928):0.00390937):0.00761240):0.00077180):0.00089474):0.00740632,((532:0.04856853,149:0.04467835):0.00522573,((394:0.02362831,178:0.02129238):0.00691021,378:0.04031543):0.01440840):0.00367062):0.00272684):0.00462226):0.00124725):0.01143749,((195:0.00951104,274:0.01114410):0.00838663,(((211:0.04612982,((((145:0.03049339,335:0.04959917):0.00820888,546:0.06962222):0.00967620,((467:0.04015121,(438:0.02922900,360:0.00694687):0.01089416):0.00358447,((337:0.02256590,552:0.00773437):0.01040756,(372:0.01548945,(102:0.03315584,90:0.01885673):0.00245454):0.00447926):0.01474143):0.00248166):0.01400643,284:0.06001133):0.00967325):0.00228899,213:0.05129310):0.00272414,(((370:0.01214534,291:0.02129738):0.02253388,(403:0.02977767,226:0.08651313):0.00343880):0.00490546,((415:0.02387802,327:0.06746108):0.03087738,((209:0.06190310,110:0.03017138):0.02313290,(139:0.03799073,29:0.02523665):0.01672539):0.02545910):0.00220154):0.00305084):0.03467205):0.00284036):0.00267109,(459:0.04993369,(280:0.03525160,196:0.06016495):0.04465142):0.01448904):0.00134606,(27:0.05882798,((((295:0.02017680,83:0.01925764):0.00270484,153:0.04238802):0.01704612,(19:0.06025649,316:0.08974109):0.06467083):0.01187726,(165:0.08988623,200:0.03961447):0.00601098):0.03000329):0.00252687):0.00143970):0.00182356,(290:0.01705392,367:0.01860671):0.02052123):0.00940356,((((89:0.05667508,499:0.01974880):0.00488992,(((155:0.03338373,66:0.05306055):0.02778302,((480:0.01438004,512:0.02500971):0.03636457,(308:0.04340300,191:0.03167052):0.00800058):0.01494825):0.00322388,(469:0.00946774,312:0.01204341):0.02161591):0.00196253):0.02221084,(((430:0.02271833,251:0.02758717):0.00512907,((((159:0.01905510,186:0.03033310):0.00870379,420:0.02843576):0.00203310,((401:0.00180193,534:0.00183454):0.02794273,310:0.02160634):0.00420077):0.01262272,((347:0.02476046,(311:0.02360463,365:0.01645834):0.00712489):0.00295688,(507:0.01917777,567:0.02621440):0.00530677):0.01913417):0.00028568):0.01969633,(((338:0.05487105,((528:0.02884261,(500:0.07064219,176:0.01680961):0.00798763):0.02974778,(((293:0.00587468,118:0.02472724):0.00170907,(205:0.01064779,(416:0.01741267,((111:0.00520271,(379:0.01177545,260:0.01854832):0.00356791):0.00350048,443:0.01826813):0.00059748):0.00098329):0.00694820):0.01850596,((399:0.03383790,487:0.03281432):0.03056653,140:0.06053903):0.00329131):0.00333718):0.00104310):0.00549901,298:0.06007524):0.00997755,(243:0.02343181,(((14:0.00583745,563:0.00739734):0.04044691,(((273:0.04015957,508:0.05028936):0.00530275,392:0.08090919):0.00335957,(30:0.06563328,((101:0.02165947,4:0.06703011):0.00571562,11:0.02741995):0.01649760):0.00930394):0.00405520):0.01187494,((215:0.01586952,100:0.02634866):0.00590736,(91:0.03974658,(134:0.00321908,455:0.00204245):0.00548124):0.01620380):0.00199437):0.01377538):0.00527812):0.00548053):0.00545538):0.00149362,(((253:0.03446598,(451:0.01804022,256:0.03340536):0.00919012):0.04017494,((79:0.02065651,(556:0.01034722,481:0.01095670):0.00678872):0.01244921,383:0.08677198):0.00687767):0.00361917,((135:0.02442365,302:0.04909388):0.00171948,(387:0.01739385,(36:0.01002391,341:0.02083555):0.00673154):0.01519052):0.00361539):0.00238395):0.00182583):0.00484264):0.00155281,((((395:0.02034900,(404:0.07982798,448:0.01522245):0.05969468):0.00315166,(((((62:0.02736837,((80:0.01232961,233:0.00677401):0.03662625,(405:0.04482098,78:0.04276760):0.01139851):0.00635779):0.01141942,((((465:0.01371582,76:0.01191228):0.01607513,427:0.02699208):0.03830567,((516:0.02154907,143:0.02171648):0.00128448,202:0.03297396):0.01807664):0.00288825,(61:0.05479262,513:0.06150582):0.00287312):0.00100651):0.00187761,(((402:0.03129600,(518:0.16098680,10:0.05852714):0.02334644):0.01425630,494:0.05482859):0.00712084,(464:0.02034296,254:0.05083550):0.02643681):0.00173695):0.00025069,(((107:0.01235281,522:0.01200104):0.02718654,198:0.04071545):0.01095069,(((242:0.03866986,((236:0.01853936,471:0.02750280):0.00165597,(436:0.00322587,(38:0.01571156,292:0.00779491):0.00796834):0.00186960):0.01137062):0.01090210,(((305:0.03073575,(282:0.01309841,225:0.03992692):0.00747042):0.00099229,562:0.07467452):0.02533004,506:0.05818531):0.00806088):0.00432499,((50:0.06256816,190:0.01991343):0.00997068,((343:0.01923994,(417:0.02043334,235:0.00149918):0.00208347):0.02318704,(351:0.01973478,25:0.02828677):0.03971184):0.01359522):0.00316634):0.00190295):0.00130473):0.00077468,168:0.04847043):0.00185897):0.01033093,((32:0.03471765,496:0.02414620):0.06292405,((460:0.08277983,(18:0.02851714,(164:0.01427735,(349:0.00850342,359:0.03109708):0.01046928):0.00458621):0.00508667):0.00266139,299:0.02924495):0.01596023):0.03212423):0.00513963,(246:0.06427246,((505:0.01439334,75:0.05567113):0.02336574,((497:0.00544090,(97:0.01081825,326:0.02530127):0.00135212):0.00908756,(122:0.01126725,(456:0.01605166,(473:0.00886166,150:0.02589669):0.00305587):0.00274762):0.00317085):0.00308193):0.01244896):0.00260035):0.00523578):0.03673499);
tree best = [&U][-452959.73][ r 1.3655142 3.0334627 0.47266852 0.9937277 3.7774314 b 0.27788554 0.18020958 0.19695509 0.34494979 a 0.66120073 p 0.297565 ](64:0.01727313,((72:0.05072334,((35:0.03757534,((309:0.02403247,550:0.02374719):0.00723103,((((285:0.01645593,(161:0.01870364,84:0.02672485):0.01292791):0.01495507,315:0.06245554):0.04466263,(137:0.04469518,(468:0.02015176,(170:0.01699917,352:0.01926721):0.03782843):0.00547575):0.01545385):0.01197063,(296:0.07400204,((461:0.00495478,527:0.00183965):0.01768143,((((290:0.01821488,367:0.01842040):0.01630230,((253:0.03371092,(256:0.03381754,451:0.02255511):0.01400776):0.03614610,((243:0.03920066,(135:0.03003698,((302:0.04597595,383:0.08463879):0.01520753,(387:0.01860307,(341:0.02282022,36:0.01029434):0.00498317):0.01263078):0.00095985):0.00375448):0.00174957,(((481:0.00759808,556:0.00877048):0.00633202,79:0.02068147):0.02523821,((((499:0.01640810,89:0.05870412):0.00398453,((312:0.01440896,469:0.01011265):0.02431371,(((191:0.03543611,308:0.04853998):0.00984132,(480:0.01840307,512:0.02775983):0.03472301):0.01100010,(155:0.03301358,66:0.05405982):0.03391943):0.00398094):0.00275023):0.02268962,((((140:0.06378331,(528:0.03006209,(176:0.02430770,500:0.07454647):0.00873864):0.03755836):0.00203252,((298:0.06800481,(487:0.03459352,399:0.03955044):0.03678190):0.00621590,(((205:0.00804485,((443:0.01721578,416:0.01823093):0.00098299,(111:0.00755425,(260:0.02628825,379:0.01318695):0.00306041):0.00226366):0.00037783):0.00769639,(118:0.02209672,293:0.00686475):0.00045102):0.01636758,338:0.04750247):0.00344093):0.00096108):0.01178431,(((91:0.04700359,(134:0.00351738,455:0.00170962):0.00436243):0.01573790,(215:0.01900737,100:0.02624938):0.00478360):0.00171910,((14:0.00892093,563:0.00816740):0.04465882,(((273:0.05128101,392:0.08169697):0.00404747,(30:0.06123267,((101:0.02160917,4:0.07084039):0.00700906,11:0.03057098):0.01807472):0.00609071):0.00594903,508:0.05008847):0.00131442):0.01064621):0.01749491):0.00364545,(((((186:0.03098354,159:0.01572492):0.00767510,420:0.03277335):0.00277317,((401:0.00026454,534:0.00248120):0.02615038,310:0.02115540):0.00433987):0.01045931,(430:0.02517070,251:0.02373627):0.00532359):0.00092086,(((311:0.02959304,365:0.01778307):0.00924081,347:0.03032670):0.00205975,(507:0.01410556,567:0.02439425):0.00413467):0.01301622):0.02291212):0.00359424):0.00126595,((106:0.04722263,237:0.07958549):0.03619554,(((((((150:0.02963178,473:0.00853988):0.00293441,456:0.02263103):0.00143873,122:0.00995893):0.00499837,((326:0.02839088,97:0.01034639):0.00054238,497:0.00276775):0.01325329):0.00289050,(505:0.01161627,75:0.05526300):0.01705540):0.01369080,(246:0.06747734,(((62:0.02337287,((80:0.01127400,233:0.00788963):0.03414092,(78:0.03860866,405:0.04275614):0.00647354):0.00634375):0.00956830,((((402:0.03086063,(518:0.15865861,10:0.05706580):0.02660920):0.02127262,494:0.05446803):0.00793707,((427:0.02743244,(76:0.01526002,465:0.01467115):0.01349754):0.03689703,((198:0.04247185,(107:0.01704998,522:0.01027949):0.03128018):0.01515110,(254:0.06340532,464:0.02411852):0.02473755):0.00019317):0.00039459):0.00175936,((((((343:0.02053180,(417:0.02311174,235:0.00244568):0.00458312):0.02186200,(25:0.02422081,351:0.02110697):0.04850177):0.00879508,(((242:0.03652796,((236:0.01199422,471:0.03397856):0.00303677,(436:0.00886409,(292:0.00817536,38:0.01648146):0.00588805):0.00299273):0.00988007):0.00723722,50:0.04972400):0.00808757,((506:0.05914015,((305:0.03753281,(225:0.03888332,282:0.01322682):0.01198325):0.00440289,562:0.07796753):0.02402072):0.01046990,190:0.02384699):0.00000001):0.00224897):0.00462775,((61:0.04681814,513:0.06247914):0.00581070,(202:0.02908272,(516:0.02789199,143:0.02466546):0.00061708):0.01665051):0.00149306):0.00023362,(395:0.01521248,(448:0.00916185,404:0.07801046):0.06477948):0.00257046):0.00110603,168:0.04832603):0.00073934):0.00083346):0.01283059,((32:0.03833356,496:0.01738197):0.07573495,(299:0.02335482,(460:0.07038735,(18:0.02663420,(164:0.01327680,(349:0.00876438,359:0.03482892):0.00893737):0.00446713):0.00539779):0.00105762):0.01530132):0.03066931):0.00188427):0.00154140):0.00387175,(((21:0.05079556,((271:0.02933222,409:0.10203051):0.01932157,364:0.03822091):0.01021069):0.00365490,(55:0.04151382,86:0.04749960):0.03526408):0.01938092,((((((340:0.01962159,65:0.01573406):0.01646523,12:0.03776721):0.00548527,270:0.02903601):0.00324150,((184:0.04179996,((348:0.03983060,126:0.04048433):0.03316380,((217:0.01979833,53:0.02502174):0.02093137,((276:0.02500428,48:0.02442836):0.00336233,218:0.01896368):0.00657961):0.00296119):0.00588816):0.00905651,(355:0.01622479,545:0.02290585):0.04506206):0.00037778):0.01167774,(371:0.02417058,((115:0.01795423,441:0.02245331):0.00353665,388:0.02188507):0.00319354):0.02420076):0.01126579,(((504:0.03491836,9:0.02086617):0.00609167,((1:0.01438549,228:0.02012546):0.03564928,(466:0.03105614,(559:0.01782502,363:0.04888269):0.00335062):0.00449434):0.00183794):0.01877849,((43:0.01617282,(303:0.00621255,185:0.00605382):0.01563742):0.01246359,(((393:0.04125818,(69:0.00886619,52:0.00558889):0.00473953):0.00425334,(152:0.01856950,151:0.00327308):0.01439193):0.00179192,419:0.02396590):0.00763548):0.01767095):0.00293316):0.00106637):0.00393133):0.00069437):0.00438193):0.00178905):0.00127333):0.00260247):0.00716325):0.00099782,((193:0.03468182,(((((((((((328:0.01333583,(474:0.00121318,345:0.00262251):0.00344837):0.00603716,(350:0.01131499,523:0.02790719):0.00412607):0.00321661,(306:0.02674089,(105:0.02166793,414:0.01233081):0.04433755):0.00552446):0.00779990,(358:0.00355977,376:0.00540547):0.04513295):0.00924634,((470:0.00922841,74:0.01394913):0.02925923,(49:0.04656485,((71:0.00147866,485:0.02281548):0.03833435,((472:0.01780249,428:0.01909302):0.00296942,(54:0.01530986,398:0.01509307):0.00970828):0.00618411):0.00083152):0.00607261):0.01177136):0.00248804,(((486:0.00773843,197:0.00606574):0.04742999,(128:0.01213465,(229:0.00568437,(519:0.01329297,422:0.01086866):0.00412410):0.00142463):0.03451884):0.01390022,(((529:0.01836748,301:0.06219782):0.06206402,(463:0.01810480,525:0.02030318):0.00987287):0.04060813,((421:0.00822955,141:0.01289267):0.03064800,(173:0.05312622,424:0.07667700):0.00776670):0.00431971):0.01498390):0.00447193):0.00405356,(((20:0.07743557,(((57:0.02399457,208:0.01775649):0.00450326,(227:0.01317135,(138:0.00605405,445:0.04590368):0.02438270):0.00163512):0.05251910,((446:0.19725332,(222:0.14703483,483:0.15702686):0.09572900):0.14703353,((39:0.10271689,(171:0.12558875,541:0.08497160):0.02866535):0.01982926,136:0.06754784):0.03455347):0.15665251):0.01155422):0.00805121,((287:0.01699946,490:0.02013233):0.01984260,192:0.03101070):0.02005924):0.01499956,((33:0.09096302,((((17:0.03644999,(63:0.06571624,((207:0.01288989,241:0.01947991):0.00709093,194:0.03859631):0.00455731):0.00554846):0.01535895,(((426:0.05545478,51:0.04619621):0.03169221,((377:0.04082062,((339:0.02520205,374:0.01603339):0.00600170,(93:0.02287345,432:0.02101523):0.01346954):0.00584879):0.01778330,((380:0.03914542,113:0.01609159):0.00644784,511:0.02396996):0.01506522):0.00160573):0.01009008,((((((261:0.00877155,(23:0.00592132,411:0.01716221):0.00235131):0.00289379,((189:0.01660934,457:0.00422510):0.01216836,(2:0.02219972,160:0.04962459):0.00409553):0.00080411):0.02119366,((453:0.03918038,(439:0.00927528,(6:0.00946367,493:0.00604653):0.00279384):0.01909316):0.00334565,((24:0.09844515,(88:0.02706957,169:0.07331897):0.04121093):0.03597598,((530:0.08088346,(94:0.03371702,(40:0.02931203,555:0.03834357):0.07086160):0.00743283):0.00727289,447:0.17763556):0.00632158):0.00606642):0.01480237):0.00098234,((((((177:0.00821015,230:0.01772075):0.00631746,346:0.01724148):0.00817938,(278:0.03227580,330:0.00989748):0.00719952):0.00111042,((((((407:0.00069237,114:0.01517592):0.00973657,458:0.01221440):0.00248529,397:0.01309540):0.00637232,((313:0.00738952,(47:0.01697439,498:0.01583064):0.00234030):0.00209949,250:0.00643260):0.05360011):0.00420914,(252:0.01607542,281:0.01726818):0.01462277):0.00590378,(476:0.03078654,(521:0.01186857,(244:0.00672633,289:0.00776048):0.00221262):0.00428141):0.00293832):0.00120420):0.01702553,((434:0.06575402,231:0.10542298):0.01010266,(542:0.01619496,92:0.02349212):0.03275570):0.00413335):0.00590259,(381:0.01714924,109:0.01956241):0.02751618):0.00520979):0.00402046,(320:0.16805049,(116:0.04045175,389:0.04610388):0.01785985):0.01384402):0.00575514,((423:0.03138131,501:0.03740492):0.05327633,((449:0.06316792,(26:0.02387600,477:0.01489874):0.00385492):0.00267223,(269:0.03690893,((239:0.05578188,(353:0.02248086,31:0.04037971):0.01356029):0.00460422,((524:0.02269012,((((321:0.03315181,(297:0.00525592,((130:0.00929780,536:0.01069992):0.00280167,(85:0.00511853,396:0.00914295):0.00021223):0.00061865):0.01588713):0.00440780,(442:0.05190946,((478:0.03030050,146:0.01258943):0.00748516,255:0.01617718):0.01110192):0.00239325):0.00247132,((212:0.01974155,(418:0.02467105,307:0.02214736):0.00921131):0.00217127,((56:0.00610402,488:0.01456778):0.00735855,95:0.07396416):0.00283482):0.00111710):0.00336554,(262:0.04632546,283:0.05814512):0.00000001):0.00357268):0.00374891,(368:0.02345725,413:0.02750407):0.04396026):0.00321858):0.00995798):0.00279195):0.00312453):0.00306225):0.00158012):0.00165168):0.00265463,(67:0.02188847,124:0.04164035):0.00239180):0.01217797,((526:0.02295226,503:0.04001267):0.03125571,((558:0.07186892,332:0.02359209):0.01104628,((73:0.11086859,37:0.05816873):0.01868509,179:0.11399087):0.02887757):0.00111866):0.00824791):0.01556670):0.01120661,(566:0.03740623,(44:0.00880840,22:0.00985516):0.00867595):0.01836144):0.00132833):0.00171569):0.00365926,247:0.10866148):0.01732365,((286:0.01813371,((((357:0.02448086,538:0.03040706):0.02992626,(((543:0.03123339,(475:0.05405716,(144:0.00584651,42:0.00447527):0.02935088):0.01145718):0.00470299,158:0.04672554):0.00789817,(127:0.01777924,412:0.02694168):0.01830095):0.00637782):0.00553948,(((440:0.02274857,319:0.01195353):0.00951395,385:0.01785179):0.00594351,172:0.01539970):0.01125363):0.00040408,(560:0.02474408,206:0.08314600):0.04290229):0.00638623):0.00131204,((219:0.06738672,15:0.03467922):0.00986926,214:0.05453456):0.01385783):0.00529749):0.00360057,(((182:0.01528232,(98:0.01842151,435:0.02118463):0.02625062):0.01151281,(108:0.04796356,561:0.02926749):0.01205619):0.00490823,390:0.03855749):0.00301713):0.00521174,((123:0.00773458,433:0.00659314):0.03410976,(187:0.08536684,(482:0.02481599,154:0.01468129):0.00726965):0.01101475):0.00135587):0.01070923):0.01054435,(((((((120:0.02961931,300:0.01815372):0.00600441,(263:0.01832403,60:0.05962971):0.00122035):0.03613663,(((553:0.02127801,((((479:0.04833645,(520:0.02862963,375:0.01362991):0.00339527):0.00382569,400:0.03347448):0.00239956,(234:0.02261639,(((515:0.02811491,183:0.02168258):0.00242724,(249:0.00939266,334:0.00792337):0.03924504):0.00333888,((46:0.04393034,258:0.02082616):0.00250435,223:0.04451375):0.00297467):0.00468824):0.00117489):0.00046861,(265:0.02546673,(325:0.01227089,509:0.02021575):0.00624064):0.00089543):0.00149724):0.00107360,((((537:0.02632866,548:0.02197426):0.00497303,489:0.02167990):0.03269330,157:0.01307170):0.00492940,((220:0.00733842,81:0.00968961):0.01089286,245:0.02714373):0.00911962):0.00078028):0.00079744,((((329:0.03970762,121:0.02997314):0.01315859,410:0.04994341):0.01139744,535:0.04209317):0.00597786,248:0.02009920):0.02345921):0.00441426):0.01272299,(((((373:0.07642807,(201:0.02437312,317:0.03634623):0.00869321):0.01851325,(((333:0.02174181,(514:0.03924015,366:0.02437743):0.00098634):0.00170473,((492:0.02343836,129:0.05977843):0.00773332,(28:0.05045403,(531:0.02229768,(96:0.05202835,(70:0.01093960,((180:0.01488289,288:0.01325684):0.01223063,361:0.01600863):0.00463094):0.00377890):0.00254171):0.00382309):0.01724899):0.00339164):0.00089346,(148:0.01705733,267:0.08960177):0.00393864):0.00302029):0.00268032,210:0.05998100):0.00966543,((181:0.03078915,444:0.08653408):0.00299902,((((362:0.04572840,((77:0.00906551,266:0.02967678):0.01340104,59:0.00770378):0.00034097):0.00728679,45:0.01618526):0.02126543,(7:0.02137135,142:0.01512660):0.00806139):0.00245418,(((((257:0.00878074,510:0.00836538):0.01194108,(386:0.02076255,406:0.04484641):0.00179302):0.00099556,(495:0.01191048,162:0.00715473):0.02944414):0.00442309,(132:0.01098010,8:0.00962002):0.00115066):0.00831185,3:0.04203103):0.00131282):0.00064537):0.00120591):0.00704047,((((175:0.03382790,((((354:0.02607375,(272:0.05533582,(425:0.00894590,356:0.02570913):0.02758406):0.00180787):0.00214438,540:0.05778567):0.00475719,(517:0.02980809,((131:0.06289420,539:0.02358845):0.05059614,(533:0.02465704,322:0.01453077):0.01531470):0.00143951):0.00423414):0.01289817,((((323:0.02152611,224:0.02303984):0.04902484,(147:0.01368577,(104:0.00877694,(324:0.02069860,(221:0.01093829,(238:0.00602823,232:0.01547868):0.00046992):0.00421147):0.00640402):0.00338826):0.01991873):0.00854211,(5:0.05299047,318:0.05127769):0.00505143):0.00584539,(((125:0.03337854,369:0.01277493):0.01179147,(408:0.10307274,((336:0.01755759,268:0.00869291):0.00468011,((((294:0.00988625,((564:0.02501363,(163:0.01155975,(391:0.00909911,174:0.01090618):0.00630727):0.00214967):0.00093448,342:0.05512552):0.00000001):0.00102438,((16:0.00914987,((216:0.02311947,(462:0.07808048,484:0.05182391):0.00884541):0.00629721,(551:0.00730510,304:0.00577608):0.03303631):0.00300932):0.00182300,((199:0.05752904,331:0.01137267):0.00370187,((99:0.03343005,(133:0.05463754,(384:0.04135301,(204:0.05112089,166:0.01236729):0.00892101):0.00898134):0.00493078):0.00408590,(554:0.04247508,((279:0.04047431,(437:0.04399714,450:0.03166220):0.00661311):0.00719205,((58:0.08801884,429:0.03214280):0.02224251,112:0.03501467):0.00096427):0.00209718):0.00061815):0.00179321):0.00000001):0.00018532):0.00079775,452:0.01820747):0.00000001,(344:0.01284037,(544:0.02400149,314:0.02005292):0.01220412):0.00305533):0.00021026):0.00301831):0.00833422):0.01228380,(547:0.03684243,259:0.06821444):0.02603102):0.00111613):0.00237470):0.00327939):0.00982152,167:0.04122724):0.00103330,(103:0.02937018,(277:0.06268284,(275:0.00943129,188:0.01477670):0.01672994):0.00907360):0.00061667):0.00515245,((378:0.04332864,(394:0.02533277,178:0.02500726):0.00629382):0.00964919,(532:0.05082112,149:0.05530306):0.00499745):0.00218772):0.00312275):0.00550564):0.00189379,(((382:0.01244138,((119:0.00700884,240:0.00982161):0.01363079,(264:0.01289212,203:0.00918687):0.00253109):0.00184282):0.00108197,(502:0.02083192,(34:0.02665342,491:0.01188776):0.00187528):0.00415617):0.00640554,((68:0.03094562,431:0.03195822):0.00603088,(13:0.01104112,117:0.01197805):0.00781940):0.00054399):0.00563636):0.00970059,((213:0.05411399,(((((546:0.08043735,(335:0.04897031,145:0.03015804):0.00970024):0.01112716,(((438:0.02487556,360:0.00595239):0.01398697,467:0.03555135):0.00505873,((552:0.00701083,337:0.02726353):0.00955688,(90:0.01886470,(102:0.03220503,372:0.00863068):0.00390096):0.00759271):0.01211370):0.00513932):0.01652861,284:0.05498008):0.01107222,211:0.04815233):0.00369738,(((327:0.06476882,415:0.02775917):0.02760342,((29:0.02476815,139:0.04460253):0.00912457,(209:0.06603040,110:0.03206602):0.01829804):0.02491324):0.00295278,((403:0.03270190,226:0.10028279):0.00165442,(291:0.01922491,370:0.01214999):0.02307841):0.00854581):0.00386116):0.00490178):0.02360115,(196:0.05663480,280:0.03532617):0.05103646):0.00379279):0.00330269,(((274:0.01009814,195:0.00967527):0.00884022,(459:0.04558855,27:0.04897819):0.01344318):0.00115119,((200:0.05757637,(((83:0.01876030,295:0.02713107):0.00467849,153:0.05332687):0.01352931,(316:0.07308818,19:0.05936617):0.07265565):0.00474479):0.00928704,165:0.09744297):0.02893666):0.00211575):0.00082270):0.00138931):0.00915817,((549:0.01059887,(565:0.01223151,(454:0.00867903,82:0.00282176):0.00309551):0.00301742):0.00081036,557:0.02680422):0.00063685):0.00171757):0.00144655):0.00199165):0.00580234):0.00309265):0.01375234,87:0.01825458):0.00141462):0.00199386,156:0.01134453):0.00272369,41:0.03004321);
tree best = [&U][-453169.12][ r 1.6208883 3.1588502 0.50688792 1.1232424 4.2707662 b 0.28978335 0.17622679 0.19638419 0.33760567 a 0.65566789 p 0.30945974 ](315:0.06212042,(((((41:0.03191320,((87:0.01810506,(64:0.01586073,72:0.04480486):0.00160453):0.00155983,156:0.01579502):0.00016429):0.01328179,35:0.03819070):0.00284639,(309:0.02137149,550:0.02194174):0.00681634):0.00583556,(296:0.07829761,((549:0.00904827,((565:0.01336136,(454:0.00689914,82:0.00311641):0.00523909):0.00570894,((461:0.00592127,527:0.00121394):0.01606057,557:0.02678121):0.00063725):0.00030496):0.00109855,(((367:0.01990918,290:0.01370338):0.01615697,((((((246:0.05281125,(((((((305:0.03646469,(282:0.01312149,225:0.04352478):0.00932578):0.00305464,562:0.07099489):0.03065256,506:0.05070613):0.00871119,(242:0.04258198,((236:0.00694737,471:0.02993862):0.00252177,(436:0.00679700,(292:0.00726156,38:0.01273462):0.00718806):0.00145242):0.01044994):0.01062695):0.00233882,50:0.05192448):0.00082598,(190:0.02742643,(((417:0.01592811,235:0.00235240):0.00173371,343:0.01254521):0.02036817,(351:0.01371733,25:0.02956790):0.03545004):0.01087680):0.00830848):0.00449498,(((((465:0.01268917,76:0.00853630):0.01536986,427:0.02087483):0.03212645,((516:0.01793210,143:0.02461839):0.00162164,202:0.01945453):0.01511725):0.00224684,((404:0.07724375,448:0.00858764):0.06699571,395:0.01597673):0.00256390):0.00235259,((((107:0.01112877,522:0.00889798):0.02383261,198:0.05099651):0.01261887,(((513:0.06240302,61:0.04238766):0.00310505,(62:0.02238422,((78:0.02648960,405:0.04638888):0.00993558,(80:0.01404436,233:0.01018315):0.03854438):0.00780286):0.00990217):0.00239584,((((518:0.16833216,10:0.05827402):0.02570860,402:0.02364165):0.01364462,494:0.05509522):0.00895978,(464:0.02027052,254:0.05792561):0.02957058):0.00216400):0.00059558):0.00033722,168:0.05327517):0.00000001):0.00152260):0.01284199):0.00559495,(((18:0.02371302,((359:0.02178254,349:0.01027201):0.00689366,164:0.01676640):0.00654520):0.00583269,(299:0.01877509,460:0.07180420):0.00898835):0.01910355,(32:0.03869240,496:0.01922239):0.06867512):0.02866404):0.00114884,(((75:0.05245005,505:0.01741310):0.01609280,(122:0.00969959,((150:0.03433507,473:0.01109763):0.00290711,456:0.01757169):0.00160731):0.00583557):0.00122363,((326:0.03482832,497:0.01069067):0.00046873,97:0.01103641):0.00823962):0.01338016):0.00319017,(237:0.08514513,106:0.04273158):0.03439106):0.00000001,((((364:0.03834239,(271:0.02327393,409:0.09148201):0.01718480):0.00582078,21:0.05076392):0.00528477,(55:0.04415997,86:0.04723626):0.03805401):0.01931640,(((371:0.02637098,((115:0.01526247,441:0.02342906):0.00293397,388:0.01685782):0.00215119):0.02495008,((((545:0.02092631,355:0.01510602):0.04174067,270:0.02269016):0.00285592,((340:0.01617748,65:0.01565352):0.01668561,12:0.03868289):0.00635435):0.00077984,((((53:0.01940568,217:0.01584922):0.01884546,(218:0.02074644,(276:0.02732146,48:0.03073653):0.00209020):0.00801384):0.00098753,(348:0.03759717,126:0.04108818):0.03492832):0.00654927,184:0.04116176):0.00558816):0.01095046):0.00872357,(((9:0.02171375,504:0.03327256):0.00547199,((1:0.01677932,228:0.01408904):0.04156352,(466:0.02444809,(363:0.04701221,559:0.02605234):0.00355923):0.00182427):0.00148524):0.01745162,((((152:0.02060404,151:0.00437240):0.01374559,419:0.02331087):0.00324697,(393:0.03616153,(69:0.01113805,52:0.00517875):0.00600916):0.00413374):0.00722406,(43:0.01593168,(185:0.00450891,303:0.00316453):0.01797065):0.01423804):0.02444355):0.00125338):0.00043568):0.00403495):0.00596499,((((66:0.05254538,155:0.01991451):0.04601917,(89:0.04671083,499:0.01749000):0.00410116):0.00293021,((469:0.00477788,312:0.01470261):0.03413711,((308:0.04240726,(512:0.02086480,480:0.01375744):0.02717305):0.00970143,191:0.04638960):0.00761281):0.00363990):0.02464765,(((((298:0.06082177,((((205:0.00815111,(416:0.01649997,(443:0.01614095,((260:0.02490612,379:0.01279820):0.00261395,111:0.00535557):0.00315489):0.00129769):0.00038645):0.00689793,(118:0.02319330,293:0.00745703):0.00239077):0.02102835,(140:0.06723463,(487:0.03240467,399:0.04241998):0.03081430):0.00489071):0.00268541,(((176:0.02936632,500:0.08116615):0.00506544,528:0.01922053):0.04183729,338:0.05394788):0.00374890):0.00259523):0.01382484,((430:0.02613786,251:0.02671076):0.00539595,((((311:0.02501379,365:0.01710421):0.00776913,347:0.03084803):0.00166284,(567:0.02368667,507:0.01412103):0.00155796):0.01845443,((310:0.02185986,(401:0.00245783,534:0.00167679):0.03122977):0.00395946,((186:0.02899314,159:0.01995969):0.00610250,420:0.03156226):0.00314001):0.01101510):0.00159851):0.01754386):0.00205956,((((215:0.01727107,100:0.02631727):0.00497921,(91:0.04688511,(455:0.00077662,134:0.00370037):0.00307886):0.01078280):0.00100665,(508:0.05065344,((((11:0.02762861,(4:0.06733019,101:0.02128688):0.01010946):0.01868561,30:0.05742647):0.00714026,(273:0.04985176,392:0.08229377):0.00263550):0.01047519,(563:0.00577329,14:0.00619117):0.05027307):0.00059790):0.00939899):0.01836177,243:0.02745159):0.00559984):0.00379464,(((36:0.00711924,341:0.02265397):0.00346846,387:0.01612941):0.01249533,(302:0.05070077,135:0.01441197):0.00578278):0.00493129):0.00242863,((383:0.07835562,(79:0.02060577,(481:0.00891536,556:0.00660925):0.00797700):0.02097772):0.00612342,((451:0.02698844,256:0.02906479):0.01450692,253:0.04062876):0.03438296):0.00342697):0.00056093):0.00210366):0.01094372):0.00112628,(((27:0.05425807,((280:0.03536323,196:0.05124333):0.04043099,459:0.04175551):0.01056537):0.00591115,((200:0.04171091,165:0.08344645):0.00671720,(316:0.12923245,((295:0.02114127,83:0.01872417):0.00345743,153:0.04904640):0.01247435):0.01013959):0.03398681):0.00008196,(((((154:0.02010918,482:0.02424043):0.00466306,187:0.07617045):0.01385109,(((((435:0.02072703,98:0.01635253):0.02377967,182:0.02064345):0.00664187,390:0.03624891):0.00408618,(((286:0.02020749,(((560:0.03070909,206:0.07692416):0.03871672,(172:0.01534087,(385:0.01418445,(319:0.00791377,440:0.01863614):0.00711127):0.00531137):0.00834396):0.00249516,((538:0.03708984,357:0.02308281):0.02514670,((412:0.02459730,127:0.01767778):0.01745956,(158:0.04143661,(543:0.03036040,(475:0.04717088,(42:0.00888987,144:0.00946439):0.02877106):0.00589694):0.00633501):0.00984775):0.00625495):0.00646438):0.00564400):0.00105968,(219:0.06855833,(15:0.03651658,214:0.04842043):0.00995702):0.01750333):0.00721104,(247:0.09493157,((((490:0.02288275,287:0.01661575):0.02478572,192:0.03476608):0.01583345,((136:0.06018194,((39:0.09383938,(541:0.08039255,171:0.11453858):0.03070470):0.01727566,((222:0.12729569,483:0.16563848):0.08931484,446:0.18801936):0.15743975):0.02194372):0.17711753,(((445:0.04210449,138:0.00496851):0.02448848,(227:0.00821574,(208:0.01834914,57:0.01535241):0.00448306):0.00325872):0.06098514,20:0.06720828):0.00700819):0.00559610):0.01355988,((33:0.07927065,(((67:0.01836767,124:0.03986131):0.00846275,(((((501:0.02333739,19:0.11378892):0.01293743,423:0.03308839):0.04133827,(269:0.03323250,((449:0.05169226,(477:0.01883037,26:0.02354702):0.00233078):0.00141968,(442:0.04750110,(239:0.04999599,((524:0.02027488,((31:0.03995194,353:0.02814069):0.01214446,(368:0.01747555,413:0.02506440):0.03235094):0.00352684):0.00373934,(((95:0.06530043,283:0.05210100):0.00543552,((56:0.00808409,488:0.01432266):0.01117464,((((85:0.00794245,(297:0.00813198,(536:0.01064881,130:0.00735689):0.00169401):0.00000001):0.00146922,396:0.00786448):0.01690045,321:0.03369823):0.00319968,((255:0.02570097,(146:0.01253858,478:0.02628109):0.01088035):0.01558101,((418:0.02331335,307:0.02243009):0.00834428,212:0.02295815):0.00234916):0.00178684):0.00263273):0.00157651):0.00000001,262:0.04742339):0.00391543):0.00171652):0.00764331):0.00408366):0.00164497):0.00287318):0.00378936,((((380:0.03966733,113:0.01859028):0.00754142,511:0.02904567):0.01620844,(((432:0.01958470,93:0.02973343):0.01607777,(339:0.02322564,374:0.02203187):0.00354731):0.00755326,377:0.03807405):0.01621962):0.00094023,(51:0.04646607,426:0.05291324):0.03295225):0.00660764):0.00098229,((320:0.17055168,(((453:0.04389075,(((493:0.00584900,6:0.00713966):0.00241924,439:0.00811901):0.01676277,((530:0.07595474,((555:0.03504855,40:0.03303149):0.07169884,94:0.03558874):0.00934942):0.01119898,((24:0.09600484,(169:0.07026478,88:0.03218013):0.03055473):0.02956738,447:0.14924086):0.01575329):0.00669549):0.00455924):0.01685316,((2:0.02053990,(457:0.00633001,189:0.01901782):0.00947387):0.00384077,((160:0.05636886,23:0.00977518):0.00132812,(411:0.01430807,261:0.00692113):0.00257774):0.00114674):0.01955886):0.00062133,((381:0.02571039,109:0.02051321):0.02364303,((((((278:0.02819655,(281:0.01881279,252:0.01227353):0.01297325):0.00506258,330:0.01370877):0.00103227,((230:0.01232417,177:0.00669682):0.00598121,346:0.01378570):0.00679756):0.00337886,((47:0.01323547,(313:0.00499280,(498:0.01056362,250:0.00798551):0.00082671):0.00126753):0.05844419,((114:0.01106627,407:0.00323163):0.00654516,(458:0.00489909,397:0.01478354):0.00148607):0.00619515):0.00640152):0.00037691,(476:0.02349075,(289:0.00283622,(521:0.00947623,244:0.00584997):0.00099324):0.00439988):0.00303742):0.01401817,((231:0.07857633,(542:0.01680216,92:0.02556203):0.02681921):0.00504999,434:0.06872586):0.00879076):0.00597020):0.00548789):0.00368665):0.00112798,((63:0.06372858,((194:0.02775167,(241:0.01605369,207:0.00835713):0.00610779):0.00874609,17:0.03407348):0.00551884):0.00660731,(389:0.04621802,116:0.03990381):0.02832544):0.00395780):0.00225058):0.00260622):0.01104975,((((37:0.05125172,73:0.12209846):0.00791454,179:0.10480042):0.02727621,(503:0.02880254,526:0.02574417):0.02561112):0.00140784,(558:0.07214228,332:0.02666706):0.01168352):0.00774010):0.01392108):0.01520947,(((22:0.01050277,44:0.00717013):0.01035153,566:0.03354584):0.01071906,((((((414:0.01202471,105:0.01724845):0.04795812,306:0.02942145):0.00608298,(((345:0.00201122,474:0.00057163):0.00516560,328:0.01160986):0.00652871,(350:0.01220484,523:0.02714476):0.00398192):0.00214865):0.00357052,(376:0.00417927,358:0.00219537):0.03627617):0.00840061,((((54:0.02160626,398:0.01284266):0.00663197,((472:0.01442937,428:0.02204754):0.00405760,(485:0.01754459,71:0.00159269):0.03439677):0.00266811):0.00527563,(470:0.01026946,74:0.01564730):0.02607497):0.00156914,49:0.04262033):0.01262755):0.00364997,((((422:0.00763402,(229:0.00456891,519:0.00991433):0.00222081):0.00126789,128:0.00793810):0.03475216,(197:0.00689435,486:0.00703535):0.04429989):0.01354593,(((525:0.01676627,463:0.01896598):0.00626876,(529:0.01726752,301:0.06784161):0.04859589):0.04011617,((421:0.00656961,141:0.00871674):0.02999159,(424:0.07487115,173:0.05230509):0.00581485):0.00474875):0.01564651):0.00245860):0.00206554):0.00140382):0.00000001):0.00329252):0.01906676):0.00357724):0.00345866,((108:0.04484041,561:0.02389004):0.01496564,(123:0.00566575,433:0.00542444):0.02612387):0.00576918):0.00102550):0.00955737,193:0.03086823):0.01039738,((274:0.01277681,195:0.00779735):0.00955372,((((((532:0.04438087,149:0.04585036):0.01208254,((178:0.02218363,394:0.01904952):0.00430167,378:0.03427204):0.01156319):0.00165395,((((7:0.01758007,142:0.01602618):0.00917596,(45:0.01502395,(59:0.00858751,(362:0.04641108,(266:0.02255584,77:0.00964637):0.01309366):0.00177278):0.00876107):0.01828978):0.00389327,(181:0.03478971,((8:0.00903018,(132:0.01033032,((386:0.02185260,((510:0.00559655,257:0.00896567):0.01004278,(495:0.00436172,162:0.00366734):0.03209747):0.00210892):0.00191709,406:0.04586296):0.00367657):0.00028071):0.00857259,3:0.03353648):0.00133474):0.00015149):0.00065823,(444:0.07846372,((((267:0.09279518,148:0.01657424):0.00421909,((((531:0.01917865,(96:0.04856342,(((180:0.01314044,288:0.01227374):0.01278746,361:0.02476078):0.00485778,70:0.01197156):0.00128778):0.00307914):0.00214497,28:0.04617544):0.01472364,(492:0.01627373,129:0.06212088):0.00979567):0.00337277,((366:0.02537609,514:0.03747646):0.00081000,333:0.02096964):0.00080356):0.00054643):0.00232069,((201:0.02204219,317:0.03534129):0.00905353,373:0.06308753):0.03134085):0.00176582,210:0.05431893):0.00717402):0.00186917):0.00684468):0.00336402,((103:0.02980902,((277:0.05851089,(188:0.01704309,275:0.01296793):0.01377913):0.01620871,(175:0.02815458,((((318:0.05357869,5:0.05699273):0.00417887,((((238:0.00605248,(221:0.00767065,232:0.01552903):0.00148665):0.00367896,324:0.01937877):0.00651195,(104:0.00632843,147:0.01472742):0.00172981):0.01773940,(323:0.01786206,224:0.02233262):0.05128146):0.00840463):0.00356494,((408:0.10128219,(((99:0.02462688,((384:0.04085456,(166:0.00869038,204:0.05361959):0.01201115):0.00482613,133:0.05619645):0.00433685):0.00548337,(199:0.05401861,(((331:0.01504166,((544:0.02290972,314:0.01866760):0.01396120,(268:0.00549955,336:0.01532403):0.00384864):0.00060738):0.00061535,(((((279:0.03938005,(437:0.04626423,450:0.03445122):0.01072573):0.01062245,452:0.01139838):0.00051964,(58:0.08782635,429:0.03676532):0.01755194):0.00095947,((16:0.00497892,(551:0.00310347,304:0.00919387):0.03841909):0.00165470,((112:0.02666768,342:0.03983046):0.00304878,344:0.01759264):0.00435711):0.00103631):0.00040823,294:0.01641880):0.00005541):0.00245880,((163:0.00844141,(391:0.01074914,174:0.01171057):0.00657893):0.00370425,564:0.02171981):0.00090544):0.00100556):0.00097989):0.00178465,(462:0.06645759,((554:0.02692723,484:0.03401452):0.01648149,216:0.01665188):0.00261474):0.00906075):0.00208372):0.00771796,(125:0.02499490,369:0.01532576):0.01237549):0.01134866):0.00070478,(((540:0.06291490,((272:0.06077109,(425:0.01154902,356:0.02312919):0.02306055):0.00182224,354:0.02733079):0.00343706):0.00328633,(((322:0.01023956,533:0.02263891):0.01271752,(539:0.01950671,131:0.06256153):0.05094437):0.00235944,517:0.02629557):0.00753467):0.01290232,(547:0.04229336,259:0.07296724):0.01471516):0.00272204):0.00220906):0.01015408):0.00056385):0.00000001,167:0.04495079):0.00323722):0.00587803,((((60:0.05901009,263:0.01894435):0.00103751,(300:0.01435981,120:0.02898514):0.00785245):0.03750715,((((400:0.02824705,((520:0.02578462,375:0.01618007):0.00418483,479:0.05440511):0.00494353):0.00193626,(509:0.01524551,325:0.01069753):0.00578649):0.00000001,((((223:0.03634177,(183:0.02113432,((249:0.01118411,334:0.00384548):0.03510072,515:0.02295844):0.00433191):0.00261548):0.00176507,(46:0.04317692,258:0.01862784):0.00802574):0.00398593,(((535:0.04510920,((329:0.03443343,121:0.03458998):0.00459365,410:0.05571415):0.01218353):0.00399011,248:0.01751473):0.02263416,((265:0.02408268,(245:0.02675848,(81:0.00978177,220:0.00773400):0.01228773):0.00778283):0.00124197,(157:0.01094067,((548:0.01909436,537:0.02074837):0.00476812,489:0.02368958):0.03713732):0.00542420):0.00084730):0.00120101):0.00058422,234:0.02425537):0.00079420):0.00068997,553:0.02567097):0.00466444):0.01255309,((((382:0.01170582,((240:0.01146874,119:0.00968710):0.00585269,(203:0.00825511,264:0.01266496):0.00486735):0.00192401):0.00174434,(491:0.01679300,(502:0.01743122,34:0.02175964):0.00485849):0.00426162):0.00600401,(13:0.01251728,117:0.01081048):0.00714518):0.00201287,(431:0.02598462,68:0.03125625):0.00570922):0.00523486):0.00107550):0.01101671,((((((226:0.09647494,403:0.03592255):0.00320531,(291:0.02198450,370:0.00952227):0.02150893):0.00666628,((29:0.02971504,139:0.03882891):0.01249256,(209:0.05844786,110:0.03239948):0.02110028):0.02469873):0.00321216,(327:0.07111833,415:0.03162150):0.03726550):0.00429834,((((546:0.07253046,(335:0.04722991,145:0.03343876):0.01064232):0.00680751,(467:0.04212601,((((90:0.02079550,102:0.02698804):0.00276456,372:0.01123665):0.00506230,(337:0.02329928,552:0.01235306):0.01285818):0.01152030,(360:0.00647482,438:0.02316117):0.01619525):0.00164870):0.00462844):0.01408653,284:0.05173848):0.00724357,211:0.04250844):0.00477085):0.00283368,213:0.05698848):0.02794445):0.00367940):0.00540541):0.00140079):0.00119644):0.00659962):0.00080755):0.00324327):0.00606005,(137:0.03887177,(468:0.02030095,(170:0.01544123,352:0.01821104):0.03338480):0.00517901):0.01946037):0.04990389,((161:0.02332014,84:0.02231692):0.02117879,285:0.01263594):0.01135534);
tree best = [&U][-454126.86][ r 1.2221837 3.0026242 0.4066195 1.1762238 4.1135632 b 0.30841413 0.17318068 0.18813003 0.33027517 a 0.66286019 p 0.30700292 ](51:0.03693892,((((380:0.03139944,113:0.01390471):0.00822216,511:0.02774055):0.01381180,(377:0.04243073,((374:0.01604522,339:0.02810261):0.00421838,(432:0.02072831,93:0.02811367):0.01803430):0.00837444):0.01677363):0.00097433,((((((558:0.07346481,332:0.02792159):0.01548862,(((73:0.10286270,179:0.12357282):0.00907572,37:0.05778366):0.03420886,(503:0.03455155,526:0.02387322):0.01998809):0.00111736):0.00669287,(33:0.08366182,(((((((525:0.02421642,463:0.01741589):0.00883709,(529:0.01562201,301:0.06524154):0.05722921):0.04423199,((424:0.07485204,173:0.05479456):0.00988847,(421:0.00598326,141:0.00988401):0.03335531):0.00157468):0.01432328,((((376:0.00488780,358:0.00187231):0.03658259,((((105:0.02083462,414:0.01253206):0.04599509,306:0.03173840):0.00412066,(328:0.01406438,(474:0.00109254,345:0.00463407):0.00324123):0.00617241):0.00069752,(350:0.01232645,523:0.02695248):0.00432290):0.00525397):0.00666394,((470:0.01038207,74:0.01472960):0.02887388,((398:0.01171302,54:0.01264318):0.01056750,((71:0.00184459,485:0.01690853):0.03275335,(49:0.04321202,(428:0.01577697,472:0.01912023):0.00436646):0.00109841):0.00212046):0.00571425):0.01078984):0.00228257,((128:0.01034811,((229:0.00284312,519:0.01515521):0.00154492,422:0.01640889):0.00732711):0.03163787,(486:0.00557338,197:0.00569761):0.04507311):0.01657531):0.00229625):0.00203911,(566:0.03001041,(44:0.00688674,22:0.01499198):0.01151314):0.01640162):0.00184787,(247:0.10165158,((((390:0.04169188,((98:0.01611307,435:0.01868095):0.02581504,182:0.01589999):0.01033306):0.00252249,(108:0.04564215,561:0.02827309):0.00813437):0.00224413,(((433:0.00919521,123:0.00442800):0.03053731,(187:0.08681839,(154:0.01815604,482:0.02104326):0.00758130):0.01498037):0.00169253,(193:0.03622286,((459:0.03883993,27:0.04536880):0.00736954,((((367:0.01408826,290:0.01583533):0.01952245,((((((((364:0.04157116,(21:0.04681753,(409:0.10746779,271:0.03146306):0.01278215):0.00457086):0.00897704,(55:0.05078559,86:0.04948241):0.02872096):0.01984929,(((43:0.01724865,(185:0.00480808,303:0.00380659):0.02000541):0.01317949,((419:0.02728687,(151:0.00400825,152:0.02140168):0.01093613):0.00255640,(393:0.04040368,(52:0.00669042,69:0.01428255):0.00569298):0.00662842):0.01188542):0.01960947,(((559:0.02416545,(466:0.02897371,363:0.04111247):0.00291684):0.00527124,(1:0.01164360,228:0.01748868):0.04137136):0.00173288,(504:0.03292017,9:0.02178904):0.00828240):0.01724758):0.00206905):0.00128233,(((184:0.04380445,((126:0.04168943,348:0.04538708):0.03113758,((217:0.02287368,53:0.01901139):0.02295769,(218:0.02196982,(276:0.02461451,48:0.02913851):0.00251330):0.00939559):0.00303572):0.00537167):0.00613745,((270:0.02654606,(545:0.02445639,355:0.01695627):0.04637489):0.00504460,((65:0.01296892,340:0.01553379):0.01982342,12:0.03936739):0.00774153):0.00157879):0.00992744,((388:0.02544101,(115:0.02039118,441:0.02399955):0.00425595):0.00167602,371:0.02386496):0.02685824):0.01344787):0.00494742,((((513:0.05884050,(404:0.08208713,448:0.01001391):0.06252544):0.00803587,(((522:0.00895463,107:0.01784568):0.02811947,198:0.04091730):0.01525150,(190:0.02796181,((((402:0.02803727,(518:0.17506580,10:0.05554911):0.03066048):0.01390576,494:0.06006016):0.00697657,(((506:0.06188238,(562:0.08424764,((282:0.01459764,225:0.05130150):0.00843092,305:0.03104962):0.00255963):0.03211435):0.00694821,(((343:0.01905584,417:0.01818589):0.00327495,235:0.00129417):0.03178254,(50:0.04894827,(242:0.04208175,((236:0.00671636,471:0.03069373):0.00245592,((292:0.01109534,38:0.01564291):0.00710986,436:0.00732593):0.00252705):0.00982003):0.00732670):0.01182642):0.00000001):0.00174134,168:0.04264156):0.00166570):0.00143747,(((25:0.03487436,351:0.01642340):0.04924060,(((427:0.02963911,(465:0.01813047,76:0.00840659):0.01719062):0.03060085,395:0.01392382):0.00247556,(143:0.02282236,(202:0.02700691,516:0.02122002):0.00121772):0.01573364):0.00000001):0.00321268,(61:0.05939125,((254:0.04717723,464:0.02640410):0.02518659,(62:0.02793850,((80:0.01059023,233:0.01014663):0.04224993,(78:0.04936100,405:0.04802210):0.00641442):0.00202424):0.00763917):0.00162060):0.00183333):0.00058660):0.00000001):0.00045040):0.00086133):0.01655799,(((460:0.08224496,299:0.02099189):0.00887911,(((359:0.02804343,349:0.01554384):0.00815053,164:0.01342183):0.00384676,18:0.02735136):0.01124648):0.02068468,(32:0.03340888,496:0.01744996):0.07897855):0.03886194):0.00441091,(246:0.06124924,((75:0.05828233,505:0.01219192):0.02058375,((497:0.00314727,(326:0.02903863,97:0.01370217):0.00187726):0.00895406,(((150:0.02993859,473:0.00991505):0.00315818,456:0.02299854):0.00323256,122:0.01156020):0.00572915):0.00171782):0.01662895):0.00259987):0.00362519):0.00191577,(106:0.04952113,237:0.08379413):0.02936872):0.00466172,(((387:0.02494178,(36:0.00632306,341:0.02765553):0.00313649):0.01582289,(302:0.05215627,135:0.01547125):0.00653268):0.00557628,((253:0.02840457,(256:0.03115975,451:0.03209592):0.01503427):0.03701048,(((556:0.00479445,481:0.00947639):0.00499790,79:0.02644186):0.02140942,383:0.08481928):0.00710655):0.00328097):0.00114153):0.00135534,((((251:0.03369962,430:0.02454747):0.00511994,(((310:0.02720437,(401:0.00093353,534:0.00239399):0.03172874):0.00437055,(420:0.03344212,(159:0.01396825,186:0.03265320):0.01297531):0.00225827):0.01184731,(((311:0.02402602,365:0.01670980):0.00863304,(567:0.02138848,507:0.01863281):0.00527520):0.00236792,347:0.02590841):0.01514679):0.00172179):0.02159480,((243:0.03361757,((((134:0.00689041,455:0.00130457):0.00387267,91:0.03963099):0.01952257,(100:0.02982722,215:0.01550202):0.00549868):0.00184824,((14:0.01298999,563:0.00491339):0.04818086,((392:0.08820443,(508:0.05625951,273:0.04715726):0.00823057):0.00080068,(30:0.07037869,(11:0.03365995,(101:0.02019095,4:0.07444506):0.00762468):0.01473177):0.00850537):0.00758799):0.01258926):0.01519066):0.00495046,(((338:0.05346501,((293:0.00725857,118:0.02678468):0.00205109,((260:0.02559723,(379:0.01226888,111:0.00838800):0.00237809):0.00277396,(416:0.01760489,(205:0.00937041,443:0.01223962):0.00015966):0.00199685):0.00539786):0.02231821):0.00199953,((140:0.05855392,(487:0.03343094,399:0.04807687):0.03018745):0.00719553,(176:0.01796810,(500:0.07328051,528:0.02771854):0.00669321):0.03794471):0.00312383):0.00314953,298:0.07094087):0.01530308):0.00530213):0.00625625,((469:0.00999848,312:0.01548570):0.02415074,((191:0.05637348,(308:0.04677828,(512:0.02492930,480:0.01866743):0.02798796):0.00986192):0.00801781,((155:0.02920807,66:0.05610242):0.03015320,(89:0.04939517,499:0.01862586):0.00416633):0.00276460):0.00135868):0.02012145):0.00109334):0.00934437):0.00226718,(((549:0.00987413,(565:0.01031170,(82:0.00334050,454:0.01009196):0.00400810):0.00637698):0.00164789,(((550:0.02529594,309:0.01836638):0.00597575,(35:0.04181037,(72:0.04760343,((156:0.00901746,87:0.01843688):0.00116286,(64:0.01747715,41:0.03445503):0.00300503):0.00144819):0.01257935):0.00459070):0.00494588,(296:0.07604620,(((315:0.06277323,((84:0.02741338,161:0.02318292):0.01536179,285:0.01213849):0.01260817):0.04938101,(137:0.04065686,((170:0.01527972,352:0.02180218):0.04442948,468:0.01800236):0.00572850):0.01741106):0.01094999,(527:0.00262239,461:0.00313552):0.01787354):0.00021176):0.00077479):0.00164942):0.00160915,557:0.02884352):0.00765486):0.00217580,(((((431:0.02721161,68:0.03735024):0.00649283,((((502:0.01863657,34:0.02066133):0.00584913,491:0.01523962):0.00428746,(((203:0.01057244,264:0.01269481):0.00315861,(240:0.01108983,119:0.00894027):0.00972666):0.00080477,382:0.00915775):0.00254448):0.00515677,(117:0.01900214,13:0.00956858):0.01176008):0.00174290):0.00822740,((((((((369:0.01649573,125:0.03573546):0.01062224,(408:0.11377973,(((462:0.07223002,216:0.02391030):0.00534453,(554:0.01858768,484:0.03671921):0.01349500):0.00539447,(((99:0.02279559,133:0.05091474):0.00844478,((204:0.04931998,166:0.00946228):0.01370607,384:0.05090929):0.00699575):0.00876534,((((174:0.01287282,391:0.00830481):0.00727430,163:0.01347506):0.00166684,564:0.02043549):0.00082110,((344:0.01685397,(314:0.02013882,544:0.02593516):0.01335063):0.00675087,((331:0.01708269,((((452:0.01404295,(279:0.03790307,(450:0.04375431,437:0.05537987):0.00383575):0.00595561):0.00062510,(58:0.09741509,429:0.02861259):0.02728131):0.00053144,(199:0.06801894,(268:0.01120217,336:0.01586523):0.00295838):0.00248817):0.00076105,((16:0.00743387,(112:0.03211555,342:0.04002395):0.01251802):0.00123905,(304:0.00729874,551:0.00786989):0.04027919):0.00000001):0.00041572):0.00018597,294:0.01350228):0.00031223):0.00179460):0.00126973):0.00169042):0.00296010):0.00899754):0.01335985,((((272:0.05766558,(354:0.02798480,(356:0.03005624,425:0.00992606):0.01829619):0.00166054):0.00265651,540:0.05431985):0.00496301,(517:0.02967336,((539:0.02702901,131:0.04928886):0.05103132,(322:0.01206695,533:0.02125222):0.01115040):0.00134061):0.00466830):0.01814421,((((323:0.02077848,224:0.01243044):0.05302339,((104:0.00723600,147:0.01238205):0.00342549,(324:0.02371954,((221:0.01178688,232:0.01865741):0.00072844,238:0.00463175):0.00393813):0.00635934):0.01662859):0.01438355,(5:0.05594633,318:0.06120645):0.00436210):0.00426322,(259:0.07144765,547:0.04589238):0.01859206):0.00128077):0.00286309):0.00294933,175:0.03486284):0.01080967,167:0.04876424):0.00150973,(((275:0.01719849,188:0.01173926):0.01579707,277:0.06579926):0.01373758,103:0.03103237):0.00034275):0.00266363,(((210:0.05918730,(((317:0.03395412,201:0.02575407):0.00582066,373:0.07907597):0.02120988,((((129:0.06762425,492:0.02000659):0.00849675,((531:0.01967956,(96:0.04775181,((70:0.00710745,361:0.02152774):0.00322467,(288:0.02032500,180:0.01492020):0.01360082):0.00312522):0.00346906):0.00242961,28:0.05064013):0.01965232):0.00414680,(366:0.02222777,(514:0.04036761,333:0.01934089):0.00150114):0.00201456):0.00084035,(148:0.02286359,267:0.09370118):0.00202321):0.00243556):0.00174055):0.01008123,((3:0.03617146,444:0.08857076):0.00371751,(((7:0.02267198,142:0.01691164):0.00687040,(((362:0.04835107,(77:0.01037925,266:0.02392281):0.01503954):0.00053218,59:0.00878941):0.00824521,45:0.01511119):0.01655898):0.00572231,(181:0.03644247,((8:0.01243276,((495:0.01241298,162:0.00661759):0.02883459,((386:0.02014177,(257:0.01189451,510:0.00782251):0.00668269):0.00151646,406:0.05209913):0.00216171):0.00471668):0.00002201,132:0.01528799):0.00913492):0.00082833):0.00104529):0.00113837):0.00564273,((378:0.03608939,(394:0.02042301,178:0.02740148):0.00428830):0.01089999,(149:0.04915364,532:0.04883083):0.00888932):0.00308049):0.00231012):0.00653775,((263:0.01516420,(60:0.06488476,(120:0.02699523,300:0.01691650):0.00726309):0.00194563):0.03932057,((234:0.02399738,((((535:0.03920080,(410:0.05321314,(121:0.02954080,329:0.05130296):0.00621267):0.01182724):0.00575176,248:0.01417829):0.02400981,553:0.02320353):0.00133339,(265:0.02326693,((157:0.01672969,((548:0.02351260,537:0.02609390):0.00544477,489:0.02685162):0.02876641):0.00486033,((220:0.00991093,81:0.01289032):0.01110883,245:0.02957335):0.00634420):0.00220881):0.00217498):0.00121076):0.00057426,((509:0.01776389,325:0.01418593):0.00697604,(((479:0.05723316,(375:0.01379356,520:0.03318080):0.00419965):0.00317713,400:0.03319258):0.00184721,((334:0.00461532,249:0.01143644):0.03342776,((258:0.02234230,46:0.05010974):0.00616230,(223:0.04426081,(515:0.02693044,183:0.01978146):0.00342659):0.00179584):0.00127733):0.00163909):0.00025237):0.00000001):0.00516799):0.01208402):0.00237961):0.01326576,(195:0.01052882,274:0.01354789):0.00982267):0.00343033,((165:0.09136639,(((83:0.02408314,(295:0.02053579,153:0.06059192):0.00255724):0.01338857,316:0.15489998):0.00861567,200:0.05207497):0.00414717):0.02761357,((280:0.03723890,196:0.05286140):0.05197054,(((211:0.04162505,((((335:0.05164695,145:0.03126992):0.01187314,546:0.05999279):0.00781375,(467:0.04265559,((102:0.03153979,((372:0.01324443,90:0.01798398):0.00340412,(337:0.02696102,552:0.00486769):0.01466444):0.00349427):0.01196787,(360:0.00541202,438:0.02526760):0.01662170):0.00250711):0.00482006):0.02123087,284:0.05938202):0.00825365):0.00180669,(((209:0.06037601,110:0.03323312):0.01691243,(139:0.03147688,29:0.02518323):0.01593644):0.02509750,((415:0.03209037,327:0.07637957):0.03050468,((370:0.00865821,291:0.02187867):0.02102202,(403:0.03093091,226:0.09441222):0.00255233):0.00725656):0.00153092):0.00362427):0.00920155,213:0.04979578):0.02224949):0.00588698):0.00199443):0.00193197):0.00349138):0.00909228):0.00803293):0.00459755):0.00586546,((15:0.03405897,(214:0.04648177,219:0.06060550):0.00797212):0.02253342,(286:0.02053140,((((385:0.02101898,(440:0.01714104,319:0.01595389):0.01035070):0.00306110,172:0.01552484):0.00586007,(560:0.02631197,206:0.08755430):0.03339493):0.00276401,(((((475:0.04895043,(42:0.00867084,144:0.01042594):0.02934024):0.00878158,543:0.03055227):0.00556747,158:0.05280340):0.00987243,(127:0.02460175,412:0.02373823):0.01934439):0.00806707,(357:0.02337265,538:0.03658423):0.03017709):0.00487642):0.00750578):0.00140519):0.00495687):0.02222785):0.00352205):0.00040583,((192:0.03155856,(287:0.02228926,490:0.01993206):0.01858361):0.01345769,((((138:0.00455756,445:0.03823111):0.02470901,(227:0.00811441,(208:0.01407349,57:0.01774643):0.00309253):0.00222612):0.05949983,20:0.07794244):0.00758467,((((541:0.08258440,171:0.11880121):0.03367065,39:0.08305540):0.01766193,(446:0.20476100,(222:0.15823446,483:0.16790862):0.08935166):0.17312474):0.02657843,136:0.05563066):0.17144285):0.00753472):0.01329168):0.01304437):0.01215012):0.01310235,(124:0.04269615,67:0.01681472):0.00602700):0.00357074,((((423:0.02826226,501:0.03409253):0.01034455,19:0.10885879):0.03620652,((((353:0.01727614,31:0.03870535):0.02191137,239:0.05338358):0.00252848,((524:0.02464153,(((95:0.06947128,283:0.05088482):0.00582148,((488:0.01122448,56:0.00728289):0.00894519,((442:0.04784008,((396:0.00695983,(536:0.00948802,(130:0.00834137,(85:0.01069920,297:0.00779599):0.00000001):0.00050533):0.00035185):0.01395468,321:0.03284751):0.00000001):0.00381874,(((146:0.01300420,478:0.03509517):0.00828179,255:0.02506041):0.01082993,((307:0.01884169,418:0.02393479):0.00507243,212:0.02900690):0.00672901):0.00162896):0.00277442):0.00362587):0.00000001,262:0.04617399):0.00536204):0.00264363,(413:0.02473548,368:0.02825929):0.04007005):0.00410193):0.01029886,(269:0.03677636,((26:0.02432720,477:0.02060498):0.00342525,449:0.05376837):0.00195927):0.00193358):0.00116389):0.00432590,(((((289:0.00590760,(521:0.00875935,244:0.00783145):0.00088668):0.00531639,476:0.02459429):0.00307360,(((((47:0.01442217,((313:0.00365804,498:0.01200306):0.00046876,250:0.00968006):0.00283801):0.05054078,((458:0.00628806,(407:0.00290771,114:0.01250209):0.00549496):0.00059471,397:0.01425645):0.01232358):0.00288077,(252:0.01390441,281:0.01366605):0.01426087):0.00574284,(346:0.02097218,(230:0.01125152,177:0.00753060):0.00184022):0.00602972):0.00078047,(330:0.01432257,278:0.04170049):0.00605317):0.00029995):0.01926421,((434:0.06718817,231:0.07599075):0.00561976,(92:0.02213642,542:0.01593594):0.04057293):0.00679220):0.00945730,(((109:0.02129636,381:0.02196919):0.02416664,((261:0.00721299,411:0.01430986):0.00229335,(((457:0.00620214,189:0.01799187):0.00851334,(2:0.01994506,160:0.04632233):0.00285989):0.00072159,23:0.00762082):0.00086985):0.02262517):0.00418572,((((169:0.06568781,88:0.02874442):0.03711778,24:0.09203906):0.05201688,((530:0.07380558,(94:0.03563294,(40:0.02855109,555:0.04119277):0.07548189):0.00884250):0.00788430,447:0.15428054):0.01028394):0.00674531,(((6:0.00573725,493:0.00651457):0.00295495,439:0.00551995):0.01468604,453:0.03695490):0.00206197):0.01567865):0.00029271):0.00565996):0.00235852):0.00107407,((320:0.17721812,(389:0.05162177,116:0.03710210):0.01363416):0.02201547,(63:0.07373468,(17:0.04051051,(194:0.02709715,(207:0.00770250,241:0.01700673):0.00535666):0.00868136):0.00605499):0.01186473):0.00203655):0.00952770):0.02767075,426:0.05279949);
tree best = [&U][-455408.78][ r 1.3307117 3.0780966 0.46962796 1.0068318 3.7722482 b 0.28492234 0.18224671 0.19341183 0.33941913 a 0.66322374 p 0.29854895 ](459:0.04247056,((((274:0.00964741,195:0.00975065):0.01101827,((((((((264:0.01080251,203:0.00750371):0.00487396,(119:0.01174753,240:0.00765343):0.00930940):0.00233266,382:0.01075452):0.00086940,((502:0.01350450,34:0.02584484):0.00360419,491:0.01782462):0.00768650):0.00445806,((431:0.02921540,68:0.03268943):0.00713729,(117:0.01307066,13:0.01285965):0.01089261):0.00116577):0.00781959,(((((378:0.03502464,(178:0.02182290,394:0.02601074):0.00355960):0.01179413,(149:0.05392726,532:0.05032467):0.00480382):0.00293953,((210:0.05815176,(267:0.08638349,(148:0.02425884,(((201:0.02314345,317:0.04056153):0.01115248,373:0.08249190):0.02413921,(((492:0.02095983,129:0.06796404):0.00645307,((28:0.04918280,531:0.01655364):0.00139505,((((180:0.01638129,288:0.01550847):0.01214573,361:0.02059143):0.00306963,70:0.01237629):0.00238565,96:0.05226594):0.00202484):0.01837961):0.00513223,(333:0.02103244,(366:0.02103181,514:0.03439414):0.00141225):0.00099447):0.00172615):0.00078157):0.00215630):0.00161379):0.01033718,(181:0.03891865,((3:0.03260315,444:0.07876452):0.00698202,(((45:0.01423517,(362:0.05189792,(59:0.00822995,(266:0.01916043,77:0.00951408):0.01240048):0.00146411):0.00706843):0.01804166,(142:0.01556516,7:0.01444666):0.01041060):0.00202299,((((510:0.00614131,257:0.00827007):0.00866242,(495:0.01132642,162:0.00646980):0.03014665):0.00313506,(386:0.02743042,406:0.05091056):0.00110037):0.00402740,(132:0.01306516,8:0.01277297):0.00093629):0.01055752):0.00027264):0.00098247):0.00028675):0.00666027):0.00184027,(103:0.03178023,((277:0.06489583,(275:0.01219952,188:0.01641856):0.01510846):0.01219713,(167:0.04257170,(175:0.03005890,((((((((331:0.01382329,((314:0.01795639,544:0.02449375):0.01484308,(268:0.00499977,336:0.01655837):0.00493367):0.00119127):0.00083410,((((429:0.02769307,58:0.08476489):0.02569039,(408:0.10556565,(279:0.03607985,(437:0.06225886,450:0.03172826):0.00460035):0.00554459):0.00251722):0.00091786,199:0.06467486):0.00151644,(452:0.01505877,((342:0.03340648,344:0.01999645):0.00156212,112:0.03900006):0.00819559):0.00224545):0.00045219):0.00024963,((304:0.00735881,551:0.00891930):0.03242333,16:0.00874675):0.00210389):0.00118133,(294:0.01136167,(564:0.02302078,((391:0.00719672,174:0.01478210):0.00794004,163:0.01004345):0.00204986):0.00009622):0.00094150):0.00190307,((133:0.05341564,99:0.02551185):0.00655019,(384:0.04331984,(204:0.05538678,166:0.01235536):0.01035429):0.00464712):0.00860430):0.00136640,((484:0.04378469,554:0.02076916):0.01706026,(462:0.07403776,216:0.01877433):0.00345074):0.00679376):0.01000279,(125:0.02598199,369:0.01300951):0.01154503):0.01417343,((((((324:0.01715628,(238:0.00629296,(221:0.00877347,232:0.01702185):0.00052047):0.00495335):0.00702632,(104:0.01071333,147:0.01510862):0.00333966):0.01946921,(224:0.02363378,323:0.02091606):0.06192955):0.00888307,(5:0.05916254,318:0.05928490):0.00291082):0.00272530,(547:0.03369297,259:0.07791459):0.01860553):0.00109108,((517:0.03054540,((322:0.01311147,533:0.02123322):0.01178256,(539:0.01871471,131:0.05375025):0.03702258):0.00256645):0.00431775,((354:0.03340262,((425:0.01071165,356:0.03172743):0.02328793,272:0.05181606):0.00368539):0.00495598,540:0.05881746):0.00300614):0.01492321):0.00151251):0.00172005):0.00982786):0.00114754):0.00000001):0.00345759):0.00608543,(((234:0.02481348,((((520:0.02490765,375:0.01797506):0.00346529,479:0.05330925):0.00456647,400:0.03172146):0.00329632,(325:0.01340405,509:0.02101892):0.00622719):0.00000001):0.00120245,(((157:0.01512954,(489:0.02016909,(548:0.01491756,537:0.02245178):0.00327558):0.03162607):0.00558313,(553:0.02327351,((265:0.02419104,(245:0.03041308,(220:0.00922950,81:0.00873322):0.01296343):0.00685921):0.00135836,((535:0.04575742,((329:0.03591313,121:0.03984392):0.00895014,410:0.05620180):0.01118556):0.00388329,248:0.02350720):0.02415498):0.00101813):0.00025402):0.00137137,((183:0.01992166,223:0.03932355):0.00198431,(((334:0.00709123,249:0.01029101):0.03839890,515:0.02405875):0.00341550,(258:0.01916813,46:0.04552530):0.00548819):0.00150136):0.00355833):0.00009206):0.00497734,((60:0.06521943,263:0.01506402):0.00044745,(120:0.04153003,300:0.01506354):0.00763534):0.03714261):0.01380284):0.00123380):0.01119105,((196:0.05085012,280:0.04222798):0.05141037,((415:0.03469891,327:0.06601969):0.03394974,(((403:0.03070451,(370:0.01107367,291:0.01817270):0.02022988):0.00326483,226:0.10203402):0.00573072,((((284:0.05812746,((546:0.07523438,(145:0.02981161,335:0.04053484):0.01184629):0.00894658,((467:0.04221338,(438:0.02472972,360:0.00596132):0.01386845):0.00398022,(((102:0.02609980,90:0.02074659):0.00317506,372:0.01446451):0.00371568,(337:0.02483513,552:0.01077964):0.00748087):0.01401372):0.00680030):0.01606038):0.01104064,211:0.04574666):0.00212151,213:0.05114161):0.00407690,((209:0.05922241,110:0.02933455):0.02022595,(139:0.03594160,29:0.02599950):0.01154444):0.02761870):0.00277858):0.00257381):0.02809654):0.00430841):0.00195571,(165:0.09097020,(((19:0.05972782,316:0.08640986):0.06633942,(153:0.06197158,(295:0.02421768,83:0.01720103):0.00349935):0.01787847):0.00463712,200:0.04877951):0.00802015):0.02432369):0.00119319):0.00215841,(((290:0.01555821,367:0.01622290):0.01875235,((((253:0.03553448,(256:0.02738403,451:0.03684081):0.01596575):0.03289174,(383:0.08559042,(79:0.02555961,(556:0.00843559,481:0.01638877):0.01007210):0.01715718):0.00970969):0.00491132,((((((9:0.02352222,504:0.03573059):0.00580032,((559:0.01968539,(466:0.02389484,363:0.04494701):0.00338176):0.00386447,(1:0.01480139,228:0.01708659):0.03707393):0.00305446):0.01612080,((((((152:0.01819916,151:0.00386235):0.01256930,419:0.02493893):0.00206282,((52:0.00378608,69:0.01083486):0.00759461,393:0.03974833):0.00420997):0.00950518,(43:0.01856006,(303:0.00263926,185:0.00664787):0.01955620):0.01221163):0.01959494,((371:0.02468975,(388:0.01817079,(115:0.01862235,441:0.02491259):0.00285285):0.00233396):0.02384982,((((355:0.01260438,545:0.01795207):0.03761122,270:0.02661425):0.00595988,((((218:0.02125584,(276:0.02628538,48:0.02434538):0.00347131):0.01000559,(217:0.02177623,53:0.02777211):0.01492791):0.00306691,(126:0.03751666,348:0.04480662):0.02887356):0.00340497,184:0.03759064):0.00563329):0.00048826,((340:0.01489291,65:0.01375647):0.02232546,12:0.03845873):0.00576863):0.00677537):0.01043054):0.00197115,((364:0.04280013,(271:0.02889778,(409:0.09230294,21:0.05359658):0.00595532):0.00416456):0.00609009,(86:0.03918660,55:0.05486359):0.03333676):0.02206092):0.00064632):0.00476214,(106:0.04758420,237:0.08560387):0.03558549):0.00110622,(((((505:0.01163212,75:0.05325256):0.01845516,((122:0.01013105,((473:0.00892542,150:0.03067261):0.00628877,456:0.01842711):0.00224250):0.00361821,((326:0.02642648,97:0.01282815):0.00032363,497:0.00615047):0.00701780):0.00268554):0.01236638,((62:0.01581613,(78:0.04269301,((80:0.01233165,233:0.00630984):0.04444401,405:0.03897200):0.00425714):0.00828403):0.01088906,((((((343:0.01969908,(235:0.00215905,417:0.02958829):0.00322698):0.01762326,(351:0.02161601,25:0.03556813):0.03095092):0.01940484,((((242:0.03869113,(436:0.00609266,((38:0.01259391,292:0.00961807):0.00530666,(471:0.02219102,236:0.01312493):0.00257416):0.00153320):0.00841376):0.01314947,50:0.04662862):0.00653717,((((225:0.04228853,282:0.01456435):0.00608630,305:0.02995692):0.00444304,562:0.07266691):0.03025809,506:0.05820201):0.00906906):0.00148630,190:0.01906452):0.00000001):0.00346806,(168:0.04870806,(513:0.07271017,(202:0.03134121,(143:0.02508905,516:0.02667716):0.00014776):0.01700705):0.00115837):0.00120100):0.00198526,((464:0.02166337,254:0.05450762):0.02673131,(((522:0.01033262,107:0.01253400):0.03053277,198:0.04598120):0.01546317,(((76:0.00909641,465:0.01723346):0.01416333,427:0.02585251):0.03221128,402:0.04908119):0.00543571):0.00090877):0.00232700):0.00060784,(((61:0.05428471,(518:0.14580737,10:0.07068071):0.04380625):0.00000001,494:0.05034353):0.00799640,((404:0.07080158,448:0.01203933):0.05562684,395:0.02025802):0.00341458):0.00000001):0.00076548):0.01981021):0.00174143,((460:0.08422440,(299:0.02741843,((164:0.01718242,(349:0.00809679,359:0.02701505):0.01337603):0.00490580,18:0.03057331):0.00627689):0.00318843):0.01243092,(32:0.03088580,496:0.02633461):0.06748907):0.03179458):0.00204806,246:0.06207549):0.00216810):0.00615931,(((((((((205:0.00989630,((443:0.01621779,416:0.01560320):0.00165658,(111:0.00598338,(260:0.02621613,379:0.01141832):0.00484026):0.00394533):0.00129156):0.00478211,(118:0.02547286,293:0.01205411):0.00150482):0.01325105,(487:0.03710911,399:0.03347086):0.03944459):0.00555883,140:0.06339692):0.00232525,((528:0.02864127,(500:0.07969018,176:0.01744546):0.00456468):0.03373662,338:0.05889397):0.00184993):0.00139439,298:0.06815740):0.01291569,((91:0.04702341,(455:0.00050975,134:0.00497975):0.00588854):0.01343720,((215:0.01586276,100:0.03052834):0.00447524,((14:0.00841659,563:0.00255761):0.04775649,((392:0.09099595,(((11:0.03008276,(4:0.06467223,101:0.02204431):0.00759530):0.01572815,30:0.06964823):0.00605458,273:0.06151928):0.00272075):0.00303495,508:0.05489972):0.00058151):0.01412368):0.00122560):0.01380092):0.00349016,243:0.02593698):0.00264004,((347:0.02861328,((567:0.02131424,507:0.01521964):0.00627120,(311:0.02283429,365:0.02006949):0.01179006):0.00160576):0.01446658,((251:0.02095587,430:0.02377396):0.00561543,(((159:0.02087001,186:0.03295747):0.00732853,420:0.03164608):0.00291592,((401:0.00108371,534:0.00105357):0.03557292,310:0.01866560):0.00613235):0.00596451):0.00138975):0.02201677):0.00570676):0.00071139):0.00147396,(((499:0.01691776,(89:0.04681611,(66:0.05564457,155:0.02626638):0.03650808):0.00410837):0.00291869,((469:0.01084296,312:0.01069468):0.02712813,((308:0.03793435,191:0.04057158):0.00950950,(480:0.01568931,512:0.02365044):0.03874430):0.01647692):0.00394070):0.02203078,((387:0.02007943,(36:0.00844557,341:0.02923333):0.00340922):0.01590363,(135:0.02682262,302:0.04990831):0.00112803):0.00439687):0.00127390):0.00855345):0.00296301,((549:0.01004951,((((82:0.00300434,454:0.00626825):0.00294740,565:0.01161221):0.00516766,(527:0.00327915,461:0.00473366):0.01950083):0.00117144,557:0.02927684):0.00053309):0.00150050,(((35:0.03502515,((72:0.05137707,(87:0.01692270,(156:0.01012901,(64:0.01262241,41:0.03587412):0.00480012):0.00048685):0.00254389):0.01295652,(309:0.02260487,550:0.02401750):0.00501978):0.00099541):0.00678887,((315:0.06726680,(285:0.01174510,(161:0.02370654,84:0.02586449):0.01488692):0.01138759):0.04321794,(((170:0.01099142,352:0.01610622):0.03903611,468:0.01719471):0.00905318,137:0.04130422):0.01927657):0.00883459):0.00170048,296:0.07640716):0.00125322):0.00565161):0.00126882):0.00265129,(193:0.03064885,(((433:0.00383334,123:0.00641573):0.03346274,(((((((44:0.01078536,22:0.01026949):0.00895912,566:0.03650909):0.02039152,((((141:0.00792295,421:0.00667169):0.02779582,(424:0.07732457,173:0.05242295):0.00911575):0.00286775,((525:0.01916395,463:0.01735824):0.01058007,(301:0.05759568,529:0.01750480):0.05594105):0.04104321):0.01568837,(((470:0.01155014,74:0.01655418):0.02929008,(((485:0.02102413,71:0.00125392):0.03094981,((428:0.02159177,472:0.01319840):0.00447216,49:0.04885600):0.00063878):0.00180324,(54:0.01772224,398:0.01555447):0.01068503):0.00544310):0.01369641,(((128:0.01077247,((519:0.01248602,229:0.00513529):0.00084976,422:0.00871595):0.00538817):0.03688160,(197:0.00374824,486:0.00759497):0.04141556):0.01301065,((376:0.00597758,358:0.00252457):0.03814912,((350:0.01139299,523:0.02983457):0.00628645,((306:0.03315857,(414:0.01205827,105:0.01981054):0.04594593):0.00465905,(328:0.01411554,(474:0.00119805,345:0.00396341):0.00548165):0.00630290):0.00132411):0.00641714):0.00886436):0.00082135):0.00367998):0.00230682):0.00146967,((33:0.08382867,(((((((((31:0.03140364,353:0.02481423):0.00895462,239:0.06072979):0.00278976,((413:0.01912774,368:0.03030675):0.04431166,(((((56:0.00649319,488:0.01314487):0.00628138,95:0.07305266):0.00296637,((212:0.02923528,(307:0.02183414,418:0.02210566):0.01690593):0.00184410,(((297:0.00555948,((396:0.01057811,85:0.00510890):0.00020446,(130:0.01087550,536:0.00997413):0.00137841):0.00066808):0.01687154,321:0.03319455):0.00233107,(146:0.01772028,(478:0.03524910,255:0.01248456):0.00356118):0.01127888):0.00291701):0.00052568):0.00178455,(283:0.05462992,262:0.04085351):0.00104022):0.00655308,524:0.01890046):0.00079129):0.00604114):0.00693518,(269:0.03268753,(449:0.05368711,(477:0.01965240,26:0.02979370):0.00242789):0.00227581):0.00123956):0.00253502,(501:0.03969772,423:0.03235021):0.04550396):0.00293341,(((109:0.02050706,381:0.02218361):0.02703504,((278:0.03448541,(((330:0.01580057,(346:0.02120934,(230:0.01621751,177:0.00761541):0.00494824):0.00631667):0.00129113,((250:0.00570753,(313:0.00545156,(47:0.01389594,498:0.01402158):0.00085618):0.00171254):0.05569780,((((407:0.00136918,114:0.01437695):0.00526975,458:0.01039603):0.00100813,397:0.01052849):0.01558676,(252:0.01255313,281:0.01607445):0.01248294):0.00326656):0.00559179):0.00024967,((521:0.01239852,(289:0.00677291,244:0.00911667):0.00180243):0.00540052,476:0.02931154):0.00323203):0.00914006):0.01224930,((542:0.01998717,92:0.02223728):0.02973832,(231:0.08242373,434:0.05815957):0.00777007):0.01070289):0.00561627):0.00288257,(((((530:0.07509071,(94:0.03073093,(40:0.02803063,555:0.03733856):0.08262698):0.00637584):0.00611212,447:0.15848086):0.00915795,(24:0.08898243,(88:0.03943953,169:0.06877559):0.03458895):0.04679552):0.00654715,((439:0.00883117,(6:0.00523261,493:0.00632917):0.00354614):0.01678365,453:0.04535806):0.00298162):0.01923163,(((160:0.04868520,23:0.00650143):0.00286638,(2:0.01957662,(261:0.00789952,411:0.01699192):0.00231713):0.00144225):0.00205592,(457:0.00834067,189:0.02165529):0.00781965):0.01468050):0.00127727):0.00558237):0.00174374,(((442:0.05503459,(426:0.05154085,51:0.04990593):0.01119185):0.01532536,(((380:0.03515220,113:0.01741036):0.01010310,511:0.02873815):0.01440909,(377:0.04554808,((339:0.02769293,374:0.01941402):0.00387985,(432:0.02399544,93:0.03085367):0.01487603):0.00603280):0.01632646):0.00226557):0.00903497,(((17:0.04240207,(194:0.03044894,(207:0.00707686,241:0.02176729):0.00672581):0.01040867):0.00486394,63:0.05171331):0.01170235,(320:0.17397127,(116:0.03922921,389:0.05736487):0.02540964):0.00852837):0.00336159):0.00092614):0.00319212,(124:0.03722358,67:0.02217560):0.00391430):0.01371935,((558:0.07120715,332:0.01892189):0.01044057,((526:0.01963182,503:0.03311297):0.02422399,(37:0.06118429,(73:0.09953096,179:0.10436194):0.00842405):0.03336315):0.00048659):0.00613277):0.01077657):0.01599667,(((((445:0.04445352,138:0.00428153):0.02523060,(227:0.01385576,(57:0.01606710,208:0.01895222):0.00424824):0.00442437):0.06495893,20:0.07349554):0.00799414,(136:0.06738051,((39:0.09644153,(541:0.08273091,171:0.12277398):0.03608303):0.01024747,(446:0.20464998,(222:0.15589615,483:0.15112663):0.09296782):0.15611795):0.02527225):0.18382965):0.00411291,(192:0.03496665,(490:0.01970308,287:0.01946395):0.02274642):0.01481405):0.01174367):0.00164006):0.00347392,247:0.10111047):0.01492121,((214:0.05123183,(219:0.06387295,15:0.03286827):0.01091475):0.01485972,(286:0.01689109,(((172:0.01530841,((440:0.01624799,319:0.01520088):0.00716130,385:0.01998487):0.00505005):0.01168295,(206:0.09274246,560:0.02539615):0.03613598):0.00069849,(((127:0.01883525,412:0.02667474):0.01963727,(((475:0.04815147,(144:0.01016038,42:0.00195814):0.02937736):0.00770525,543:0.03250390):0.00401006,158:0.04968881):0.00785032):0.00552272,(357:0.02586295,538:0.03002107):0.02640900):0.00368706):0.00752479):0.00223707):0.00752453):0.00327702,(((182:0.01814646,(435:0.02205469,98:0.02026426):0.02671827):0.00879916,390:0.04493748):0.00199195,(108:0.04738118,561:0.02481948):0.01062618):0.00190872):0.00389250):0.00057819,(187:0.07067696,(154:0.02260470,482:0.02032065):0.00712418):0.01313580):0.00932865):0.00831479):0.00710629,27:0.05258812);
tree best = [&U][-457122.44][ r 1.5128712 3.1593595 0.48057166 1.1737557 4.0970388 b 0.29223949 0.1744261 0.19467506 0.33865934 a 0.64913785 p 0.29606604 ]((2:0.02688517,(((189:0.01940962,457:0.00683378):0.01187390,(((((((346:0.01760027,(177:0.00465959,230:0.01347533):0.00548342):0.01024677,(((313:0.00544811,(47:0.01734279,498:0.01049565):0.00192041):0.00124056,250:0.00688674):0.05223719,((397:0.01370497,(458:0.01184042,(114:0.01579229,407:0.00174205):0.00580031):0.00056008):0.00970320,(252:0.01065307,281:0.01687587):0.01375426):0.00208060):0.00492903):0.00130478,(278:0.03984407,330:0.01048243):0.00676548):0.00036221,((289:0.00419851,(521:0.00831696,244:0.00643083):0.00138445):0.00469715,476:0.02581045):0.00371454):0.01788197,((542:0.01110118,92:0.02583361):0.03814639,434:0.07103754):0.00620593):0.00739028,(109:0.02291339,381:0.02914459):0.02169496):0.00427901,((231:0.08770733,(453:0.04310384,(((24:0.09537515,(88:0.02742075,169:0.08258502):0.02853155):0.04728532,(447:0.14734544,((94:0.03450153,(555:0.03106515,40:0.02764006):0.07492644):0.00738421,530:0.07672720):0.00468984):0.00888993):0.00887809,(439:0.00721178,(6:0.00734969,493:0.00611711):0.00218842):0.01581401):0.00351990):0.01122455):0.00446931,(((501:0.04101581,423:0.03840553):0.04340300,((269:0.03571934,((449:0.05469857,26:0.02264604):0.00241079,477:0.02067199):0.00281621):0.00148555,(239:0.05024215,(((413:0.02684238,368:0.02265987):0.03770445,(((262:0.04710385,283:0.05632298):0.00141404,(442:0.04953225,(((488:0.01579319,56:0.00958089):0.00762609,95:0.07350787):0.00436384,(((255:0.02675336,(146:0.00851434,478:0.03336495):0.00813821):0.00919960,((418:0.02561970,307:0.02435638):0.00721760,212:0.01929809):0.00380109):0.00336907,((536:0.01226194,(((130:0.00854773,297:0.00772792):0.00000001,85:0.00904172):0.00098599,396:0.00862290):0.00069986):0.01413959,321:0.03209417):0.00142893):0.00098944):0.00000001):0.00288229):0.00482106,524:0.01804763):0.00325274):0.00395556,(353:0.02699149,31:0.03227432):0.01361046):0.00290353):0.00684154):0.00310874):0.00369084,(((((17:0.03889299,(194:0.03314084,(207:0.01045098,241:0.01638580):0.00830302):0.00766078):0.00301690,63:0.07218332):0.01150111,((116:0.03724537,389:0.05438027):0.02254446,320:0.16199206):0.00902407):0.00259761,((426:0.05800929,51:0.03762924):0.02218147,(((380:0.03472985,113:0.01633482):0.00634898,511:0.02827016):0.01712348,(377:0.03846560,((374:0.01730656,339:0.02419421):0.00401213,(93:0.03121741,432:0.01865112):0.01471841):0.00878774):0.01616646):0.00167168):0.00835137):0.00126439,((67:0.02334206,124:0.04264854):0.00604632,(((((((192:0.03020742,(490:0.02174543,287:0.01602205):0.01861561):0.01865842,((((483:0.16107434,222:0.16855509):0.09117130,446:0.18436690):0.12430160,((39:0.09375507,(541:0.07835211,171:0.12592784):0.02691920):0.03038515,136:0.07058145):0.02019234):0.16017396,(((138:0.00808167,445:0.03855382):0.02358440,(227:0.01064502,(208:0.01836931,57:0.01680058):0.00684563):0.00040367):0.05291509,20:0.07390753):0.00985541):0.00690530):0.01524299,(((((358:0.00235162,376:0.00698042):0.03704682,((350:0.01123521,523:0.02546815):0.00432712,(((414:0.01209487,105:0.02073028):0.04654611,306:0.02641186):0.00326422,(328:0.01316265,(345:0.00363566,474:0.00131260):0.00224449):0.00552641):0.00073342):0.00786121):0.00740327,((74:0.01168063,470:0.00970903):0.03300043,(49:0.04250545,(((472:0.01899886,428:0.01828474):0.00478099,(54:0.01537016,398:0.01913769):0.00988463):0.00335416,(485:0.01555505,71:0.00210022):0.03310056):0.00006602):0.00650227):0.01019655):0.00084701,((((519:0.01181452,229:0.00220825):0.00144588,422:0.01084372):0.00446628,128:0.00724153):0.03296654,(486:0.01012611,197:0.00530384):0.03539938):0.01943787):0.00356738,(566:0.03818624,(22:0.01650325,44:0.00750283):0.01201725):0.01519253):0.00251154):0.00119531,((((((123:0.00500475,433:0.00666395):0.03539734,((187:0.07652649,(482:0.02511552,154:0.02087995):0.00699170):0.00971974,(((((280:0.04103963,196:0.06152231):0.04842248,459:0.03777443):0.01260728,((((((((300:0.01414222,120:0.03657340):0.00964749,263:0.02054231):0.00072044,60:0.06486272):0.02966860,((((265:0.02569559,((220:0.01064937,81:0.01069793):0.00948475,245:0.02937028):0.00834704):0.00300922,157:0.01231577):0.00355152,(((479:0.05349139,(375:0.01277693,520:0.02733382):0.00507391):0.00627599,(((234:0.02397758,(((258:0.02125027,46:0.04655476):0.00452040,(515:0.02795207,(334:0.00647877,249:0.00619682):0.03730703):0.00591155):0.00189443,(223:0.03970604,183:0.01990648):0.00051443):0.00667093):0.00143943,(325:0.01324038,509:0.02119550):0.00684313):0.00000001,400:0.02866730):0.00123529):0.00126775,553:0.02207975):0.00058771):0.00132729,((489:0.01783801,(548:0.01971496,537:0.02130087):0.00544986):0.03221900,((535:0.04968373,(410:0.05844269,(329:0.03835631,121:0.03199001):0.00542116):0.01165370):0.00430070,248:0.02100720):0.01997337):0.00158231):0.00395262):0.01431620,(103:0.03440129,(((277:0.06186717,(188:0.01724319,275:0.01312807):0.01803824):0.01347870,(167:0.04189712,(175:0.03191367,(((((((564:0.02519934,(163:0.01458680,(391:0.00895286,174:0.01372427):0.00754643):0.00192215):0.00121022,(((331:0.01410753,((544:0.02111972,314:0.01848519):0.01555130,(268:0.00644038,336:0.01968181):0.00303470):0.00020813):0.00136251,((((437:0.04705683,450:0.02897903):0.00515400,279:0.03403945):0.01105705,452:0.01128757):0.00100995,(429:0.03092064,58:0.09364058):0.02227083):0.00103496):0.00019030,(((16:0.00662134,(551:0.00577540,304:0.00967413):0.03509622):0.00177566,((112:0.04382842,342:0.03693901):0.00618996,344:0.01663515):0.00404990):0.00170690,294:0.01155013):0.00058308):0.00184958):0.00212638,(((166:0.00885650,204:0.04097002):0.01636492,384:0.04919138):0.00659631,(133:0.06337277,99:0.02207263):0.00485541):0.00470778):0.00179616,199:0.06353509):0.00260275,(408:0.11696694,((554:0.02277577,484:0.03397206):0.02063141,(462:0.05931921,216:0.01876837):0.00416252):0.00331542):0.00356610):0.00800269,(125:0.03238977,369:0.01321045):0.00799929):0.01127566,((((((539:0.02677765,131:0.05013064):0.04668919,(322:0.01226435,533:0.02073693):0.01019544):0.00541502,(540:0.06157861,(354:0.02632983,(272:0.05814063,(425:0.01036705,356:0.02886881):0.02230302):0.00255125):0.00197452):0.00373235):0.00441462,517:0.02787468):0.01056324,(259:0.06552629,547:0.03675926):0.02777737):0.00090510,((5:0.05775458,318:0.05078623):0.00386644,(((324:0.02044793,(238:0.00848934,(221:0.00604517,232:0.01463015):0.00034761):0.00368659):0.00376960,(104:0.00848599,147:0.01132552):0.00332252):0.01803148,(323:0.02067749,224:0.01182452):0.06359963):0.00901844):0.00500978):0.00445184):0.00397691):0.01200946):0.00068509):0.00147520,((((444:0.08598720,((((267:0.10031112,148:0.01629977):0.00540618,(366:0.02303663,((514:0.03790271,333:0.02509633):0.00129287,((492:0.01797744,129:0.05285076):0.01110778,((96:0.05631601,((361:0.01736180,(180:0.01508735,288:0.01350762):0.00944977):0.00482064,70:0.01304077):0.00192322):0.00335821,(531:0.01948044,28:0.04872288):0.00298974):0.02188603):0.00257882):0.00121480):0.00069985):0.00222153,((317:0.03590220,201:0.01674050):0.00774408,373:0.07451335):0.02321739):0.00323049,210:0.06061887):0.00656928):0.00344677,((((8:0.01060727,((386:0.02431234,(257:0.00704230,510:0.00797594):0.01029593):0.00319039,(406:0.04886125,(495:0.01285019,162:0.00739069):0.03422067):0.00246011):0.00432955):0.00063999,132:0.01303479):0.00881184,3:0.03399834):0.00124416,((7:0.02421588,142:0.01346604):0.00996804,((((77:0.00944754,266:0.02102487):0.01613479,362:0.04716926):0.00132218,59:0.00992385):0.01051722,45:0.01728096):0.01568998):0.00693816):0.00039123):0.00141210,181:0.02991389):0.00656270,((532:0.05657981,149:0.04415730):0.00531251,((394:0.01903174,178:0.02881493):0.00450742,378:0.03929715):0.01164686):0.00205227):0.00372482):0.00296193):0.00470783):0.00131061,((431:0.03189902,68:0.03078279):0.00601245,((13:0.01232904,117:0.01410162):0.01193758,((491:0.01045493,(34:0.01951481,502:0.01797407):0.00472679):0.00586073,(((203:0.01102389,264:0.01012636):0.00611932,(119:0.01028757,240:0.00862585):0.01326371):0.00209429,382:0.00979519):0.00182986):0.00822658):0.00224044):0.00672157):0.00868789,((274:0.01239185,195:0.01000410):0.00583840,((((370:0.00752439,291:0.02041916):0.01924043,(226:0.09408986,403:0.02718759):0.00191899):0.00914382,((327:0.05719023,415:0.02939020):0.03219020,((29:0.02650445,139:0.03691430):0.01382056,(110:0.03625241,209:0.06099473):0.01629261):0.02751956):0.00130782):0.00337186,((211:0.04410145,(((546:0.08019119,(335:0.04791008,145:0.03135334):0.01293408):0.00565705,(((((90:0.01596928,102:0.02807869):0.00120241,372:0.01188740):0.00560359,(552:0.01100294,337:0.03057877):0.00523335):0.01070232,(360:0.00645540,438:0.02419769):0.01377479):0.00186978,467:0.03876388):0.00339631):0.01196067,284:0.05988298):0.00659290):0.00434634,213:0.05534727):0.00233282):0.03590126):0.00300422):0.00181051,(((153:0.05221776,(295:0.02732751,83:0.01895500):0.00216650):0.01274488,(316:0.07246120,19:0.06805713):0.06909616):0.01090719,(165:0.08592760,200:0.04290694):0.00654191):0.03034462):0.00163314):0.00049171,((193:0.02898742,((((((((41:0.03583114,64:0.01444920):0.00435023,(72:0.04746422,156:0.00853669):0.00279335):0.00276718,87:0.01999800):0.01432160,(550:0.02444237,309:0.01933577):0.00569836):0.00186992,35:0.03573403):0.00260955,((((161:0.01846973,84:0.02279684):0.01373040,285:0.01418227):0.01019424,315:0.05958374):0.04845241,(137:0.04677918,(468:0.01771173,(170:0.01560327,352:0.01399059):0.04188450):0.00711089):0.01443067):0.01032042):0.00448822,((461:0.00745204,527:0.00280924):0.01723901,(557:0.02667343,(549:0.01130843,((454:0.00744222,82:0.00251831):0.00378743,565:0.01158975):0.00415670):0.00135834):0.00018250):0.00111762):0.00045888,296:0.07902698):0.00054440):0.01052141,(((((((512:0.02449204,480:0.01319610):0.03416584,308:0.03778298):0.00736629,191:0.04697334):0.00951680,(469:0.00932005,312:0.01828511):0.02243656):0.00311324,(89:0.05309678,((155:0.03244472,66:0.05362233):0.03186357,499:0.01714777):0.00244418):0.00664021):0.02236358,((((((((75:0.05351906,505:0.01113779):0.01998058,((497:0.00573179,(97:0.01348073,326:0.03056681):0.00234858):0.00672931,(122:0.00609781,(456:0.01828695,(150:0.03080679,473:0.00900639):0.00228903):0.00297865):0.00423066):0.00315537):0.01568840,(((254:0.05362459,464:0.02202896):0.02692037,(62:0.02522070,(((80:0.01586050,233:0.00747295):0.03549722,78:0.03444728):0.00333100,405:0.05676520):0.00926430):0.00592699):0.00186211,((((402:0.02315396,(518:0.18233236,10:0.05721284):0.02682331):0.02123344,494:0.05457575):0.00561134,(427:0.02764620,(465:0.02124931,76:0.00688144):0.01742558):0.03692843):0.00296374,((((((436:0.00550875,((236:0.00759169,(292:0.01066447,38:0.01384557):0.00441102):0.00108908,471:0.02333784):0.00230670):0.01182742,242:0.03804196):0.01060458,((305:0.03920517,((282:0.01047017,225:0.03706653):0.01197834,562:0.08117055):0.00176447):0.02629963,506:0.05875191):0.01290145):0.00317854,((50:0.05789640,190:0.02090517):0.00731452,(((417:0.02312521,343:0.01577502):0.00315004,235:0.00139443):0.01853070,(351:0.01849646,25:0.04064881):0.04335523):0.00974013):0.00373048):0.00404189,((395:0.01866526,((202:0.02321831,516:0.01686509):0.00319539,143:0.02444226):0.01644492):0.00230468,168:0.04992883):0.00043984):0.00110071,(((61:0.04603337,(404:0.07776793,448:0.01418959):0.04871092):0.00950374,513:0.06678425):0.00237012,((107:0.01370462,522:0.01117303):0.02866155,198:0.04055497):0.01391315):0.00309656):0.00122240):0.00000001):0.01629597):0.00257711,246:0.06493613):0.00154144,((((164:0.01613759,(359:0.02502471,349:0.01156837):0.00721920):0.00560958,18:0.02220038):0.00594507,(299:0.02290050,460:0.07368572):0.00417456):0.01636072,(32:0.02527039,496:0.02197501):0.07248340):0.03422176):0.00322170,(((371:0.02477434,(388:0.01756129,(115:0.02379964,441:0.02397626):0.00324609):0.00225832):0.02525261,((355:0.01495888,545:0.02358107):0.04564966,((((65:0.01728088,340:0.01298651):0.01931025,12:0.03818570):0.00411140,270:0.02663855):0.00190724,(((126:0.03909307,348:0.03756206):0.03272185,((217:0.02223839,53:0.02069223):0.02044887,(48:0.02631337,(276:0.02774849,218:0.02050685):0.00276192):0.00701700):0.00217460):0.00634835,184:0.04307919):0.00680223):0.00149001):0.00965052):0.00734082,((((466:0.02768567,(363:0.05341779,559:0.01877171):0.00248407):0.00468000,((504:0.03547803,9:0.01878470):0.00440549,(228:0.01608156,1:0.01730624):0.03684438):0.00118270):0.01527110,((43:0.01513091,(185:0.00356519,303:0.00191723):0.02149483):0.01315107,((393:0.03744785,(52:0.00741925,69:0.01350458):0.00601903):0.00828005,(419:0.02263411,(152:0.01614872,151:0.00357476):0.01525387):0.00220095):0.00864836):0.02065229):0.00212582,((21:0.04537426,((409:0.10420594,271:0.03418169):0.01183427,364:0.04105483):0.00808547):0.00266742,(55:0.04724930,86:0.04384366):0.03785434):0.01787800):0.00046806):0.00513105):0.00033313,(237:0.07498304,106:0.04502589):0.03133633):0.00537984,(((253:0.03338123,(451:0.02139171,256:0.02780743):0.01736376):0.03082799,(383:0.07886243,(79:0.02655024,(556:0.00652652,481:0.00812184):0.00986506):0.02186875):0.00856644):0.00618586,(((((((563:0.00225030,14:0.00773942):0.04669370,((((11:0.03059718,(4:0.07268022,101:0.02419562):0.00622791):0.01818554,30:0.05293432):0.00697206,(392:0.08439231,273:0.04794329):0.00356842):0.00425428,508:0.05517788):0.00177294):0.01518527,((215:0.01729228,100:0.03312040):0.00405030,(91:0.04892699,(134:0.00486596,455:0.00107001):0.00631315):0.01459381):0.00088356):0.01836212,243:0.02820011):0.00540705,(298:0.06106790,(((118:0.02484435,293:0.00940746):0.00270672,(205:0.00809840,(((260:0.02809226,443:0.01362774):0.00262324,(111:0.00700639,379:0.01509168):0.00341538):0.00214080,416:0.01758946):0.00096098):0.00695962):0.02086768,(338:0.04948560,((140:0.05226951,(399:0.03918974,487:0.02688702):0.03739517):0.00723585,((500:0.08926600,528:0.02038211):0.00524084,176:0.02761774):0.03425269):0.00321517):0.00038448):0.00336610):0.01309838):0.00425435,((430:0.02807055,((((311:0.01857045,365:0.01604175):0.00888830,(567:0.02282506,507:0.01633807):0.00409421):0.00315993,347:0.02857006):0.01145516,((420:0.03025399,(186:0.02895253,159:0.01818262):0.00823687):0.00274984,(310:0.02173071,(534:0.00040873,401:0.00076007):0.02976905):0.00513198):0.01046345):0.00138184):0.00273474,251:0.02766361):0.02100614):0.00445692,((302:0.04914284,135:0.02187042):0.00392761,((36:0.00668615,341:0.02173245):0.00562209,387:0.01884595):0.01640851):0.00488080):0.00196335):0.00058427):0.00090892):0.00911393,(367:0.02134664,290:0.01460058):0.01765397):0.00175357):0.00139598):0.00370983,27:0.05800761):0.01520380):0.00070331):0.00431592,(108:0.05587537,561:0.02548347):0.01556678):0.00148663,((182:0.01881838,(98:0.01543241,435:0.01373895):0.02415103):0.00845279,390:0.04222849):0.00437404):0.00323857,((((((127:0.01500008,412:0.02854018):0.01900712,((543:0.02788416,((42:0.00727334,144:0.00699665):0.02808270,475:0.05405533):0.01060132):0.00443124,158:0.04809354):0.00772638):0.00520577,(538:0.03435300,357:0.01823844):0.02273840):0.00651250,((560:0.02211046,206:0.08005920):0.04141683,(172:0.01549291,(385:0.01818139,(440:0.02348895,319:0.00866519):0.00769188):0.00415865):0.01247291):0.00272120):0.00604041,286:0.02051513):0.00071399,(214:0.05993077,(219:0.06296996,15:0.02852822):0.01113773):0.01731833):0.00390115):0.01668442,247:0.10420283):0.00437113):0.00139823,(((529:0.01996689,301:0.06627056):0.06533498,(463:0.01984017,525:0.01771779):0.00615354):0.03950620,((173:0.05601313,424:0.08674137):0.00941448,(421:0.00482020,141:0.00850764):0.02800932):0.00271057):0.01953157):0.01726624,33:0.08479790):0.00812732,(((332:0.02716368,558:0.07565064):0.01297926,(526:0.02461921,503:0.03379138):0.02010058):0.00181170,(179:0.13002390,(73:0.10103479,37:0.04483724):0.00797254):0.03421140):0.00808992):0.01410760):0.00421265):0.00260822):0.00477610):0.00140287):0.02086143):0.00276103,(160:0.04703627,23:0.00936945):0.00181700):0.00094145):0.00202142,411:0.01922990,261:0.01061412);
tree best = [&U][-445501.15][ r 1.2817194 3.1144596 0.42816325 1.0609445 3.8436018 b 0.28884161 0.17613868 0.189222 0.3457977 a 0.67243323 p 0.31114961 ](9:0.02263593,504:0.03650528,(((((((((122:0.00939222,((473:0.00980518,150:0.02865338):0.00396551,456:0.02387077):0.00171738):0.00380853,(326:0.02539836,(97:0.01470746,497:0.00344918):0.00063852):0.00686704):0.00215667,(505:0.00910670,75:0.06296728):0.01466523):0.01433334,(((494:0.07016809,(395:0.02470051,(168:0.04701873,((((402:0.03440797,10:0.09656150):0.01569779,(254:0.05877892,464:0.01954004):0.02671865):0.00321489,((107:0.01531933,522:0.01083459):0.03926201,(427:0.02296324,(465:0.01335967,76:0.00860658):0.01418478):0.03237162):0.00233636):0.00171922,(((513:0.06117648,(((80:0.01924583,233:0.00881205):0.03785134,(405:0.04468125,78:0.03091643):0.00656298):0.00361020,62:0.03366830):0.00927495):0.00115827,((61:0.04745135,((198:0.03955310,518:0.17047350):0.01222218,(404:0.07939806,448:0.00815872):0.05569596):0.00200451):0.00329793,((516:0.01754419,143:0.02399835):0.00160976,202:0.02767667):0.01902098):0.00213376):0.00043635,(((343:0.01743334,(417:0.01985119,235:0.00380142):0.00576986):0.01786053,(25:0.03301774,351:0.01544027):0.03563219):0.01560140,(((50:0.05404981,(242:0.03432814,(((292:0.00781708,38:0.01589552):0.00547591,(471:0.02540422,236:0.01116328):0.00348427):0.00110376,436:0.00712463):0.01024356):0.00967536):0.00350223,((305:0.03256362,((225:0.04021945,282:0.01883685):0.00600128,562:0.07963892):0.00280868):0.03194338,506:0.05401026):0.01318092):0.00488494,190:0.01840888):0.00000001):0.00272047):0.00217977):0.00025755):0.00059408):0.00156523):0.01042518,((32:0.02894171,496:0.02097361):0.07781893,((460:0.07415461,299:0.02016017):0.00398807,(((359:0.02918757,349:0.01281919):0.00841163,164:0.01651827):0.00631801,18:0.02892201):0.00466120):0.01916580):0.03141140):0.00298793,(237:0.09410927,106:0.04757834):0.02693150):0.00334737):0.00513111,(((387:0.01856528,(341:0.02325942,36:0.01178973):0.00882151):0.01522324,(135:0.02531566,((253:0.03721329,(256:0.02267382,451:0.02707870):0.01230095):0.03362305,302:0.04723990):0.00449215):0.00287969):0.00351402,((((383:0.08228305,(79:0.02556451,(556:0.00968104,481:0.01374894):0.00862434):0.01871664):0.01126842,(((499:0.01652643,89:0.04898519):0.00536005,(66:0.03952565,155:0.03193669):0.03096302):0.00393076,((469:0.01086292,312:0.01166670):0.02322919,((308:0.03179203,191:0.03364133):0.01415136,(512:0.02112880,480:0.01191651):0.03763776):0.00996371):0.00202058):0.01960738):0.00095995,((243:0.03851985,((((455:0.00000001,134:0.00457248):0.00643157,91:0.04417353):0.01489302,((215:0.02109116,100:0.02764776):0.00804089,(508:0.05835384,((((11:0.03468902,(101:0.02241935,4:0.06572718):0.01166132):0.01688368,30:0.05753858):0.00702663,(273:0.04381983,392:0.07753012):0.00295175):0.00880333,(563:0.01145124,14:0.00689568):0.03716388):0.00085616):0.01082687):0.00163441):0.01641652,(((140:0.05942233,(((293:0.00558174,118:0.01858870):0.00203504,(205:0.00894450,((111:0.00607010,(260:0.02433150,379:0.00718519):0.00447652):0.00304090,(443:0.01356208,416:0.01550853):0.00186557):0.00229279):0.00652469):0.01192000,(399:0.03287946,487:0.02735304):0.03406440):0.00309805):0.00304186,(338:0.04866590,(176:0.02708032,(528:0.02264996,500:0.09078837):0.00426263):0.03838874):0.00317547):0.00331601,298:0.06910751):0.01298769):0.00430353):0.00231273,((((310:0.02083752,(401:0.00147204,534:0.00197297):0.03005774):0.00577692,((186:0.03350593,159:0.01933593):0.00761828,420:0.02869090):0.00220370):0.01009679,(347:0.02621202,((311:0.02428240,365:0.01664781):0.01088177,(507:0.01560326,567:0.02242380):0.00511068):0.00205204):0.01476923):0.00110608,(251:0.01967485,430:0.02601780):0.00521578):0.02559948):0.00601339):0.00102396,((367:0.01791174,290:0.01781058):0.02250236,(((557:0.02155867,296:0.06447506):0.00185825,((((315:0.05983116,((161:0.02096532,84:0.02445022):0.01578797,285:0.01827207):0.01340539):0.03864373,(137:0.04058855,(468:0.01656237,(170:0.01153242,352:0.01662927):0.03714859):0.00783291):0.01475574):0.00971094,(((87:0.01534846,((156:0.01010255,72:0.04595810):0.00043409,(64:0.01568654,41:0.03234861):0.00221006):0.00247198):0.01531421,(309:0.02319629,550:0.02443583):0.00458066):0.00159163,35:0.03222806):0.00548371):0.00298116,(549:0.01060137,((565:0.01386796,(454:0.00924889,82:0.00251318):0.00541424):0.00443553,(461:0.00478292,527:0.00309613):0.01855897):0.00161025):0.00138099):0.00133760):0.00611244,(((195:0.00816225,274:0.01221435):0.00985942,((213:0.05450049,((((327:0.06614454,415:0.03160449):0.02739537,((110:0.03529941,209:0.06517616):0.01894202,(29:0.02394394,139:0.04229135):0.01580663):0.01817256):0.00313854,((291:0.02169154,370:0.01089058):0.02009513,(403:0.03231558,226:0.09296707):0.00085068):0.00503906):0.00449205,(211:0.04138486,(284:0.05396418,(((145:0.03281569,335:0.04546694):0.00929514,546:0.06335982):0.01116168,(((372:0.01522607,(102:0.02977706,90:0.01983105):0.00259915):0.00433366,(337:0.02929828,552:0.00895294):0.00768317):0.01137195,(467:0.04610437,(360:0.00478334,438:0.02491501):0.01159455):0.00482593):0.00237629):0.01016654):0.01170885):0.00442761):0.00433280):0.02408213,((((((((210:0.06114346,(373:0.06426510,(201:0.02098426,317:0.03912796):0.00814938):0.02242375):0.00179893,(((129:0.05180291,492:0.02621460):0.00897347,(((70:0.00955110,((180:0.01250449,288:0.01739434):0.01164696,361:0.01721007):0.00432853):0.00266515,96:0.05547720):0.00209302,(28:0.04400353,531:0.02145662):0.00251066):0.01646527):0.00453743,((267:0.08344230,148:0.01721751):0.00286057,(333:0.02103913,(366:0.02057827,514:0.03740155):0.00160268):0.00119617):0.00145160):0.00242630):0.00945938,((((45:0.01463628,(((266:0.02233036,77:0.00741382):0.01326795,362:0.04623999):0.00139368,59:0.00851252):0.00696672):0.01559822,(142:0.01665391,7:0.02021566):0.00946961):0.00166250,((((257:0.00954334,510:0.00930266):0.00874727,(406:0.04978424,386:0.02299579):0.00234238):0.00154301,(495:0.01418331,162:0.00502065):0.03078017):0.00556558,(8:0.00714344,132:0.01345206):0.00135966):0.00910022):0.00175750,(3:0.03642807,(181:0.03437241,444:0.07964070):0.00297129):0.00232865):0.00076350):0.00600248,(149:0.04975255,532:0.05320905):0.00392300):0.00160522,(178:0.02427804,(394:0.02065472,378:0.03569007):0.00313358):0.01605449):0.00211298,((103:0.03098284,((275:0.01315781,188:0.01640400):0.01471526,277:0.06043134):0.01259520):0.00039234,((((((540:0.05774295,((517:0.03070562,((533:0.02213636,322:0.01302200):0.01193516,(539:0.02526061,131:0.04999424):0.03734819):0.00088168):0.00691694,(((425:0.00972415,356:0.02575715):0.02160654,354:0.02463137):0.00229532,272:0.05052888):0.00411455):0.00300934):0.01328901,(259:0.06993883,547:0.03277960):0.02118798):0.00094810,((5:0.05276743,318:0.05711878):0.00357219,(((324:0.01759076,((232:0.01503306,221:0.00532712):0.00169144,238:0.00653804):0.00268736):0.00615881,(147:0.01021220,104:0.01106019):0.00399801):0.01967593,(224:0.01382173,323:0.02297768):0.05326086):0.00624895):0.00314897):0.00206090,((((199:0.05806302,((99:0.02675754,((166:0.00987904,204:0.05186535):0.00913403,384:0.03745856):0.00490683):0.00301108,133:0.05357974):0.00458503):0.00198977,((((294:0.01010196,163:0.00995787):0.00032965,(174:0.01407012,391:0.00917126):0.00628360):0.00210988,564:0.02264792):0.00153308,((16:0.00880141,((304:0.00529765,551:0.00475288):0.03583070,((342:0.03846057,112:0.02992852):0.00617635,344:0.02019403):0.00456305):0.00183118):0.00190187,((331:0.01348353,((336:0.02089424,268:0.00648320):0.00127576,(314:0.01917145,544:0.02409487):0.00935670):0.00017635):0.00021031,((452:0.01479599,(279:0.04163009,(450:0.03329372,437:0.04554412):0.00516221):0.00747523):0.00142722,(429:0.03270853,58:0.09451106):0.02338633):0.00068903):0.00023397):0.00091297):0.00163114):0.00212462,(((484:0.04362251,554:0.02162361):0.01478505,(216:0.01800860,462:0.07939253):0.00480563):0.00514879,408:0.11615258):0.00252276):0.00952733,(369:0.01468078,125:0.03038792):0.01118648):0.00890026):0.00450745,175:0.02745128):0.01075989,167:0.04555539):0.00101109):0.00334816):0.00641719,(((263:0.01716051,(300:0.01475587,120:0.03156431):0.00992662):0.00137794,60:0.05613171):0.03565330,(((248:0.01693747,(535:0.03517955,((121:0.03526370,329:0.04058241):0.00957175,410:0.05371209):0.01037690):0.00411394):0.02138173,(553:0.02488774,((234:0.02329149,(((183:0.01922316,(515:0.02364000,(334:0.00475276,249:0.01067586):0.04042539):0.00288731):0.00219851,((46:0.04955735,258:0.02400667):0.00468540,223:0.03875949):0.00352946):0.00595203,(400:0.03186603,(479:0.04809477,(375:0.01290972,520:0.02782322):0.00505010):0.00666128):0.00276096):0.00091419):0.00044628,(325:0.01211723,509:0.02090004):0.00444264):0.00047789):0.00044517):0.00054340,(((245:0.02359150,(81:0.00990884,220:0.00575488):0.00499585):0.00863072,265:0.02672547):0.00084450,((489:0.01886890,(548:0.01667731,537:0.02157877):0.00393270):0.03061465,157:0.01044666):0.00590508):0.00103102):0.00430050):0.01389122):0.00383224,((68:0.03102098,431:0.02844828):0.00473169,(((491:0.01540045,(34:0.02420647,502:0.01561611):0.00261549):0.00357709,(382:0.01199893,((264:0.00760664,203:0.01018541):0.00464510,(240:0.01012639,119:0.01262084):0.00716317):0.00104699):0.00046348):0.00657066,(13:0.01501779,117:0.01741400):0.00707392):0.00120666):0.00581803):0.00764569):0.00416228):0.00293561,(((27:0.05138462,459:0.03924249):0.00960950,((((187:0.08784355,(154:0.01675986,482:0.02183328):0.00665998):0.01364323,(123:0.00594606,433:0.01196333):0.03495492):0.00075261,(((390:0.03823111,((98:0.01670150,435:0.02303635):0.01986972,182:0.01134924):0.01173348):0.00523443,(((214:0.05704864,(15:0.03639784,219:0.06799544):0.00914939):0.01698535,((((206:0.07847481,560:0.02306334):0.03681384,(172:0.01450510,((440:0.02561315,319:0.01234734):0.00515883,385:0.01869098):0.00291984):0.01029110):0.00140567,((538:0.02846944,357:0.02040971):0.01812253,((412:0.02637846,127:0.01379649):0.01944393,((543:0.02974711,158:0.04609743):0.00422714,(475:0.04828116,(144:0.00842128,42:0.00821540):0.03254101):0.01038102):0.00764834):0.00608165):0.00521735):0.00748799,286:0.01558878):0.00092470):0.00609829,(247:0.09334115,((((((486:0.00825833,197:0.00722117):0.04005609,(128:0.01013492,(422:0.01073035,(519:0.01051709,229:0.00417044):0.00170455):0.00050320):0.03603043):0.01275348,(((301:0.06321756,529:0.02042338):0.05152141,(463:0.01856041,525:0.02253804):0.00480924):0.04105389,((141:0.00803678,421:0.00531803):0.02736562,(424:0.07501963,173:0.04949092):0.00612074):0.00508694):0.01757421):0.00327856,(((49:0.03583643,(((428:0.02079176,472:0.01469292):0.00424335,(398:0.01453698,54:0.01212652):0.01174197):0.00417471,(71:0.00059614,485:0.01592243):0.03303796):0.00187661):0.00496057,(74:0.01263296,470:0.01198422):0.03032786):0.01388397,((358:0.00232578,376:0.00700568):0.04170738,((350:0.01138269,523:0.02704106):0.00356864,(((345:0.00420750,474:0.00126277):0.00334494,328:0.01365604):0.00472554,((414:0.01315614,105:0.01987091):0.04675989,306:0.02839850):0.00557667):0.00219820):0.00403727):0.00786013):0.00142312):0.00234007,(566:0.03626582,(22:0.01576011,44:0.00689324):0.01089766):0.01632548):0.00270486,((((((558:0.06855393,332:0.02295743):0.01340024,((37:0.05416259,73:0.11268489):0.01252882,179:0.11520562):0.03141536):0.00228911,(503:0.03694822,526:0.01952266):0.02730935):0.01206127,((((63:0.05605836,(17:0.04036447,((241:0.01888890,207:0.01176611):0.00710351,194:0.03475491):0.00466438):0.00595313):0.01082612,((((((411:0.01970561,261:0.00963552):0.00092652,23:0.00903935):0.00207368,((457:0.00823468,189:0.01951376):0.00924832,(2:0.01143583,160:0.04589897):0.00616191):0.00350048):0.02233443,((((439:0.00807440,(6:0.00606641,493:0.00517316):0.00198046):0.01708159,453:0.04324852):0.00398218,((24:0.08378633,(88:0.03359185,169:0.06077050):0.03195892):0.04994673,(447:0.16801650,((94:0.03692694,(40:0.02726242,555:0.02719860):0.07559891):0.00275423,530:0.08234382):0.00476608):0.00939986):0.00772479):0.01397102,(((278:0.04041475,((((289:0.00572991,(521:0.01402313,244:0.00485817):0.00137961):0.00333232,476:0.02747169):0.00169939,330:0.01758420):0.00097539,(((230:0.01164767,177:0.00692263):0.00400052,346:0.01932351):0.00724502,((((397:0.01531926,(407:0.00167733,114:0.01332436):0.00761369):0.00124552,458:0.00786643):0.01568906,(281:0.01600828,252:0.01014813):0.01011358):0.00157971,((498:0.01193762,(250:0.00716184,313:0.00517248):0.00174470):0.00199911,47:0.01418871):0.05459857):0.00359336):0.00065816):0.00570931):0.01101205,((92:0.02741437,542:0.01916848):0.03170018,(231:0.07649449,434:0.06193434):0.00770018):0.00281596):0.00960481,(109:0.01596969,381:0.02069786):0.02149861):0.00200231):0.00056329):0.00444096,(((((26:0.02306626,477:0.02175549):0.00215532,449:0.05797766):0.00136789,269:0.03367553):0.00307179,((239:0.05756397,(353:0.02214915,31:0.03788702):0.01373954):0.00149021,((524:0.02180242,(442:0.05016201,(((283:0.05369679,((321:0.02843332,((536:0.00960851,130:0.00652393):0.00068498,((85:0.00858235,396:0.01161010):0.00074388,297:0.00722850):0.00025760):0.01443414):0.00461842,((255:0.02177339,(146:0.01458714,478:0.02854763):0.00709090):0.01283841,((307:0.01720616,418:0.02627545):0.01381497,212:0.02525131):0.00116409):0.00153981):0.00122404):0.00201123,(95:0.07312037,(488:0.01499731,56:0.00735063):0.00509549):0.00241837):0.00042098,262:0.04173912):0.00062144):0.00361908):0.00228975,(368:0.02031048,413:0.02627417):0.03327546):0.00556362):0.00897230):0.00203464,(423:0.03123462,501:0.03217462):0.04831191):0.00416255):0.00140275,((426:0.06038395,51:0.04593292):0.02336018,((377:0.04028499,((432:0.01735449,93:0.03301918):0.01606092,(374:0.01309250,339:0.02974022):0.00199312):0.00888115):0.01617354,((380:0.03451903,113:0.01944594):0.00836571,511:0.02935431):0.01404743):0.00097235):0.01050910):0.00085384):0.00211346,((116:0.03659672,389:0.05185829):0.01569958,320:0.15153952):0.01353186):0.00120675,(124:0.04666238,67:0.02710248):0.00293244):0.01099656):0.01315353,33:0.08213735):0.01501475,(((20:0.07533143,((227:0.01324093,(208:0.01638972,57:0.01726634):0.00379180):0.00400656,(445:0.04932088,138:0.00488829):0.02316407):0.05691301):0.00785937,(((222:0.14949805,483:0.14364751):0.08933285,446:0.17266916):0.13929876,(136:0.06027489,((171:0.11406093,541:0.07490413):0.02395194,39:0.10122076):0.02493463):0.02875953):0.16132244):0.00390331,((287:0.01878543,490:0.01795754):0.02067075,192:0.03073534):0.01741877):0.01448077):0.00119020):0.00466786):0.01629042):0.00316871):0.00215005,(108:0.05114654,561:0.02964956):0.01275839):0.00285679):0.00922996,193:0.03047973):0.00686762):0.00376986,(((((316:0.08433049,19:0.05610008):0.06145845,((83:0.02063734,295:0.02237100):0.00371809,153:0.05392865):0.01517626):0.00756066,200:0.04528385):0.00543935,165:0.09460777):0.02790794,(280:0.03733565,196:0.05383926):0.05307065):0.00287604):0.00069868):0.00165767):0.00080139):0.00841623):0.00176603):0.00429590):0.00438647,((43:0.01244658,(303:0.00481647,185:0.00533341):0.01931800):0.01406940,((419:0.02347483,(151:0.00339111,152:0.01840713):0.01333473):0.00357684,(393:0.03379455,(52:0.00745944,69:0.01201773):0.00792838):0.00529995):0.01040303):0.02122576):0.00091312,((371:0.02845736,((115:0.01613937,441:0.02020450):0.00431229,388:0.02185105):0.00000001):0.02430716,(((184:0.03734293,(((348:0.03547524,126:0.04286499):0.02454341,(218:0.01918598,(48:0.02845079,276:0.01981754):0.00265904):0.00707624):0.00053492,(53:0.02604135,217:0.01969176):0.01510365):0.00625521):0.00702121,(((65:0.01884291,340:0.01845430):0.01473046,12:0.04235110):0.00416347,270:0.03118095):0.00257093):0.00123382,(545:0.02473329,355:0.01719401):0.04161065):0.00537868):0.00641609):0.00131757,(246:0.06256987,(((364:0.03566590,(409:0.08997490,271:0.02981996):0.01229232):0.00739784,21:0.05125714):0.00326187,(55:0.03694554,86:0.05195077):0.03746897):0.01733839):0.00355032):0.01915042,((559:0.01920911,(466:0.03096767,363:0.04670651):0.00242934):0.00541315,(1:0.01392011,228:0.02120680):0.03035069):0.00163156):0.00901518);
tree best = [&U][-447537.98][ r 1.3588511 3.0547914 0.4343003 1.1274387 4.2130678 b 0.29818972 0.17073898 0.19536184 0.33570946 a 0.67068284 p 0.30579671 ](264:0.00896613,203:0.00878988,((119:0.01243375,240:0.00787720):0.00709903,(382:0.01057392,((491:0.01409772,(502:0.01535228,34:0.02129401):0.00433375):0.00490833,((((((103:0.02667980,((275:0.01223388,188:0.01246301):0.01525222,277:0.06003136):0.01215454):0.00032693,(((((((((99:0.02708687,133:0.04928726):0.00384795,((204:0.05606188,166:0.01136588):0.00766708,384:0.04597327):0.00458915):0.01021908,(((((342:0.04424335,344:0.01996158):0.00250326,112:0.04518112):0.00747237,452:0.01314959):0.00196455,((((((304:0.00450465,551:0.00482555):0.03809419,(544:0.02511216,314:0.01465219):0.00782476):0.00063840,199:0.05955245):0.00089300,16:0.00771585):0.00040400,(((279:0.03879762,(437:0.05004582,450:0.03468049):0.00726468):0.00420522,408:0.11163223):0.00354187,(((268:0.00704134,336:0.01522261):0.00350367,(58:0.08475528,429:0.03207226):0.02548690):0.00130855,331:0.01088568):0.00010138):0.00000001):0.00079024,294:0.01769559):0.00000001):0.00119014,((163:0.01142354,(174:0.01281415,391:0.00574499):0.00788349):0.00370983,564:0.02365979):0.00130814):0.00029905):0.00141524,((462:0.06488173,216:0.01585568):0.00385194,(554:0.02661165,484:0.03639178):0.01330402):0.00958608):0.00883135,(369:0.01127163,125:0.03477620):0.00918659):0.01316858,((((323:0.02047252,224:0.01939503):0.05222291,((147:0.01330021,104:0.00662122):0.00434257,(324:0.01661361,((232:0.01931258,221:0.00503444):0.00267965,238:0.00684800):0.00198773):0.00472848):0.01847833):0.00628496,(5:0.05668761,318:0.05292629):0.00600060):0.00434598,(259:0.07401793,547:0.04058658):0.01473351):0.00110721):0.00196261,((517:0.02440889,((533:0.02126365,322:0.01680693):0.00641034,(539:0.02724557,131:0.06449921):0.04669060):0.00593062):0.00734708,((354:0.02390474,((425:0.00748100,356:0.02502036):0.02157832,272:0.05551516):0.00117000):0.00157801,540:0.05601457):0.00552238):0.01314626):0.00176147,175:0.02558037):0.01199563,167:0.04007646):0.00110924):0.00339918,(((532:0.04758786,149:0.04619169):0.00607861,(178:0.02391317,(378:0.04076937,394:0.02430659):0.00442244):0.01022505):0.00286295,((210:0.05351177,((373:0.06454727,(317:0.03501327,201:0.01634460):0.00843102):0.02059277,((((96:0.04727845,28:0.04736161):0.00376553,((((180:0.01769289,288:0.01422728):0.01088480,361:0.01909596):0.00522364,70:0.01306829):0.00436051,531:0.02317435):0.00092654):0.01691362,(492:0.02059512,129:0.05282981):0.00756685):0.00443408,((333:0.01898983,(514:0.03156677,366:0.02104238):0.00143331):0.00255156,(267:0.09769145,148:0.02036327):0.00225721):0.00096050):0.00287124):0.00244974):0.00764571,(((((((59:0.00938240,(77:0.01329775,266:0.02173004):0.01459979):0.00186033,362:0.04523994):0.00673142,45:0.01865111):0.01806056,(7:0.02152113,142:0.01363196):0.00900573):0.00593931,(3:0.03063640,((132:0.01154095,(((495:0.01166742,162:0.00444610):0.02619706,(257:0.00956137,510:0.00746688):0.00860055):0.00211346,(406:0.04803778,386:0.02260476):0.00223415):0.00507920):0.00063920,8:0.00918992):0.00747279):0.00206767):0.00018680,444:0.07811602):0.00030812,181:0.02951164):0.00014236):0.00682352):0.00220954):0.00369089,(((248:0.01959660,((410:0.04696220,(121:0.03121797,329:0.03687928):0.00861480):0.01407172,535:0.04352838):0.00396748):0.02072439,((60:0.06061926,(300:0.01255826,120:0.02737371):0.00791662):0.00086777,263:0.01583071):0.03430687):0.00314309,((157:0.01492118,((537:0.01891886,548:0.01804798):0.00536101,489:0.02147555):0.02938132):0.00639564,((245:0.02296700,(81:0.00975319,220:0.00653438):0.01373550):0.00617544,((((400:0.02871413,(479:0.04528918,(375:0.01357117,520:0.02385679):0.00538290):0.00295871):0.00251530,234:0.02033770):0.00013254,(325:0.01023567,509:0.01624097):0.00494148):0.00116653,((553:0.02224163,(((258:0.01977907,46:0.04345820):0.00530730,223:0.04152994):0.00295930,(183:0.02004484,((249:0.00874926,334:0.00555279):0.03251295,515:0.02532438):0.00225374):0.00315709):0.00386626):0.00083598,265:0.02053394):0.00074585):0.00166029):0.00000001):0.00094035):0.01299811):0.00273302,((((((527:0.00212082,461:0.00599194):0.01791298,(((285:0.01553437,(84:0.02379648,161:0.02222515):0.01308571):0.00964600,315:0.05759852):0.05103294,((468:0.01250126,(170:0.01154019,352:0.01891788):0.03696818):0.00767296,137:0.04312568):0.01505158):0.01050201):0.00157159,(557:0.03122198,((296:0.06674945,(((87:0.01596599,(64:0.01848382,(41:0.03420169,(72:0.04951762,156:0.01109490):0.00140802):0.00061687):0.00163674):0.01048890,35:0.03126132):0.00439396,(309:0.02044625,550:0.02103683):0.00643008):0.00428134):0.00021790,(549:0.01120216,(565:0.01332413,(454:0.00784725,82:0.00300097):0.00324094):0.00350054):0.00135290):0.00099461):0.00098032):0.00527714,((((((155:0.03073856,66:0.04178855):0.04064732,(499:0.02062230,89:0.05054643):0.00484100):0.00355918,(((512:0.02101944,480:0.01256773):0.02938183,(308:0.03973406,191:0.04182174):0.01238847):0.01450870,(312:0.01209432,469:0.00755438):0.02274474):0.00141731):0.02138785,((((243:0.03096098,(((455:0.00108788,134:0.00394127):0.00451659,91:0.04333056):0.01399166,((215:0.01702621,100:0.03449441):0.00701548,(((30:0.05738227,(11:0.02771380,(4:0.06655390,101:0.02365845):0.01112779):0.01733407):0.00652549,(392:0.09057674,273:0.04761544):0.00353671):0.00720385,((14:0.00858143,563:0.00949535):0.03918755,508:0.04873574):0.00232456):0.01255078):0.00115394):0.01708786):0.00315397,(((((293:0.00692717,118:0.02490699):0.00052198,(205:0.00658915,(416:0.01171891,(443:0.01485142,(111:0.00461649,(379:0.01338782,260:0.02044414):0.00144768):0.00229595):0.00152640):0.00070014):0.00502315):0.01748739,((298:0.05800529,(487:0.03551574,399:0.03659313):0.03460826):0.00560901,((500:0.07370919,528:0.02152998):0.00668057,176:0.02780022):0.04077898):0.00181183):0.00294155,(140:0.05397948,338:0.05335760):0.00218934):0.01465669,(((((311:0.02064354,365:0.01577595):0.00987113,(567:0.02017451,507:0.01392109):0.00241262):0.00336833,347:0.02251133):0.01421491,((186:0.02592969,159:0.02120710):0.00663077,(420:0.03173333,(310:0.01967735,(534:0.00253048,401:0.00129790):0.02980931):0.00237985):0.00186449):0.01131017):0.00159841,(251:0.02666500,430:0.02586079):0.00336794):0.02309141):0.00341841):0.00658804,((237:0.08147710,106:0.04620140):0.02789105,(((36:0.00942237,341:0.02171969):0.00218941,387:0.01642515):0.01601506,(135:0.02659171,302:0.06166609):0.00180021):0.00240330):0.00170042):0.00129963,(((256:0.02932257,451:0.02270169):0.01144344,253:0.02856934):0.03173792,(383:0.08659910,(79:0.02140394,(556:0.01179533,481:0.01107097):0.00482784):0.01665650):0.00833659):0.00338644):0.00032248):0.00078008,(((((((65:0.01992115,340:0.01381406):0.01379800,12:0.03668276):0.00667787,(270:0.03160705,(545:0.02625459,355:0.01429671):0.03300769):0.00297238):0.00166433,(184:0.04345508,(((53:0.02458113,217:0.02010349):0.02168785,(48:0.03067319,(218:0.01877920,276:0.02624707):0.00147023):0.00942285):0.00169836,(348:0.04034448,126:0.04634238):0.03313873):0.00508171):0.00665946):0.00950126,((441:0.02209997,115:0.01989020):0.00395459,(388:0.01753389,371:0.02595932):0.00035665):0.02418378):0.00890204,(((43:0.01485491,(303:0.00199556,185:0.00484157):0.02043262):0.01137365,(419:0.02740416,((393:0.03204424,(69:0.00861193,52:0.00549078):0.00690590):0.00505059,(151:0.00537451,152:0.01859558):0.01390055):0.00195884):0.00708306):0.02141400,((((409:0.11628132,271:0.03070796):0.01153529,364:0.04294252):0.00763542,((55:0.03137738,86:0.04632065):0.04527575,21:0.04922505):0.00279695):0.01939563,((9:0.01853882,504:0.03737112):0.00502900,((559:0.02407930,(466:0.03272368,363:0.03922420):0.00359888):0.00382994,(1:0.01789943,228:0.01279534):0.03755972):0.00207195):0.01558688):0.00142032):0.00013703):0.00659528,((((((97:0.01187679,326:0.02219894):0.00077098,497:0.00556934):0.00814601,(122:0.00961985,(456:0.01850630,(473:0.01248984,150:0.02638161):0.00367781):0.00125992):0.00449543):0.00398410,(505:0.00819060,75:0.05527830):0.01866943):0.01262292,(((((518:0.15712747,10:0.05040775):0.03777742,402:0.02933716):0.01456597,494:0.05338027):0.00667257,((62:0.01986340,((233:0.01027439,80:0.01247874):0.03399214,(78:0.03360867,405:0.04032208):0.00707946):0.00483658):0.01194028,((168:0.04324355,(((198:0.05251618,(522:0.01228933,107:0.01604189):0.02939369):0.01232919,(61:0.04236453,513:0.05335151):0.00658730):0.00049783,(((404:0.07511561,448:0.00958829):0.05887160,395:0.02068095):0.00299002,((254:0.06191396,464:0.01908891):0.02760716,(202:0.02750911,(143:0.02863591,516:0.01839960):0.00073410):0.01592088):0.00467032):0.00209088):0.00019444):0.00030073,(((((436:0.00877875,((292:0.00892461,38:0.01603687):0.00623734,(471:0.02620608,236:0.00772629):0.00420080):0.00193006):0.01420566,242:0.03036775):0.00759205,(506:0.06295428,(((225:0.03781082,282:0.01333293):0.00793501,305:0.03292437):0.00262371,562:0.07540174):0.02790590):0.00525523):0.00350483,((190:0.02301983,50:0.03662060):0.00260552,((343:0.01607973,(417:0.02011510,235:0.00258240):0.00416414):0.01958209,(351:0.01017792,25:0.03831069):0.03809042):0.01517470):0.00062634):0.00400145,(427:0.02841850,(465:0.01029083,76:0.01155889):0.01510075):0.03541035):0.00068957):0.00033088):0.00009002):0.01494144,((496:0.03126512,32:0.02382935):0.06668899,(299:0.02879927,((((349:0.01111829,359:0.02645509):0.00829742,164:0.01707554):0.00529193,18:0.03021904):0.00380768,460:0.08261325):0.00199810):0.02034823):0.03082711):0.00461432):0.00181456,246:0.05232084):0.00365068):0.00331364):0.00599249,(290:0.01797336,367:0.02101028):0.02282256):0.00128956):0.00143875,(((200:0.03667547,165:0.08023565):0.00785423,((19:0.05650064,316:0.07251748):0.07077708,(153:0.04884629,(83:0.01841655,295:0.02713270):0.00244018):0.01740691):0.00939789):0.03668079,((193:0.03431789,(((433:0.00737000,123:0.00643788):0.03416394,(((390:0.03799357,(182:0.01594143,(98:0.01848962,435:0.01847219):0.01800290):0.00808778):0.00340276,(561:0.02853589,108:0.04747800):0.01683617):0.00209023,(((219:0.07617551,(15:0.04111741,214:0.04746266):0.00828219):0.01378595,(286:0.01726370,(((560:0.02729931,206:0.07865419):0.04682648,(((319:0.01327264,440:0.01630403):0.00739416,385:0.02228902):0.00374488,172:0.01471289):0.00951781):0.00125979,((357:0.02707801,538:0.03471098):0.02276518,(((543:0.02933530,((42:0.00562689,144:0.00923579):0.03036514,475:0.05264560):0.01052307):0.00534371,158:0.04789898):0.00749593,(127:0.01540281,412:0.03029796):0.02277004):0.00588012):0.00354435):0.00472120):0.00083485):0.00654298,(247:0.10064633,((((192:0.03426638,(287:0.01424569,490:0.01714947):0.02170799):0.01744759,((((39:0.08248529,(541:0.08738532,171:0.11758294):0.02770110):0.01662116,(446:0.16619481,(222:0.15289471,483:0.18571006):0.09259198):0.16845112):0.02273079,136:0.06218661):0.17928244,(((445:0.03826595,138:0.00378383):0.02314282,((57:0.01367884,208:0.01589919):0.00636676,227:0.00830769):0.00461632):0.05686353,20:0.06990052):0.00752379):0.00993529):0.01173989,(33:0.07728903,(((503:0.03479104,526:0.02128553):0.02216862,((558:0.06511505,332:0.02071082):0.01069483,((73:0.11751887,37:0.04688616):0.01497177,179:0.11258437):0.01671197):0.00455726):0.00952539,((124:0.04215588,67:0.02453667):0.00635433,(((((194:0.03484047,(207:0.01373193,241:0.01898142):0.00645709):0.00611211,17:0.03161286):0.00468347,63:0.07146732):0.00772035,(389:0.05749186,116:0.04656308):0.02605064):0.00384600,(((((113:0.01565021,380:0.03786030):0.00582793,511:0.02934012):0.01085351,(377:0.03658399,((374:0.01818501,339:0.02996241):0.00247152,(93:0.02504800,432:0.01929294):0.01606525):0.00683051):0.01381349):0.00199771,(51:0.04838156,426:0.06243908):0.01856175):0.00992625,(((((((368:0.02388902,413:0.02373177):0.04447570,((((442:0.05067130,((488:0.01291615,56:0.00687222):0.01166544,(((321:0.02969351,95:0.07473709):0.00372131,(396:0.00912299,((536:0.00852989,297:0.00548521):0.00049891,(130:0.00981489,85:0.00888520):0.00000001):0.00182386):0.01637720):0.00265504,(212:0.02831224,(((478:0.03046935,146:0.01160299):0.00865002,255:0.02116260):0.01418778,(307:0.02073969,418:0.02648102):0.00614584):0.00148482):0.00286271):0.00141752):0.00122174):0.00142109,262:0.04301455):0.00000001,283:0.05401562):0.00539750,524:0.02142101):0.00174062):0.00255478,((353:0.02553657,31:0.03353776):0.01312741,239:0.06251307):0.00293603):0.00630947,320:0.17032394):0.00361082,(269:0.03622513,(449:0.05302803,(26:0.02780693,477:0.01815615):0.00302342):0.00250895):0.00247899):0.00239247,(501:0.03336026,423:0.03550640):0.04823507):0.00115103,((((457:0.00632441,189:0.01820801):0.01385065,(((411:0.01768134,261:0.00739955):0.00215097,2:0.02360188):0.00238824,(160:0.04282415,23:0.00410986):0.00295274):0.00262648):0.01978991,(((((230:0.01316416,177:0.00610561):0.00417108,346:0.01485899):0.00642111,(((((281:0.01182306,252:0.01335856):0.01059350,278:0.03152982):0.00225055,(((313:0.00428062,(498:0.01095392,47:0.01469302):0.00226135):0.00178057,250:0.00489221):0.05051811,(397:0.01499201,((114:0.01453904,407:0.00078819):0.00589153,458:0.00716786):0.00118917):0.00724960):0.00373997):0.00345923,((289:0.00423079,(244:0.00578248,521:0.01026083):0.00070949):0.00483934,476:0.02436497):0.00243062):0.00114416,330:0.01315514):0.00023609):0.01745724,((542:0.02047277,92:0.02042393):0.03555120,(434:0.06653111,231:0.08557791):0.00466224):0.00977509):0.00863497,(381:0.02126324,109:0.01270979):0.01927636):0.00143130):0.00015628,(((6:0.00547466,493:0.00620568):0.00288872,439:0.00733248):0.01418130,(453:0.03712898,((24:0.08359141,(169:0.06440156,88:0.03947305):0.03830066):0.04795953,((530:0.07117232,((40:0.03350684,555:0.03486953):0.07445492,94:0.03127898):0.00548832):0.00678419,447:0.16670403):0.00897941):0.00501820):0.00265976):0.01378590):0.00502845):0.00176975):0.00248025):0.00406519):0.01156330):0.01331188):0.01534737):0.00059778,(((((470:0.00853622,74:0.01170329):0.02846770,(49:0.04296737,((71:0.00261296,485:0.01758937):0.03410319,((428:0.01485528,472:0.01849132):0.00348990,(54:0.01585716,398:0.01707434):0.00866403):0.00145524):0.00090723):0.00587244):0.01024766,((376:0.00424744,358:0.00490343):0.03597522,(((((345:0.00372956,474:0.00264498):0.00376344,328:0.01514156):0.00547825,350:0.01332656):0.00201129,(306:0.02207677,(105:0.01846200,414:0.01256830):0.03651797):0.00517869):0.00111663,523:0.03110864):0.00585576):0.00694533):0.00301801,((((529:0.01740316,301:0.05455911):0.05097137,(525:0.01486021,463:0.01668796):0.00509714):0.05009721,((421:0.00660572,141:0.01153830):0.03107682,(424:0.07701134,173:0.04986631):0.00662353):0.00363523):0.01705839,((128:0.00935428,((229:0.00215756,519:0.01194999):0.00144888,422:0.00726007):0.00235631):0.03312738,(197:0.00825191,486:0.00688712):0.04000496):0.01189575):0.00323157):0.00162572,((22:0.01099639,44:0.00755723):0.01152689,566:0.03304655):0.01632784):0.00176058):0.00493633):0.01780648):0.00352242):0.00534837):0.00063630,((482:0.02456456,154:0.02047214):0.00812164,187:0.08748625):0.01005003):0.00793169):0.00672411,(((280:0.03796286,196:0.05768596):0.04768373,459:0.04006407):0.00931352,27:0.05364308):0.00102333):0.00322030):0.00239162):0.00193684,(((213:0.04973685,(211:0.04249958,(284:0.05751179,((546:0.07196907,(145:0.03241745,335:0.04367358):0.01371682):0.00766443,((((102:0.03078480,(372:0.01388783,90:0.01871617):0.00259423):0.00639764,(552:0.01003204,337:0.02596176):0.00754260):0.01091661,(360:0.00504440,438:0.02618028):0.01472924):0.00278887,467:0.04259905):0.00454100):0.01208252):0.00988701):0.00413866):0.00211679,(((226:0.09748801,403:0.02975305):0.00198739,(291:0.01841563,370:0.01231074):0.01949134):0.00784277,(((139:0.03848915,29:0.03137502):0.01323711,(209:0.05381820,110:0.03245993):0.01779628):0.02371827,(327:0.05957821,415:0.03247866):0.02916149):0.00252730):0.00393353):0.03427782,(274:0.00966387,195:0.01001819):0.00843994):0.00243947):0.01093537):0.00551528,((68:0.03056824,431:0.02447519):0.00471356,(117:0.01508277,13:0.01180821):0.00851029):0.00140002):0.00464690):0.00093630):0.00061764):0.00573065);
tree best = [&U][-449521.19][ r 1.2908716 3.0871646 0.44766898 1.0747866 4.0251073 b 0.29609875 0.17237367 0.1910419 0.34048568 a 0.66265125 p 0.30997532 ](435:0.02271091,(182:0.01394906,(390:0.03921474,((561:0.03153558,108:0.05235548):0.01065406,(((433:0.00874031,123:0.00551392):0.03040762,((187:0.08280512,(154:0.01989332,482:0.02159538):0.00658298):0.01365666,((((196:0.05514749,280:0.03753788):0.04214798,459:0.04689653):0.00878783,27:0.05904123):0.00538412,((((200:0.04686333,(((83:0.02093584,295:0.02285386):0.00392763,153:0.04902805):0.01617554,(19:0.06715918,316:0.08805814):0.07839759):0.01139085):0.00908187,165:0.09287434):0.02485077,((195:0.00858508,274:0.01243347):0.00956729,((((553:0.02335809,(((((220:0.00837935,81:0.01495041):0.01659366,245:0.02746202):0.00774637,265:0.02381840):0.00099900,(157:0.01043832,(489:0.02140980,(548:0.02464809,537:0.02246494):0.00549005):0.02943907):0.00419778):0.00208370,(((535:0.04370621,(410:0.05973754,(121:0.04162568,329:0.03771851):0.01056462):0.01051003):0.00591154,248:0.01617155):0.02102500,((60:0.06066249,263:0.01804940):0.00133759,(120:0.03553273,300:0.01394535):0.00854262):0.03827541):0.00262839):0.00104936):0.00078612,(((((520:0.03161155,375:0.01511522):0.00240604,479:0.05339661):0.00625229,400:0.03032419):0.00297170,(((223:0.03626933,(258:0.02036301,46:0.04849665):0.00476203):0.00293465,(183:0.02241260,(515:0.02800851,(334:0.00573422,249:0.00849685):0.04443018):0.00160166):0.00238638):0.00590846,234:0.02323193):0.00100908):0.00027844,(325:0.01226526,509:0.01899549):0.00630155):0.00044013):0.01254084,(((167:0.04320359,(103:0.03039013,((175:0.02456791,(((((131:0.05650401,539:0.01973224):0.04752399,(517:0.02366914,(322:0.01314888,533:0.02598960):0.00919708):0.00229799):0.00732437,((354:0.02579855,(272:0.05557150,(356:0.02760365,425:0.01228584):0.02194330):0.00335804):0.00153688,540:0.06364023):0.00427158):0.01339661,((259:0.07919663,547:0.03058876):0.01407029,(((323:0.02734734,224:0.01506952):0.05656900,((324:0.01871156,(238:0.00685896,(232:0.01365470,221:0.00785002):0.00039429):0.00323147):0.00606940,(147:0.01414914,104:0.00939890):0.00226137):0.01459683):0.01053549,(5:0.05072519,318:0.04987914):0.00123737):0.00403016):0.00160978):0.00095984,((408:0.09997551,((199:0.07207011,((99:0.02410271,(((204:0.05260736,166:0.00408695):0.01251534,384:0.04773235):0.00601784,133:0.05358420):0.00376569):0.00605767,(((294:0.01286655,((((452:0.01471568,(279:0.03900061,(437:0.04406914,450:0.03702689):0.00877462):0.00655736):0.00082873,(314:0.02218390,544:0.02324217):0.01247515):0.00098741,(331:0.01539382,((268:0.00962896,336:0.01789510):0.00347476,(429:0.03296376,58:0.08282324):0.02080686):0.00110275):0.00044732):0.00038949,((344:0.01262909,(112:0.03515089,342:0.04057126):0.00492895):0.01077433,((551:0.00762351,304:0.00536207):0.03231531,16:0.00715811):0.00213865):0.00153284):0.00000001):0.00152504,(163:0.01265515,(174:0.01512671,391:0.00859691):0.00537259):0.00135851):0.00000001,564:0.02614032):0.00079240):0.00161491):0.00091517,((462:0.07572847,216:0.01780976):0.00565075,(484:0.03622153,554:0.02182315):0.02241389):0.00990681):0.00256832):0.00983025,(369:0.01283335,125:0.03095695):0.01134019):0.01091582):0.00238886):0.01084332,(277:0.07735448,(188:0.01268121,275:0.01368668):0.01571983):0.01634343):0.00011440):0.00000001):0.00502866,((((394:0.01648403,178:0.02575488):0.00428586,378:0.04084660):0.01089089,(149:0.05690288,532:0.04694819):0.00890902):0.00316575,(((181:0.03745950,(444:0.08467760,3:0.02975282):0.00398688):0.00348764,((132:0.01373338,(8:0.01372393,((406:0.05256823,(495:0.01119557,162:0.00668972):0.02324931):0.00381801,((510:0.00525425,257:0.00959210):0.00827610,386:0.02237346):0.00118268):0.00501743):0.00095203):0.00823169,(((59:0.01000419,((77:0.00570860,266:0.02244257):0.01426364,362:0.04975285):0.00066897):0.00794371,45:0.01570098):0.01730711,(142:0.01284307,7:0.02081212):0.00898702):0.00259432):0.00144357):0.00094278,(210:0.06129895,(((267:0.08586488,148:0.01929898):0.00482453,(((492:0.02288721,129:0.05617577):0.00666484,((28:0.03990456,96:0.05056820):0.00540101,((70:0.01250009,(361:0.02524685,(288:0.01447480,180:0.01592261):0.00853987):0.00547211):0.00242050,531:0.02208743):0.00216748):0.01729835):0.00452472,(333:0.02140092,(514:0.03902999,366:0.02639179):0.00082691):0.00214463):0.00066727):0.00295792,((317:0.03604609,201:0.01909701):0.01065588,373:0.07279384):0.02632157):0.00196572):0.00858104):0.00674321):0.00278346):0.00587976,((((382:0.01339612,((264:0.00825127,203:0.01056707):0.00568644,(240:0.00605615,119:0.01125197):0.00966059):0.00246406):0.00098613,((34:0.02494576,502:0.01420641):0.00366352,491:0.01402584):0.00566611):0.00707446,(13:0.01434396,117:0.01607529):0.00911695):0.00176419,(431:0.02788682,68:0.03874309):0.00579961):0.00804367):0.00161865):0.00828476,((213:0.06256969,(211:0.04714336,((((((102:0.02895511,90:0.01995002):0.00192533,372:0.01043747):0.00631379,(552:0.00766763,337:0.02943441):0.00866661):0.01461992,(467:0.04710016,(438:0.02547142,360:0.00658596):0.01015412):0.00510159):0.00603364,(546:0.06086540,(145:0.03212411,335:0.04066261):0.01227852):0.00713575):0.01240169,284:0.06210030):0.00502903):0.00306847):0.00120282,(((370:0.01257401,291:0.01934174):0.02164134,(403:0.03305343,226:0.10069461):0.00283805):0.00630982,(((29:0.02876984,139:0.03810659):0.01274953,(209:0.05890514,110:0.03315882):0.02372446):0.02902546,(415:0.03466139,327:0.07075544):0.02782155):0.00259327):0.00522169):0.02876466):0.00311321):0.00285891):0.00131374,((296:0.07879167,(((((454:0.00696824,82:0.00363006):0.00354906,565:0.01417540):0.00532274,549:0.00980399):0.00137293,(557:0.02465938,(461:0.00680560,527:0.00261985):0.01721939):0.00084713):0.00199759,(((((352:0.01958336,170:0.01755150):0.04471178,468:0.01834827):0.00589113,137:0.04485653):0.01621347,(((84:0.02770384,161:0.01853139):0.01446011,285:0.01737983):0.01109601,315:0.06200135):0.04665451):0.00892051,((550:0.02265345,309:0.02350171):0.00625733,(((41:0.03063243,64:0.01805516):0.00498166,(72:0.05350380,(87:0.02157597,156:0.00899605):0.00082654):0.00135374):0.01109168,35:0.03300316):0.00502482):0.00509154):0.00487614):0.00087446):0.00699384,((((89:0.05383777,499:0.01604002):0.00735778,((((512:0.01959209,480:0.01382145):0.04013700,(308:0.03956537,191:0.04496639):0.01118612):0.01167457,(155:0.03460421,66:0.04636357):0.02834062):0.00356217,(312:0.00984041,469:0.00814149):0.02585538):0.00000001):0.02019161,(((((79:0.02325401,(481:0.01228887,556:0.00650633):0.00764201):0.01617890,383:0.08761596):0.01130777,(253:0.03032969,(256:0.03483882,451:0.02476357):0.01119505):0.03244998):0.00663226,((((341:0.02031264,36:0.01002194):0.00290554,387:0.01678186):0.01660402,(135:0.02172034,302:0.06138970):0.00478059):0.00689229,(((((((43:0.01597680,(185:0.00496726,303:0.00253838):0.02035467):0.01419944,(((151:0.00315818,152:0.02157559):0.01599310,419:0.02787037):0.00392304,((69:0.01396506,52:0.00423253):0.00618944,393:0.03274562):0.00571416):0.00925344):0.02000406,((371:0.02400411,((115:0.01650175,441:0.02067696):0.00310545,388:0.02002593):0.00403534):0.02818212,((184:0.04221659,((126:0.04485303,348:0.04142009):0.03123792,(((276:0.02464662,218:0.02024739):0.00245409,48:0.02860139):0.01037454,(53:0.02766748,217:0.02228334):0.01823615):0.00096879):0.00668309):0.00428624,((270:0.02586395,(545:0.01977816,355:0.01283354):0.04237685):0.00365438,((65:0.01798093,340:0.02230292):0.01705936,12:0.04170066):0.00538098):0.00086786):0.00878790):0.00702690):0.00185387,((55:0.03991236,86:0.05610451):0.03474195,(((271:0.03104133,409:0.08991438):0.01434326,364:0.03630726):0.00771639,21:0.05442596):0.00214649):0.02137810):0.00109893,(((1:0.01884498,228:0.01370395):0.03650385,(559:0.02259775,(363:0.05091305,466:0.03315371):0.00220029):0.00327992):0.00082155,(9:0.01970696,504:0.03529240):0.00509888):0.01995492):0.00430689,((246:0.05975958,((496:0.02805818,32:0.03109268):0.07086530,(299:0.02804830,(460:0.08228938,(18:0.03096091,(164:0.01451799,(349:0.00806993,359:0.02890113):0.00608900):0.00693067):0.00440509):0.00510640):0.01986187):0.02987903):0.00246038,((((404:0.07943769,448:0.01406305):0.05884049,494:0.06173801):0.00524270,((((464:0.02239405,254:0.06193891):0.02229243,((76:0.01269187,465:0.01099776):0.01634868,427:0.02656830):0.03810532):0.00048813,(395:0.01578694,(((143:0.02495353,516:0.02019526):0.00077147,202:0.02855874):0.02355756,(((((402:0.03734933,(518:0.15648074,10:0.07433083):0.02808575):0.01791497,190:0.02056952):0.00161748,(25:0.03427241,351:0.01594881):0.04804792):0.00206961,(((417:0.02418191,(235:0.00088655,343:0.02078311):0.00151817):0.02588322,168:0.04978543):0.00062549,(((((225:0.04682837,282:0.01916423):0.00727269,305:0.03255054):0.00353324,562:0.08191364):0.03027540,506:0.04723102):0.00914067,(242:0.04275445,(436:0.00858404,((471:0.02353575,236:0.01063786):0.00332083,(292:0.00867227,38:0.01592341):0.00798198):0.00233943):0.01259127):0.01163684):0.00323101):0.00201563):0.00016866,((198:0.03417857,(107:0.01516204,522:0.01180739):0.02674608):0.01079983,(61:0.05443041,513:0.04546996):0.00496544):0.00051818):0.00024693):0.00107458):0.00225832):0.00077821,(50:0.06306358,((78:0.03520897,(405:0.03832336,(80:0.01361525,233:0.00710242):0.03849314):0.00108405):0.00748313,62:0.02162346):0.00883384):0.00120268):0.00020981):0.01482075,((505:0.01387803,75:0.05757189):0.02055794,((122:0.00742188,(456:0.02162963,(473:0.00825620,150:0.02807971):0.00201575):0.00402960):0.00428023,((97:0.01152752,326:0.03358336):0.00185307,497:0.00740023):0.00916006):0.00458445):0.01310227):0.00357695):0.00207737):0.00115195,(106:0.05092833,237:0.07818041):0.02616403):0.00550350):0.00131969):0.00053280,((243:0.03462710,((((14:0.00966285,563:0.00771652):0.04329388,(508:0.06554850,((30:0.06382086,(11:0.03267712,(101:0.02093545,4:0.07113914):0.00802469):0.01957922):0.00678868,(273:0.04912453,392:0.07591377):0.00534582):0.00551537):0.00080468):0.01364199,((91:0.04563789,(455:0.00083496,134:0.00375637):0.00291162):0.01549263,(100:0.02898557,215:0.01972684):0.00819102):0.00112557):0.01707161,(140:0.05675229,(((((118:0.01952772,293:0.00640472):0.00155321,((205:0.00695873,(443:0.01572077,((379:0.01161440,260:0.01964953):0.00299283,111:0.00541002):0.00385736):0.00075492):0.00065121,416:0.01604490):0.00674382):0.01673425,(399:0.04396249,487:0.02848733):0.03776505):0.00447369,(((528:0.02247668,500:0.07603441):0.00491747,176:0.02854633):0.03602994,338:0.05458119):0.00322600):0.00203222,298:0.06864206):0.00129779):0.00800027):0.00400304):0.00437397,(((((534:0.00118149,401:0.00158046):0.02817061,310:0.02238724):0.00655415,(420:0.02851715,(159:0.01560978,186:0.02588292):0.00802646):0.00248059):0.00901725,(430:0.02458440,251:0.02503327):0.00369162):0.00088638,((507:0.01532859,567:0.02047151):0.00609192,((365:0.01691228,311:0.02685014):0.00700267,347:0.02752107):0.00238857):0.01615787):0.02320668):0.00541709):0.00042174):0.00862050,(367:0.02076675,290:0.01401941):0.02132768):0.00180192):0.00111821):0.00386680):0.01657208):0.00245678):0.00378915,((((((192:0.03645439,(490:0.02419118,287:0.01872790):0.01839162):0.01335699,((((227:0.00673408,(57:0.01664748,208:0.01604731):0.00461614):0.00223008,(445:0.04033409,138:0.00490943):0.02640337):0.05718897,((446:0.18371487,(483:0.16551615,222:0.15378099):0.11076351):0.16449083,(136:0.06250935,(39:0.10004958,(541:0.08818377,171:0.12384054):0.02346908):0.02893105):0.02764757):0.17243574):0.00934344,20:0.07890543):0.01032178):0.01532815,(33:0.08902902,(((((((389:0.05795692,116:0.04647758):0.01500068,320:0.17724733):0.01329181,(((207:0.01238584,241:0.02293511):0.00637328,194:0.03150181):0.00849717,(63:0.05948438,17:0.03743262):0.00135256):0.00909349):0.00469712,((426:0.05021803,51:0.04412780):0.03139678,(((380:0.04272795,113:0.01693969):0.00810582,511:0.02771298):0.01044902,(377:0.03687923,((339:0.02672121,374:0.01721000):0.00335076,(432:0.01974624,93:0.03184785):0.01861739):0.00830085):0.01462667):0.00045663):0.01136326):0.00049834,((((((453:0.04130688,(439:0.00884760,(493:0.00681809,6:0.00585712):0.00319210):0.01917692):0.00265790,((24:0.08746524,(169:0.07310563,88:0.04099570):0.03717542):0.05578582,((((555:0.03829722,40:0.03069322):0.06951650,94:0.03267325):0.00603236,530:0.07095891):0.00994909,447:0.17508508):0.00798416):0.00660582):0.01440315,((((411:0.01477791,261:0.00944053):0.00111318,2:0.01943726):0.00301934,(160:0.05435450,23:0.00921044):0.00276913):0.00272054,(457:0.00681442,189:0.02066410):0.00875091):0.01479479):0.00088156,(((542:0.02022761,92:0.02924372):0.03811646,(434:0.07177801,231:0.09872732):0.00376386):0.00966400,(((278:0.04298318,((281:0.01360766,252:0.01316162):0.01674951,(((313:0.00586336,(250:0.00655340,498:0.01252775):0.00129906):0.00374733,47:0.01172978):0.04778267,(((114:0.01457382,407:0.00241690):0.00690711,458:0.00816637):0.00131267,397:0.01500679):0.01190991):0.00375671):0.00042731):0.00560823,((289:0.00364380,(244:0.00667015,521:0.01066063):0.00083595):0.00330829,476:0.02615917):0.00224199):0.00073994,(330:0.01268161,((230:0.01640255,177:0.00793902):0.00213417,346:0.02044906):0.01248258):0.00152298):0.01985224):0.00928560):0.00103493,(381:0.02350391,109:0.01881423):0.03013458):0.00529183,((((477:0.01989413,269:0.03228394):0.00271253,(26:0.02484623,449:0.05733167):0.00616256):0.00345650,(239:0.05562132,((353:0.02194150,31:0.03115038):0.01443600,((((262:0.04318940,283:0.05948927):0.00022114,((((146:0.01281286,478:0.02473115):0.01206214,255:0.01700567):0.01234479,442:0.05042479):0.00219873,((95:0.07347847,(56:0.00882158,488:0.01310763):0.00590292):0.00403499,(((297:0.00640156,(((130:0.00913548,536:0.01028233):0.00102476,396:0.00825761):0.00000001,85:0.00843087):0.00016435):0.01786116,321:0.03453574):0.00354464,((307:0.02436592,418:0.02357311):0.00899984,212:0.02744231):0.00395743):0.00174109):0.00070811):0.00255293):0.00477066,524:0.02051934):0.00218746,(368:0.02398154,413:0.02860714):0.04009248):0.00735734):0.00310041):0.00710795):0.00315059,(501:0.03937879,423:0.04031901):0.05139892):0.00250816):0.00121761):0.00384254,(67:0.02567417,124:0.04498566):0.00489906):0.01044488,((526:0.02437841,503:0.03537451):0.02640223,((332:0.02847972,558:0.07077056):0.01249662,(179:0.13642073,(37:0.05570796,73:0.10882649):0.01676336):0.02350553):0.00187478):0.00819614):0.00998233):0.01509129):0.00125528,(247:0.09836734,(((((358:0.00273540,376:0.00617157):0.03821000,((523:0.02519795,350:0.01389178):0.00415014,(((345:0.00327057,474:0.00142927):0.00394047,328:0.01490913):0.00714233,((105:0.02143451,414:0.01273136):0.04642651,306:0.02806898):0.00170328):0.00278157):0.00601365):0.00736624,((74:0.01182146,470:0.01459897):0.03145196,((54:0.01409440,398:0.01476398):0.01104391,((71:0.00234069,485:0.02170524):0.03894707,(49:0.04323599,(472:0.01535921,428:0.02027504):0.00395524):0.00083891):0.00312173):0.00556277):0.01181022):0.00260225,((((421:0.00443870,141:0.01161822):0.03259193,(173:0.05108139,424:0.08254327):0.00534884):0.00317412,((525:0.01804962,463:0.01708056):0.00657722,(529:0.01811167,301:0.06441426):0.05739124):0.04252669):0.01757637,((486:0.00611504,197:0.00911433):0.04336360,(128:0.01297877,((519:0.00937967,229:0.00372821):0.00121982,422:0.00840879):0.00266869):0.03429664):0.01497756):0.00181813):0.00276508,(566:0.04246468,(44:0.00805470,22:0.01267463):0.01280226):0.01693819):0.00132921):0.00166744):0.01404158,193:0.03687965):0.01100484,((((((((475:0.05810510,(144:0.00792363,42:0.00632081):0.03625402):0.00747873,543:0.02682995):0.00627085,158:0.04644040):0.00758456,(127:0.02048555,412:0.02381347):0.01950747):0.00669838,(357:0.02236315,538:0.03324513):0.02340842):0.00567871,((172:0.01519465,(385:0.01646250,(319:0.00750705,440:0.02277868):0.00382442):0.00480353):0.01543867,(206:0.08933650,560:0.01671235):0.04030367):0.00013359):0.00759281,(214:0.05982913,(15:0.02691709,219:0.06453023):0.01230543):0.01735674):0.00236996,286:0.01625459):0.00588881):0.00592590):0.00222463):0.00209097):0.00969613):0.02711482,98:0.01538133);
tree best = [&U][-451351.01][ r 1.3796787 3.0025739 0.41592955 1.0986604 4.0493721 b 0.30061795 0.17410108 0.18918774 0.33609323 a 0.65444224 p 0.30715112 ](284:0.05938602,((546:0.07476180,(335:0.05495011,145:0.03253350):0.01487361):0.00574287,(((337:0.01769529,552:0.01428289):0.01430408,((102:0.02876625,90:0.02003273):0.00294201,372:0.01455689):0.00716163):0.01102187,(467:0.03786329,(438:0.02641275,360:0.00747305):0.01153682):0.00353584):0.00518941):0.01324274,(211:0.04448645,(213:0.05260699,(((((139:0.03789298,29:0.02390266):0.01427731,(209:0.06382837,110:0.03201931):0.01678073):0.02411068,((403:0.03611221,226:0.08450361):0.00329792,(291:0.01992207,370:0.01348988):0.02169240):0.00581839):0.00096699,(415:0.03392155,327:0.06606859):0.03024686):0.00443006,(((165:0.08805082,(200:0.05752097,((316:0.08439469,19:0.07141577):0.05575103,(153:0.05873938,(83:0.02482189,295:0.02028256):0.00849677):0.01180223):0.01121463):0.01085595):0.02589698,((280:0.03393381,196:0.05516080):0.05565559,(((195:0.00854585,274:0.00882244):0.01222477,((459:0.04253700,27:0.05569119):0.00661871,(((433:0.00739083,123:0.00501463):0.03173444,((390:0.04235982,((561:0.03080253,108:0.04947311):0.00975094,(182:0.01509896,(435:0.02368856,98:0.01566170):0.02996745):0.00910802):0.00755391):0.00366823,((((((((((332:0.02339170,558:0.07509089):0.01039107,(526:0.02419021,503:0.03320122):0.02200166):0.00060720,((73:0.11061062,37:0.05598947):0.01774740,179:0.10744810):0.01609239):0.00995305,((((((377:0.03797475,((432:0.01998434,93:0.02986125):0.01933391,(339:0.02673725,374:0.01609555):0.00231495):0.00887343):0.01684269,(511:0.02249358,(380:0.03392507,113:0.02033385):0.00828687):0.01590927):0.00075461,(51:0.05036836,426:0.05729430):0.02636066):0.01026380,(((((26:0.02428138,449:0.05843450):0.00278742,(477:0.01571306,269:0.03498904):0.00230074):0.00198484,((239:0.05336604,(353:0.02650187,31:0.03609905):0.01120596):0.00070812,((413:0.02551530,368:0.02593577):0.04291075,((283:0.06051037,(262:0.03954224,((((((297:0.00669955,(536:0.00853834,130:0.00786717):0.00093035):0.00000001,85:0.00842341):0.00150522,396:0.00658413):0.01493938,(321:0.03493744,442:0.05075981):0.00038182):0.00539818,(((478:0.02623793,146:0.01766400):0.00841029,255:0.01501250):0.01674571,(212:0.02186790,(307:0.01906193,418:0.02564538):0.00776165):0.00287253):0.00190749):0.00136510,((56:0.01048922,488:0.01299430):0.00558180,95:0.07722475):0.00494713):0.00328345):0.00000001):0.00453660,524:0.02413945):0.00117985):0.00573494):0.01097761):0.00168741,(423:0.03214432,501:0.03546039):0.04172291):0.00482677,((((457:0.00770706,189:0.01883120):0.00887616,(((411:0.01814605,261:0.00791305):0.00321350,(160:0.04122114,2:0.01971683):0.00744503):0.00031105,23:0.01150500):0.00268294):0.01561449,(((((169:0.05871104,88:0.03166416):0.03721694,24:0.09871484):0.04356063,(((447:0.18387934,(40:0.02861441,555:0.03942167):0.07030408):0.00792052,94:0.03782042):0.00813047,530:0.07101213):0.01567002):0.00465905,((6:0.01043161,493:0.00836295):0.00346620,439:0.00990234):0.02037914):0.00193234,453:0.04370266):0.01451493):0.00108922,((381:0.02137884,109:0.02045632):0.01916925,(((((244:0.00775779,521:0.01176505):0.00156010,289:0.00310090):0.00561493,476:0.02434126):0.00120687,((278:0.03783013,330:0.01078130):0.00655973,(((230:0.01807887,177:0.00837470):0.00456907,346:0.01812978):0.00634427,(((252:0.01262683,281:0.01281764):0.01472214,((458:0.00452909,(114:0.00986950,407:0.00217959):0.00943942):0.00048525,397:0.01360504):0.01147214):0.00192206,((313:0.00602106,(498:0.01031594,47:0.01266434):0.00088596):0.00116649,250:0.00657078):0.05519366):0.00526774):0.00044859):0.00134707):0.01449165,((92:0.02223894,542:0.01995222):0.03599997,(434:0.06721789,231:0.08693262):0.00850777):0.00818677):0.00771836):0.00254538):0.00698182):0.00169852):0.00245298,(((63:0.05128849,(194:0.03555796,(241:0.02412689,207:0.01309285):0.00372021):0.00693952):0.00266264,17:0.04049340):0.00998934,((389:0.05447629,116:0.04109032):0.02052036,320:0.16890568):0.01639676):0.00335791):0.00365076,(67:0.02868859,124:0.04083511):0.00484949):0.01059447):0.01789696,33:0.08382891):0.01239655,(566:0.04132978,(22:0.01142120,44:0.00621098):0.01020191):0.01717521):0.00258849,((((((((54:0.01375221,398:0.01558861):0.00743038,428:0.02116873):0.00600219,472:0.01770441):0.00223850,(71:0.00058388,485:0.01335854):0.03443072):0.00044354,49:0.04536583):0.00418586,(74:0.01468835,470:0.01243646):0.02646926):0.01098495,((197:0.00729936,486:0.00724518):0.04292210,((422:0.00966929,(519:0.01063789,229:0.00362480):0.00085444):0.00434793,128:0.00901654):0.03510407):0.01819638):0.00084738,((376:0.00586104,358:0.00358599):0.04084288,((523:0.02740840,350:0.01342752):0.00488441,(((414:0.01547403,105:0.01652949):0.05126145,306:0.02542456):0.00493791,((345:0.00375137,474:0.00140539):0.00451801,328:0.01459734):0.00527181):0.00147094):0.00546602):0.01004179):0.00554650):0.00177542,(((490:0.01994651,287:0.01947383):0.01924972,192:0.03459013):0.01648750,((((446:0.19250804,(222:0.13880166,483:0.18778989):0.08499632):0.13698324,(136:0.06963577,((541:0.07855685,171:0.11417453):0.02735430,39:0.10436795):0.02082868):0.02430203):0.16147476,20:0.06864102):0.01035335,((57:0.02516400,((445:0.03975111,138:0.00501384):0.02151678,227:0.01170856):0.00170028):0.00357436,208:0.01088145):0.07027421):0.00709612):0.01657952):0.00293164,(((141:0.01031245,421:0.00584495):0.03328431,(((529:0.02158890,301:0.06712373):0.06100558,(525:0.01746353,463:0.02112402):0.00401885):0.04162676,(173:0.05522023,424:0.07508693):0.00613937):0.00339925):0.01318243,247:0.09371178):0.00501154):0.02043241,((214:0.05568931,(15:0.04215713,219:0.06836324):0.00466448):0.01350765,(286:0.01781291,(((357:0.02041779,538:0.03199039):0.02230106,((412:0.02600650,127:0.02221299):0.01854723,((543:0.03016625,(475:0.05345791,(42:0.00479752,144:0.00482867):0.02735917):0.00922686):0.00297941,158:0.04652631):0.00813297):0.00649431):0.00494685,((206:0.07545562,560:0.02413665):0.03822187,(172:0.00946529,(385:0.01541591,(440:0.02317408,319:0.00893483):0.00704289):0.00289103):0.00779283):0.00162508):0.00972503):0.00081069):0.00609579):0.00406208):0.00313079):0.00420773,(187:0.09552801,(482:0.02415696,154:0.01948830):0.00724084):0.01179061):0.01736717):0.00372793):0.00183752,((((((89:0.05757522,(499:0.02333187,(66:0.06040454,155:0.03829550):0.02622833):0.00283765):0.00204134,((469:0.01428041,312:0.01131279):0.02548198,((480:0.01786965,512:0.02034391):0.03260386,(308:0.04132719,191:0.04225534):0.01222834):0.01251350):0.00269082):0.01903276,((243:0.03461121,((((347:0.02209955,((365:0.01535768,311:0.02479706):0.01098570,(507:0.02236332,567:0.02037984):0.00639902):0.00272534):0.01290116,(((534:0.00203636,401:0.00196043):0.03112596,310:0.01960962):0.00392472,(420:0.03510020,(186:0.02596665,159:0.01631899):0.00656088):0.00195597):0.01035390):0.00095124,(251:0.02924185,430:0.02449059):0.00495903):0.02689418,((298:0.06125191,(((176:0.02845760,(500:0.08409585,528:0.02224972):0.00517925):0.04279259,338:0.05874133):0.00601394,(140:0.05333808,((487:0.02682497,399:0.04004871):0.03690815,((118:0.02433533,293:0.00685426):0.00151457,((205:0.00819061,(416:0.01705310,((379:0.01193594,260:0.02375104):0.00255816,111:0.00555869):0.00374182):0.00055228):0.00111420,443:0.01675885):0.00781255):0.01404352):0.00370795):0.00388076):0.00403142):0.01391232,(((215:0.01957569,100:0.02450142):0.00483970,(91:0.04216700,(134:0.00381069,455:0.00000001):0.00387772):0.01615360):0.00187143,(508:0.06055224,(((30:0.05951946,((4:0.07114248,101:0.01992753):0.01017731,11:0.02969145):0.01474431):0.00675901,(273:0.04797428,392:0.08812237):0.00272361):0.00799711,(14:0.00935755,563:0.00932242):0.03486858):0.00169534):0.01224866):0.01755277):0.00393078):0.00154359):0.00454906,((((364:0.04229492,(21:0.04315181,(271:0.02596200,409:0.10079305):0.01054087):0.00591357):0.00867222,(55:0.04087405,86:0.05001183):0.04221031):0.01663693,(((((441:0.02248679,115:0.02192050):0.00277906,388:0.02129461):0.00261615,371:0.02826558):0.02199015,((((126:0.04347721,348:0.04607237):0.03172785,((217:0.01702230,53:0.02345865):0.01799822,(218:0.02271510,(276:0.02604511,48:0.02733644):0.00296436):0.00899413):0.00216556):0.00738100,184:0.04032418):0.00586521,((270:0.02426916,(355:0.01616694,545:0.01978374):0.03683308):0.00517029,((65:0.01541657,340:0.01555584):0.01953527,12:0.04363959):0.00539296):0.00165675):0.00689432):0.00909937,(((504:0.03549214,9:0.02029229):0.00669230,((1:0.01716935,228:0.01935825):0.03823924,((363:0.05799895,559:0.02086622):0.00171238,466:0.03015534):0.00297065):0.00158477):0.01639150,(((185:0.00565078,303:0.00491517):0.01824613,43:0.01463656):0.01534213,((419:0.02469485,(151:0.00467305,152:0.01663653):0.01547771):0.00375322,(393:0.02922461,(52:0.00833140,69:0.01020886):0.00714348):0.00588292):0.00808938):0.01891424):0.00150612):0.00153711):0.00525655,((106:0.04871050,237:0.08203121):0.02944192,((((32:0.03107690,496:0.02942904):0.06704094,((460:0.08117072,(((349:0.01157798,359:0.03018939):0.00882879,164:0.01743051):0.00496366,18:0.02560675):0.00637247):0.00254130,299:0.02333803):0.01752000):0.02637305,(((427:0.02611217,(465:0.00988783,76:0.01041493):0.01549444):0.03223075,(((404:0.07479772,448:0.01337940):0.06275763,494:0.05554246):0.00322901,((254:0.04765691,464:0.01565834):0.02945266,(62:0.02382511,((78:0.04470341,405:0.04874894):0.00551068,(233:0.00843592,80:0.00885293):0.04842825):0.01001290):0.00726615):0.00259291):0.00000001):0.00107104,((513:0.06482906,(168:0.04586248,(395:0.02140490,(((343:0.01192590,(235:0.00313481,417:0.03011428):0.00503222):0.02080911,(25:0.03419172,351:0.02100939):0.02922669):0.01693977,((50:0.05311779,190:0.02280679):0.00241559,((506:0.05271992,((282:0.01655478,225:0.04536923):0.00838155,(562:0.07785427,305:0.02525050):0.00337459):0.03678066):0.01016753,(242:0.03247492,((436:0.00706615,(471:0.02408678,236:0.01304568):0.00295189):0.00235283,(292:0.00631175,38:0.01459799):0.00672716):0.01188792):0.00842334):0.00237091):0.00260210):0.00484756):0.00000001):0.00000001):0.00090631,((198:0.03687667,(522:0.00797543,107:0.01625288):0.03527005):0.00841086,(((143:0.03109854,202:0.02498950):0.00134397,516:0.01943120):0.01980046,(((518:0.15877898,10:0.05436843):0.03098460,402:0.03577193):0.01088195,61:0.05794304):0.00189899):0.00208898):0.00349495):0.00090176):0.01438523):0.00182112,(246:0.06024938,(((122:0.00937332,(456:0.01973075,(473:0.01178380,150:0.02834459):0.00357572):0.00300291):0.00685772,((326:0.03200218,497:0.00259577):0.00149180,97:0.01441548):0.01304624):0.00304393,(505:0.01531500,75:0.05414186):0.01797985):0.01191470):0.00539840):0.00256964):0.00103858):0.00591279):0.00128412):0.00094595,(((302:0.05614889,135:0.02412342):0.00292760,(387:0.01669772,(36:0.00679140,341:0.02293461):0.00282925):0.01327487):0.00504490,((253:0.03790270,(451:0.02617278,256:0.03361082):0.01123324):0.03870820,(383:0.09159641,((481:0.01550441,556:0.00749898):0.00717064,79:0.02562934):0.01739428):0.00655229):0.00461915):0.00190908):0.01303838,(290:0.01276651,367:0.02015212):0.01965254):0.00164701,((296:0.07511297,((((468:0.01477313,(352:0.01932289,170:0.01543688):0.04467376):0.00828423,137:0.03985133):0.02066339,(315:0.06322359,((161:0.02169198,84:0.02769424):0.01941500,285:0.01735436):0.00887135):0.05238280):0.01008894,((35:0.03615948,(87:0.01901615,((72:0.04513878,156:0.00888319):0.00117917,(64:0.01559996,41:0.03069598):0.00402260):0.00215536):0.01328044):0.00222738,(309:0.01860780,550:0.02388129):0.00556808):0.00561526):0.00136804):0.00135874,(((527:0.00286044,461:0.00597980):0.01986158,((565:0.01047564,(454:0.00578095,82:0.00182221):0.00394214):0.00468072,549:0.00886360):0.00140591):0.00022873,(557:0.02901628,193:0.03458666):0.00181294):0.00202202):0.00884031):0.00181136):0.00139265):0.00068990):0.00296845,(((431:0.02799739,68:0.03048698):0.00652990,((117:0.01103095,13:0.00932088):0.01413673,((382:0.01243543,((203:0.00888515,264:0.01053687):0.00401832,(119:0.00774695,240:0.00983096):0.01192495):0.00143959):0.00144666,(502:0.01489810,(491:0.01526900,34:0.02955728):0.00260657):0.00494517):0.00729181):0.00050303):0.00910998,(((((535:0.03873920,(410:0.05123524,(121:0.03319701,329:0.03548547):0.00914298):0.01401630):0.00441858,248:0.02014517):0.02135876,(263:0.01525877,((300:0.01718661,120:0.04229763):0.00532372,60:0.06545939):0.00207247):0.03832609):0.00318819,((553:0.02211928,(234:0.02173685,((((223:0.03846310,(258:0.01765447,46:0.04546480):0.00281732):0.00368975,(183:0.01798295,(515:0.03191701,(249:0.00877235,334:0.00510175):0.03637174):0.00328744):0.00144164):0.00440271,(400:0.03119663,((520:0.02766003,375:0.01594538):0.00234680,479:0.05113994):0.00414901):0.00117411):0.00060100,(509:0.02013987,325:0.01174952):0.00603549):0.00000001):0.00174572):0.00020358,(265:0.02544376,(((81:0.01265398,220:0.00584418):0.01167050,245:0.01984249):0.01095229,(((548:0.02319003,537:0.02146215):0.00464552,489:0.02114915):0.02827414,157:0.00832382):0.00743477):0.00191587):0.00128533):0.00182706):0.01102766,(((103:0.02802633,167:0.04172889):0.00039717,((277:0.06694648,(188:0.01404090,275:0.01225578):0.01543094):0.01186171,(((((540:0.05035489,((272:0.06013175,(425:0.00728361,356:0.02617581):0.02527630):0.00233686,354:0.02952811):0.00097683):0.00613837,(517:0.02712365,((539:0.02078296,131:0.05510434):0.05249043,(322:0.01146131,533:0.02733155):0.01008720):0.00390718):0.00851482):0.01521064,((((147:0.01305767,(((238:0.00661026,(221:0.00929785,232:0.01870047):0.00000001):0.00564030,324:0.01741098):0.00538840,104:0.00759771):0.00058229):0.01902360,(224:0.01895313,323:0.02275123):0.05128423):0.00801797,(318:0.05198208,5:0.05915199):0.00507579):0.00459902,(547:0.02921150,259:0.07987031):0.01835855):0.00185719):0.00127811,((369:0.01237658,125:0.03039377):0.01126870,(((216:0.02452149,(462:0.07396061,(554:0.01952935,484:0.03191945):0.01496117):0.00583471):0.00923937,(((384:0.04046771,(166:0.00920833,204:0.05574327):0.00815780):0.00768950,(133:0.06553928,99:0.02291341):0.00204711):0.00862782,((((((268:0.01117082,336:0.01702267):0.00448934,(314:0.02208849,544:0.02559358):0.01393751):0.00157820,(344:0.01932824,(112:0.02008128,342:0.03198772):0.00491308):0.00942962):0.00000001,((429:0.03667907,58:0.09679013):0.02221464,(((450:0.03114064,437:0.05847035):0.00327812,279:0.03849585):0.00577688,452:0.01245375):0.00178063):0.00145852):0.00039123,(331:0.01429990,(294:0.01299851,(((551:0.00526509,304:0.00626063):0.03257730,16:0.00808363):0.00240653,408:0.11103348):0.00151311):0.00000001):0.00000001):0.00204117,((163:0.01190118,(391:0.01121299,174:0.01307829):0.00739186):0.00326961,564:0.01897270):0.00062963):0.00150926):0.00143455):0.00085285,199:0.06160783):0.00947977):0.01337232):0.00203166,175:0.02905074):0.01369459):0.00016612):0.00310688,((((178:0.02351757,394:0.02546644):0.00348100,378:0.03832177):0.01479651,(532:0.04070727,149:0.04754142):0.00978705):0.00155582,((((317:0.03651014,201:0.02762647):0.00511331,373:0.07537249):0.02327410,(((129:0.06567815,492:0.02608868):0.00562222,((531:0.02161912,(70:0.00949249,(361:0.01882363,(180:0.01444987,288:0.01699104):0.01174303):0.00602255):0.00348227):0.00352022,(96:0.05616040,28:0.04295250):0.00395461):0.01471154):0.00380324,(((366:0.02362059,514:0.04248723):0.00138921,333:0.02031485):0.00158328,(148:0.02221546,(267:0.09103830,210:0.05760476):0.00399234):0.00252154):0.00080779):0.00241956):0.01251581,((((142:0.01430387,7:0.02286701):0.01021022,(45:0.02158318,(59:0.01039656,(362:0.05147615,(77:0.00827584,266:0.01930781):0.01306937):0.00105042):0.00706962):0.01818687):0.00368898,(3:0.04276906,(132:0.01435921,((((495:0.01321583,162:0.00616676):0.03156919,((257:0.01080996,510:0.00567524):0.00974195,386:0.02315460):0.00219752):0.00101895,406:0.05123163):0.00344102,8:0.01058527):0.00017324):0.01071761):0.00125527):0.00112687,(444:0.08722826,181:0.02968497):0.00778667):0.00049444):0.00882432):0.00266297):0.00819720):0.00142094):0.00966784):0.03328954):0.00285568):0.00569923):0.01099098);
tree best = [&U][-450421.17][ r 1.3003079 2.9922818 0.45847753 0.97686142 3.9290209 b 0.29418552 0.17959323 0.18835916 0.33786209 a 0.66873744 p 0.31233589 ]((474:0.00153005,345:0.00356123):0.00344491,((((((470:0.01239687,74:0.01575218):0.02779591,((398:0.01387306,54:0.01427874):0.00908461,((71:0.00287776,485:0.01078509):0.03290274,(49:0.03772833,(428:0.01737353,472:0.01393214):0.00538622):0.00208372):0.00413609):0.00363564):0.00642570,((33:0.09917007,(((((((503:0.03135242,526:0.02168686):0.02476272,(179:0.12408765,(37:0.05232683,73:0.11112095):0.00986876):0.02197712):0.00128093,(332:0.02157859,558:0.07366809):0.00960442):0.00714624,((((194:0.03046605,(241:0.01672211,207:0.01663489):0.00941472):0.00613333,(17:0.03021272,63:0.06148515):0.00842301):0.01643426,((((269:0.03087824,(477:0.01726099,(26:0.02213156,449:0.04944859):0.00460001):0.00313899):0.00261709,(((((488:0.01342544,56:0.00561421):0.00722690,95:0.07101420):0.00302437,((321:0.03053270,(396:0.01097117,(((297:0.00697851,536:0.00733814):0.00022122,130:0.00756146):0.00021017,85:0.00835935):0.00071964):0.01145191):0.00370823,(((418:0.02420184,307:0.01945523):0.00774967,212:0.03080708):0.00218098,(255:0.01945582,(478:0.03226298,146:0.01101334):0.01081783):0.00945833):0.00265384):0.00122648):0.00352861,(262:0.03899145,283:0.05793012):0.00016140):0.00571905,(239:0.04287885,((524:0.01860980,(353:0.02732052,31:0.03058455):0.01537821):0.00043067,(368:0.01748141,413:0.02020159):0.03724305):0.00270460):0.00134756):0.00979470):0.00431803,(501:0.03775352,423:0.03190961):0.04336961):0.00343116,(((320:0.15245947,(116:0.03416093,389:0.05136819):0.01580373):0.01353283,(((((169:0.06553879,88:0.03789567):0.02812636,24:0.09993920):0.03972756,(447:0.14877263,(530:0.08395096,(94:0.03124592,(555:0.03162337,40:0.02628902):0.07551974):0.00588626):0.00416526):0.01068675):0.00608709,((439:0.00578886,(6:0.00295022,493:0.00708201):0.00266525):0.02019465,453:0.03287884):0.00347099):0.01620494,(((381:0.02234299,109:0.01951110):0.02267177,(((92:0.02424415,542:0.01600005):0.03203946,(231:0.07131200,434:0.05958004):0.00551863):0.00540524,(((278:0.02633462,330:0.01062306):0.00312539,(((((313:0.00641029,(498:0.00989998,250:0.00605182):0.00060323):0.00165265,47:0.01150336):0.04824258,(((407:0.00115138,114:0.01118967):0.00865020,397:0.01239305):0.00049121,458:0.00723072):0.00908373):0.00284477,(252:0.01213663,281:0.01565599):0.01067392):0.00374331,((521:0.00970228,(289:0.00426654,244:0.00480207):0.00135196):0.00433645,476:0.02469369):0.00119348):0.00000001):0.00258096,(346:0.01799867,(230:0.01179184,177:0.00619375):0.00286695):0.00645676):0.01853441):0.00682811):0.00296185,(411:0.01631815,(23:0.01012245,(261:0.00881087,((160:0.04581291,2:0.01701722):0.00477924,(189:0.01920280,457:0.00683069):0.00963152):0.00084882):0.00166343):0.00271491):0.01627767):0.00077398):0.00414242):0.00699691,(((((374:0.01502341,339:0.02603883):0.00348348,(93:0.02654775,432:0.01520828):0.01368570):0.00878549,377:0.03203689):0.01740511,(511:0.02828313,(113:0.01818303,380:0.03635994):0.00564808):0.01341184):0.00238254,(442:0.04240287,(426:0.05545566,51:0.04428636):0.00837768):0.00857816):0.00951856):0.00141678):0.00138473):0.00233625,(67:0.01974947,124:0.03761884):0.00396165):0.00899280):0.02333480,((((((208:0.01255712,57:0.01552591):0.00662063,227:0.00964782):0.00198825,(138:0.00822799,445:0.03519293):0.02117418):0.05662387,20:0.06697842):0.00582457,(136:0.05988233,(((171:0.11300250,541:0.07634445):0.03028790,39:0.07863710):0.01215793,(446:0.17619392,(222:0.14335373,483:0.12529591):0.08954147):0.15187010):0.02083747):0.16740632):0.00635850,(192:0.03179263,(490:0.01623722,287:0.01662376):0.01940576):0.01377556):0.01117528):0.00174551,((((((561:0.02152163,108:0.04263101):0.00768685,390:0.03922723):0.00460446,(182:0.01522649,(435:0.01912575,98:0.01786174):0.02144822):0.01059451):0.00193883,((433:0.00732834,123:0.00625379):0.03259301,((187:0.08192852,(154:0.01600931,482:0.02067331):0.00406558):0.01164283,(((((((19:0.06433501,316:0.06709865):0.06355408,(153:0.04569117,(295:0.02299119,83:0.01613179):0.00508089):0.01367084):0.00974147,200:0.04828569):0.01115850,165:0.09087905):0.02212838,((195:0.01061360,274:0.01290039):0.00754506,(((((284:0.04812510,((467:0.03882103,((438:0.02640398,360:0.00422291):0.01230886,((102:0.02845773,(90:0.02188919,372:0.00791891):0.00359746):0.00383751,(552:0.01189853,337:0.02450750):0.00618372):0.00854558):0.00314723):0.00497100,(546:0.05724756,(145:0.02940981,335:0.04317193):0.01351237):0.00536813):0.01228813):0.00905847,211:0.03558900):0.00564001,(((226:0.09022246,403:0.02722646):0.00410690,(370:0.00893674,291:0.01695540):0.02247846):0.00825448,((327:0.06299617,415:0.03136904):0.02991146,((139:0.03851707,29:0.02741317):0.01476239,(110:0.02728553,209:0.05881988):0.01825051):0.02154776):0.00279355):0.00498718):0.00297194,213:0.05085793):0.02713165,((((((325:0.01243549,509:0.01653363):0.00524703,((234:0.02229661,((223:0.03839480,(46:0.04604202,258:0.02116100):0.00381785):0.00235961,(183:0.02117895,((334:0.00415545,249:0.00929744):0.03247046,515:0.02194490):0.00266675):0.00258918):0.00257187):0.00115016,(((375:0.01304818,520:0.02540808):0.00354184,479:0.04319527):0.00511712,400:0.02695214):0.00251872):0.00026822):0.00082038,(553:0.02416181,(((535:0.04044092,(410:0.04713312,(121:0.03561836,329:0.03843012):0.01171527):0.01212530):0.00427560,248:0.01596301):0.02197494,((157:0.01384730,((548:0.01801780,537:0.02500928):0.00398277,489:0.02003655):0.02962370):0.00737617,(265:0.02549971,(245:0.02704164,(81:0.01157876,220:0.00470228):0.01269038):0.00516688):0.00121295):0.00155151):0.00057502):0.00200946):0.00452917,((60:0.05446459,263:0.01581482):0.00250043,(300:0.01076040,120:0.03359243):0.01153395):0.03109930):0.01230653,((((277:0.05641352,(188:0.01466149,275:0.01223954):0.01318474):0.01446567,((((((224:0.01344454,323:0.02386555):0.04943114,((104:0.01205674,147:0.00849157):0.00170421,(324:0.01507849,((221:0.00850737,232:0.01268594):0.00038756,238:0.00644403):0.00258681):0.00598736):0.02081058):0.01219685,(318:0.05259103,5:0.05482478):0.00417910):0.00360402,((547:0.04026777,259:0.06659171):0.01888692,((517:0.03002433,((322:0.01141048,533:0.02256281):0.01099145,(131:0.05914141,539:0.01798972):0.03366802):0.00149975):0.00753729,((272:0.03838530,540:0.04777548):0.00421891,((425:0.00789375,356:0.02252578):0.02255544,354:0.02785568):0.00146307):0.00794180):0.01508732):0.00197417):0.00082774,((369:0.01549015,125:0.02503822):0.01235237,((((384:0.04021462,(204:0.04349541,166:0.01209491):0.00922552):0.00278666,(133:0.05772228,99:0.02219681):0.00530029):0.00676930,(((((((314:0.01561145,544:0.03113834):0.01358270,(304:0.00358295,551:0.00628489):0.03557933):0.00257446,((336:0.02126567,268:0.00705817):0.00432042,(((279:0.03718779,(437:0.04123420,450:0.03263187):0.00610635):0.00572967,(58:0.08921984,429:0.03248493):0.01959688):0.00140809,(199:0.06245708,331:0.01250735):0.00203178):0.00018702):0.00041968):0.00019841,16:0.00862915):0.00055103,(452:0.01360105,(342:0.04469494,(344:0.02152146,112:0.03101620):0.00275301):0.00496963):0.00149356):0.00012595,408:0.10317537):0.00102645,((564:0.01964843,((174:0.01414168,391:0.00876198):0.00497437,163:0.01133431):0.00477912):0.00098283,294:0.01457429):0.00155411):0.00260731):0.00174796,((484:0.03801773,554:0.02369801):0.01809550,(216:0.02718746,462:0.06719732):0.00495118):0.00276676):0.00956882):0.01475072):0.00180826,175:0.02636930):0.01401712):0.00035207,(167:0.03462401,103:0.02779715):0.00059646):0.00359811,((181:0.03473863,((((132:0.01016498,((((510:0.00635666,257:0.00947698):0.00943538,386:0.02438568):0.00217017,(406:0.04778097,(495:0.01031115,162:0.00518409):0.02468240):0.00418197):0.00486636,8:0.00804841):0.00078115):0.00714027,((142:0.01400649,7:0.02051925):0.00832568,((((266:0.01833361,77:0.01049532):0.01329314,362:0.04682922):0.00101121,59:0.00982196):0.00577573,45:0.01641881):0.01736389):0.00443841):0.00098573,3:0.03454554):0.00051541,((((((129:0.05734419,492:0.02386348):0.00987254,((531:0.01969151,((361:0.01866537,(180:0.01280686,288:0.01324726):0.00980635):0.00477673,70:0.00931859):0.00426053):0.00124376,(96:0.04235873,28:0.04100942):0.00539862):0.01890744):0.00504196,((366:0.02375780,514:0.03930042):0.00171700,333:0.01793369):0.00064358):0.00045462,((148:0.01748129,267:0.08980191):0.00351267,210:0.05372626):0.00279835):0.00235590,((317:0.03878153,201:0.01709918):0.00672824,373:0.06532800):0.01540337):0.00856405,444:0.08295994):0.00323803):0.00092448):0.00469922,((378:0.03692679,(394:0.01732617,178:0.02307604):0.00633408):0.01042400,(149:0.04459057,532:0.04207684):0.00485193):0.00425737):0.00189835):0.00421447):0.00126872,((431:0.02332497,68:0.03051624):0.00681900,((117:0.00784729,13:0.01326456):0.01050596,((((119:0.00759466,240:0.00591158):0.00912863,(264:0.01271768,203:0.00585607):0.00401896):0.00141540,382:0.01135985):0.00113798,(491:0.01262029,(34:0.02134576,502:0.01322844):0.00574914):0.00458800):0.00474521):0.00139619):0.00663743):0.00783179):0.00201741):0.00143324):0.00094025,(((367:0.01535568,290:0.01595863):0.02034555,((((((66:0.05402863,155:0.02784133):0.03102280,((480:0.01008389,512:0.01943882):0.03510138,(308:0.03656352,191:0.03169007):0.01025512):0.01226933):0.00241318,(499:0.02142825,(89:0.04790456,(469:0.00736519,312:0.01150408):0.01694385):0.00331609):0.00198007):0.01951146,(((298:0.06587769,(((140:0.05185314,(528:0.02023281,(500:0.07727232,176:0.02046195):0.00500774):0.03531653):0.00547064,(((205:0.00676598,(416:0.01481387,(443:0.01684182,(260:0.02664422,(111:0.00539476,379:0.01384747):0.00196163):0.00324700):0.00062558):0.00107807):0.00420270,(293:0.00986414,118:0.02347165):0.00224335):0.01647141,(399:0.03859738,487:0.02779970):0.03423053):0.00292807):0.00177309,338:0.05396643):0.00322682):0.01220075,((((508:0.05153362,((((101:0.02098551,4:0.06242604):0.00730151,11:0.02413746):0.01542724,30:0.06371841):0.00684949,(392:0.07709386,273:0.04883707):0.00166457):0.00348329):0.00019269,(563:0.00782346,14:0.00445507):0.04228016):0.01252529,((215:0.01873214,100:0.02626356):0.00578470,((455:0.00000001,134:0.00406213):0.00386277,91:0.04090371):0.01658989):0.00155563):0.01103428,243:0.02863024):0.00512208):0.00350078,((((310:0.02459886,(534:0.00265162,401:0.00156972):0.02923171):0.00476738,((186:0.02403976,159:0.01747222):0.00653806,420:0.02991487):0.00157672):0.00821447,(251:0.02344506,430:0.02595218):0.00395787):0.00199749,(347:0.02323839,((311:0.02544772,365:0.01381274):0.00789026,(567:0.02146047,507:0.01909768):0.00196169):0.00284167):0.01437275):0.01655808):0.00429838):0.00118877,((((387:0.01743827,(341:0.02019121,36:0.00893034):0.00523415):0.01397405,302:0.05303170):0.00358314,135:0.02543070):0.00420322,(((((371:0.02502438,(115:0.01756653,(441:0.01908779,388:0.01856139):0.00320784):0.00172235):0.02270801,((((126:0.04046723,348:0.03258012):0.03537658,((218:0.01874889,(48:0.02804934,276:0.02375891):0.00146789):0.00838935,(217:0.01715905,53:0.02247869):0.01598537):0.00237935):0.00511805,184:0.03888140):0.00647367,(((65:0.01509318,340:0.01742052):0.01215317,12:0.03851554):0.00829560,((355:0.01338135,545:0.02271276):0.03461979,270:0.03482059):0.00548171):0.00083220):0.00729365):0.00632089,(((((52:0.00771981,69:0.01060045):0.00438944,393:0.02933212):0.00618039,419:0.02390210):0.00260236,(152:0.01804586,151:0.00394074):0.01558480):0.00776477,((185:0.00360537,303:0.00234907):0.01618701,43:0.01748743):0.01379191):0.02145627):0.00185435,((((55:0.03945061,86:0.04390515):0.03187459,21:0.03755369):0.00937102,(364:0.04049505,(271:0.02489486,409:0.08425269):0.01168194):0.00651617):0.01765599,((9:0.01935551,504:0.02953139):0.00421803,(((363:0.04437077,466:0.02474903):0.00507239,559:0.01997922):0.00556791,(1:0.01421762,228:0.01673207):0.03501837):0.00259153):0.01520353):0.00239578):0.00510040,((237:0.06488071,106:0.04550449):0.02788569,((((494:0.04884261,(402:0.02601608,(518:0.13396928,10:0.06272887):0.03062366):0.01670567):0.00615885,((((198:0.03768501,(522:0.00865721,107:0.01257480):0.02845298):0.00888351,((61:0.03951026,(448:0.00925828,404:0.06798923):0.05155319):0.00828232,513:0.04570928):0.00283391):0.00155697,(((50:0.05012270,((236:0.00980042,(436:0.00430992,(471:0.03137658,(38:0.01709758,292:0.00785112):0.00386348):0.00000001):0.00226315):0.01006544,242:0.03808369):0.01027711):0.00500630,((((417:0.01728900,235:0.00573826):0.00392883,343:0.01707433):0.01948658,(25:0.03224557,351:0.01749478):0.02950221):0.01201139,190:0.02192522):0.00360689):0.00000001,((562:0.06559781,(305:0.03107658,(282:0.01772642,225:0.03640437):0.00691522):0.00163742):0.03725577,506:0.05286669):0.00590932):0.00491130):0.00099440,((((464:0.01687952,254:0.05327204):0.02915203,(202:0.02754526,(143:0.02182341,516:0.02238850):0.00147490):0.02000085):0.00306962,(168:0.03768517,395:0.02546783):0.00009640):0.00118474,(427:0.02023917,(76:0.01163858,465:0.00808539):0.01202618):0.03011404):0.00020764):0.00131557):0.00000001,(62:0.02702771,((80:0.01346974,233:0.00685485):0.03712172,(78:0.03438614,405:0.02860402):0.01034351):0.00495874):0.01038732):0.01402701,(((((122:0.00562426,(456:0.01874500,(473:0.00825838,150:0.02472933):0.00271943):0.00184036):0.00572263,((97:0.00900774,326:0.02908757):0.00080423,497:0.00584584):0.00841697):0.00317081,(75:0.04466589,505:0.00967454):0.02132465):0.00907889,246:0.06096895):0.00400299,((496:0.02151467,32:0.02306084):0.06470349,((299:0.02616244,(18:0.02798501,((359:0.02439337,349:0.01152788):0.00770654,164:0.01660965):0.00366605):0.00724097):0.00181364,460:0.06325832):0.01516052):0.03365481):0.00118765):0.00243369):0.00147164):0.00348140):0.00206472):0.00112629,((79:0.02523532,(556:0.01124206,481:0.01628981):0.01146095):0.02272559,(((451:0.02367203,256:0.02850100):0.01496390,253:0.03126176):0.03599503,383:0.08189141):0.00711461):0.00561291):0.00968036):0.00092755,(193:0.03420489,((((296:0.06676626,(((((84:0.03105689,161:0.01782766):0.01492409,285:0.01589736):0.01157645,315:0.06118166):0.04502929,(137:0.03536212,(468:0.01583678,(352:0.01296648,170:0.01299027):0.03991633):0.00754467):0.01284258):0.01030179,(35:0.03310362,((309:0.01828714,550:0.02241000):0.00619207,(72:0.04662093,((156:0.01197839,87:0.01752856):0.00084197,(41:0.03230027,64:0.01712974):0.00328005):0.00274540):0.01373895):0.00090169):0.00332531):0.00208087):0.00343359,((565:0.01298270,(82:0.00326646,454:0.00717420):0.00430032):0.00414975,549:0.01005625):0.00064074):0.00143724,(527:0.00243332,461:0.00392095):0.01701483):0.00024354,557:0.02430326):0.00214481):0.00680605):0.00252950):0.00170783,(27:0.05493952,((280:0.03842490,196:0.05296878):0.04142461,459:0.03934824):0.00646366):0.00238399):0.01722305):0.00163757):0.00500278):0.00512245,((214:0.04703124,(15:0.02669767,219:0.06275333):0.01152928):0.01278216,((((560:0.01794864,206:0.07578381):0.03676021,((((543:0.02223356,(475:0.05220629,(144:0.00810233,42:0.00353805):0.03104181):0.00740907):0.00408861,158:0.04786617):0.00931885,(127:0.01441048,412:0.02016287):0.02007172):0.00709632,(538:0.02607929,357:0.01683856):0.02419937):0.00388369):0.00049565,(172:0.01465315,((319:0.00904835,440:0.02017398):0.00500501,385:0.01553257):0.00415299):0.01111009):0.00741348,286:0.01625683):0.00165396):0.00452806):0.01696368,247:0.09523182):0.00333312):0.00227152,(566:0.03092709,(44:0.00725733,22:0.01384986):0.00860043):0.01536850):0.00055851):0.00218337,((((422:0.00837697,(229:0.00652489,519:0.01222591):0.00135137):0.00473005,128:0.00881430):0.02995112,(486:0.00826424,197:0.00765583):0.03533358):0.01164505,((424:0.06901160,173:0.04869212):0.00910333,((421:0.00642792,141:0.01048573):0.02657361,((529:0.01417668,301:0.05814903):0.04661336,(525:0.01542400,463:0.01868591):0.00542289):0.03440583):0.00258313):0.01860026):0.00413945):0.00255092):0.00783530,(358:0.00482493,376:0.00194667):0.03658187):0.00408780,(523:0.02417195,350:0.01185850):0.00301544):0.00166652,((414:0.01071818,105:0.01736959):0.04215578,306:0.02564505):0.00381220):0.00516635,328:0.01049667);
tree best = [&U][-446468.12][ r 1.3425275 3.1044682 0.42349267 1.0933923 4.1344078 b 0.29595707 0.17094741 0.190346 0.34274953 a 0.6650233 p 0.30238766 ](((480:0.01319779,512:0.02192741):0.03216525,((469:0.00775757,312:0.00913597):0.02482361,(((89:0.04626522,499:0.01942794):0.00455394,(66:0.05085809,155:0.02953228):0.03342832):0.00342360,((((253:0.03850998,(256:0.02933470,451:0.02227851):0.01331702):0.03239650,(383:0.07850466,(79:0.02229576,(556:0.00616094,481:0.01210486):0.00987811):0.01589158):0.01099530):0.00452921,((((((55:0.04309655,86:0.04064430):0.03283954,(21:0.04053494,(364:0.03626844,(409:0.09384234,271:0.02489880):0.00887430):0.01237082):0.00416636):0.01696056,(((43:0.01417889,(185:0.00633212,303:0.00366689):0.01773021):0.01252736,((151:0.00267002,152:0.01498354):0.01227027,((393:0.03533705,(69:0.01409577,52:0.00439010):0.00471716):0.00664109,419:0.02141936):0.00236914):0.00897742):0.01692817,((((((340:0.01589056,65:0.01758942):0.01540555,12:0.04092520):0.00543390,270:0.03498981):0.00139239,(355:0.02205400,545:0.02321054):0.04037149):0.00173121,(184:0.03454785,((((218:0.01787828,276:0.02246090):0.00194273,48:0.02569720):0.00786593,(217:0.01825703,53:0.02483745):0.01300517):0.00211476,(126:0.05005644,348:0.03975169):0.02393282):0.00609941):0.00611128):0.00746715,(388:0.01765532,(371:0.02472457,(115:0.01882660,441:0.02066636):0.00301279):0.00057838):0.02459894):0.00866616):0.00095253):0.00083250,((504:0.03309372,9:0.02274249):0.00527545,((1:0.01881354,228:0.01680947):0.03006110,((363:0.04493295,466:0.02794989):0.00163161,559:0.01836536):0.00440554):0.00137934):0.01668219):0.00356530,((((494:0.05332302,((62:0.01826647,((233:0.01012883,80:0.01444843):0.03428403,(405:0.03546052,78:0.04079801):0.00855738):0.00795653):0.01057231,((((465:0.01506821,76:0.01434753):0.01077531,427:0.02738405):0.03527428,(402:0.02081148,(10:0.07286053,518:0.14560288):0.02570092):0.01735803):0.00245351,((((61:0.04430891,513:0.05943567):0.00078862,(143:0.02130491,(516:0.01692930,202:0.02514059):0.00062308):0.01661157):0.00214259,(((198:0.04871978,(522:0.00655440,107:0.01537994):0.02746455):0.01301575,((404:0.07664871,448:0.00806007):0.05517330,395:0.01569601):0.00370878):0.00038546,(168:0.04710235,(254:0.05213412,464:0.02090779):0.02768508):0.00235675):0.00000001):0.00193585,(((25:0.03455559,351:0.01437437):0.02992314,((417:0.02214062,235:0.00275732):0.00286822,343:0.01547629):0.02379781):0.01827091,(190:0.01817847,((50:0.04115561,(242:0.03321150,((38:0.01645165,292:0.00969069):0.00300266,((236:0.00936733,471:0.02469211):0.00197850,436:0.00662307):0.00188371):0.01194437):0.01110895):0.00494308,((562:0.07948362,(305:0.03415808,(225:0.04136881,282:0.01767442):0.01000157):0.00552890):0.02476509,506:0.05247965):0.00519089):0.00286036):0.00158120):0.00475028):0.00148000):0.00157481):0.00106387):0.01225418,((496:0.02192696,32:0.02464124):0.07929143,(460:0.06794933,((18:0.02932816,((359:0.02344986,349:0.01089260):0.01104276,164:0.01701935):0.00197407):0.00243035,299:0.02122356):0.00388796):0.01624730):0.02524594):0.00347336,246:0.06254609):0.00115743,((((97:0.01113305,326:0.02459623):0.00195411,497:0.00582781):0.01012954,(122:0.00539915,(456:0.02256717,(473:0.01150838,150:0.02872745):0.00187910):0.00347662):0.00532366):0.00354624,(505:0.01583989,75:0.05879569):0.01166681):0.01377625):0.00410582):0.00612473,(((106:0.03501041,237:0.07924799):0.03579670,((367:0.01527168,290:0.01709758):0.01534577,((((((((((325:0.01219273,509:0.01541454):0.00593869,((400:0.03004035,((520:0.02489093,375:0.01254259):0.00615978,479:0.04697498):0.00223668):0.00190402,(234:0.02547018,(((258:0.02029168,46:0.04217346):0.00423869,223:0.03781592):0.00487574,((515:0.02342397,(334:0.00390091,249:0.00856595):0.03856105):0.00362595,183:0.01413816):0.00281259):0.00302949):0.00063618):0.00020063):0.00100825,(553:0.02212357,(((((81:0.01138810,220:0.00533342):0.00648637,245:0.02121976):0.00736499,265:0.02362114):0.00109555,(157:0.01406496,(489:0.01422008,(548:0.01571044,537:0.02188464):0.00497017):0.03069904):0.00459478):0.00138225,(248:0.02116492,(((121:0.03664998,329:0.03181004):0.00587957,410:0.05021392):0.01077571,535:0.03767821):0.00295537):0.01567604):0.00026788):0.00229635):0.00489804,(((120:0.03122766,300:0.01187906):0.00806295,263:0.01806682):0.00161656,60:0.05509620):0.03197646):0.00967793,(((((275:0.01112870,188:0.01747918):0.01272674,277:0.06248832):0.01246666,((175:0.03227676,(((259:0.06540319,547:0.03753465):0.01893378,(540:0.03932853,((354:0.03052411,(272:0.04776252,(425:0.00853632,356:0.02875997):0.02082684):0.00193260):0.00518823,(((539:0.01998123,131:0.05670979):0.04213688,(533:0.02094379,322:0.01126869):0.00797097):0.00461960,517:0.02771951):0.00521070):0.00334822):0.01155488):0.00249266,((408:0.10310147,((369:0.01338684,125:0.03487242):0.01180672,((((204:0.05380652,166:0.01170606):0.01295644,133:0.04806736):0.00318074,99:0.02409381):0.00392461,(((216:0.02489145,((554:0.01802620,484:0.03465685):0.01497415,462:0.06789591):0.00695610):0.01041337,((564:0.02105515,((391:0.00880205,174:0.01290287):0.00616783,163:0.01191630):0.00211628):0.00277363,((((314:0.01810382,544:0.01546889):0.01386037,(342:0.04345414,344:0.01339377):0.01242524):0.00128429,452:0.01128678):0.00124877,((((((58:0.09008863,429:0.03173533):0.02036642,(279:0.03841091,(437:0.04632021,450:0.03214619):0.00539966):0.00738340):0.00189617,(268:0.00586543,(384:0.05082321,336:0.01484371):0.00522415):0.00289007):0.00037865,((112:0.03158820,(304:0.00380766,551:0.00477253):0.03893578):0.00300697,16:0.00810251):0.00350339):0.00047089,331:0.01233456):0.00042628,294:0.01579668):0.00000001):0.00094192):0.00069999):0.00047995,199:0.06393534):0.00059494):0.01138088):0.00794164):0.00659316,((((147:0.01288107,104:0.00712693):0.00378635,((238:0.00671147,(221:0.00741504,232:0.01364401):0.00197246):0.00389069,324:0.01680062):0.00308205):0.02137741,(224:0.01658862,323:0.02310280):0.04933612):0.00886932,(5:0.05717273,318:0.05600799):0.00468512):0.00412377):0.00108478):0.00310860):0.00988538,167:0.03798493):0.00099853):0.00000001,103:0.02712796):0.00309637,((((((8:0.01277499,((((257:0.00998957,510:0.00605911):0.00789814,406:0.04651733):0.00055410,(386:0.02034693,(162:0.00661992,495:0.00988472):0.02743011):0.00276225):0.00289499,132:0.01232216):0.00029677):0.00619711,3:0.03179841):0.00335797,(((59:0.00756929,(362:0.04275174,(77:0.00941516,266:0.02267065):0.01491937):0.00124861):0.00785984,45:0.01523617):0.01637326,(142:0.01277894,7:0.01779925):0.00876330):0.00405848):0.00027361,181:0.03115601):0.00151703,((((267:0.08502192,148:0.01681175):0.00459203,(((366:0.01975994,514:0.03432125):0.00056344,333:0.01671157):0.00147046,((129:0.05358076,492:0.01845242):0.00975673,((96:0.04631119,(70:0.00917691,(361:0.02193519,(288:0.01594398,180:0.01508490):0.01135642):0.00365218):0.00146424):0.00254778,(531:0.01862028,28:0.05117557):0.00351742):0.01790365):0.00581978):0.00000001):0.00393888,((373:0.05504100,(201:0.02357724,317:0.03581205):0.00875423):0.01726442,210:0.05808387):0.00393079):0.00636837,444:0.08170337):0.00185931):0.00694521,((149:0.04807266,532:0.04604363):0.00337816,(378:0.03331674,(178:0.03004221,394:0.01783398):0.00264835):0.01039128):0.00370718):0.00350887):0.00565713):0.00124365,(((13:0.01321009,117:0.01742009):0.01012505,(((34:0.02192278,491:0.01306036):0.00321921,502:0.01582909):0.00733304,(382:0.01121763,((203:0.01065266,264:0.01054108):0.00510191,(240:0.00602241,119:0.01100061):0.00928887):0.00087882):0.00230543):0.00603138):0.00075077,(431:0.02400108,68:0.03664759):0.00675546):0.00626736):0.00924335,((((211:0.04179182,((((335:0.04448721,145:0.02979867):0.00861965,546:0.07463456):0.00697772,((360:0.00551267,438:0.02643953):0.01378273,(467:0.04172294,((372:0.00859133,(102:0.02315485,90:0.01639317):0.00228763):0.00505936,(552:0.01231328,337:0.02723298):0.00722908):0.01175708):0.00154069):0.00611322):0.01221300,284:0.04901983):0.01135267):0.00563328,((((209:0.06043733,110:0.02983659):0.01762058,(29:0.02832847,139:0.03826566):0.01425309):0.02310641,((291:0.01710477,370:0.01204922):0.02098999,(226:0.09216634,403:0.03446658):0.00164453):0.00733199):0.00074614,(415:0.02631339,327:0.06782459):0.03162213):0.00412417):0.00426109,213:0.04257322):0.02608723,(280:0.02936429,196:0.05180923):0.04441440):0.00391902):0.00151638,(((200:0.04710806,(((83:0.02342164,295:0.01993209):0.00503880,153:0.05302726):0.01612483,(316:0.06288360,19:0.06311118):0.06688704):0.01071098):0.00998069,165:0.10341582):0.01884664,(195:0.00973186,274:0.01003364):0.00683159):0.00206071):0.00176091,((459:0.03712104,27:0.05020752):0.00699359,(193:0.03140564,(((((108:0.04683148,561:0.02923980):0.01137618,(((435:0.01424445,98:0.01808348):0.02231047,182:0.01482893):0.00674477,390:0.03880174):0.00347323):0.00232947,((((((172:0.01412884,((440:0.01900822,319:0.01211083):0.00689376,385:0.01256832):0.00322879):0.01128683,(560:0.02194725,206:0.08397540):0.03705412):0.00253990,((127:0.01699680,412:0.02461099):0.01832962,((158:0.04778820,(543:0.02656212,(475:0.05046907,(144:0.00975956,42:0.00663809):0.02593014):0.00732007):0.00832858):0.00739409,(538:0.02952252,357:0.01915598):0.02228447):0.00217237):0.00621680):0.00523395,286:0.01584031):0.00095572,((219:0.05489665,15:0.02950040):0.00915025,214:0.04116330):0.01589825):0.00690819,((247:0.09131956,(((((486:0.00691258,197:0.01097022):0.03797299,(128:0.01228523,((519:0.01036333,229:0.00344472):0.00093813,422:0.00913526):0.00493143):0.03229937):0.01515304,((((350:0.01339976,523:0.02645122):0.00260855,(((105:0.02139863,414:0.01244164):0.04932141,306:0.03062348):0.00265045,((474:0.00203770,345:0.00359788):0.00490214,328:0.01369711):0.00487882):0.00222480):0.00578086,(358:0.00203919,376:0.00736957):0.03954328):0.00632174,((74:0.01140112,470:0.01503680):0.02715341,((((428:0.01747587,472:0.01680565):0.00321141,(485:0.01545134,71:0.00265510):0.03541608):0.00011302,49:0.04231465):0.00252956,(398:0.01384328,54:0.01603439):0.00828784):0.00617810):0.01168843):0.00196270):0.00290197,(((529:0.01480611,301:0.06414377):0.04986907,(463:0.01570365,525:0.01913655):0.00757437):0.03605850,((173:0.05193000,424:0.07802968):0.00730005,(141:0.00890476,421:0.00559938):0.02482648):0.00267288):0.01622605):0.00317871,(566:0.03293687,(44:0.00826395,22:0.01657600):0.01009672):0.01791047):0.00000001):0.00095185,((((490:0.01958512,287:0.01755280):0.02253775,192:0.03462696):0.01051754,((((445:0.04537184,138:0.00491710):0.01881051,((57:0.01919730,208:0.01562957):0.00515626,227:0.01063928):0.00378859):0.06406969,20:0.07264540):0.00385064,(136:0.05747491,((446:0.19712073,(222:0.15268450,483:0.14447863):0.08497199):0.14377948,((541:0.07890986,171:0.11759806):0.03003145,39:0.09357596):0.01708324):0.01710002):0.17264802):0.00521974):0.01224078,(33:0.07772823,(((((320:0.15256115,(116:0.04130896,389:0.04860592):0.01010497):0.01803769,(63:0.05502232,((194:0.03071616,(241:0.02035347,207:0.01141037):0.00663107):0.00615372,17:0.03704752):0.00440618):0.00613541):0.00318849,(((((381:0.02055937,109:0.01936279):0.02474244,(411:0.01740306,((261:0.01133665,((457:0.00836707,189:0.01644797):0.00938954,160:0.04685681):0.00238839):0.00126458,(2:0.01464964,23:0.00524264):0.00153954):0.00255582):0.01598035):0.00238937,((((439:0.00560364,(493:0.00825346,6:0.00686712):0.00195195):0.01814862,453:0.03857054):0.00251508,((94:0.03131514,(530:0.07213861,(555:0.03459312,40:0.02467374):0.07296593):0.00689346):0.01298636,((24:0.09713765,(169:0.07085430,88:0.03780031):0.02837329):0.03030553,447:0.17193603):0.01894707):0.00499373):0.01876740,(((231:0.07939328,434:0.05942161):0.00535701,(92:0.02123966,542:0.01730009):0.03197738):0.00774342,((((230:0.01363789,177:0.00618591):0.00367334,346:0.02035146):0.00863928,(278:0.03329700,((250:0.00567379,(47:0.01422403,(498:0.01188075,313:0.00357173):0.00020681):0.00150425):0.05316341,((252:0.01537479,281:0.01567981):0.01212592,((458:0.00939485,(407:0.00184497,114:0.01060189):0.00724819):0.00136841,397:0.01496027):0.01045370):0.00161792):0.00141926):0.00462101):0.00154512,((476:0.02677043,(521:0.00929666,(289:0.00556877,244:0.00790985):0.00064852):0.00388446):0.00332556,330:0.01501591):0.00000001):0.01635817):0.01129777):0.00094416):0.00490641,((423:0.03744083,501:0.03258617):0.04163458,((((353:0.01525574,31:0.04547714):0.01220045,239:0.05116474):0.00251546,((524:0.02148703,(283:0.04806982,(262:0.04174226,(((((307:0.02048851,418:0.02488739):0.00971371,212:0.03413479):0.00258051,(255:0.01634293,(478:0.02833333,146:0.00901212):0.00723384):0.00996746):0.00100969,(321:0.03047738,(396:0.00903476,(85:0.00787171,((130:0.00810301,536:0.00940215):0.00098174,297:0.00649115):0.00000001):0.00111162):0.01578082):0.00465677):0.00184157,(95:0.07588410,(488:0.01287931,56:0.00598403):0.00393650):0.00287532):0.00305663):0.00000001):0.00361355):0.00349197,(413:0.02034863,368:0.02293903):0.03543114):0.00749071):0.00803953,(269:0.03269771,((26:0.02386822,477:0.01712669):0.00132125,449:0.05761013):0.00130887):0.00092357):0.00186962):0.00410146):0.00085627,(((426:0.04880265,51:0.04814233):0.01596302,442:0.05561210):0.01260953,((511:0.02222468,(113:0.01150682,380:0.02935237):0.00682318):0.01253477,(((93:0.02412021,432:0.02305748):0.01671669,(374:0.01880691,339:0.02407839):0.00209880):0.00649601,377:0.04370588):0.01783085):0.00288241):0.00905482):0.00170093):0.00209997,(124:0.04213026,67:0.02366977):0.00385163):0.01377348,(((37:0.05454911,(179:0.10596850,73:0.08752620):0.01992874):0.03515183,(526:0.02184451,503:0.03312526):0.02417980):0.00134709,(558:0.06904224,332:0.02286144):0.00901324):0.00953184):0.00914675):0.01491383):0.00186390):0.01792029):0.00384741):0.00239735,(123:0.00526761,433:0.00760856):0.03382647):0.00076547,(187:0.08171858,(482:0.02144222,154:0.01800655):0.00587978):0.00978684):0.00794871):0.00730861):0.00325099):0.00114986,(((((82:0.00232889,454:0.00787752):0.00314776,565:0.01181958):0.00371154,((461:0.00611245,527:0.00221856):0.01772914,549:0.00853324):0.00112721):0.00091316,557:0.02463206):0.00154028,((((550:0.01978305,309:0.01769080):0.00517181,(35:0.03634709,(((41:0.03014968,64:0.01652181):0.00344488,(72:0.05293724,156:0.00928724):0.00096746):0.00220143,87:0.01542529):0.01317654):0.00178139):0.00398074,((315:0.06242137,((84:0.02592051,161:0.01942339):0.01795924,285:0.01259817):0.00576184):0.05256073,(137:0.03754478,((352:0.01728411,170:0.01056363):0.03950508,468:0.01560388):0.00720001):0.01640965):0.00828324):0.00188292,296:0.06944880):0.00071924):0.00820277):0.00209088):0.00554735):0.00221302,((387:0.02596795,(341:0.01798913,36:0.00988376):0.00534930):0.01244774,(302:0.04411824,135:0.02240904):0.00365037):0.00343568):0.00080204):0.00000001):0.00207562,((((((534:0.00079289,401:0.00095869):0.02571061,310:0.02700846):0.00498627,(420:0.03299097,(186:0.02571454,159:0.01364785):0.00818671):0.00149075):0.00960377,(251:0.02688750,430:0.02648843):0.00546543):0.00113888,(347:0.02555447,((365:0.01632365,311:0.02193334):0.01046970,(507:0.01756123,567:0.01956991):0.00561235):0.00334116):0.01221568):0.01818655,((243:0.02708736,((91:0.05000277,(455:0.00050542,134:0.00579102):0.00307850):0.01305133,((((14:0.00682852,563:0.00394721):0.04032535,(((11:0.02777335,(101:0.02432040,4:0.06962289):0.01005047):0.01928489,30:0.06146044):0.00634508,(273:0.04719120,392:0.08890616):0.00694630):0.00599586):0.00200116,508:0.05153746):0.00982496,(215:0.01593023,100:0.02846800):0.00543558):0.00125034):0.00979713):0.00682844,(298:0.06556221,((((((205:0.01080800,(260:0.02140026,379:0.01219113):0.00354553):0.00125244,(416:0.01512809,443:0.01419962):0.00210566):0.00050215,111:0.00528830):0.00455801,(293:0.00813643,118:0.01792339):0.00095491):0.01599594,((487:0.03208864,399:0.03289075):0.03051263,(528:0.02462875,(176:0.02429726,500:0.07158359):0.01260867):0.03570578):0.00118794):0.00513245,(338:0.05633469,140:0.05921120):0.00118192):0.00487182):0.00880771):0.00387755):0.00524654):0.02043617):0.00168722):0.00845234):0.01079450,308:0.03816561,191:0.03994024);
tree best = [&U][-449847.9][ r 1.3549061 3.1441816 0.47318269 1.0791841 4.0433123 b 0.29158757 0.1788725 0.19410895 0.33543099 a 0.67416748 p 0.32486164 ](84:0.02398343,161:0.01889245,((315:0.06035058,(((193:0.03373127,((((549:0.00960596,((82:0.00362705,454:0.00863619):0.00508947,565:0.01370808):0.00369535):0.00249704,(557:0.02643738,(461:0.00644332,527:0.00302247):0.01703354):0.00052875):0.00119403,(((((195:0.00980514,274:0.01107157):0.00896377,(((((316:0.07054018,19:0.05925504):0.07002366,((295:0.02335692,83:0.02308263):0.00844938,153:0.04437780):0.01288299):0.00812216,200:0.05114020):0.01074693,165:0.09939780):0.02279636,(((((((((((408:0.10974137,((554:0.02072533,484:0.03830480):0.01764093,(216:0.02020502,462:0.06988819):0.00402787):0.00559359):0.00233222,(((((166:0.01135154,204:0.05036707):0.00854124,384:0.03838022):0.00476607,133:0.06084000):0.00389270,99:0.03232405):0.00452126,((((163:0.01096448,(391:0.01015713,174:0.01229366):0.00662493):0.00267078,564:0.02252682):0.00137211,(((16:0.00836702,(304:0.00712715,551:0.00711136):0.03332043):0.00367666,(((((58:0.08249667,429:0.03535649):0.02094967,(279:0.03809904,(437:0.05607550,450:0.03254719):0.00823477):0.00922392):0.00067920,452:0.01395645):0.00076343,(331:0.00955732,(268:0.00905166,336:0.01805806):0.00487639):0.00041820):0.00021864,((314:0.01920605,544:0.02546879):0.01214858,(342:0.04640712,(344:0.01663499,112:0.03297630):0.00551987):0.00632607):0.00192417):0.00036767):0.00063461,294:0.01364816):0.00140537):0.00138679,199:0.06654328):0.00134703):0.00191668):0.00935946,(369:0.01111914,125:0.03272813):0.00968660):0.01424489,((5:0.05998326,(((323:0.01786400,224:0.01446691):0.04612763,((147:0.01594479,104:0.00920651):0.00422600,(324:0.01777884,((232:0.01729609,221:0.00793264):0.00112210,238:0.00730350):0.00417796):0.00302329):0.01932695):0.00999961,318:0.05337480):0.00242589):0.00365428,((547:0.03338807,259:0.06422482):0.02486413,((((533:0.02099154,322:0.01253538):0.01074446,517:0.02216095):0.00248278,(539:0.02194308,131:0.05968453):0.04450193):0.00682528,(540:0.04928349,(354:0.02578033,(272:0.04875304,(425:0.00800266,356:0.02649208):0.02112595):0.00087134):0.00350809):0.00418435):0.01041933):0.00166835):0.00124157):0.00269863,175:0.02643482):0.01138253,167:0.04073267):0.00069706,(((188:0.01541241,275:0.01336950):0.01320647,277:0.07089676):0.01178933,103:0.03500177):0.00034944):0.00525386,((178:0.02815889,(394:0.02438696,378:0.03728550):0.00437518):0.01521908,((149:0.04924807,532:0.05220345):0.00629876,(((((((406:0.04899268,386:0.02708455):0.00238468,(257:0.01036248,510:0.00471265):0.00795792):0.00178636,(495:0.00699106,162:0.00602522):0.03243417):0.00443508,(132:0.01411686,8:0.00930405):0.00116734):0.00948329,((7:0.01759480,142:0.01906364):0.00869467,(45:0.01844526,(59:0.00891670,((77:0.00828838,266:0.01821829):0.01427961,362:0.05087178):0.00072888):0.00794333):0.01887044):0.00245005):0.00082318,(181:0.03395637,(3:0.02824281,444:0.08596562):0.00539817):0.00151800):0.00137673,(210:0.05237458,(((148:0.02135265,267:0.08116325):0.00242402,(((492:0.02371392,129:0.05426880):0.00751336,((28:0.04921816,531:0.01902908):0.00245960,(96:0.04439948,((288:0.01711829,180:0.01408027):0.01258954,(70:0.00684471,361:0.01738098):0.00643961):0.00253425):0.00174740):0.02045832):0.00525541,(333:0.02219747,(514:0.03776690,366:0.02247477):0.00177279):0.00187782):0.00077644):0.00345480,(373:0.06442493,(201:0.02371947,317:0.03195994):0.00524210):0.02648602):0.00182918):0.01060003):0.00560863):0.00293878):0.00229497):0.00398837,((((300:0.01360576,120:0.03303728):0.00634850,60:0.05308058):0.00067313,263:0.01560212):0.03260287,(((553:0.02061694,((509:0.01726341,325:0.01001252):0.00689126,(((((46:0.03887896,258:0.01799120):0.00562250,((249:0.00841322,334:0.00563078):0.03792046,515:0.01883318):0.00331430):0.00214000,(223:0.03574718,183:0.02028456):0.00125623):0.00546562,((479:0.05201938,(375:0.01276316,520:0.02635378):0.00619152):0.00563389,400:0.02626496):0.00195596):0.00019312,234:0.02332810):0.00032259):0.00159642):0.00170207,((157:0.01008802,(489:0.01936524,(548:0.02165128,537:0.02067501):0.00477866):0.03158354):0.00688449,(265:0.02696151,((81:0.01547850,220:0.00957374):0.01154219,245:0.02300755):0.00886862):0.00076124):0.00220483):0.00126672,((535:0.04211575,(410:0.04611436,(329:0.03761050,121:0.02515659):0.00803658):0.01518269):0.00345134,248:0.02295232):0.02088325):0.00264547):0.01623711):0.00444862,((((((119:0.01310120,240:0.00793795):0.00451429,(203:0.00913936,264:0.01533033):0.00583911):0.00215576,382:0.01230690):0.00138932,(491:0.01400483,(34:0.02197129,502:0.01643718):0.00431657):0.00369685):0.00605265,(13:0.01019986,117:0.01726713):0.00429328):0.00111767,(431:0.02941953,68:0.03373796):0.00634523):0.00544096):0.00668136,(213:0.04809520,((((403:0.02966331,226:0.09274043):0.00374361,(370:0.00840694,291:0.01849944):0.01994647):0.00820693,(((110:0.03244324,209:0.06009489):0.02023213,(29:0.02718982,139:0.03598064):0.01305088):0.03045002,(415:0.03133482,327:0.05937214):0.03004698):0.00339578):0.00521937,(211:0.04576760,(284:0.05963598,((((360:0.00569644,438:0.02223000):0.01540575,((552:0.01183797,337:0.02391269):0.01195470,((102:0.02888433,372:0.01315372):0.00403064,90:0.01702064):0.00499029):0.01628440):0.00211872,467:0.03680989):0.00413609,((335:0.04638695,145:0.03427474):0.01272024,546:0.06958102):0.00748202):0.01866044):0.00723825):0.00498295):0.00530520):0.02977203):0.00158860):0.00147230):0.00186559,(((187:0.08451768,(482:0.02240752,154:0.01770036):0.01104599):0.00939182,(((108:0.04818441,561:0.03419138):0.00852741,(((247:0.10293603,((((((((54:0.01090183,398:0.01644153):0.00891088,(472:0.02031249,428:0.02211484):0.00176147):0.00355708,(485:0.01824277,71:0.00185566):0.02819502):0.00121822,49:0.03572455):0.00603316,(470:0.01699210,74:0.01536676):0.02827039):0.00978393,(((128:0.01278970,((229:0.00346202,519:0.01361509):0.00070543,422:0.00668453):0.00014667):0.03416992,(486:0.00921094,197:0.00716511):0.04029508):0.01446805,(((523:0.02540063,350:0.01028799):0.00488726,((328:0.01491811,(345:0.00384548,474:0.00164730):0.00381611):0.00457498,(306:0.02226947,(105:0.01771740,414:0.01889582):0.03955186):0.00573890):0.00349362):0.00721426,(358:0.00353020,376:0.00478840):0.04024267):0.01013029):0.00224279):0.00220635,(((463:0.01492722,525:0.01866590):0.00560177,(529:0.01635299,301:0.05977026):0.05323901):0.03953086,(((141:0.00992104,421:0.00454216):0.02641008,173:0.05685355):0.00251634,424:0.07289184):0.00421484):0.01835528):0.00334448,((((44:0.01265721,22:0.01575300):0.00727474,566:0.03441032):0.01808442,((((67:0.02285044,124:0.04217104):0.00878434,((((389:0.05536381,116:0.04509530):0.02625993,(63:0.06525989,(17:0.03118085,(194:0.02901484,(207:0.01235587,241:0.01941229):0.00886589):0.00770600):0.00300353):0.01054240):0.00281255,((426:0.05232759,51:0.04591012):0.03020835,((((339:0.02490958,374:0.01704919):0.00362922,(93:0.02525500,432:0.01756708):0.01728176):0.00810177,377:0.04042879):0.01711801,((380:0.04063138,113:0.01451879):0.00502711,511:0.02798689):0.01358582):0.00194952):0.00736905):0.00041928,((((((353:0.02849640,31:0.03954935):0.01093039,449:0.04651283):0.00206086,(477:0.01641271,26:0.02387746):0.00454753):0.00218055,((501:0.03674276,423:0.03117197):0.04124111,269:0.02881784):0.00392679):0.00263095,((((((442:0.05281827,((146:0.00829722,478:0.03192435):0.00615167,255:0.01589647):0.01159640):0.00319828,(321:0.03226600,(536:0.00598445,((297:0.00668528,(85:0.00698309,396:0.01165019):0.00000001):0.00055747,130:0.00957706):0.00103695):0.01715157):0.00274634):0.00190834,((95:0.06863376,(56:0.00710448,488:0.01323336):0.00567178):0.00473089,((418:0.02405924,307:0.01693265):0.00939138,212:0.02720285):0.00367313):0.00143007):0.00322919,(283:0.05337196,262:0.05352056):0.00097615):0.00476847,(524:0.01719996,(413:0.03249101,368:0.02062396):0.03172459):0.00189066):0.00877743,239:0.06432643):0.00534624):0.00471773,(320:0.17386398,(((((278:0.03858320,(((521:0.01053120,(244:0.00635614,289:0.00414980):0.00131388):0.00372520,476:0.02730390):0.00462229,((((230:0.01526753,177:0.00373780):0.00642143,346:0.02516372):0.01097186,330:0.01491613):0.00182091,(((313:0.00451268,(250:0.00503004,498:0.01225544):0.00045486):0.00103045,47:0.01236902):0.05069346,((458:0.00753804,((407:0.00000001,114:0.00765034):0.00631967,397:0.01260598):0.00129130):0.00965362,(281:0.01404875,252:0.01432810):0.01441869):0.00166279):0.00308171):0.00041814):0.00704969):0.01359907,(434:0.07186185,(92:0.02437014,542:0.01645912):0.03182144):0.00570609):0.01029097,(109:0.01357418,381:0.01996722):0.02489188):0.00241456,((457:0.00518960,189:0.01173413):0.00891481,((23:0.00824173,160:0.05003493):0.00410988,((2:0.02002896,411:0.01593356):0.00186304,261:0.00997719):0.00409123):0.00148901):0.01753299):0.00004073,((((530:0.07171921,((40:0.02872077,555:0.03296800):0.07905004,94:0.03804447):0.00696449):0.00875575,(447:0.13903344,(24:0.09645018,(169:0.05802886,88:0.03471862):0.03759942):0.02973574):0.01360569):0.00767819,((439:0.01065225,(6:0.00691825,493:0.00698973):0.00242529):0.02078895,453:0.03592683):0.00264481):0.01063113,231:0.09858080):0.00440838):0.00210830):0.00400247):0.00058515):0.00387813):0.01635207,(((526:0.02468519,503:0.03524364):0.02406071,(332:0.02311026,558:0.06828469):0.01035180):0.00040738,(37:0.05122483,(73:0.10091405,179:0.12260187):0.01301622):0.03319053):0.00754758):0.00924625,33:0.08517485):0.01440430):0.00207733,(((490:0.02167480,287:0.01561284):0.02048328,192:0.03745920):0.01636943,((20:0.06743105,((136:0.06527120,((541:0.08156618,171:0.12874732):0.02333053,39:0.11213618):0.02372901):0.02793125,((222:0.12956441,483:0.18745518):0.07938891,446:0.17998945):0.16024693):0.14488398):0.00738695,((138:0.00573607,445:0.04149662):0.02460689,((57:0.01790337,208:0.01841758):0.00601861,227:0.01043102):0.00272154):0.05964824):0.00641761):0.01395660):0.00156967):0.00290975):0.01526965,((((214:0.05790490,15:0.03864527):0.00850476,219:0.07293261):0.01127828,(((172:0.01321912,((440:0.02252988,319:0.01161733):0.00438914,385:0.01695634):0.00617009):0.00834151,(206:0.07309287,560:0.02058456):0.03805177):0.00127431,(((127:0.01652062,412:0.02773293):0.02132360,(158:0.04863323,(((42:0.00678131,144:0.00754282):0.03050508,475:0.05516467):0.01066048,543:0.03166810):0.00370690):0.00908764):0.00658456,(357:0.01949668,538:0.03110838):0.02866391):0.00463090):0.00477088):0.00013864,286:0.01798636):0.00534517):0.00312513,(390:0.03579092,(182:0.01614506,(98:0.01610372,435:0.02213330):0.02499568):0.00701565):0.00372478):0.00142197):0.00347633,(433:0.00650410,123:0.00354168):0.03284449):0.00217498):0.01589598,(((280:0.03516742,196:0.05987427):0.03638199,459:0.04612378):0.00988644,27:0.05574713):0.00196997):0.00386937):0.00052085,(((((253:0.03724766,(256:0.02916682,451:0.02369822):0.01495029):0.03670337,(383:0.08388545,((556:0.00634849,481:0.01332066):0.00799797,79:0.02229039):0.02048950):0.00634425):0.00692636,((((499:0.01753806,89:0.05112093):0.00589591,(155:0.03667888,66:0.04437618):0.02593873):0.00231112,((308:0.04465643,191:0.03946437):0.00857393,(480:0.01596429,512:0.02184369):0.03330483):0.01664409):0.00149221,(312:0.00904561,469:0.00761370):0.03090217):0.02180322):0.00000001,((((341:0.02133373,36:0.00705352):0.00282052,387:0.01803218):0.01629479,(135:0.02162142,302:0.05430826):0.00488453):0.00568760,((243:0.03558425,((298:0.06336744,(338:0.04800316,(((176:0.02779615,(528:0.02093411,500:0.07856671):0.00617729):0.03295478,140:0.06176436):0.00443583,((487:0.03774326,399:0.03428921):0.03372874,((293:0.00819910,118:0.01618461):0.00120637,(((111:0.00539739,(379:0.01191445,260:0.02295038):0.00172307):0.00352409,(443:0.01637069,416:0.01755414):0.00138529):0.00116018,205:0.00951016):0.00754326):0.01847516):0.00266721):0.00094029):0.00193977):0.01116550,(((100:0.02896457,215:0.01497179):0.00584912,(91:0.04897489,(134:0.00449616,455:0.00113589):0.00248678):0.01971424):0.00119525,(((30:0.05900717,((4:0.06733655,101:0.02439992):0.01131181,11:0.03169770):0.01433037):0.00630262,(392:0.07913966,273:0.04558604):0.00412547):0.00524757,(508:0.06178422,(563:0.00531652,14:0.01059548):0.05013985):0.00123741):0.01401540):0.01612829):0.00267690):0.00267548,((430:0.02267984,251:0.02504401):0.00511128,((((567:0.02160959,507:0.01687340):0.00468567,(311:0.02115425,365:0.01661503):0.00966035):0.00162711,347:0.02354248):0.01400180,((186:0.03133675,159:0.01747149):0.00659394,((310:0.02410947,(401:0.00237047,534:0.00000001):0.02907909):0.00204352,420:0.02823831):0.00180117):0.01078778):0.00131957):0.02327189):0.00465794):0.00208952):0.00070998,(((106:0.05429873,237:0.07515952):0.02901851,((246:0.06773066,((122:0.00790137,((150:0.03782839,473:0.01370035):0.00154122,456:0.02187456):0.00266876):0.00569027,((505:0.01035980,75:0.05713048):0.02218604,(497:0.00913727,(326:0.03173547,97:0.01400022):0.00217770):0.00751849):0.00167216):0.01240134):0.00413401,(((496:0.02900593,32:0.02631354):0.07036732,((18:0.02950924,((359:0.02918391,349:0.01271989):0.00757965,164:0.01676286):0.00507231):0.00929842,(460:0.07720460,299:0.01609915):0.00271101):0.01293553):0.02658470,(((((522:0.00903344,107:0.01287510):0.02432069,198:0.04277148):0.01173050,(61:0.05670383,(402:0.02522944,(518:0.16184655,10:0.06750479):0.02838987):0.01857216):0.00440198):0.00250351,((513:0.06312623,168:0.05110140):0.00317752,((((343:0.01705933,(417:0.01518069,235:0.00523963):0.00280634):0.01977350,(351:0.01546116,25:0.03698522):0.04046977):0.00925892,(506:0.06050388,(562:0.08558766,((225:0.04454005,282:0.01707525):0.00937315,305:0.03827024):0.00359547):0.02969841):0.00462352):0.00320296,((50:0.04979578,(((471:0.03022846,(436:0.00690175,(38:0.01534725,292:0.00786059):0.00571360):0.00156667):0.00187708,236:0.01411359):0.01238486,242:0.03697116):0.00890375):0.00340171,190:0.02735235):0.00081630):0.00452118):0.00000001):0.00043298,((395:0.02165843,((448:0.01449904,404:0.07012953):0.05876193,494:0.06050380):0.00501002):0.00000001,(((464:0.01803225,254:0.05517622):0.02890302,(((80:0.00861268,233:0.00825223):0.04335640,(78:0.03965657,405:0.04038038):0.00999832):0.00323736,62:0.02440749):0.00832876):0.00234234,((427:0.02156502,(465:0.01169050,76:0.01154941):0.01294957):0.03498295,(143:0.02623041,(516:0.01964374,202:0.02464439):0.00114915):0.01992615):0.00321574):0.00000001):0.00087147):0.01317990):0.00280384):0.00292538):0.00226529,(((86:0.05223485,55:0.03627349):0.03793238,(364:0.04569195,(21:0.03971401,(271:0.03132466,409:0.10820880):0.00775494):0.00696211):0.00746707):0.02030593,(((((393:0.03495007,(52:0.00809703,69:0.01139779):0.00689004):0.00702155,((152:0.01842291,151:0.00304674):0.01236949,419:0.02291029):0.00385409):0.00945142,(43:0.01884952,(303:0.00314390,185:0.00683191):0.01887987):0.01223634):0.01958190,((371:0.02842684,(388:0.02137046,(441:0.02199158,115:0.01782959):0.00273149):0.00134233):0.02685794,((((((126:0.04349951,348:0.03728229):0.03372639,((217:0.01978989,53:0.02039617):0.01764460,((276:0.02191445,218:0.02218326):0.00127579,48:0.02737997):0.00647650):0.00165573):0.00639821,184:0.04165749):0.00404123,270:0.03803591):0.00161787,(12:0.03698773,(340:0.01474248,65:0.02073760):0.01619753):0.00473086):0.00075119,(545:0.02258169,355:0.01623761):0.04239485):0.00756050):0.00838758):0.00085035,((9:0.02301416,504:0.03669937):0.00456992,((559:0.02191103,(363:0.04734165,466:0.02607466):0.00237169):0.00476352,(228:0.01598375,1:0.02106185):0.03447036):0.00073807):0.01674017):0.00060772):0.00567168):0.00503132):0.01185226):0.00199521,(290:0.01860156,367:0.01550243):0.01766783):0.00611372):0.00104796,296:0.07392112):0.00080797):0.00298354,((((64:0.01554598,41:0.03224976):0.00366561,(156:0.01091692,(87:0.01453202,72:0.04719612):0.00225443):0.00179564):0.01233505,35:0.03647403):0.00340455,(550:0.02597835,309:0.01777225):0.00784702):0.00457396):0.01105702,(137:0.04060146,((352:0.01702263,170:0.01597844):0.03831464,468:0.01672903):0.00393214):0.01923138):0.05344606):0.01052715,285:0.01597830):0.01308339);
tree best = [&U][-465247.71][ r 1.2510557 2.9179849 0.41082826 0.95057914 3.8006136 b 0.29951648 0.17730236 0.19215835 0.33102282 a 0.65704827 p 0.30439032 ](((((464:0.01400801,254:0.05571055):0.02990777,((402:0.03547575,(10:0.06336042,518:0.17051933):0.02982795):0.01423574,494:0.05474311):0.00638383):0.00097560,((((404:0.06998655,448:0.01674983):0.05811978,395:0.01711928):0.00425167,(((246:0.05697614,((((371:0.02768442,(388:0.02108339,(441:0.01927585,115:0.01650981):0.00296939):0.00163172):0.02467754,(((545:0.02032329,355:0.01577752):0.04323354,(270:0.03862808,(12:0.03734897,(65:0.01336327,340:0.02137631):0.01760603):0.00479641):0.00284123):0.00102565,((((48:0.02406307,(218:0.02350797,276:0.02151554):0.00254029):0.00930483,(53:0.02369158,217:0.01958571):0.01566966):0.00465062,(348:0.04307123,126:0.03706996):0.03186165):0.00372356,184:0.04295248):0.00777372):0.00758810):0.00567179,((((393:0.03664200,(52:0.00429784,69:0.01070620):0.00527304):0.00483906,(419:0.02570059,(151:0.00468496,152:0.01662594):0.01456636):0.00329763):0.00914504,((303:0.00276488,185:0.00611278):0.01792985,43:0.01961747):0.01007820):0.02037613,((((466:0.02999984,(363:0.04619392,559:0.01884367):0.00300336):0.00483485,(228:0.01774416,1:0.01468075):0.03671737):0.00216909,(9:0.02126552,504:0.04079126):0.00439987):0.01612092,((21:0.05185743,((271:0.02910570,409:0.10522610):0.01138092,364:0.04447592):0.00692626):0.00530637,(86:0.04862777,55:0.04039561):0.04543217):0.01665846):0.00147392):0.00052491):0.00512074,(((((((256:0.03140274,451:0.02656054):0.00838389,253:0.03224916):0.02563200,383:0.07921972):0.01008800,((481:0.01388514,556:0.00868631):0.00887581,79:0.02482738):0.02153959):0.00582422,(((((((((159:0.01933924,186:0.02468497):0.00926068,420:0.02903508):0.00303480,((534:0.00113540,401:0.00139069):0.03415013,310:0.02434348):0.00497041):0.00885118,((567:0.02226674,507:0.01545727):0.00402536,(347:0.02778232,(311:0.02648334,365:0.01737316):0.00832973):0.00115251):0.01635123):0.00145639,(251:0.02847454,430:0.02594561):0.00270417):0.01933045,((((((392:0.09208530,273:0.04904188):0.00385851,(30:0.06384609,((101:0.02283037,4:0.05953675):0.01026532,11:0.03072755):0.01727719):0.00766722):0.00531317,508:0.05294264):0.00085526,(14:0.01184924,563:0.00538596):0.04930547):0.00860379,((215:0.01269756,100:0.03529894):0.00720925,(91:0.04224880,(134:0.00469665,455:0.00276598):0.00450671):0.01409771):0.00228418):0.01348552,(298:0.07806852,((((((443:0.01543081,416:0.01486371):0.00083547,(111:0.00710554,(379:0.01326832,260:0.02605752):0.00213919):0.00354634):0.00085813,205:0.01136830):0.00533131,(118:0.02195398,293:0.00487536):0.00273427):0.01883519,((487:0.02671883,399:0.03810773):0.03716926,140:0.05707374):0.00241429):0.00442399,(338:0.05861879,(500:0.09110696,(176:0.03168796,528:0.02999300):0.00823230):0.02543896):0.00430703):0.00380039):0.01116930):0.00633758):0.00326211,243:0.03184036):0.00599574,((135:0.02491294,302:0.04843939):0.00500028,(387:0.01805047,(341:0.02323213,36:0.00601332):0.00448837):0.01543057):0.00227003):0.00100143,(((((195:0.01143609,274:0.01122834):0.01235834,((165:0.09176519,(200:0.04974875,((19:0.06604711,316:0.06854237):0.07684119,((83:0.01740085,295:0.02548485):0.00212348,153:0.04942444):0.01569820):0.01173847):0.00980062):0.02522209,(((((((532:0.05828247,149:0.04443454):0.01142067,((((((369:0.01567831,125:0.03363666):0.01134583,(((484:0.03664715,554:0.01562751):0.02484787,(216:0.02138014,462:0.07340106):0.00438083):0.00779668,((((99:0.02931287,133:0.06138783):0.00808365,(384:0.04359486,(204:0.05361147,166:0.01191592):0.01122662):0.00807044):0.00650836,(294:0.01259800,((((268:0.00886007,336:0.01855106):0.00215569,(331:0.01509304,(544:0.02555576,314:0.01647404):0.01407837):0.00000001):0.00105930,((((450:0.03694383,437:0.05362079):0.00524908,279:0.03450389):0.00856385,408:0.10916965):0.00449944,(((16:0.00806133,(304:0.00791353,551:0.00669712):0.03176338):0.00276209,(344:0.02190557,(342:0.04046639,112:0.03523915):0.00768852):0.00778985):0.00120416,(452:0.01281349,(429:0.03815411,58:0.08726777):0.01976417):0.00093964):0.00089856):0.00000001):0.00179216,(((174:0.01592463,391:0.01124334):0.00817137,163:0.00880846):0.00315992,564:0.02139019):0.00150148):0.00077657):0.00145002):0.00087036,199:0.06256811):0.00073148):0.01015452):0.01220324,(((((533:0.02761638,322:0.01180151):0.01148390,(539:0.01998579,131:0.06075281):0.03833440):0.00615664,517:0.03373426):0.00617461,(540:0.05423260,((425:0.00775527,356:0.02944518):0.02257736,(272:0.04949952,354:0.02769578):0.00103122):0.00290424):0.00633679):0.01358997,((547:0.03789807,259:0.07571054):0.01862261,((((147:0.02028515,104:0.00695345):0.00165120,(324:0.01821217,((232:0.01320448,221:0.00647275):0.00147451,238:0.00657474):0.00338144):0.00567152):0.01836576,(224:0.02126552,323:0.01654855):0.04862239):0.00890254,(5:0.05860898,318:0.06070723):0.00539394):0.00369270):0.00129960):0.00259537):0.00215767,175:0.02734353):0.01073622,(103:0.03386473,(277:0.06022149,(275:0.01431288,188:0.01493207):0.01642234):0.01334963):0.00036805):0.00003787,167:0.03702115):0.00267615):0.00205901,(178:0.02349940,(378:0.03712867,394:0.02658234):0.00204420):0.01575650):0.00161586,(((444:0.08003529,3:0.03560342):0.00791880,((181:0.03735621,(132:0.01325589,(8:0.01068229,((162:0.00457423,495:0.01182593):0.03190379,((510:0.00696536,257:0.00916571):0.01044806,(406:0.04947761,386:0.02221470):0.00225763):0.00147728):0.00448040):0.00165455):0.00973920):0.00029985,((142:0.01373432,7:0.01781369):0.00990164,((59:0.00883963,((266:0.02358411,77:0.00778240):0.01536728,362:0.04412553):0.00062387):0.00957547,45:0.01698088):0.01436041):0.00425853):0.00039470):0.00115335,((((267:0.07852232,148:0.01776649):0.00235194,(((129:0.06181184,492:0.02153229):0.00886992,((28:0.04543889,531:0.02020034):0.00315892,(96:0.04767860,(((180:0.01474891,288:0.01421180):0.01230521,361:0.02326502):0.00481033,70:0.00905127):0.00201659):0.00318252):0.01829853):0.00380611,((366:0.02419879,333:0.01484054):0.00010758,514:0.03458617):0.00280835):0.00123390):0.00218650,(373:0.06781780,(317:0.03423844,201:0.02169233):0.00958703):0.01814795):0.00223378,210:0.05222209):0.01071109):0.00642160):0.00543595,((((((489:0.02172704,(548:0.02634791,537:0.02062570):0.00413115):0.03390101,157:0.00907425):0.00636661,(265:0.02090511,((220:0.00906725,81:0.01189462):0.01001325,245:0.02761828):0.00805487):0.00287122):0.00254101,((509:0.02067314,325:0.01225413):0.00610982,(234:0.02060113,((400:0.03327810,(479:0.04812950,(520:0.03078441,375:0.01536554):0.00425627):0.00874365):0.00132127,((183:0.01694175,515:0.02317220):0.00235672,((334:0.00868214,249:0.00768320):0.03762613,((46:0.04797703,258:0.02499615):0.00446165,223:0.04028859):0.00206397):0.00399921):0.00565474):0.00082034):0.00036198):0.00103375):0.00106540,(553:0.02432486,(((410:0.05268435,(329:0.03210755,121:0.03428644):0.00854956):0.01338289,535:0.04680567):0.00286489,248:0.01682140):0.01869195):0.00188861):0.00356715,(((300:0.01156991,120:0.03235952):0.01095305,60:0.05362607):0.00039735,263:0.01413273):0.03611870):0.01268609):0.00155209,(((68:0.03024278,431:0.03088254):0.00641531,(117:0.01482205,13:0.01391111):0.01047657):0.00045636,(((34:0.02236605,491:0.01592049):0.00215614,502:0.01954758):0.00364821,(382:0.01282728,((203:0.00969934,264:0.01057264):0.00501282,(240:0.01165433,119:0.01028288):0.00656022):0.00068571):0.00377114):0.00869698):0.00462749):0.00790073,((280:0.03852347,196:0.04775397):0.05066495,(213:0.05625026,((((226:0.10726718,403:0.03458284):0.00336130,(291:0.02215002,370:0.00803703):0.02247363):0.00635338,((415:0.03587648,327:0.06876007):0.03259684,((110:0.02877742,209:0.06510119):0.02472919,(139:0.03999154,29:0.02814798):0.01199041):0.02107607):0.00226926):0.00487733,((((((360:0.00618356,438:0.02668820):0.01506726,(((102:0.02521734,90:0.02036755):0.00359425,372:0.01107204):0.00593190,(337:0.02050566,552:0.00868326):0.00910376):0.01254625):0.00204730,467:0.04342713):0.00385787,(546:0.07137634,(335:0.04794593,145:0.03087506):0.00979077):0.00636009):0.01544655,284:0.05203216):0.00638586,211:0.04560359):0.00371277):0.00585950):0.02234312):0.00392450):0.00165803):0.00217346):0.00242956,((27:0.04595573,459:0.04241223):0.01096063,(((433:0.00918449,123:0.00805091):0.03428722,(((390:0.04019325,((98:0.02185922,435:0.02245806):0.02852564,182:0.01821715):0.00796669):0.00378275,(561:0.02693548,108:0.05278189):0.01573838):0.00267330,(((286:0.01891866,((((((543:0.03101811,(475:0.05463112,(144:0.00759591,42:0.00904981):0.02780868):0.01320503):0.00387717,158:0.04767628):0.00853375,(127:0.01902221,412:0.02441063):0.01728714):0.00850444,(357:0.02092715,538:0.03290256):0.02454773):0.00628144,((385:0.01513685,(319:0.00886295,440:0.02106308):0.00660828):0.00531959,172:0.01846267):0.01175503):0.00111833,(206:0.07435094,560:0.02639166):0.03568636):0.00512817):0.00189076,(214:0.05264340,(219:0.06729841,15:0.03074927):0.00813902):0.01620236):0.00595704,(((((463:0.01510753,525:0.01780657):0.00585426,(529:0.02358735,301:0.05605828):0.05702401):0.04152657,((421:0.00474131,141:0.01114278):0.02823896,(424:0.07706964,173:0.06563188):0.00633269):0.00203996):0.01158293,247:0.10150063):0.00486667,(((566:0.03460106,(44:0.00706728,22:0.01547732):0.01236980):0.01553056,(((((376:0.00537392,358:0.00383217):0.03944181,(((306:0.03014529,(105:0.02736526,414:0.01097109):0.04246310):0.00432978,(328:0.01340659,(345:0.00453962,474:0.00276769):0.00395661):0.00709757):0.00196206,(350:0.01526742,523:0.02949544):0.00176936):0.00648000):0.00875875,((74:0.01541975,470:0.01138031):0.02997855,(((428:0.02057488,472:0.01574119):0.00628474,((398:0.01526503,54:0.01647242):0.00869801,(485:0.02008928,71:0.00188866):0.02902391):0.00137597):0.00299240,49:0.03964021):0.00451277):0.01085962):0.00178751,(((422:0.00678035,519:0.01325574):0.00350391,(128:0.01193931,229:0.00420442):0.00163731):0.04159678,(197:0.00828173,486:0.01011796):0.03818103):0.01175044):0.00300217,(33:0.09147261,(((((63:0.06155069,((194:0.03370339,(241:0.01510750,207:0.01058411):0.00823594):0.00369194,17:0.03983438):0.00477827):0.00855502,(320:0.16923869,(389:0.05351907,116:0.04177840):0.01991156):0.01253775):0.00288788,(((51:0.04434306,426:0.05531410):0.02189536,((511:0.03054619,(380:0.03111681,113:0.01805868):0.00772418):0.01403429,(((432:0.01629599,93:0.03299146):0.01490416,(374:0.01962667,339:0.02719137):0.00345927):0.00841699,377:0.04265358):0.01937697):0.00080556):0.00921550,(((((189:0.02358177,457:0.00778215):0.00793664,((261:0.00937099,((160:0.05131018,2:0.01425171):0.00253247,411:0.01817798):0.00209203):0.00098359,23:0.00776223):0.00469635):0.01914691,((((((40:0.03047056,555:0.03666690):0.07378903,94:0.03337009):0.00537919,(447:0.15014531,530:0.06080502):0.00805057):0.01084052,((169:0.05995602,88:0.03581476):0.03551374,24:0.09160714):0.04737919):0.00296109,453:0.04034626):0.00405887,((6:0.00599415,493:0.00732745):0.00167678,439:0.01013817):0.01993836):0.01755445):0.00063978,(((((((281:0.01660910,252:0.01099186):0.01518742,(397:0.01099671,(458:0.01153185,(407:0.00253999,114:0.01418762):0.00640916):0.00046948):0.01272536):0.00148323,((498:0.01321785,(250:0.00836739,313:0.00685502):0.00129213):0.00336663,47:0.01323558):0.05005654):0.00434442,((346:0.02056085,(177:0.00841178,230:0.01220941):0.00509212):0.00708684,(330:0.00863746,278:0.03087129):0.00275546):0.00291680):0.00069787,(((289:0.00585129,244:0.00520699):0.00063281,521:0.01084493):0.00350456,476:0.02634872):0.00118401):0.01720838,(((92:0.02538821,542:0.02105558):0.02750218,231:0.09516703):0.00583419,434:0.06103804):0.00992171):0.00867391,(109:0.01335420,381:0.01981463):0.02934466):0.00428928):0.00761468,((501:0.03875422,423:0.03507328):0.04861024,(((239:0.05163716,(353:0.01979461,31:0.03361669):0.01390223):0.00228834,((368:0.02418013,413:0.02686354):0.03221466,(524:0.02094767,((95:0.06956272,(((321:0.03215683,(((130:0.00961271,(536:0.00643824,297:0.00730202):0.00068656):0.00021247,(396:0.00843931,85:0.00796584):0.00090906):0.01277033,442:0.04359114):0.00197399):0.00500286,(((307:0.01828072,418:0.02219193):0.01191857,212:0.02538994):0.00145850,((146:0.01218674,478:0.02653120):0.00585190,255:0.02364783):0.01196551):0.00185539):0.00065850,(488:0.01053828,56:0.00846741):0.01063867):0.00317642):0.00077035,(283:0.05317890,262:0.03889351):0.00051407):0.00328458):0.00385428):0.00233444):0.01148090,(269:0.03457862,((449:0.04840797,26:0.02415636):0.00634992,477:0.01872018):0.00313713):0.00153806):0.00350821):0.00268947):0.00120194):0.00169505):0.00221850,(124:0.04493840,67:0.02300113):0.00447560):0.01610484,((558:0.06911564,332:0.02262866):0.01369954,((503:0.03606393,526:0.02973433):0.02313220,((179:0.11619233,73:0.09812834):0.01346610,37:0.04304371):0.03315261):0.00197173):0.00997968):0.00977222):0.01342091):0.00110914):0.00159828,(((136:0.05866075,((446:0.16652749,(483:0.15539118,222:0.15833219):0.08769676):0.14055517,((541:0.07258625,171:0.12006917):0.03269465,39:0.09464547):0.01691394):0.02352692):0.17718935,(((445:0.04065216,138:0.00704317):0.02511215,(227:0.01001662,(208:0.01556120,57:0.02146988):0.00202719):0.00232691):0.06325600,20:0.06542023):0.00914700):0.00590759,(192:0.03732686,(490:0.01770929,287:0.01547723):0.02006608):0.01277175):0.01379915):0.00150612):0.01970280):0.00321539):0.00406996):0.00217731,(187:0.07818914,(154:0.01902560,482:0.02413658):0.00680170):0.00868620):0.01609465):0.00238596):0.00191878,(((((35:0.03526206,(72:0.04134174,(87:0.01724343,(156:0.00871236,(41:0.03414403,64:0.01886682):0.00474831):0.00312085):0.00159431):0.01357435):0.00348810,(309:0.02494220,550:0.02389520):0.00740138):0.00504765,(((285:0.01284186,(84:0.02832982,161:0.01870752):0.02024758):0.01219640,315:0.05921138):0.05223744,(137:0.04462555,(468:0.01843037,(352:0.01796605,170:0.01532536):0.04328349):0.00427606):0.01794236):0.01296148):0.00316364,296:0.07153906):0.00121545,((((461:0.00522498,527:0.00276791):0.01608198,(193:0.03319033,557:0.02404955):0.00225997):0.00039553,(565:0.01239126,(454:0.00752202,82:0.00231306):0.00322113):0.00475848):0.00131234,549:0.00989365):0.00213441):0.00914725):0.00111120,(367:0.01781079,290:0.01422149):0.01714141):0.00984758):0.00064928):0.00082968,(((469:0.01035975,312:0.00584125):0.02800360,((66:0.05500049,155:0.02443433):0.03105858,((480:0.01263226,512:0.02092084):0.03246900,(191:0.03688065,308:0.04155329):0.01281730):0.01129231):0.00382097):0.00401054,(89:0.05467531,499:0.01658167):0.00585996):0.02111082):0.00270858,(237:0.07953883,106:0.04989326):0.03488676):0.00249731):0.00355329):0.00245361,(((((349:0.01139347,359:0.02908483):0.00808685,164:0.01561320):0.00649233,18:0.02995926):0.00522980,(299:0.02038246,460:0.08090037):0.00652018):0.01914121,(496:0.02241413,32:0.03175858):0.08463618):0.02732993):0.00193324,(((122:0.01180559,(456:0.01830305,(150:0.02244239,473:0.00848814):0.00250342):0.00311900):0.00488041,((326:0.02825731,97:0.00946755):0.00073027,497:0.00760877):0.00951975):0.00528379,(505:0.01266519,75:0.06248655):0.01988811):0.01349362):0.01456466):0.00141394,((((62:0.02617788,((78:0.04184382,405:0.04430181):0.00704780,(233:0.01234044,80:0.01164809):0.04365559):0.00493487):0.00943770,168:0.04351618):0.00035923,(50:0.05017827,(427:0.02833874,(76:0.00817576,465:0.01592850):0.01244278):0.03749186):0.00470327):0.00135666,((((202:0.02477803,143:0.02473750):0.00077607,516:0.02198052):0.02092711,(513:0.06530289,61:0.04578158):0.00156985):0.00118172,((((343:0.01815203,(235:0.00175553,417:0.02215032):0.00459589):0.01865127,(25:0.02882394,351:0.01481181):0.03534985):0.01057190,190:0.01990015):0.00102921,((((305:0.02652524,(282:0.01759237,225:0.03686618):0.00601634):0.00088132,562:0.07432242):0.03336277,506:0.06062009):0.00995802,(242:0.03682621,((436:0.00548994,(292:0.00842665,38:0.01516769):0.00605145):0.00398128,(236:0.01122201,471:0.03174066):0.00457644):0.00778728):0.01283247):0.00451881):0.00179073):0.00399676):0.00000001):0.00076324):0.00760937,198:0.05860435):0.03739216,522:0.00887112,107:0.01544552);
[truncated: 1,207,415 more chars]
